# Supplementary material for: Genome-Wide Identification of Freezing-Responsive Genes in a Rapeseed Line NTS57 Tolerant to Low-Temperature
Source: Int J Mol Sci. 2024 Nov 21;25(23):12491. doi: 10.3390/ijms252312491 (PMC11641804; doi:10.3390/ijms252312491)
Supplement: Supplementary file 1 [file ijms-25-12491-s001.zip]

Archive with 12 entries (12 files):
- Figure S1. GO classification analysis of the DEGs identified in 15NSt0-vs-15NSt2 (A), 16NSt0-vs-16NSt2 (B) and 17NSt0-vs-17NSt2 (C), respectively.jpg
- Figure S2. Expression changes of DEGs enriched in alpha-linolenic acid metabolism pathway.jpg
- Figure S3. Expression changes of DEGs enriched in protein processing metabolism pathway.jpg
- Figure S4. Expression changes of DEGs enriched in glutathione metabolism pathway.jpg
- Figure S5. Expression changes of DEGs enriched in plant pathogen interaction metabolism pathway.jpg
- Table S1. The primer sequences for qRT-PCR and phenotypic analysis.xlsx
- Table S2. The mapping rate of transcriptome in reference genome.xlsx
- Table S3. All the genes identified in transcriptome and the DEGs identified in 15NSt0-vs-15NSt2, 16NSt0-vs-16NSt2 and 17NSt0-vs-17NSt2, respectively.xlsx
- Table S4. The DEGs identified only in 15NSt0-vs-15NSt2, 16NSt0-vs-16NSt2 and 17NSt0-vs-17NSt2, respectively.xlsx
- Table S5. The common DEGs identified in 15NSt0-vs-15NSt2, 16NSt0-vs-16NSt2 and 17NSt0-vs-17NSt2.xlsx
- Table S6. Key DEGs enriched in KEGG pathways.xlsx
- Table S7. The common differentially expressed TFs identified in 15NSt0-vs-15NSt2, 16NSt0-vs-16NSt2 and 17NSt0-vs-17NSt2.xlsx
