# Supplementary material for: Genome-Wide Identification of Freezing-Responsive Genes in a Rapeseed Line NTS57 Tolerant to Low-Temperature
Source: Int J Mol Sci. 2024 Nov 21;25(23):12491. doi: 10.3390/ijms252312491 (PMC11641804; doi:10.3390/ijms252312491)
Supplement: Supplementary file 1 [file ijms-25-12491-s001.zip › Table S1. The primer sequences for qRT-PCR and phenotypic analysis.xlsx]

## Sheet: Sheet1
Table S1. Sequences of primers used in this study
Gene ID	Abbreviations	Sequence ( 5’- 3’)	Function
LOC106429839	AOS-F	CACGCTACGCTTCACCAAACAAC	RT-PCR
	AOS-R	CCACGGCTAGATCAGGAGGAGTC
LOC106382840	ERF-F	GGCAAACCAGGAAGATAACG	RT-PCR
	ERF-R	GCTAAAACTGGGCATAAGAG
LOC106453704	GST-F	TGGCGGAGAAAGAAGAAGTG	RT-PCR
	GST-R	GTACGCCTTTGAGTTTGAGA
LOC106419901	HSP17.6-F	CTGGAATCAAAGGAGAGGAG	RT-PCR
	HSP17.6-R	ATCCTCACATACTTCACACC
LOC106438387	HSFA2-F	CTGCTTCTTCGTCTGTTGGT	RT-PCR
	HSFA2-R	GAAGGAGAGTGGTGGAGAAT
LOC106451573	MADS-F	TTGAGAAGAAGGAGAAGATG	RT-PCR
	MADS-R	GAAGATGATAAGAGCAACCT
LOC106439775	OPDR-F	CCACGGACACACTTTTCTCT	RT-PCR
	OPDR-R	AGTGGTGCGTTGAGCGTAAT
LOC106382505	WRKY-F	GGAGAAGAAGATTAAAGAGGATCA	RT-PCR
	WRKY-R	TCGAAGATGCTAGAGAGATTCA
LOC106438387	pYES2-HSFA2-F	cgataaggtacctaaggatccAATGGAACAACAACTGAAAGTGGAA	Yeast phenotypic verification
	pYES2-HSFA2-R	tgctggatatctgcagaattcTCAAGGTTCTGATCCAAGAAAACC
LOC106419901	pYES2-HSP17.6	cgataaggtacctaaggatccAATGGAATTTGTAAGGTTTCCGATAG	Yeast phenotypic verification
	pYES2-HSP17.6	tgctggatatctgcagaattcTCAAGCAACTTGGACTTGGATAGT
