# Supplementary material for: Genome-Wide Identification of Freezing-Responsive Genes in a Rapeseed Line NTS57 Tolerant to Low-Temperature
Source: Int J Mol Sci. 2024 Nov 21;25(23):12491. doi: 10.3390/ijms252312491 (PMC11641804; doi:10.3390/ijms252312491)
Supplement: Supplementary file 1 [file ijms-25-12491-s001.zip › Table S2. The mapping rate of transcriptome in reference genome.xlsx]

## Sheet: transcriptome
Table S2. The mapping rate of transcriptome in reference genome
Samples	Total Reads	Unmapped Reads	Unique Mapped Reads	Multiple Mapped reads	Mapping Ratio
15NSt0-1	44494416	9485518 (21.32%)	29468508 (66.23%)	5540390 (12.45%)	0.7868	78.86
15NSt0-2	42081796	8928809 (21.22%)	27852363 (66.19%)	5300624 (12.60%)	0.7878
15NSt0-3	39758102	8303658 (20.89%)	26451550 (66.53%)	5002894 (12.58%)	0.7911
16NSt0-1	43967694	9253208 (21.05%)	29058502 (66.09%)	5655984 (12.86%)	0.7895	79.11
16NSt0-2	38527852	8085833 (20.99%)	25445995 (66.05%)	4996024 (12.97%)	0.7901
16NSt0-3	43299064	8930863 (20.63%)	28710413 (66.31%)	5657788 (13.07%)	0.7937
17NSt0-1	43000564	8747080 (20.34%)	28834014 (67.05%)	5419470 (12.60%)	0.7966	79.82
17NSt0-2	53251096	10730253 (20.15%)	35810735 (67.25%)	6710108 (12.60%)	0.7985
17NSt0-3	48442230	9718316 (20.06%)	32545032 (67.18%)	6178882 (12.76%)	0.7994
15NSt2-1	46143938	10272682 (22.26%)	30141576 (65.32%)	5729680 (12.42%)	0.7774	77.69
15NSt2-2	40916590	9193771 (22.47%)	26640101 (65.11%)	5082718 (12.42%)	0.7753
15NSt2-3	43813728	9732988 (22.21%)	28625202 (65.33%)	5455538 (12.45%)	0.7779
16NSt2-1	46476866	10138766 (21.81%)	30652062 (65.95%)	5686038 (12.23%)	0.7819	77.95
16NSt2-2	58458284	12775680 (21.85%)	38584444 (66.00%)	7098160 (12.14%)	0.7815
16NSt2-3	49355536	11105590 (22.50%)	32337850 (65.52%)	5912096 (11.98%)	0.775
17NSt2-1	38527650	8437581 (21.90%)	25252015 (65.54%)	4838054 (12.56%)	0.781	77.97
17NSt2-2	40968520	9059686 (22.11%)	26864988 (65.57%)	5043846 (12.31%)	0.7789
17NSt2-3	48529936	10722513 (22.09%)	31881411 (65.69%)	5926012 (12.21%)	0.7791
