# Supplementary material for: Genome-Wide Identification of Freezing-Responsive Genes in a Rapeseed Line NTS57 Tolerant to Low-Temperature
Source: Int J Mol Sci. 2024 Nov 21;25(23):12491. doi: 10.3390/ijms252312491 (PMC11641804; doi:10.3390/ijms252312491)
Supplement: Supplementary file 1 [file ijms-25-12491-s001.zip › Table S3. All the genes identified in transcriptome and the DEGs identified in 15NSt0-vs-15NSt2, 16NSt0-vs-16NSt2 and 17NSt0-vs-17NSt2, respectively.xlsx]

## Sheet: 15NSt0-vs-15NSt2
Table S3. The DEGs identified in 15NS
id	15NSt0_fpkm	15NSt2_fpkm	log2(FC)	Pvalue	FDR	Description	Pathway	K_ID	GO Component	GO Function	GO Process
XLOC_000505	0.61	0.0833333	-2.87184	1.47471e-06	3.82067e-06	XP_013594577.1 PREDICTED: uncharacterized protein LOC106302659 [Brassica oleracea var. oleracea] [Brassica oleracea]	-	-	-	-	-
XLOC_000616	1.1	0.0266667	-5.36632	3.96984e-18	1.86201e-17	CDY43547.1 BnaA01g06970D [Brassica napus]	ko01100//Metabolic pathways;ko00790//Folate biosynthesis	K13941	GO:0044464//cell part;GO:0043229//intracellular organelle;GO:0044424//intracellular part;GO:0005623//cell;GO:0043231//intracellular membrane-bounded organelle;GO:0043226//organelle;GO:0005622//intracellular;GO:0043227//membrane-bounded organelle	-	GO:1901360//organic cyclic compound metabolic process;GO:0006520//cellular amino acid metabolic process;GO:0043436//oxoacid metabolic process;GO:0071704//organic substance metabolic process;GO:0006575//cellular modified amino acid metabolic process;GO:1901605//alpha-amino acid metabolic process;GO:0046483//heterocycle metabolic process;GO:0006725//cellular aromatic compound metabolic process;GO:0…
XLOC_000715	0.68	0.0533333	-3.67243	6.29025e-06	1.55394e-05	CDY54782.1 BnaAnng13530D [Brassica napus]	-	-	-	-	-
XLOC_000811	0.746667	0.0833333	-3.1635	0.000193986	0.000419978	NP_179235.1 purple acid phosphatase 10 [Arabidopsis thaliana]	-	-	GO:0030312//external encapsulating structure;GO:0044424//intracellular part;GO:0030054//cell junction;GO:0005911//cell-cell junction;GO:0044444//cytoplasmic part;GO:0071944//cell periphery;GO:0044464//cell part;GO:0005737//cytoplasm;GO:0005623//cell;GO:0005618//cell wall;GO:0005622//intracellular	GO:0042578//phosphoric ester hydrolase activity;GO:0003824//catalytic activity;GO:0016791//phosphatase activity;GO:0016787//hydrolase activity;GO:0016788//hydrolase activity, acting on ester bonds	GO:0044699//single-organism process;GO:0051716//cellular response to stimulus;GO:0044763//single-organism cellular process;GO:0009991//response to extracellular stimulus;GO:0050896//response to stimulus;GO:0042594//response to starvation;GO:0031669//cellular response to nutrient levels;GO:0009267//cellular response to starvation;GO:0033554//cellular response to stress;GO:0071496//cellular respons…
XLOC_000817	0.703333	0.0733333	-3.26167	2.45e-09	7.6669e-09	XP_018509776.1 PREDICTED: pto-interacting protein 1-like [Brassica rapa]	-	-	-	-	-
XLOC_001121	0.786667	8.38333	3.4137	1.05035e-30	7.18436e-30	ACP30598.1 disease resistance protein [Brassica rapa subsp. pekinensis] [Brassica rapa]	-	-	-	-	-
XLOC_001136	0.903333	0.001	-9.81911	4.06244e-09	1.25419e-08	CDY66022.1 BnaC09g52380D [Brassica napus]	-	-	-	-	-
XLOC_001266	4.69333	25.8867	2.46352	1.43227e-156	3.97406e-155	XP_013708179.1 PREDICTED: uncharacterized protein LOC106411877 [Brassica napus]	ko03420//Nucleotide excision repair;ko03030//DNA replication;ko03440//Homologous recombination;ko03430//Mismatch repair	K07466	-	-	-
XLOC_001333	0.001	0.263333	8.04075	6.07072e-06	1.50145e-05	KFK26766.1 hypothetical protein AALP_AA8G291000 [Arabis alpina]	-	-	-	-	-
XLOC_001411	2.62333	0.39	-2.74986	4.1742e-14	1.66518e-13	CDY32240.1 BnaA01g17440D [Brassica napus]	-	-	-	-	-
XLOC_001479	1.05667	0.18	-2.55345	5.4219e-07	1.44953e-06	-	-	-	-	-	-
XLOC_001723	4.62667	0.706667	-2.71087	1.47393e-21	7.78292e-21	CDY46192.1 BnaA01g23140D [Brassica napus]	-	-	-	-	-
XLOC_001840	0.326667	4.82333	3.88414	2.49388e-34	1.8599e-33	CDY67223.1 BnaCnng53990D [Brassica napus]	-	-	-	-	-
XLOC_001933	0.61	0.001	-9.25267	3.33689e-14	1.33601e-13	XP_018512188.1 PREDICTED: tricalbin-3-like [Brassica rapa]	-	-	-	-	-
XLOC_001995	1.75333	0.1	-4.13203	8.32397e-13	3.13305e-12	NP_001190569.1 Mannose-P-dolichol utilization defect 1 protein [Arabidopsis thaliana]	-	-	-	-	-
XLOC_002136	0.916667	0.001	-9.84025	6.39387e-10	2.07246e-09	CDY25211.1 BnaC06g04360D [Brassica napus]	-	-	GO:0043229//intracellular organelle;GO:0044424//intracellular part;GO:0005622//intracellular;GO:0043231//intracellular membrane-bounded organelle;GO:0044464//cell part;GO:0043227//membrane-bounded organelle;GO:0043226//organelle;GO:0005623//cell	GO:0005488//binding;GO:0005515//protein binding	GO:0001708//cell fate specification;GO:0045165//cell fate commitment;GO:0044699//single-organism process;GO:0048869//cellular developmental process;GO:0032502//developmental process;GO:0030154//cell differentiation;GO:0044763//single-organism cellular process;GO:0009987//cellular process;GO:0044767//single-organism developmental process
XLOC_002420	2.68667	0.586667	-2.1952	6.24343e-15	2.57585e-14	CDY41320.1 BnaA01g31990D [Brassica napus]	ko03022//Basal transcription factors	K03126	-	GO:0005515//protein binding;GO:0046983//protein dimerization activity;GO:0005488//binding	GO:0097659//nucleic acid-templated transcription;GO:0044237//cellular metabolic process;GO:0071704//organic substance metabolic process;GO:0009058//biosynthetic process;GO:0009987//cellular process;GO:0034654//nucleobase-containing compound biosynthetic process;GO:1901576//organic substance biosynthetic process;GO:0046483//heterocycle metabolic process;GO:0016070//RNA metabolic process;GO:0034645…
XLOC_002469	0.923333	0.123333	-2.90429	2.2876e-09	7.16981e-09	XP_018493572.1 PREDICTED: mediator of RNA polymerase II transcription subunit 33A isoform X1 [Raphanus sativus]	-	-	GO:0043234//protein complex;GO:0032991//macromolecular complex	-	GO:0048856//anatomical structure development;GO:0019222//regulation of metabolic process;GO:0030154//cell differentiation;GO:0060429//epithelium development;GO:0016043//cellular component organization;GO:0048468//cell development;GO:0065007//biological regulation;GO:0009888//tissue development;GO:0009987//cellular process;GO:0071840//cellular component organization or biogenesis;GO:0048869//cellu…
XLOC_002753	1.83	0.153333	-3.5771	5.99246e-11	2.05601e-10	XP_006293735.1 hypothetical protein CARUB_v10022697mg [Capsella rubella]	-	-	-	-	-
XLOC_002756	2.99667	0.11	-4.76778	6.22233e-30	4.1742e-29	CDY69595.1 BnaAnng30950D [Brassica napus]	-	-	-	-	GO:0009987//cellular process
XLOC_002915	23.7533	5.42	-2.13177	2.35139e-37	1.87564e-36	XP_009126243.1 PREDICTED: auxin-responsive protein IAA29 isoform X1 [Brassica rapa]	ko04075//Plant hormone signal transduction	K14484	-	-	-
XLOC_003023	2.53	0.14	-4.17564	2.54775e-23	1.42101e-22	CDY60253.1 BnaCnng35900D [Brassica napus]	-	-	-	-	-
XLOC_003110	11.2367	1.19	-3.23918	9.63656e-72	1.31059e-70	CDX68532.1 BnaC01g26100D [Brassica napus]	-	-	-	-	-
XLOC_003319	0.806667	0.001	-9.65583	5.15199e-05	0.000117656	CDY72058.1 BnaAnng39750D [Brassica napus]	ko01200//Carbon metabolism;ko01100//Metabolic pathways;ko00620//Pyruvate metabolism;ko00710//Carbon fixation in photosynthetic organisms;ko01120//Microbial metabolism in diverse environments	K01595	-	-	-
XLOC_003335	3.22667	0.58	-2.47592	1.34054e-13	5.22673e-13	CDY44111.1 BnaA01g13190D [Brassica napus]	-	-	-	-	-
XLOC_003564	0.23	0.0166667	-3.7866	3.39707e-05	7.88673e-05	CDY40478.1 BnaC09g14360D [Brassica napus]	-	-	-	-	-
XLOC_003650	4.50333	0.573333	-2.97355	3.30295e-18	1.55419e-17	CDY42976.1 BnaA01g17780D [Brassica napus]	-	-	GO:0016020//membrane	-	GO:0008152//metabolic process;GO:0009987//cellular process;GO:0044237//cellular metabolic process
XLOC_003692	20.72	4.00333	-2.37175	6.30597e-81	9.59953e-80	XP_013699868.1 PREDICTED: uncharacterized protein LOC106403599 [Brassica napus]	-	-	-	-	-
XLOC_003729	6.19	0.61	-3.34306	9.86103e-61	1.16734e-59	CDY23538.1 BnaC06g25070D [Brassica napus]	ko03040//Spliceosome	K12858	-	-	-
XLOC_003735	1.32667	0.116667	-3.50734	3.02118e-11	1.0548e-10	XP_013646019.1 PREDICTED: uncharacterized protein LOC106350714 [Brassica napus]	-	-	-	-	-
XLOC_003932	1.68333	0.243333	-2.79032	2.26132e-13	8.73108e-13	XP_013655647.1 PREDICTED: uncharacterized protein LOC106360574 isoform X1 [Brassica napus]	-	-	-	-	-
XLOC_004006	0.64	0.0166667	-5.26303	3.52427e-06	8.88483e-06	JAU81443.1 RNA-binding protein CP29B, chloroplastic, partial [Noccaea caerulescens]	-	-	-	-	-
XLOC_004011	0.616667	0.0366667	-4.07195	2.56063e-10	8.48368e-10	CDY24513.1 BnaA01g22170D [Brassica napus]	ko04626//Plant-pathogen interaction	K05391	GO:0016020//membrane	GO:0005488//binding	GO:0006810//transport;GO:0044763//single-organism cellular process;GO:0044281//small molecule metabolic process;GO:0009719//response to endogenous stimulus;GO:0043207//response to external biotic stimulus;GO:0006886//intracellular protein transport;GO:0018958//phenol-containing compound metabolic process;GO:0065007//biological regulation;GO:0002376//immune system process;GO:0044765//single-organi…
XLOC_004071	0.973333	0.0133333	-6.18982	7.84167e-07	2.07115e-06	CDY47585.1 BnaA01g22710D [Brassica napus]	-	-	-	-	-
XLOC_004172	11.1633	1.29	-3.11332	6.28907e-152	1.68245e-150	XP_009109099.1 PREDICTED: cysteine-rich receptor-like protein kinase 10 isoform X2 [Brassica rapa]	-	-	-	-	-
XLOC_004200	4.32667	0.643333	-2.74962	5.7516e-22	3.07425e-21	XP_013660899.1 PREDICTED: uncharacterized protein LOC106365925 [Brassica napus]	-	-	-	-	-
XLOC_004303	10.8133	2.44	-2.14786	3.06484e-25	1.81579e-24	CDY08682.1 BnaC03g55000D [Brassica napus]	-	-	-	-	-
XLOC_004342	1.11333	0.0733333	-3.92427	1.21254e-08	3.63329e-08	CDY72066.1 BnaAnng39760D [Brassica napus]	-	-	-	-	-
XLOC_004420	0.001	0.373333	8.54432	0.000142113	0.000311567	-	-	-	-	-	-
XLOC_004494	0.676667	0.0633333	-3.41741	2.84713e-05	6.65074e-05	CDY07090.1 BnaCnng01050D [Brassica napus]	-	-	-	-	-
XLOC_004519	9.59	1.96333	-2.28823	4.08115e-40	3.44853e-39	XP_009118581.1 PREDICTED: isopentenyl-diphosphate Delta-isomerase I-like [Brassica rapa]	ko01100//Metabolic pathways;ko01110//Biosynthesis of secondary metabolites;ko00900//Terpenoid backbone biosynthesis;ko01130//Biosynthesis of antibiotics	K01823	GO:0005737//cytoplasm;GO:0005623//cell;GO:0044444//cytoplasmic part;GO:0009536//plastid;GO:0043231//intracellular membrane-bounded organelle;GO:0043229//intracellular organelle;GO:0043226//organelle;GO:0043227//membrane-bounded organelle;GO:0044424//intracellular part;GO:0005622//intracellular;GO:0044464//cell part	GO:0016860//intramolecular oxidoreductase activity;GO:0016863//intramolecular oxidoreductase activity, transposing C=C bonds;GO:0003824//catalytic activity;GO:0016853//isomerase activity	GO:0055114//oxidation-reduction process;GO:0006720//isoprenoid metabolic process;GO:0044710//single-organism metabolic process;GO:0034641//cellular nitrogen compound metabolic process;GO:0048608//reproductive structure development;GO:0044255//cellular lipid metabolic process;GO:0051188//cofactor biosynthetic process;GO:0033014//tetrapyrrole biosynthetic process;GO:0050896//response to stimulus;GO…
XLOC_004539	8.23333	55.05	2.74119	2.73882e-211	1.04723e-209	XP_009119042.1 PREDICTED: D-xylose-proton symporter-like 1 [Brassica rapa]	-	-	-	-	-
XLOC_004749	2.45	0.443333	-2.46632	3.77554e-17	1.70456e-16	XP_013728967.1 PREDICTED: uncharacterized protein LOC106432665 [Brassica napus]	-	-	-	-	-
XLOC_005148	0.173333	3.36	4.27684	3.44548e-17	1.55876e-16	BAT95883.1 hypothetical protein VIGAN_08270900 [Vigna angularis var. angularis] [Vigna angularis]	-	-	-	-	-
XLOC_005249	0.0633333	0.656667	3.37412	9.79619e-07	2.57064e-06	CDY40759.1 BnaAnng06220D [Brassica napus]	-	-	-	-	-
XLOC_005270	0.38	3.42	3.16993	6.84328e-24	3.89275e-23	XP_009125745.2 PREDICTED: protein ATAF2-like [Brassica rapa]	-	-	GO:0005622//intracellular;GO:0044464//cell part;GO:0043229//intracellular organelle;GO:0044424//intracellular part;GO:0043226//organelle;GO:0043227//membrane-bounded organelle;GO:0043231//intracellular membrane-bounded organelle;GO:0005623//cell	GO:0005488//binding;GO:0019901//protein kinase binding;GO:0019899//enzyme binding;GO:0005515//protein binding;GO:0019900//kinase binding	GO:0010033//response to organic substance;GO:0090066//regulation of anatomical structure size;GO:0009743//response to carbohydrate;GO:0065007//biological regulation;GO:0001101//response to acid chemical;GO:0009628//response to abiotic stimulus;GO:0009605//response to external stimulus;GO:0050896//response to stimulus;GO:0044707//single-multicellular organism process;GO:0051704//multi-organism pro…
XLOC_005352	0.196667	0.001	-7.61961	1.02838e-05	2.49491e-05	XP_013652875.1 PREDICTED: indole-3-acetic acid-amido synthetase GH3.17-like [Brassica napus]	ko04075//Plant hormone signal transduction	K14487	-	-	-
XLOC_005528	3.62	0.3	-3.59296	2.34025e-89	3.85418e-88	CDY47203.1 BnaAnng08730D [Brassica napus]	-	-	-	-	-
XLOC_005730	1.43333	0.08	-4.16323	2.25544e-15	9.48562e-15	XP_013611029.1 PREDICTED: uncharacterized protein LOC106317801 [Brassica oleracea var. oleracea] [Brassica oleracea]	-	-	-	-	-
XLOC_005754	4.92333	0.583333	-3.07724	4.23153e-92	7.16336e-91	CDY58842.1 BnaA02g35190D [Brassica napus]	ko01100//Metabolic pathways;ko00564//Glycerophospholipid metabolism;ko04070//Phosphatidylinositol signaling system;ko01110//Biosynthesis of secondary metabolites;ko00561//Glycerolipid metabolism	K00901	-	-	-
XLOC_006219	0.463333	0.001	-8.85591	0.000266162	0.000568261	CDY09499.1 BnaC02g20410D [Brassica napus]	-	-	-	-	-
XLOC_006289	0.38	0.001	-8.56986	3.33219e-05	7.74405e-05	CDX92547.1 BnaA10g15860D [Brassica napus]	ko01100//Metabolic pathways;ko00600//Sphingolipid metabolism	K04708	-	-	-
XLOC_006393	11.2967	2.66667	-2.08279	1.08746e-39	9.10541e-39	CDY52212.1 BnaAnng11350D [Brassica napus]	-	-	-	-	-
XLOC_006729	0.603333	0.001	-9.23681	2.79125e-07	7.61897e-07	XP_013636234.1 PREDICTED: probable cytochrome c oxidase subunit 5C-1 isoform X1 [Brassica oleracea var. oleracea] [Brassica oleracea]	-	-	-	-	-
XLOC_006774	0.001	0.386667	8.59495	0.000167332	0.000364396	XP_009129395.1 PREDICTED: DExH-box ATP-dependent RNA helicase DExH17 [Brassica rapa]	-	-	-	GO:0016787//hydrolase activity;GO:0003824//catalytic activity	GO:0009987//cellular process;GO:0044699//single-organism process;GO:0044763//single-organism cellular process
XLOC_006804	3.35	0.79	-2.08424	6.29505e-08	1.80123e-07	XP_013607716.1 PREDICTED: uncharacterized protein LOC106314385 [Brassica oleracea var. oleracea] [Brassica oleracea]	ko03420//Nucleotide excision repair;ko03030//DNA replication;ko03440//Homologous recombination;ko03430//Mismatch repair	K07466	-	-	-
XLOC_006855	1.19667	0.04	-4.90288	2.09161e-06	5.36122e-06	XP_013602112.1 PREDICTED: uncharacterized protein LOC106309600 isoform X1 [Brassica oleracea var. oleracea] [Brassica oleracea]	-	-	-	-	-
XLOC_006952	2.19667	0.393333	-2.48149	3.32189e-08	9.68967e-08	XP_009115942.1 PREDICTED: lipase-like PAD4 [Brassica rapa]	-	-	-	-	-
XLOC_006967	1.31333	0.0433333	-4.92161	0.000103036	0.000229126	XP_013644118.1 PREDICTED: sec-independent protein translocase protein TATA, chloroplastic-like [Brassica napus]	ko03060//Protein export	K03116	GO:0031967//organelle envelope;GO:0005737//cytoplasm;GO:0005622//intracellular;GO:0044424//intracellular part;GO:0009579//thylakoid;GO:0043229//intracellular organelle;GO:0043231//intracellular membrane-bounded organelle;GO:0009534//chloroplast thylakoid;GO:0031975//envelope;GO:0044434//chloroplast part;GO:0005623//cell;GO:0044464//cell part;GO:0031984//organelle subcompartment;GO:0044444//cytopl…	-	GO:0008104//protein localization;GO:0045184//establishment of protein localization;GO:0051234//establishment of localization;GO:0033036//macromolecule localization;GO:0051179//localization
XLOC_007247	11.33	2.30667	-2.29627	1.869e-56	2.08083e-55	XP_013701628.1 PREDICTED: CDPK-related kinase 5-like [Brassica napus]	-	-	GO:0043232//intracellular non-membrane-bounded organelle;GO:0044464//cell part;GO:0015629//actin cytoskeleton;GO:0043228//non-membrane-bounded organelle;GO:0043229//intracellular organelle;GO:0016020//membrane;GO:0005623//cell;GO:0044424//intracellular part;GO:0005856//cytoskeleton;GO:0005622//intracellular;GO:0043226//organelle	GO:0003824//catalytic activity;GO:0016740//transferase activity;GO:0005488//binding;GO:0005515//protein binding;GO:0016772//transferase activity, transferring phosphorus-containing groups;GO:0008092//cytoskeletal protein binding;GO:0046872//metal ion binding;GO:0043167//ion binding;GO:0043169//cation binding	GO:0044699//single-organism process;GO:0003006//developmental process involved in reproduction;GO:0006464//cellular protein modification process;GO:0071822//protein complex subunit organization;GO:0043933//macromolecular complex subunit organization;GO:0016049//cell growth;GO:0016043//cellular component organization;GO:0043412//macromolecule modification;GO:0042743//hydrogen peroxide metabolic pr…
XLOC_007258	1.76	0.08	-4.45943	3.87499e-16	1.68319e-15	CDY37830.1 BnaAnng04910D [Brassica napus]	-	-	-	-	-
XLOC_007282	8.45333	0.246667	-5.09889	2.66217e-92	4.51691e-91	XP_018441159.1 PREDICTED: mitogen-activated protein kinase kinase kinase YODA isoform X1 [Raphanus sativus]	-	-	GO:0016020//membrane	GO:0016772//transferase activity, transferring phosphorus-containing groups;GO:0016773//phosphotransferase activity, alcohol group as acceptor;GO:0016301//kinase activity;GO:0003824//catalytic activity;GO:0016740//transferase activity;GO:0004672//protein kinase activity	GO:0006793//phosphorus metabolic process;GO:0071704//organic substance metabolic process;GO:0006468//protein phosphorylation;GO:0016310//phosphorylation;GO:0008152//metabolic process;GO:0044267//cellular protein metabolic process;GO:0019538//protein metabolic process;GO:0044260//cellular macromolecule metabolic process;GO:0006796//phosphate-containing compound metabolic process;GO:0036211//protei…
XLOC_007404	0.306667	2.43	2.98621	3.11558e-25	1.84497e-24	AAZ66952.1 117M18_33, partial [Brassica rapa]	-	-	-	-	-
XLOC_007787	4.36667	0.25	-4.12653	3.36803e-61	4.01314e-60	XP_002873878.1 transcription regulator NOT2/NOT3/NOT5 family protein [Arabidopsis lyrata subsp. lyrata] [Arabidopsis lyrata]	ko03018//RNA degradation	K12580	-	-	-
XLOC_007789	8.72	1.59667	-2.44926	4.89647e-16	2.1185e-15	XP_009126248.1 PREDICTED: disease resistance protein TAO1-like [Brassica rapa]	-	-	-	-	-
XLOC_007792	6.97333	1.24333	-2.48764	7.25325e-32	5.09907e-31	XP_009119606.1 PREDICTED: beta-glucosidase 11 [Brassica rapa]	ko00500//Starch and sucrose metabolism;ko00940//Phenylpropanoid biosynthesis;ko01100//Metabolic pathways;ko01110//Biosynthesis of secondary metabolites;ko00460//Cyanoamino acid metabolism	K01188	-	-	-
XLOC_007816	3.03	0.263333	-3.52436	1.84776e-11	6.52193e-11	-	-	-	-	-	-
XLOC_007947	0.776667	0.106667	-2.86419	1.12649e-07	3.16492e-07	XP_006403134.1 hypothetical protein EUTSA_v10003218mg [Eutrema salsugineum]	-	-	GO:0044464//cell part;GO:0005622//intracellular;GO:0043226//organelle;GO:0043231//intracellular membrane-bounded organelle;GO:0043229//intracellular organelle;GO:0005623//cell;GO:0044424//intracellular part;GO:0043227//membrane-bounded organelle	GO:0046872//metal ion binding;GO:0046914//transition metal ion binding;GO:0043169//cation binding;GO:0001071//nucleic acid binding transcription factor activity;GO:0005488//binding;GO:0043167//ion binding	GO:0044271//cellular nitrogen compound biosynthetic process;GO:0034654//nucleobase-containing compound biosynthetic process;GO:0071496//cellular response to external stimulus;GO:1901362//organic cyclic compound biosynthetic process;GO:0009416//response to light stimulus;GO:0001101//response to acid chemical;GO:0032502//developmental process;GO:0044249//cellular biosynthetic process;GO:0044238//pr…
XLOC_007951	0.0466667	0.383333	3.03814	1.50495e-09	4.77192e-09	XP_013745711.1 PREDICTED: uncharacterized protein LOC106448361 [Brassica napus]	-	-	-	-	-
XLOC_007954	13.0567	3.08667	-2.08067	6.27697e-57	7.02927e-56	CDY14892.1 BnaA02g22340D [Brassica napus]	ko01110//Biosynthesis of secondary metabolites;ko00062//Fatty acid elongation	K15397	-	GO:0016747//transferase activity, transferring acyl groups other than amino-acyl groups;GO:0016740//transferase activity;GO:0016746//transferase activity, transferring acyl groups;GO:0003824//catalytic activity;GO:0004312//fatty acid synthase activity	GO:0009987//cellular process;GO:0044237//cellular metabolic process;GO:0044767//single-organism developmental process;GO:0044281//small molecule metabolic process;GO:0008152//metabolic process;GO:0032501//multicellular organismal process;GO:0044699//single-organism process;GO:0009628//response to abiotic stimulus;GO:0043436//oxoacid metabolic process;GO:0032502//developmental process;GO:0044707//…
XLOC_008004	0.473333	6.70333	3.82395	1.03507e-52	1.09504e-51	CDY65692.1 BnaA02g06790D [Brassica napus]	-	-	GO:0043226//organelle;GO:0044464//cell part;GO:0043227//membrane-bounded organelle;GO:0043231//intracellular membrane-bounded organelle;GO:0043229//intracellular organelle;GO:0005622//intracellular;GO:0044424//intracellular part;GO:0005623//cell	GO:0005488//binding;GO:0043167//ion binding;GO:0001071//nucleic acid binding transcription factor activity;GO:0046872//metal ion binding;GO:0043169//cation binding;GO:0046914//transition metal ion binding	GO:0043436//oxoacid metabolic process;GO:0007165//signal transduction;GO:0009628//response to abiotic stimulus;GO:0010243//response to organonitrogen compound;GO:0009411//response to UV;GO:0006984//ER-nucleus signaling pathway;GO:0042221//response to chemical;GO:0009266//response to temperature stimulus;GO:0023052//signaling;GO:0009694//jasmonic acid metabolic process;GO:0071704//organic substanc…
XLOC_008033	3.90333	0.26	-3.90812	6.8228e-32	4.80053e-31	CDY32708.1 BnaA02g07700D [Brassica napus]	-	-	-	-	-
XLOC_008064	2.72	0.21	-3.69515	4.83071e-12	1.75137e-11	XP_013672957.1 PREDICTED: uncharacterized protein LOC106377300 [Brassica napus]	-	-	-	-	-
XLOC_008295	0.0233333	3.88667	7.38	6.93679e-26	4.1818e-25	XP_018468336.1 PREDICTED: tropinone reductase homolog At1g07440-like isoform X1 [Raphanus sativus]	ko01100//Metabolic pathways;ko01110//Biosynthesis of secondary metabolites;ko00960//Tropane, piperidine and pyridine alkaloid biosynthesis	K08081	-	GO:0003824//catalytic activity	GO:0009056//catabolic process;GO:0065009//regulation of molecular function;GO:0044264//cellular polysaccharide metabolic process;GO:0008152//metabolic process;GO:0042221//response to chemical;GO:0044262//cellular carbohydrate metabolic process;GO:0006073//cellular glucan metabolic process;GO:0071704//organic substance metabolic process;GO:0044042//glucan metabolic process;GO:0009987//cellular pro…
XLOC_008298	1.78	0.396667	-2.16588	2.43597e-22	1.31789e-21	XP_013676347.1 PREDICTED: probable receptor-like protein kinase At1g67000 isoform X1 [Brassica napus]	-	-	-	-	-
XLOC_008349	0.636667	0.06	-3.4075	7.97926e-08	2.26542e-07	XP_018512198.1 PREDICTED: LOW QUALITY PROTEIN: LEAF RUST 10 DISEASE-RESISTANCE LOCUS RECEPTOR-LIKE PROTEIN KINASE-like 2.7 [Brassica rapa]	-	-	-	-	-
XLOC_008512	0.94	0.173333	-2.43911	2.13935e-06	5.48058e-06	CDY43003.1 BnaC02g19770D [Brassica napus]	-	-	-	-	-
XLOC_008541	0.001	1.5	10.5507	2.36569e-16	1.03658e-15	CDY03713.1 BnaA02g15240D [Brassica napus]	-	-	-	-	-
XLOC_008543	4.17667	0.713333	-2.5497	3.07081e-11	1.07177e-10	XP_013620216.1 PREDICTED: MLP-like protein 43 [Brassica oleracea var. oleracea] [Brassica oleracea]	-	-	-	-	-
XLOC_008698	2.91333	0.363333	-3.00331	1.0677e-13	4.18085e-13	-	-	-	-	-	-
XLOC_008727	0.223333	0.001	-7.80305	0.000240332	0.000515872	CDY28384.1 BnaA05g18560D [Brassica napus]	-	-	-	-	-
XLOC_008745	6.58	1.29	-2.35072	1.6946e-28	1.09822e-27	-	-	-	-	-	-
XLOC_008781	1.60667	0.11	-3.8685	5.07671e-13	1.92675e-12	-	-	-	-	-	-
XLOC_008971	0.623333	0.09	-2.79201	1.18724e-06	3.09686e-06	XP_006395659.1 hypothetical protein EUTSA_v10003676mg [Eutrema salsugineum]	ko04141//Protein processing in endoplasmic reticulum;ko04626//Plant-pathogen interaction	K09487	GO:0005622//intracellular;GO:0044437//vacuolar part;GO:0043226//organelle;GO:0009536//plastid;GO:0009526//plastid envelope;GO:0044446//intracellular organelle part;GO:0044435//plastid part;GO:0043231//intracellular membrane-bounded organelle;GO:0043227//membrane-bounded organelle;GO:0005737//cytoplasm;GO:0031975//envelope;GO:0005773//vacuole;GO:0005623//cell;GO:0044422//organelle part;GO:0044464/…	GO:0097367//carbohydrate derivative binding;GO:0001882//nucleoside binding;GO:0036094//small molecule binding;GO:0005488//binding;GO:0001883//purine nucleoside binding;GO:0032550//purine ribonucleoside binding;GO:0097159//organic cyclic compound binding;GO:0032549//ribonucleoside binding;GO:1901363//heterocyclic compound binding	GO:0019538//protein metabolic process;GO:0034613//cellular protein localization;GO:0045184//establishment of protein localization;GO:0006810//transport;GO:0051179//localization;GO:0017038//protein import;GO:0044260//cellular macromolecule metabolic process;GO:0044743//intracellular protein transmembrane import;GO:0000003//reproduction;GO:0008152//metabolic process;GO:0009314//response to radiatio…
XLOC_008972	0.586667	0.0266667	-4.45943	6.73274e-05	0.000152237	CDY33122.1 BnaC09g22180D [Brassica napus]	ko04141//Protein processing in endoplasmic reticulum;ko04626//Plant-pathogen interaction	K09487	GO:0031967//organelle envelope;GO:0009532//plastid stroma;GO:0043227//membrane-bounded organelle;GO:0031975//envelope;GO:0044424//intracellular part;GO:0005773//vacuole;GO:0009526//plastid envelope;GO:0043229//intracellular organelle;GO:0044422//organelle part;GO:0044446//intracellular organelle part;GO:0044444//cytoplasmic part;GO:0043226//organelle;GO:0009536//plastid;GO:0005737//cytoplasm;GO:0…	GO:0032550//purine ribonucleoside binding;GO:0001883//purine nucleoside binding;GO:1901363//heterocyclic compound binding;GO:0005488//binding;GO:0097159//organic cyclic compound binding;GO:0036094//small molecule binding;GO:0032549//ribonucleoside binding;GO:0097367//carbohydrate derivative binding;GO:0001882//nucleoside binding	GO:0022414//reproductive process;GO:0050896//response to stimulus;GO:0071704//organic substance metabolic process;GO:0044237//cellular metabolic process;GO:0006810//transport;GO:0009657//plastid organization;GO:0009416//response to light stimulus;GO:0009987//cellular process;GO:0001101//response to acid chemical;GO:0044699//single-organism process;GO:0003006//developmental process involved in rep…
XLOC_008987	1.77	0.376667	-2.23239	6.21413e-11	2.13021e-10	AAC34487.1 putative calmodulin [Arabidopsis thaliana]	-	-	-	-	-
XLOC_009079	1.34	0.1	-3.74416	6.78905e-09	2.0669e-08	-	-	-	-	-	-
XLOC_009159	0.766667	0.001	-9.58246	1.40513e-09	4.46261e-09	CDY33412.1 BnaA07g04270D [Brassica napus]	ko03040//Spliceosome	K12824	-	-	-
XLOC_009334	37.1867	3.76	-3.30598	4.32661e-249	1.99709e-247	XP_009130122.1 PREDICTED: serine carboxypeptidase-like 34 [Brassica rapa]	-	-	GO:0043226//organelle;GO:0043229//intracellular organelle;GO:0044464//cell part;GO:0030312//external encapsulating structure;GO:0043231//intracellular membrane-bounded organelle;GO:0005623//cell;GO:0071944//cell periphery;GO:0044424//intracellular part;GO:0005622//intracellular;GO:0043227//membrane-bounded organelle;GO:0005618//cell wall	-	GO:0006508//proteolysis;GO:0051604//protein maturation;GO:0008152//metabolic process;GO:0019538//protein metabolic process;GO:0043170//macromolecule metabolic process;GO:0044238//primary metabolic process;GO:0016485//protein processing;GO:0010467//gene expression;GO:0071704//organic substance metabolic process
XLOC_009456	0.001	0.413333	8.69116	0.00039549	0.000830503	CDY31307.1 BnaA02g34340D [Brassica napus]	-	-	-	-	-
XLOC_009486	0.686667	0.0666667	-3.36457	3.31906e-05	7.7157e-05	CDY36705.1 BnaC02g31260D [Brassica napus]	ko03420//Nucleotide excision repair;ko03030//DNA replication;ko03440//Homologous recombination;ko03430//Mismatch repair	K07466	-	-	-
XLOC_009963	1.29667	0.29	-2.16068	6.15338e-05	0.000139598	CDX78510.1 BnaA03g04220D [Brassica napus]	ko04626//Plant-pathogen interaction	K13430	GO:0016020//membrane	GO:0005488//binding;GO:0016740//transferase activity;GO:0016773//phosphotransferase activity, alcohol group as acceptor;GO:0016772//transferase activity, transferring phosphorus-containing groups;GO:0016301//kinase activity;GO:0003824//catalytic activity;GO:0004672//protein kinase activity	GO:0006464//cellular protein modification process;GO:0044238//primary metabolic process;GO:0019538//protein metabolic process;GO:0043170//macromolecule metabolic process;GO:0098542//defense response to other organism;GO:0036211//protein modification process;GO:0006468//protein phosphorylation;GO:0050896//response to stimulus;GO:0044267//cellular protein metabolic process;GO:0016310//phosphorylati…
XLOC_010107	2.95333	0.516667	-2.51504	6.98425e-15	2.87672e-14	XP_013742951.1 PREDICTED: transcription factor bHLH137-like [Brassica napus]	-	-	-	-	-
XLOC_010200	3.87	0.836667	-2.20961	9.43568e-09	2.84642e-08	XP_013589026.1 PREDICTED: uncharacterized protein LOC106297302 [Brassica oleracea var. oleracea] [Brassica oleracea]	-	-	-	-	-
XLOC_010286	4.05667	0.26	-3.96371	2.29032e-36	1.78496e-35	CDY13315.1 BnaC06g14420D [Brassica napus]	ko01200//Carbon metabolism;ko01100//Metabolic pathways;ko00620//Pyruvate metabolism;ko00630//Glyoxylate and dicarboxylate metabolism;ko01110//Biosynthesis of secondary metabolites;ko01120//Microbial metabolism in diverse environments	K01638	-	GO:0016740//transferase activity;GO:0046912//transferase activity, transferring acyl groups, acyl groups converted into alkyl on transfer;GO:0016746//transferase activity, transferring acyl groups;GO:0003824//catalytic activity	-
XLOC_010403	9.73333	0.0333333	-8.18982	6.14314e-113	1.24426e-111	XP_013732875.1 PREDICTED: LOW QUALITY PROTEIN: GATA transcription factor 21 [Brassica napus]	-	-	-	-	-
XLOC_010727	0.61	0.0466667	-3.70834	5.2919e-05	0.000120733	XP_013700838.1 PREDICTED: aminoacylase-1-like [Brassica napus]	ko01230//Biosynthesis of amino acids;ko01100//Metabolic pathways;ko01210//2-Oxocarboxylic acid metabolism;ko01110//Biosynthesis of secondary metabolites;ko00220//Arginine biosynthesis;ko01130//Biosynthesis of antibiotics	K14677	-	-	-
XLOC_010754	4.71	71.94	3.933	0	0	CDY46759.1 BnaA03g17030D [Brassica napus]	-	-	-	-	-
XLOC_010818	1.45667	0.29	-2.32855	6.48542e-12	2.338e-11	XP_013734631.1 PREDICTED: probable inactive lysine-specific demethylase JMJ19 isoform X1 [Brassica napus]	-	-	-	-	-
XLOC_010857	0.001	0.246667	7.94642	0.000150253	0.000328632	CDY68434.1 BnaA03g56500D [Brassica napus]	-	-	GO:0043231//intracellular membrane-bounded organelle;GO:0005623//cell;GO:0043226//organelle;GO:0044424//intracellular part;GO:0043229//intracellular organelle;GO:0005622//intracellular;GO:0043227//membrane-bounded organelle;GO:0044464//cell part	GO:0004721//phosphoprotein phosphatase activity;GO:0003824//catalytic activity;GO:0016788//hydrolase activity, acting on ester bonds;GO:0016791//phosphatase activity;GO:0042578//phosphoric ester hydrolase activity;GO:0016787//hydrolase activity	GO:0009888//tissue development;GO:0003006//developmental process involved in reproduction;GO:0051716//cellular response to stimulus;GO:0010374//stomatal complex development;GO:0009725//response to hormone;GO:0006950//response to stress;GO:0010033//response to organic substance;GO:0007275//multicellular organism development;GO:0044700//single organism signaling;GO:0032502//developmental process;GO…
XLOC_010890	0.36	2.5	2.79586	1.58012e-20	8.05524e-20	XP_013629511.1 PREDICTED: LOW QUALITY PROTEIN: DNA-(apurinic or apyrimidinic site) lyase, chloroplastic-like [Brassica oleracea var. oleracea] [Brassica oleracea]	ko03410//Base excision repair	K01142	GO:0005623//cell;GO:0044464//cell part;GO:0005622//intracellular	GO:0004520//endodeoxyribonuclease activity;GO:0004519//endonuclease activity;GO:0016788//hydrolase activity, acting on ester bonds;GO:0016787//hydrolase activity;GO:0004536//deoxyribonuclease activity;GO:0003824//catalytic activity;GO:0004518//nuclease activity	GO:0044710//single-organism metabolic process;GO:0043412//macromolecule modification;GO:0071704//organic substance metabolic process;GO:0008283//cell proliferation;GO:0046483//heterocycle metabolic process;GO:1902589//single-organism organelle organization;GO:0016569//covalent chromatin modification;GO:1901362//organic cyclic compound biosynthetic process;GO:0034645//cellular macromolecule biosyn…
XLOC_011080	2.46667	0.213333	-3.53138	1.29807e-09	4.13e-09	XP_006296739.1 hypothetical protein CARUB_v10014861mg [Capsella rubella]	-	-	-	-	-
XLOC_011660	3.45	0.203333	-4.08468	2.59465e-35	1.97773e-34	CDX67723.1 BnaA07g17630D [Brassica napus]	ko04626//Plant-pathogen interaction	K05391	GO:0016020//membrane	GO:0022838//substrate-specific channel activity;GO:0022892//substrate-specific transporter activity;GO:0022857//transmembrane transporter activity;GO:0022803//passive transmembrane transporter activity;GO:0015075//ion transmembrane transporter activity;GO:0005215//transporter activity;GO:0022891//substrate-specific transmembrane transporter activity;GO:0015267//channel activity;GO:0005216//ion ch…	GO:0043207//response to external biotic stimulus;GO:0009607//response to biotic stimulus;GO:0051707//response to other organism;GO:0050896//response to stimulus;GO:0009605//response to external stimulus;GO:0051704//multi-organism process
XLOC_011784	0.723333	0.03	-4.59163	1.1545e-11	4.11663e-11	XP_009135437.1 PREDICTED: thioredoxin M4, chloroplastic-like [Brassica rapa]	-	-	-	-	-
XLOC_011928	0.303333	2.13333	2.81413	5.69849e-11	1.95794e-10	KXG29696.1 hypothetical protein SORBI_004G078000 [Sorghum bicolor]	ko01200//Carbon metabolism;ko01230//Biosynthesis of amino acids;ko01100//Metabolic pathways;ko00630//Glyoxylate and dicarboxylate metabolism;ko01210//2-Oxocarboxylic acid metabolism;ko01110//Biosynthesis of secondary metabolites;ko00020//Citrate cycle (TCA cycle);ko01130//Biosynthesis of antibiotics;ko01120//Microbial metabolism in diverse environments	K01647	GO:0044424//intracellular part;GO:0030312//external encapsulating structure;GO:0044444//cytoplasmic part;GO:0005623//cell;GO:0043226//organelle;GO:0044464//cell part;GO:0043227//membrane-bounded organelle;GO:0071944//cell periphery;GO:0043231//intracellular membrane-bounded organelle;GO:0043229//intracellular organelle;GO:0009536//plastid;GO:0005737//cytoplasm;GO:0005622//intracellular	GO:0036094//small molecule binding;GO:0001883//purine nucleoside binding;GO:0032549//ribonucleoside binding;GO:0003824//catalytic activity;GO:0097159//organic cyclic compound binding;GO:0043169//cation binding;GO:0046912//transferase activity, transferring acyl groups, acyl groups converted into alkyl on transfer;GO:0016746//transferase activity, transferring acyl groups;GO:0036440//citrate synth…	GO:0055114//oxidation-reduction process;GO:0044763//single-organism cellular process;GO:0009987//cellular process;GO:0044710//single-organism metabolic process;GO:0044237//cellular metabolic process;GO:0010035//response to inorganic substance;GO:0042221//response to chemical;GO:0006091//generation of precursor metabolites and energy;GO:0009060//aerobic respiration;GO:0045333//cellular respiration…
XLOC_011992	1.34	0.196667	-2.76841	2.42604e-08	7.13481e-08	XP_013605945.1 PREDICTED: probable NAD(P)H dehydrogenase (quinone) FQR1-like 1 isoform X1 [Brassica oleracea var. oleracea] [Brassica oleracea]	ko01110//Biosynthesis of secondary metabolites;ko00130//Ubiquinone and other terpenoid-quinone biosynthesis	K03809	GO:0005911//cell-cell junction;GO:0030054//cell junction	GO:0097159//organic cyclic compound binding;GO:0005488//binding;GO:1901363//heterocyclic compound binding;GO:0003824//catalytic activity;GO:0036094//small molecule binding;GO:1901265//nucleoside phosphate binding;GO:0000166//nucleotide binding;GO:0032553//ribonucleotide binding;GO:0097367//carbohydrate derivative binding	GO:0046483//heterocycle metabolic process;GO:0018130//heterocycle biosynthetic process;GO:0008152//metabolic process;GO:0016070//RNA metabolic process;GO:0034645//cellular macromolecule biosynthetic process;GO:0044260//cellular macromolecule metabolic process;GO:0071704//organic substance metabolic process;GO:0009987//cellular process;GO:0044249//cellular biosynthetic process;GO:0006351//transcri…
XLOC_012046	28.5333	1.13667	-4.64977	0	0	CDX82233.1 BnaA03g35880D [Brassica napus]	-	-	-	-	-
XLOC_012082	2.00333	0.123333	-4.02177	1.69664e-22	9.23793e-22	CDY70005.1 BnaAnng32310D [Brassica napus]	-	-	-	-	-
XLOC_012116	0.93	0.001	-9.86109	7.08578e-06	1.74297e-05	CDY57605.1 BnaAnng14780D [Brassica napus]	-	-	GO:0016020//membrane	-	-
XLOC_012172	4.49	1.05	-2.09633	3.37683e-10	1.11114e-09	CDY70199.1 BnaAnng32940D [Brassica napus]	-	-	-	-	-
XLOC_012230	2.15	0.103333	-4.37896	1.15164e-16	5.10457e-16	XP_013651180.1 PREDICTED: uncharacterized protein LOC106355849 [Brassica napus]	-	-	-	-	-
XLOC_012347	6.19667	1.29	-2.26412	2.20016e-15	9.2594e-15	-	-	-	-	-	-
XLOC_012560	23.1733	3.65	-2.6665	1.65708e-83	2.58639e-82	CDY13232.1 BnaC04g26030D [Brassica napus]	-	-	-	-	-
XLOC_012566	0.693333	0.08	-3.11548	2.03503e-06	5.21979e-06	-	-	-	-	-	-
XLOC_012641	0.113333	1.21333	3.42033	1.08134e-08	3.24838e-08	CDX98738.1 BnaA03g45230D [Brassica napus]	-	-	-	-	-
XLOC_012802	4.49667	0.596667	-2.91386	5.09458e-17	2.28776e-16	-	-	-	-	-	-
XLOC_013083	14.83	2.53333	-2.54941	1.55758e-128	3.56172e-127	XP_013707700.1 PREDICTED: cell division cycle 20.2, cofactor of APC complex [Brassica napus]	ko04120//Ubiquitin mediated proteolysis	K03363	-	-	-
XLOC_013086	0.886667	0.203333	-2.12455	1.53117e-12	5.69453e-12	CDY13499.1 BnaA03g52170D [Brassica napus]	-	-	-	-	-
XLOC_013174	2.78333	0.113333	-4.61817	1.43525e-44	1.31764e-43	XP_013598373.1 PREDICTED: calcium-dependent protein kinase 5-like [Brassica oleracea var. oleracea] [Brassica oleracea]	ko04626//Plant-pathogen interaction	K13412	GO:0044444//cytoplasmic part;GO:0044424//intracellular part;GO:0016020//membrane;GO:0005623//cell;GO:0005622//intracellular;GO:0044464//cell part;GO:0005737//cytoplasm	-	GO:0050896//response to stimulus;GO:0042221//response to chemical;GO:0001101//response to acid chemical;GO:0009987//cellular process
XLOC_013327	0.68	0.0533333	-3.67243	7.22449e-07	1.912e-06	-	-	-	-	-	-
XLOC_013443	0.876667	4.92333	2.48954	1.28258e-56	1.43136e-55	CDX78342.1 BnaA03g02540D [Brassica napus]	-	-	GO:0043226//organelle;GO:0005737//cytoplasm;GO:0043231//intracellular membrane-bounded organelle;GO:0043229//intracellular organelle;GO:0044464//cell part;GO:0005623//cell;GO:0044424//intracellular part;GO:0044444//cytoplasmic part;GO:0005622//intracellular;GO:0043227//membrane-bounded organelle	GO:0045182//translation regulator activity	GO:0009059//macromolecule biosynthetic process;GO:0044271//cellular nitrogen compound biosynthetic process;GO:0044786//cell cycle DNA replication;GO:0008104//protein localization;GO:0009056//catabolic process;GO:0097659//nucleic acid-templated transcription;GO:1901362//organic cyclic compound biosynthetic process;GO:0019438//aromatic compound biosynthetic process;GO:0044763//single-organism cellu…
XLOC_013487	8.74	1.05333	-3.05267	2.03616e-66	2.59254e-65	-	-	-	-	-	-
XLOC_013506	3.16667	73.5533	4.53775	4.00293e-139	9.86367e-138	-	-	-	-	-	-
XLOC_013570	6.11	1.00667	-2.60159	9.23446e-32	6.47479e-31	OAY66365.1 Splicing factor U2af large subunit B [Ananas comosus]	-	-	-	-	-
XLOC_013930	3.21	0.713333	-2.16993	1.0248e-21	5.44056e-21	XP_013669757.1 PREDICTED: putative B3 domain-containing protein REM4 [Brassica napus]	-	-	-	-	-
XLOC_013951	0.786667	0.09	-3.12776	3.31403e-06	8.36979e-06	CDX88635.1 BnaA03g10140D [Brassica napus]	-	-	-	-	-
XLOC_014170	1.12	0.0533333	-4.39232	1.46498e-17	6.72841e-17	AAC20722.1 unknown protein [Arabidopsis thaliana]	-	-	-	-	-
XLOC_014450	11.21	1.14	-3.29768	3.45558e-89	5.67726e-88	CDX84128.1 BnaC04g08900D [Brassica napus]	-	-	-	-	-
XLOC_014724	411.1	80.6533	-2.34968	5.40331e-144	1.38019e-142	CDX90778.1 BnaA03g24580D [Brassica napus]	-	-	-	-	-
XLOC_014753	4.39	0.746667	-2.55568	9.98086e-22	5.29988e-21	CDY53244.1 BnaA02g04100D [Brassica napus]	ko00500//Starch and sucrose metabolism;ko00940//Phenylpropanoid biosynthesis;ko01100//Metabolic pathways;ko01110//Biosynthesis of secondary metabolites;ko00460//Cyanoamino acid metabolism	K01188	-	-	-
XLOC_014818	2.38	0.183333	-3.69842	1.12179e-08	3.36731e-08	CDY44685.1 BnaA05g29210D [Brassica napus]	-	-	-	-	GO:0044699//single-organism process
XLOC_014828	2.36333	0.18	-3.71475	9.62006e-10	3.0823e-09	XP_009134484.1 PREDICTED: WAT1-related protein At4g01450-like isoform X1 [Brassica rapa]	-	-	-	-	-
XLOC_014845	3.99	0.593333	-2.74947	1.479e-20	7.54543e-20	CDX74350.1 BnaA03g26970D [Brassica napus]	-	-	-	-	-
XLOC_015224	0.516667	0.0133333	-5.27612	3.4187e-14	1.36818e-13	XP_018442888.1 PREDICTED: uncharacterized protein LOC108814762 [Raphanus sativus]	-	-	GO:0043229//intracellular organelle;GO:0005623//cell;GO:0044464//cell part;GO:0043231//intracellular membrane-bounded organelle;GO:0044424//intracellular part;GO:0043227//membrane-bounded organelle;GO:0043226//organelle;GO:0005622//intracellular	GO:0001071//nucleic acid binding transcription factor activity	GO:1901361//organic cyclic compound catabolic process;GO:0009628//response to abiotic stimulus;GO:0034641//cellular nitrogen compound metabolic process;GO:0050896//response to stimulus;GO:0006402//mRNA catabolic process;GO:0010035//response to inorganic substance;GO:0019439//aromatic compound catabolic process;GO:1901575//organic substance catabolic process;GO:0009057//macromolecule catabolic pro…
XLOC_015284	0.85	0.146667	-2.53492	4.75505e-05	0.000108901	XP_009135376.1 PREDICTED: pectinesterase/pectinesterase inhibitor 3-like [Brassica rapa]	ko00500//Starch and sucrose metabolism;ko01100//Metabolic pathways;ko00040//Pentose and glucuronate interconversions	K01051	-	-	-
XLOC_015421	0.916667	0.15	-2.61143	0.000100528	0.000223703	CDX95527.1 BnaC01g34190D [Brassica napus]	-	-	-	-	-
XLOC_015435	6.07667	1.40333	-2.11442	2.80554e-18	1.32315e-17	XP_010431438.1 PREDICTED: U3 snoRNP-associated protein-like YAO [Camelina sativa]	-	-	-	-	-
XLOC_015649	54.5333	2.63333	-4.37218	1.40749e-220	5.68463e-219	CDX93033.1 BnaA03g37550D [Brassica napus]	-	-	-	-	-
XLOC_015701	1.30333	0.0366667	-5.15159	3.92629e-07	1.06059e-06	XP_013651180.1 PREDICTED: uncharacterized protein LOC106355849 [Brassica napus]	-	-	-	-	-
XLOC_015719	2.74333	0.486667	-2.49492	1.07098e-12	4.01265e-12	NP_567864.1 ubiquitin-associated protein (DUF1068) [Arabidopsis thaliana]	-	-	-	-	-
XLOC_015740	4.54333	0.156667	-4.85798	2.99069e-45	2.78085e-44	CDY02270.1 BnaA03g38970D [Brassica napus]	-	-	GO:0031967//organelle envelope;GO:0031301//integral component of organelle membrane;GO:0005623//cell;GO:0043226//organelle;GO:0044446//intracellular organelle part;GO:0043229//intracellular organelle;GO:0031975//envelope;GO:0016020//membrane;GO:0044435//plastid part;GO:0098588//bounding membrane of organelle;GO:0031351//integral component of plastid membrane;GO:0043231//intracellular membrane-bou…	GO:0005488//binding	GO:0006996//organelle organization;GO:0071840//cellular component organization or biogenesis;GO:0016043//cellular component organization;GO:0009987//cellular process;GO:0048285//organelle fission
XLOC_016036	4.88667	0.83	-2.55767	1.71425e-25	1.02211e-24	CDX84052.1 BnaC08g07290D [Brassica napus]	-	-	-	-	-
XLOC_016045	2.63333	0.45	-2.54889	4.79689e-19	2.32699e-18	XP_009115579.1 PREDICTED: uncharacterized protein LOC103840814 [Brassica rapa]	-	-	-	-	-
XLOC_016054	3.16667	0.06	-5.72186	2.51247e-58	2.87705e-57	NP_194629.1 Tesmin/TSO1-like CXC domain-containing protein [Arabidopsis thaliana]	-	-	-	-	-
XLOC_016362	5.97333	0.636667	-3.22993	2.02333e-24	1.16932e-23	-	-	-	-	-	-
XLOC_016470	0.0233333	0.61	4.70834	1.61382e-05	3.85424e-05	XP_009137909.1 PREDICTED: probable xyloglucan endotransglucosylase/hydrolase protein 17 [Brassica rapa]	-	-	-	-	-
XLOC_016476	0.586667	0.0633333	-3.2115	3.45873e-06	8.72404e-06	XP_013607716.1 PREDICTED: uncharacterized protein LOC106314385 [Brassica oleracea var. oleracea] [Brassica oleracea]	ko03420//Nucleotide excision repair;ko03030//DNA replication;ko03440//Homologous recombination;ko03430//Mismatch repair	K07466	-	-	-
XLOC_016524	0.763333	0.0366667	-4.37977	1.36262e-08	4.06976e-08	JAU44509.1 hypothetical protein LC_TR6436_c0_g1_i1_g.21758 [Noccaea caerulescens]	-	-	-	-	-
XLOC_016656	1.41	0.34	-2.05209	1.97208e-07	5.44631e-07	XP_018515527.1 PREDICTED: protein CROWDED NUCLEI 4-like [Brassica rapa]	ko01230//Biosynthesis of amino acids;ko01100//Metabolic pathways;ko00270//Cysteine and methionine metabolism;ko01210//2-Oxocarboxylic acid metabolism;ko01110//Biosynthesis of secondary metabolites;ko00280//Valine, leucine and isoleucine degradation;ko01130//Biosynthesis of antibiotics;ko00770//Pantothenate and CoA biosynthesis;ko00290//Valine, leucine and isoleucine biosynthesis	K00826	GO:0031981//nuclear lumen;GO:0043227//membrane-bounded organelle;GO:0044446//intracellular organelle part;GO:0043226//organelle;GO:0005634//nucleus;GO:0044428//nuclear part;GO:0005737//cytoplasm;GO:0044464//cell part;GO:0009536//plastid;GO:0005623//cell;GO:0044422//organelle part;GO:0044424//intracellular part;GO:0034399//nuclear periphery;GO:0031974//membrane-enclosed lumen;GO:0043233//organelle…	GO:0008483//transaminase activity;GO:0016740//transferase activity;GO:0003824//catalytic activity;GO:0016769//transferase activity, transferring nitrogenous groups	GO:0071840//cellular component organization or biogenesis;GO:0009987//cellular process;GO:0019748//secondary metabolic process;GO:0006996//organelle organization;GO:0044699//single-organism process;GO:0016043//cellular component organization;GO:0008152//metabolic process;GO:0044237//cellular metabolic process;GO:0044763//single-organism cellular process;GO:0044710//single-organism metabolic proce…
XLOC_016687	1.14	0.03	-5.24793	6.00634e-19	2.90407e-18	XP_009138608.1 PREDICTED: uncharacterized protein LOC103862682 [Brassica rapa]	-	-	-	-	-
XLOC_016945	2.99	0.06	-5.63904	1.44203e-44	1.32354e-43	CDX89183.1 BnaA04g00030D [Brassica napus]	-	-	-	-	-
XLOC_016988	1.97	0.286667	-2.78075	2.08343e-05	4.92972e-05	XP_009138754.1 PREDICTED: E3 ubiquitin-protein ligase SINAT3-like isoform X1 [Brassica rapa]	ko04120//Ubiquitin mediated proteolysis	K04506	-	-	-
XLOC_016992	4.20667	0.443333	-3.24621	3.82125e-12	1.39209e-11	CDX89126.1 BnaA04g00600D [Brassica napus]	-	-	GO:0031224//intrinsic component of membrane;GO:0016020//membrane;GO:0044425//membrane part	-	GO:0009605//response to external stimulus;GO:0050896//response to stimulus
XLOC_017161	0.87	0.001	-9.76487	1.58965e-09	5.03173e-09	CDX76042.1 BnaA04g03060D [Brassica napus]	-	-	-	-	-
XLOC_017211	2.92667	0.363333	-3.00989	4.25417e-12	1.5464e-11	CDY63304.1 BnaCnng41830D [Brassica napus]	-	-	-	-	-
XLOC_017293	1.37667	0.001	-10.427	1.71501e-24	9.93596e-24	XP_002878412.1 EMB1703 [Arabidopsis lyrata subsp. lyrata] [Arabidopsis lyrata]	-	-	-	-	-
XLOC_017356	2.5	0.493333	-2.34129	1.40878e-23	7.92141e-23	CDY01179.1 BnaA04g06400D [Brassica napus]	-	-	-	-	-
XLOC_017541	0.883333	0.001	-9.78681	1.08146e-10	3.66284e-10	XP_006391450.1 hypothetical protein EUTSA_v10018994mg [Eutrema salsugineum]	-	-	-	-	-
XLOC_017630	0.86	0.0866667	-3.31079	5.2488e-09	1.61086e-08	-	-	-	-	-	-
XLOC_017743	5.41667	0.616667	-3.13484	1.9432e-49	1.94263e-48	XP_013744042.1 PREDICTED: protein EARLY FLOWERING 3-like [Brassica napus]	ko04712//Circadian rhythm - plant	K12125	-	-	-
XLOC_017754	0.853333	0.113333	-2.91254	3.61063e-09	1.11817e-08	CDY67184.1 BnaAnng23780D [Brassica napus]	-	-	-	-	-
XLOC_017874	0.533333	0.0266667	-4.32193	8.98568e-05	0.000200933	CDY08028.1 BnaC03g34950D [Brassica napus]	ko01100//Metabolic pathways;ko01212//Fatty acid metabolism;ko01110//Biosynthesis of secondary metabolites;ko00071//Fatty acid degradation;ko00592//alpha-Linolenic acid metabolism	K10527	GO:0005911//cell-cell junction;GO:0030054//cell junction;GO:0005634//nucleus;GO:0031974//membrane-enclosed lumen;GO:0005737//cytoplasm;GO:0044422//organelle part;GO:0044464//cell part;GO:0043229//intracellular organelle;GO:0043227//membrane-bounded organelle;GO:0005623//cell;GO:0043233//organelle lumen;GO:0044428//nuclear part;GO:0071944//cell periphery;GO:0044424//intracellular part;GO:0044446//…	GO:0016616//oxidoreductase activity, acting on the CH-OH group of donors, NAD or NADP as acceptor;GO:0016614//oxidoreductase activity, acting on CH-OH group of donors;GO:0016836//hydro-lyase activity;GO:0016491//oxidoreductase activity;GO:0016829//lyase activity;GO:0003824//catalytic activity;GO:0016835//carbon-oxygen lyase activity	GO:0044242//cellular lipid catabolic process;GO:0044257//cellular protein catabolic process;GO:0072329//monocarboxylic acid catabolic process;GO:0042221//response to chemical;GO:0044282//small molecule catabolic process;GO:0071840//cellular component organization or biogenesis;GO:0034622//cellular macromolecular complex assembly;GO:0022607//cellular component assembly;GO:0044710//single-organism …
XLOC_018152	2.16	0.52	-2.05445	2.06934e-13	8.00515e-13	XP_013630605.1 PREDICTED: protein PLASTID TRANSCRIPTIONALLY ACTIVE 14 [Brassica oleracea var. oleracea] [Brassica oleracea]	-	-	-	-	-
XLOC_018419	34.79	1.11333	-4.96572	0	0	XP_013751295.1 PREDICTED: uncharacterized protein LOC106453611 [Brassica napus]	-	-	-	-	-
XLOC_018445	8.76667	1.15667	-2.92206	1.55328e-35	1.18845e-34	CDY17538.1 BnaC03g65250D [Brassica napus]	-	-	-	-	-
XLOC_018648	0.55	0.0533333	-3.36632	8.45839e-05	0.000189533	JAU52045.1 hypothetical protein LC_TR11347_c2_g1_i1_g.39937, partial [Noccaea caerulescens]	-	-	-	-	-
XLOC_018681	2.45667	0.133333	-4.20359	7.93108e-09	2.404e-08	CDX71266.1 BnaC07g05450D [Brassica napus]	-	-	-	-	-
XLOC_018804	3.23	0.2	-4.01346	3.20517e-10	1.05601e-09	-	-	-	-	-	-
XLOC_018821	1.78	0.001	-10.7977	5.13013e-24	2.93008e-23	-	-	-	-	-	-
XLOC_018859	1.84	0.001	-10.8455	4.65293e-20	2.33563e-19	XP_010517336.1 PREDICTED: ferredoxin--nitrite reductase, chloroplastic [Camelina sativa]	ko00910//Nitrogen metabolism;ko01120//Microbial metabolism in diverse environments	K00366	-	-	-
XLOC_018918	10.0567	1.68	-2.58162	8.92912e-85	1.41018e-83	XP_018460892.1 PREDICTED: uncharacterized protein LOC108831882 [Raphanus sativus]	-	-	GO:0043231//intracellular membrane-bounded organelle;GO:0044424//intracellular part;GO:0043227//membrane-bounded organelle;GO:0044464//cell part;GO:0005623//cell;GO:0043229//intracellular organelle;GO:0043226//organelle;GO:0005622//intracellular	-	-
XLOC_018956	0.276667	1.73333	2.64733	9.95233e-21	5.11339e-20	CDY44469.1 BnaCnng11220D [Brassica napus]	-	-	-	-	-
XLOC_019030	0.4	0.001	-8.64386	9.19965e-09	2.77611e-08	XP_017182108.1 PREDICTED: homeobox-leucine zipper protein ATHB-8-like isoform X1 [Malus domestica]	-	-	GO:0044464//cell part;GO:0043231//intracellular membrane-bounded organelle;GO:0005623//cell;GO:0044424//intracellular part;GO:0043229//intracellular organelle;GO:0005622//intracellular;GO:0043226//organelle;GO:0043227//membrane-bounded organelle	GO:0001071//nucleic acid binding transcription factor activity	GO:0006807//nitrogen compound metabolic process;GO:0018130//heterocycle biosynthetic process;GO:0044260//cellular macromolecule metabolic process;GO:0071840//cellular component organization or biogenesis;GO:0044237//cellular metabolic process;GO:1902589//single-organism organelle organization;GO:0009798//axis specification;GO:0044249//cellular biosynthetic process;GO:0032501//multicellular organi…
XLOC_019200	1.24333	0.136667	-3.18548	6.836e-06	1.68386e-05	XP_009140823.1 PREDICTED: uncharacterized protein LOC103864802 isoform X1 [Brassica rapa]	-	-	-	-	-
XLOC_019319	1.50667	0.1	-3.91329	3.28704e-16	1.43263e-15	XP_013744279.1 PREDICTED: xyloglucan galactosyltransferase KATAMARI1 homolog [Brassica napus]	-	-	-	-	-
XLOC_019423	0.44	0.001	-8.78136	0.000163478	0.000356284	-	-	-	-	-	-
XLOC_019446	0.723333	0.123333	-2.5521	5.38336e-06	1.3369e-05	XP_018438458.1 PREDICTED: uncharacterized protein LOC108810883 [Raphanus sativus]	-	-	-	-	-
XLOC_019766	0.496667	0.0733333	-2.75974	0.000151719	0.000331741	XP_009142282.1 PREDICTED: uclacyanin-2-like [Brassica rapa]	-	-	-	-	-
XLOC_020198	5.86333	36.5267	2.63916	2.79627e-101	5.15455e-100	CDY26324.1 BnaA03g60000D [Brassica napus]	ko00904//Diterpenoid biosynthesis	K17982	GO:0043231//intracellular membrane-bounded organelle;GO:0044424//intracellular part;GO:0005623//cell;GO:0044464//cell part;GO:0043227//membrane-bounded organelle;GO:0043229//intracellular organelle;GO:0043226//organelle;GO:0005622//intracellular	GO:0016838//carbon-oxygen lyase activity, acting on phosphates;GO:0016829//lyase activity;GO:0003824//catalytic activity;GO:0016835//carbon-oxygen lyase activity	GO:0006972//hyperosmotic response;GO:0009987//cellular process;GO:0007154//cell communication;GO:0044255//cellular lipid metabolic process;GO:0042221//response to chemical;GO:0050896//response to stimulus;GO:0044699//single-organism process;GO:0043436//oxoacid metabolic process;GO:0006950//response to stress;GO:0007165//signal transduction;GO:0006720//isoprenoid metabolic process;GO:0032787//mono…
XLOC_020511	0.536667	0.12	-2.16099	7.88287e-05	0.000177201	CDX77293.1 BnaC08g03380D [Brassica napus]	-	-	-	-	-
XLOC_020569	3.46667	0.47	-2.88282	3.5779e-15	1.49097e-14	CDY42073.1 BnaA05g11130D [Brassica napus]	-	-	-	-	-
XLOC_020577	0.696667	0.02	-5.1224	8.454e-07	2.22768e-06	-	-	-	-	-	-
XLOC_020638	0.77	0.0733333	-3.39232	1.38703e-05	3.33081e-05	CDY10727.1 BnaA05g12090D [Brassica napus]	ko00230//Purine metabolism;ko01100//Metabolic pathways;ko01110//Biosynthesis of secondary metabolites;ko01130//Biosynthesis of antibiotics	K00939	-	-	-
XLOC_020645	1.95	0.146667	-3.73286	2.12395e-09	6.67175e-09	CDY10722.1 BnaA05g12140D [Brassica napus]	ko01100//Metabolic pathways;ko01110//Biosynthesis of secondary metabolites;ko00051//Fructose and mannose metabolism;ko01130//Biosynthesis of antibiotics;ko01120//Microbial metabolism in diverse environments	K00895	-	-	-
XLOC_020674	2.23333	0.001	-11.125	1.84615e-16	8.12505e-16	-	-	-	-	-	-
XLOC_020713	0.126667	2.13	4.07174	3.46481e-19	1.6877e-18	XP_013726284.1 PREDICTED: probable mitochondrial chaperone bcs1 [Brassica napus]	-	-	GO:0030054//cell junction;GO:0043226//organelle;GO:0005911//cell-cell junction;GO:0005622//intracellular;GO:0043229//intracellular organelle;GO:0005623//cell;GO:0043227//membrane-bounded organelle;GO:0044424//intracellular part;GO:0044464//cell part;GO:0016020//membrane;GO:0043231//intracellular membrane-bounded organelle	GO:0016818//hydrolase activity, acting on acid anhydrides, in phosphorus-containing anhydrides;GO:0003824//catalytic activity;GO:0016787//hydrolase activity;GO:0016462//pyrophosphatase activity;GO:0017111//nucleoside-triphosphatase activity;GO:0016817//hydrolase activity, acting on acid anhydrides	GO:0050896//response to stimulus;GO:0042221//response to chemical;GO:0001101//response to acid chemical
XLOC_020936	6.25333	1.50667	-2.05327	4.01593e-17	1.81112e-16	CDY64443.1 BnaA05g36560D [Brassica napus]	-	-	-	-	-
XLOC_020991	1.08	0.0766667	-3.81629	2.88156e-05	6.72842e-05	XP_009136639.1 PREDICTED: high mobility group B protein 1-like [Brassica rapa]	ko03410//Base excision repair	K10802	-	-	-
XLOC_021030	2.29	0.28	-3.03185	1.34276e-08	4.01203e-08	-	-	-	-	-	-
XLOC_021079	4.55333	1.09333	-2.05819	2.54117e-19	1.24405e-18	CDY02257.1 BnaA03g39100D [Brassica napus]	-	-	GO:0005622//intracellular;GO:0005618//cell wall;GO:0071944//cell periphery;GO:0005737//cytoplasm;GO:0044444//cytoplasmic part;GO:0030312//external encapsulating structure;GO:0030054//cell junction;GO:0005911//cell-cell junction;GO:0044464//cell part;GO:0005623//cell;GO:0044424//intracellular part	GO:0016787//hydrolase activity;GO:0003824//catalytic activity;GO:0016791//phosphatase activity;GO:0042578//phosphoric ester hydrolase activity;GO:0016788//hydrolase activity, acting on ester bonds	GO:0033554//cellular response to stress;GO:0009267//cellular response to starvation;GO:0031667//response to nutrient levels;GO:0031669//cellular response to nutrient levels;GO:0031668//cellular response to extracellular stimulus;GO:0009991//response to extracellular stimulus;GO:0050896//response to stimulus;GO:0051716//cellular response to stimulus;GO:0042594//response to starvation;GO:0009605//r…
XLOC_021120	0.316667	11.8333	5.22375	3.03173e-64	3.75136e-63	XP_013751561.1 PREDICTED: protein AIG1-like [Brassica napus]	-	-	-	-	-
XLOC_021196	2.40333	0.206667	-3.53966	1.68271e-27	1.06229e-26	XP_010427970.1 PREDICTED: endoglucanase 9-like isoform X1 [Camelina sativa]	-	-	-	-	-
XLOC_021308	0.52	0.04	-3.70044	0.000157892	0.000344613	XP_018449000.1 PREDICTED: disease resistance protein TAO1-like isoform X1 [Raphanus sativus]	-	-	-	-	-
XLOC_021309	4.79	0.566667	-3.07945	4.66788e-29	3.06772e-28	KFK39734.1 hypothetical protein AALP_AA3G281100 [Arabis alpina]	ko01100//Metabolic pathways;ko00970//Aminoacyl-tRNA biosynthesis	K02434	-	-	GO:1903507//negative regulation of nucleic acid-templated transcription;GO:0031323//regulation of cellular metabolic process;GO:0000003//reproduction;GO:0007049//cell cycle;GO:0006325//chromatin organization;GO:0016043//cellular component organization;GO:0009987//cellular process;GO:0051172//negative regulation of nitrogen compound metabolic process;GO:0022414//reproductive process;GO:0003002//re…
XLOC_021532	0.57	0.113333	-2.33039	1.82191e-05	4.33179e-05	CDY08478.1 BnaA05g27140D [Brassica napus]	-	-	-	-	-
XLOC_021638	0.143333	0.78	2.4441	0.000168271	0.000366355	XP_013633860.1 PREDICTED: probable replication factor A 73 kDa subunit [Brassica oleracea var. oleracea] [Brassica oleracea]	ko03420//Nucleotide excision repair;ko03030//DNA replication;ko03440//Homologous recombination;ko03430//Mismatch repair	K07466	-	-	-
XLOC_021650	2	0.26	-2.94342	3.24912e-13	1.24472e-12	CDY44685.1 BnaA05g29210D [Brassica napus]	-	-	-	-	GO:0044699//single-organism process
XLOC_021708	1.96667	0.31	-2.66541	2.14708e-09	6.74243e-09	-	-	-	-	-	-
XLOC_021732	1.04333	0.153333	-2.76646	0.000174639	0.000379556	CDY24680.1 BnaA05g30790D [Brassica napus]	-	-	-	-	-
XLOC_021903	1.00333	0.17	-2.56119	6.71458e-08	1.91781e-07	-	-	-	-	-	-
XLOC_022312	4.53667	0.103333	-5.45626	7.59168e-49	7.51595e-48	XP_009143646.1 PREDICTED: rop guanine nucleotide exchange factor 14-like [Brassica rapa]	-	-	-	-	-
XLOC_022422	2.67333	0.553333	-2.27242	3.37855e-05	7.84642e-05	-	-	-	-	-	-
XLOC_022432	1.57	0.296667	-2.40385	1.03381e-05	2.50785e-05	CDY34064.1 BnaC03g62680D [Brassica napus]	-	-	-	-	-
XLOC_022552	1.84	0.001	-10.8455	6.90122e-36	5.32066e-35	XP_013700551.1 PREDICTED: receptor-like protein 12 [Brassica napus]	-	-	-	-	-
XLOC_022565	14.96	1.31333	-3.50981	1.98981e-106	3.81298e-105	CDY10727.1 BnaA05g12090D [Brassica napus]	ko00230//Purine metabolism;ko01100//Metabolic pathways;ko01110//Biosynthesis of secondary metabolites;ko01130//Biosynthesis of antibiotics	K00939	-	-	-
XLOC_022654	6.13667	0.296667	-4.37054	5.03034e-56	5.5722e-55	CDY04431.1 BnaC02g28170D [Brassica napus]	-	-	GO:0043228//non-membrane-bounded organelle;GO:0005623//cell;GO:0044444//cytoplasmic part;GO:0044424//intracellular part;GO:0071944//cell periphery;GO:0005622//intracellular;GO:0043226//organelle;GO:0043229//intracellular organelle;GO:0043232//intracellular non-membrane-bounded organelle;GO:0043231//intracellular membrane-bounded organelle;GO:0005911//cell-cell junction;GO:0044464//cell part;GO:00…	-	GO:0006996//organelle organization;GO:0016043//cellular component organization;GO:0009987//cellular process;GO:0071840//cellular component organization or biogenesis
XLOC_022731	0.873333	0.0533333	-4.03342	7.69621e-06	1.88721e-05	CDY23814.1 BnaA01g21650D [Brassica napus]	-	-	-	-	-
XLOC_022750	3.58	0.893333	-2.00269	2.356e-11	8.27089e-11	JAU67460.1 Ankyrin repeat-containing protein, partial [Noccaea caerulescens]	-	-	-	-	-
XLOC_022974	0.06	4.02	6.06609	6.71335e-101	1.23204e-99	XP_009145252.1 PREDICTED: putative calcium-transporting ATPase 13, plasma membrane-type [Brassica rapa]	-	-	-	GO:0005488//binding;GO:0005515//protein binding	GO:0070838//divalent metal ion transport;GO:0048878//chemical homeostasis;GO:0009987//cellular process;GO:0042592//homeostatic process;GO:0051234//establishment of localization;GO:0055080//cation homeostasis;GO:0065008//regulation of biological quality;GO:0044763//single-organism cellular process;GO:0065007//biological regulation;GO:0051179//localization;GO:0072507//divalent inorganic cation home…
XLOC_022977	1.50667	0.123333	-3.61073	3.54266e-08	1.03175e-07	-	-	-	-	-	-
XLOC_023248	2.87667	0.236667	-3.60347	3.9164e-23	2.17365e-22	CDX92132.1 BnaA05g22750D [Brassica napus]	-	-	GO:0043229//intracellular organelle;GO:0043226//organelle;GO:0005623//cell;GO:0005622//intracellular;GO:0044464//cell part;GO:0043231//intracellular membrane-bounded organelle;GO:0044424//intracellular part;GO:0043227//membrane-bounded organelle	GO:0022891//substrate-specific transmembrane transporter activity;GO:0022857//transmembrane transporter activity;GO:0022892//substrate-specific transporter activity;GO:0008509//anion transmembrane transporter activity;GO:0005215//transporter activity;GO:0015075//ion transmembrane transporter activity	GO:0071702//organic substance transport;GO:0044765//single-organism transport;GO:0006810//transport;GO:0044699//single-organism process;GO:0071705//nitrogen compound transport;GO:0051179//localization;GO:0051234//establishment of localization;GO:1902578//single-organism localization;GO:0015851//nucleobase transport
XLOC_023258	27.27	3.89	-2.80947	2.87326e-160	8.19781e-159	XP_006305951.1 hypothetical protein CARUB_v10011198mg [Capsella rubella]	-	-	-	-	-
XLOC_023304	2.22333	0.503333	-2.14314	5.12753e-10	1.66983e-09	CDX99270.1 BnaC05g33850D [Brassica napus]	-	-	GO:0030054//cell junction;GO:0005911//cell-cell junction	-	-
XLOC_024304	3.53667	0.226667	-3.96375	2.65551e-41	2.29082e-40	XP_013605123.1 PREDICTED: aminomethyltransferase, mitochondrial [Brassica oleracea var. oleracea] [Brassica oleracea]	ko01200//Carbon metabolism;ko01100//Metabolic pathways;ko00630//Glyoxylate and dicarboxylate metabolism;ko00260//Glycine, serine and threonine metabolism;ko01110//Biosynthesis of secondary metabolites;ko01130//Biosynthesis of antibiotics;ko00670//One carbon pool by folate	K00605	GO:0044444//cytoplasmic part;GO:1990904//ribonucleoprotein complex;GO:0005622//intracellular;GO:0009536//plastid;GO:0044446//intracellular organelle part;GO:0031975//envelope;GO:0009532//plastid stroma;GO:0005576//extracellular region;GO:0043232//intracellular non-membrane-bounded organelle;GO:0032991//macromolecular complex;GO:0031967//organelle envelope;GO:0005840//ribosome;GO:0044464//cell par…	-	GO:0006082//organic acid metabolic process;GO:0016114//terpenoid biosynthetic process;GO:0044763//single-organism cellular process;GO:0006629//lipid metabolic process;GO:0006807//nitrogen compound metabolic process;GO:0010035//response to inorganic substance;GO:0008652//cellular amino acid biosynthetic process;GO:0000096//sulfur amino acid metabolic process;GO:0006544//glycine metabolic process;G…
XLOC_024323	0.49	0.1	-2.29278	0.000402741	0.000844827	JAU46338.1 Importin-13 [Noccaea caerulescens]	-	-	-	-	-
XLOC_024344	1.22	0.14	-3.12338	6.17598e-08	1.76892e-07	XP_018512185.1 PREDICTED: uncharacterized protein LOC103855082 [Brassica rapa]	-	-	-	-	-
XLOC_024438	3.03333	0.123333	-4.62027	1.01341e-22	5.55232e-22	XP_013664943.1 PREDICTED: protein TWIN LOV 1-like isoform X1 [Brassica napus]	-	-	-	-	-
XLOC_024513	0.833333	0.0333333	-4.64386	1.82411e-05	4.33661e-05	XP_010036728.1 PREDICTED: pyruvate kinase 1, cytosolic [Eucalyptus grandis]	ko01200//Carbon metabolism;ko01230//Biosynthesis of amino acids;ko00230//Purine metabolism;ko01100//Metabolic pathways;ko00010//Glycolysis / Gluconeogenesis;ko00620//Pyruvate metabolism;ko01110//Biosynthesis of secondary metabolites;ko01130//Biosynthesis of antibiotics;ko01120//Microbial metabolism in diverse environments	K00873	-	-	-
XLOC_024603	5.54333	0.61	-3.18387	1.90457e-37	1.52263e-36	CDY15343.1 BnaC04g42800D [Brassica napus]	-	-	GO:0044424//intracellular part;GO:0005623//cell;GO:0044464//cell part;GO:0005622//intracellular	-	-
XLOC_024612	2.15	0.27	-2.99331	3.00202e-12	1.1003e-11	CDY26260.1 BnaA06g11570D [Brassica napus]	ko03420//Nucleotide excision repair;ko03030//DNA replication;ko03440//Homologous recombination;ko03430//Mismatch repair	K07466	-	-	-
XLOC_024778	7.46333	0.163333	-5.51393	2.18044e-106	4.17612e-105	CDY29401.1 BnaA06g13950D [Brassica napus]	-	-	-	-	-
XLOC_024790	1.77333	0.36	-2.30039	3.52177e-09	1.09147e-08	XP_018515107.1 PREDICTED: LOW QUALITY PROTEIN: protein FREE1-like [Brassica rapa]	-	-	-	-	GO:1902582//single-organism intracellular transport;GO:0044765//single-organism transport;GO:0006810//transport;GO:0044699//single-organism process;GO:0051649//establishment of localization in cell;GO:0051641//cellular localization;GO:0046907//intracellular transport;GO:1902578//single-organism localization;GO:0051234//establishment of localization;GO:0051179//localization
XLOC_024828	101.18	13.96	-2.85755	0	0	CDY01364.1 BnaA07g11370D [Brassica napus]	ko01200//Carbon metabolism;ko04146//Peroxisome;ko00630//Glyoxylate and dicarboxylate metabolism;ko01110//Biosynthesis of secondary metabolites;ko00380//Tryptophan metabolism;ko01130//Biosynthesis of antibiotics	K03781	-	-	-
XLOC_024958	4.45333	1.09	-2.03056	8.25061e-07	2.17562e-06	CDY48946.1 BnaA08g04680D [Brassica napus]	-	-	-	-	-
XLOC_024974	1.65	0.306667	-2.42772	1.07281e-08	3.22377e-08	CDY08081.1 BnaA06g16450D [Brassica napus]	ko03420//Nucleotide excision repair;ko03030//DNA replication;ko03440//Homologous recombination;ko03430//Mismatch repair	K07466	-	-	-
XLOC_024975	0.683333	0.126667	-2.43155	0.000446387	0.00093167	-	-	-	-	-	-
XLOC_024993	9.46333	1.02	-3.21378	1.25301e-80	1.8997e-79	XP_013736657.1 PREDICTED: uncharacterized protein LOC106439702 [Brassica napus]	-	-	GO:0043226//organelle;GO:0043227//membrane-bounded organelle;GO:0031976//plastid thylakoid;GO:0043229//intracellular organelle;GO:0016020//membrane;GO:0043231//intracellular membrane-bounded organelle;GO:0044446//intracellular organelle part;GO:0044444//cytoplasmic part;GO:0005737//cytoplasm;GO:0044435//plastid part;GO:0009536//plastid;GO:0009507//chloroplast;GO:0044424//intracellular part;GO:001…	GO:0019901//protein kinase binding;GO:0005488//binding;GO:0016817//hydrolase activity, acting on acid anhydrides;GO:0016818//hydrolase activity, acting on acid anhydrides, in phosphorus-containing anhydrides;GO:0005515//protein binding;GO:0019899//enzyme binding;GO:0003824//catalytic activity;GO:0019900//kinase binding;GO:0016462//pyrophosphatase activity;GO:0017111//nucleoside-triphosphatase act…	GO:0044767//single-organism developmental process;GO:0003002//regionalization;GO:0006810//transport;GO:0000902//cell morphogenesis;GO:0044763//single-organism cellular process;GO:0000911//cytokinesis by cell plate formation;GO:0007275//multicellular organism development;GO:0000003//reproduction;GO:0051179//localization;GO:0061640//cytoskeleton-dependent cytokinesis;GO:0007389//pattern specificati…
XLOC_025052	0.773333	0.07	-3.46566	1.61601e-08	4.80522e-08	BAJ34344.1 unnamed protein product [Eutrema halophilum]	-	-	GO:0043231//intracellular membrane-bounded organelle;GO:0043229//intracellular organelle;GO:0043226//organelle;GO:0044464//cell part;GO:0005622//intracellular;GO:0043227//membrane-bounded organelle;GO:0044424//intracellular part;GO:0005623//cell	GO:0001071//nucleic acid binding transcription factor activity;GO:0005488//binding	GO:1901362//organic cyclic compound biosynthetic process;GO:0006807//nitrogen compound metabolic process;GO:0034654//nucleobase-containing compound biosynthetic process;GO:0022414//reproductive process;GO:0009790//embryo development;GO:0048507//meristem development;GO:1902589//single-organism organelle organization;GO:0010015//root morphogenesis;GO:0048856//anatomical structure development;GO:000…
XLOC_025145	0.263333	2.04333	2.95596	6.59673e-13	2.493e-12	XP_013642573.1 PREDICTED: UDP-glycosyltransferase 76E5-like [Brassica napus]	-	-	-	GO:0003824//catalytic activity;GO:0016757//transferase activity, transferring glycosyl groups;GO:0016740//transferase activity	-
XLOC_025200	1.69667	0.236667	-2.84177	8.70382e-18	4.03375e-17	CDY08786.1 BnaA06g24380D [Brassica napus]	-	-	GO:0044464//cell part;GO:0044437//vacuolar part;GO:0005911//cell-cell junction;GO:0044444//cytoplasmic part;GO:0005737//cytoplasm;GO:0043231//intracellular membrane-bounded organelle;GO:0044446//intracellular organelle part;GO:0043227//membrane-bounded organelle;GO:0043226//organelle;GO:0044422//organelle part;GO:0005622//intracellular;GO:0044424//intracellular part;GO:0043229//intracellular orga…	GO:0005488//binding;GO:0003824//catalytic activity;GO:0032549//ribonucleoside binding;GO:0016772//transferase activity, transferring phosphorus-containing groups;GO:0001882//nucleoside binding;GO:0032550//purine ribonucleoside binding;GO:0001883//purine nucleoside binding;GO:1901363//heterocyclic compound binding;GO:0016740//transferase activity;GO:0097159//organic cyclic compound binding;GO:0036…	GO:0044707//single-multicellular organism process;GO:0044238//primary metabolic process;GO:0044267//cellular protein metabolic process;GO:0044767//single-organism developmental process;GO:0007165//signal transduction;GO:0044763//single-organism cellular process;GO:0050789//regulation of biological process;GO:0044260//cellular macromolecule metabolic process;GO:0007154//cell communication;GO:00100…
XLOC_025205	1.33667	0.13	-3.36206	2.99856e-10	9.89814e-10	JAU22300.1 Splicing factor 3B subunit 2, partial [Noccaea caerulescens]	ko03040//Spliceosome	K12829	GO:0005737//cytoplasm;GO:0044464//cell part;GO:0044444//cytoplasmic part;GO:0005623//cell;GO:0044424//intracellular part;GO:0005622//intracellular	-	GO:0016070//RNA metabolic process;GO:0006139//nucleobase-containing compound metabolic process;GO:0090304//nucleic acid metabolic process;GO:0008152//metabolic process;GO:0006725//cellular aromatic compound metabolic process;GO:0044260//cellular macromolecule metabolic process;GO:0009987//cellular process;GO:0044237//cellular metabolic process;GO:0046483//heterocycle metabolic process;GO:0034641/…
XLOC_025216	9.65	1.39333	-2.79199	2.56684e-35	1.95674e-34	CDY10656.1 BnaA05g17060D [Brassica napus]	ko03060//Protein export	K03106	GO:0044444//cytoplasmic part;GO:0005737//cytoplasm;GO:1990904//ribonucleoprotein complex;GO:0005623//cell;GO:0030529//intracellular ribonucleoprotein complex;GO:0032991//macromolecular complex;GO:0048500//signal recognition particle;GO:0044464//cell part;GO:0044424//intracellular part;GO:0005622//intracellular	GO:0005488//binding;GO:0001883//purine nucleoside binding;GO:0097367//carbohydrate derivative binding;GO:0003723//RNA binding;GO:0036094//small molecule binding;GO:0032549//ribonucleoside binding;GO:0003676//nucleic acid binding;GO:0001882//nucleoside binding;GO:1901363//heterocyclic compound binding;GO:0097159//organic cyclic compound binding;GO:0032550//purine ribonucleoside binding	GO:0006613//cotranslational protein targeting to membrane;GO:0046907//intracellular transport;GO:0010467//gene expression;GO:0045184//establishment of protein localization;GO:0016070//RNA metabolic process;GO:0044260//cellular macromolecule metabolic process;GO:0006605//protein targeting;GO:0071310//cellular response to organic substance;GO:0016482//cytoplasmic transport;GO:0034613//cellular prot…
XLOC_025281	2.88333	0.283333	-3.34717	3.09966e-15	1.29537e-14	CDY62481.1 BnaCnng40340D [Brassica napus]	-	-	-	-	-
XLOC_025282	4.03	0.443333	-3.18432	2.56796e-14	1.0338e-13	-	-	-	-	-	-
XLOC_025286	3.73667	0.536667	-2.79965	1.53051e-11	5.42474e-11	AAF16753.1 F3M18.15 [Arabidopsis thaliana]	-	-	-	-	-
XLOC_025389	2.11333	0.316667	-2.73848	3.00497e-14	1.20551e-13	CDY51300.1 BnaA06g23460D [Brassica napus]	-	-	-	-	-
XLOC_025416	2.34	0.15	-3.96347	1.73905e-14	7.04396e-14	-	-	-	-	-	-
XLOC_025530	3.21667	0.286667	-3.48812	1.24409e-26	7.66081e-26	XP_009150849.1 PREDICTED: homoserine kinase-like [Brassica rapa]	ko01230//Biosynthesis of amino acids;ko01100//Metabolic pathways;ko00260//Glycine, serine and threonine metabolism;ko01110//Biosynthesis of secondary metabolites;ko01120//Microbial metabolism in diverse environments	K00872	-	-	-
XLOC_025717	0.343333	0.0433333	-2.98606	5.8259e-05	0.000132454	XP_009151222.1 PREDICTED: myosin heavy chain, cardiac muscle isoform-like [Brassica rapa]	-	-	GO:0005622//intracellular;GO:0044424//intracellular part;GO:0005737//cytoplasm;GO:0044444//cytoplasmic part;GO:0044464//cell part;GO:0005623//cell	-	-
XLOC_025812	1.17333	0.246667	-2.24998	3.16623e-08	9.24611e-08	CDY39820.1 BnaC02g42980D [Brassica napus]	-	-	GO:0016020//membrane	-	GO:0050896//response to stimulus;GO:0051707//response to other organism;GO:0009607//response to biotic stimulus;GO:0051704//multi-organism process;GO:0009605//response to external stimulus;GO:0043207//response to external biotic stimulus
XLOC_025875	0.41	0.0333333	-3.62059	0.000326614	0.000691237	-	-	-	-	-	-
XLOC_025913	2.37667	0.526667	-2.17398	1.38001e-08	4.11973e-08	CDX86445.1 BnaA06g31620D [Brassica napus]	ko02010//ABC transporters	K05658	-	-	-
XLOC_025914	3.72333	0.92	-2.01689	1.43077e-17	6.57574e-17	CDX86445.1 BnaA06g31620D [Brassica napus]	ko02010//ABC transporters	K05658	-	-	-
XLOC_026025	4.13667	0.72	-2.5224	5.30352e-18	2.47727e-17	CDY10324.1 BnaC05g29550D [Brassica napus]	-	-	-	-	-
XLOC_026371	1.1	0.176667	-2.6384	0.000133477	0.000293609	-	-	-	-	-	-
XLOC_026372	26.0433	6.12667	-2.08774	1.87642e-112	3.78418e-111	XP_009147559.1 PREDICTED: inactive GDSL esterase/lipase-like protein 25 [Brassica rapa]	-	-	GO:0005737//cytoplasm;GO:0043226//organelle;GO:0044424//intracellular part;GO:0005773//vacuole;GO:0030054//cell junction;GO:0043229//intracellular organelle;GO:0005622//intracellular;GO:0005623//cell;GO:0043227//membrane-bounded organelle;GO:0043231//intracellular membrane-bounded organelle;GO:0044444//cytoplasmic part;GO:0005911//cell-cell junction;GO:0044464//cell part;GO:0000325//plant-type va…	GO:0003824//catalytic activity;GO:0016787//hydrolase activity;GO:0016788//hydrolase activity, acting on ester bonds	GO:0015031//protein transport;GO:0006810//transport;GO:0033036//macromolecule localization;GO:0051234//establishment of localization;GO:0009987//cellular process;GO:0051649//establishment of localization in cell;GO:0006996//organelle organization;GO:0071840//cellular component organization or biogenesis;GO:0008104//protein localization;GO:0070727//cellular macromolecule localization;GO:0006886//i…
XLOC_026504	2.44	0.603333	-2.01585	1.17946e-13	4.61e-13	XP_013645116.1 PREDICTED: glyoxysomal fatty acid beta-oxidation multifunctional protein MFP-a-like [Brassica napus]	ko01100//Metabolic pathways;ko01212//Fatty acid metabolism;ko01110//Biosynthesis of secondary metabolites;ko00071//Fatty acid degradation;ko00592//alpha-Linolenic acid metabolism	K10527	-	-	-
XLOC_026653	0.683333	0.08	-3.09452	4.06059e-11	1.40755e-10	CDX93437.1 BnaA06g06110D [Brassica napus]	-	-	-	-	-
XLOC_026695	4.27333	0.446667	-3.25809	1.67134e-71	2.26686e-70	CDX97949.1 BnaA06g07000D [Brassica napus]	-	-	-	-	-
XLOC_026708	15.2133	2.29	-2.73192	4.60445e-97	8.1457e-96	CDY02392.1 BnaA02g23010D [Brassica napus]	-	-	GO:0044446//intracellular organelle part;GO:0043229//intracellular organelle;GO:0005773//vacuole;GO:0044422//organelle part;GO:0043231//intracellular membrane-bounded organelle;GO:0044444//cytoplasmic part;GO:0044437//vacuolar part;GO:0044424//intracellular part;GO:0043227//membrane-bounded organelle;GO:0005622//intracellular;GO:0043226//organelle;GO:0005623//cell;GO:0044464//cell part;GO:0005737…	-	GO:0008152//metabolic process;GO:0044238//primary metabolic process
XLOC_026779	1.69	0.226667	-2.89838	6.17266e-14	2.44515e-13	XP_018512129.1 PREDICTED: uncharacterized protein LOC103853810 isoform X1 [Brassica rapa]	-	-	-	-	-
XLOC_026824	4.34	0.313333	-3.79192	4.72653e-18	2.2122e-17	CDY44538.1 BnaCnng11490D [Brassica napus]	ko03018//RNA degradation	K12598	-	-	-
XLOC_026884	0.476667	0.0533333	-3.15987	5.30286e-07	1.41836e-06	XP_009148847.1 PREDICTED: sodium/hydrogen exchanger 8 isoform X1 [Brassica rapa]	-	-	-	-	-
XLOC_027072	2.14667	0.433333	-2.30855	2.04884e-11	7.21567e-11	CDY26158.1 BnaA06g12590D [Brassica napus]	-	-	-	-	-
XLOC_027082	1.22	6.7	2.45728	3.19317e-35	2.42675e-34	CDY26724.1 BnaA06g12980D [Brassica napus]	-	-	GO:0044424//intracellular part;GO:0043231//intracellular membrane-bounded organelle;GO:0044464//cell part;GO:0005622//intracellular;GO:0043226//organelle;GO:0043227//membrane-bounded organelle;GO:0043229//intracellular organelle;GO:0005623//cell	GO:0005515//protein binding;GO:0005488//binding	GO:0044707//single-multicellular organism process;GO:0006996//organelle organization;GO:0032502//developmental process;GO:0006325//chromatin organization;GO:0009987//cellular process;GO:0044699//single-organism process;GO:0048869//cellular developmental process;GO:0032501//multicellular organismal process;GO:0044763//single-organism cellular process;GO:0071840//cellular component organization or …
XLOC_027154	7.87	1.78667	-2.13909	7.91239e-66	1.00062e-64	XP_009149481.1 PREDICTED: protein IQ-DOMAIN 32 isoform X1 [Brassica rapa]	-	-	GO:0009526//plastid envelope;GO:0044464//cell part;GO:0044422//organelle part;GO:0044424//intracellular part;GO:0044446//intracellular organelle part;GO:0031967//organelle envelope;GO:0016020//membrane;GO:0043227//membrane-bounded organelle;GO:0043226//organelle;GO:0005623//cell;GO:0005622//intracellular;GO:0005737//cytoplasm;GO:0044444//cytoplasmic part;GO:0009536//plastid;GO:0031975//envelope;G…	-	GO:0044763//single-organism cellular process;GO:0006790//sulfur compound metabolic process;GO:0046483//heterocycle metabolic process;GO:0008152//metabolic process;GO:1901576//organic substance biosynthetic process;GO:0044272//sulfur compound biosynthetic process;GO:0010467//gene expression;GO:0009058//biosynthetic process;GO:0008652//cellular amino acid biosynthetic process;GO:0006396//RNA proces…
XLOC_027162	4.29	0.21	-4.35252	7.68309e-30	5.14443e-29	CDY29376.1 BnaA06g14200D [Brassica napus]	ko01100//Metabolic pathways;ko01110//Biosynthesis of secondary metabolites;ko00100//Steroid biosynthesis	K01824	GO:0016020//membrane	GO:0003824//catalytic activity;GO:0016863//intramolecular oxidoreductase activity, transposing C=C bonds;GO:0016860//intramolecular oxidoreductase activity;GO:0016853//isomerase activity	GO:1901615//organic hydroxy compound metabolic process;GO:0035195//gene silencing by miRNA;GO:0050794//regulation of cellular process;GO:0031323//regulation of cellular metabolic process;GO:0008610//lipid biosynthetic process;GO:0044763//single-organism cellular process;GO:0044711//single-organism biosynthetic process;GO:0006790//sulfur compound metabolic process;GO:0044281//small molecule metabo…
XLOC_027218	9.91667	2.22333	-2.15713	5.27445e-38	4.26101e-37	XP_018444341.1 PREDICTED: uncharacterized protein LOC108816264 [Raphanus sativus]	-	-	-	-	-
XLOC_027232	0.001	0.553333	9.11201	7.3785e-08	2.10125e-07	CDY46023.1 BnaA02g17030D [Brassica napus]	ko03420//Nucleotide excision repair;ko03030//DNA replication;ko03440//Homologous recombination;ko03430//Mismatch repair	K07466	-	-	-
XLOC_027294	1.38667	0.253333	-2.45251	4.22752e-05	9.72517e-05	-	-	-	-	-	-
XLOC_027307	0.993333	0.1	-3.31228	6.04659e-06	1.49568e-05	CDY08102.1 BnaA06g16240D [Brassica napus]	-	-	-	GO:0005488//binding;GO:0005515//protein binding	GO:0044238//primary metabolic process;GO:0008152//metabolic process
XLOC_027325	1.05333	0.206667	-2.34958	0.000100013	0.000222609	JAU12216.1 Retrovirus-related Pol polyprotein from transposon TNT 1-94, partial [Noccaea caerulescens]	-	-	-	-	-
XLOC_027353	0.26	2.58667	3.31451	3.14473e-26	1.91496e-25	CDX81591.1 BnaC02g18950D [Brassica napus]	-	-	-	-	-
XLOC_027518	0.183333	1.03	2.4901	9.39573e-05	0.000209662	-	-	-	-	-	-
XLOC_027564	0.943333	0.1	-3.23777	5.36044e-05	0.000122218	XP_018512535.1 PREDICTED: uncharacterized protein LOC103873545 isoform X2 [Brassica rapa]	-	-	-	-	-
XLOC_027697	4.62667	0.001	-12.1758	3.85796e-59	4.4692e-58	XP_013712525.1 PREDICTED: uncharacterized protein LOC106416218 isoform X4 [Brassica napus]	-	-	-	-	-
XLOC_027759	1.67	0.326667	-2.35396	2.79247e-05	6.52794e-05	XP_013723062.1 PREDICTED: NADPH-dependent 1-acyldihydroxyacetone phosphate reductase-like [Brassica napus]	-	-	-	GO:0003824//catalytic activity	-
XLOC_027812	1.80667	0.336667	-2.42394	1.96701e-08	5.81902e-08	XP_013622342.1 PREDICTED: 60S ribosomal protein L8-1 [Brassica oleracea var. oleracea] [Brassica oleracea]	ko03010//Ribosome	K02938	GO:0043229//intracellular organelle;GO:0044446//intracellular organelle part;GO:0031974//membrane-enclosed lumen;GO:0030529//intracellular ribonucleoprotein complex;GO:0044422//organelle part;GO:0043228//non-membrane-bounded organelle;GO:1990904//ribonucleoprotein complex;GO:0044437//vacuolar part;GO:0043231//intracellular membrane-bounded organelle;GO:0031981//nuclear lumen;GO:0044444//cytoplasm…	GO:0005488//binding	GO:0010467//gene expression;GO:0008152//metabolic process;GO:0032502//developmental process;GO:0071704//organic substance metabolic process;GO:0003006//developmental process involved in reproduction;GO:0043170//macromolecule metabolic process;GO:0000003//reproduction;GO:0022414//reproductive process
XLOC_027909	0.0633333	0.716667	3.50027	1.09808e-06	2.8715e-06	-	-	-	-	-	-
XLOC_027961	8.84333	0.6	-3.88156	2.48309e-28	1.60378e-27	XP_013600497.1 PREDICTED: CDP-diacylglycerol--serine O-phosphatidyltransferase 1-like isoform X2 [Brassica oleracea var. oleracea] [Brassica oleracea]	ko01100//Metabolic pathways;ko00564//Glycerophospholipid metabolism;ko01110//Biosynthesis of secondary metabolites	K08730	-	-	-
XLOC_028077	0.453333	0.05	-3.18057	5.07994e-09	1.56e-08	XP_009151222.1 PREDICTED: myosin heavy chain, cardiac muscle isoform-like [Brassica rapa]	-	-	GO:0005622//intracellular;GO:0044444//cytoplasmic part;GO:0005737//cytoplasm;GO:0005623//cell;GO:0044424//intracellular part;GO:0044464//cell part	-	-
XLOC_028209	4.75333	1.03667	-2.19699	5.90466e-53	6.26724e-52	XP_013644471.1 PREDICTED: uncharacterized protein LOC106349107 isoform X1 [Brassica napus]	-	-	-	-	-
XLOC_028385	0.256667	2.58	3.3294	5.51722e-08	1.58455e-07	XP_009152134.1 PREDICTED: defensin-like protein 292 [Brassica rapa]	-	-	-	-	-
XLOC_028423	0.653333	0.03	-4.44478	0.000294899	0.00062671	XP_013692595.1 PREDICTED: cell division control protein 48 homolog B-like [Brassica napus]	-	-	-	GO:0003824//catalytic activity;GO:0016817//hydrolase activity, acting on acid anhydrides;GO:0016818//hydrolase activity, acting on acid anhydrides, in phosphorus-containing anhydrides;GO:0016787//hydrolase activity;GO:0016462//pyrophosphatase activity;GO:0017111//nucleoside-triphosphatase activity	GO:0022414//reproductive process;GO:0032502//developmental process;GO:0003006//developmental process involved in reproduction;GO:0000003//reproduction
XLOC_028428	2.93333	0.59	-2.31375	6.39984e-10	2.07422e-09	XP_009152168.1 PREDICTED: probable carboxylesterase 7 [Brassica rapa]	-	-	-	-	-
XLOC_028464	1.75667	97.2333	5.79054	0	0	XP_013705517.1 PREDICTED: ribonuclease 1-like [Brassica napus]	-	-	-	-	-
XLOC_028640	4.17667	0.18	-4.53628	4.53561e-52	4.736e-51	-	-	-	-	-	-
XLOC_028968	2.10333	0.326667	-2.68679	4.93699e-46	4.65437e-45	XP_013624270.1 PREDICTED: uncharacterized protein LOC106330329 [Brassica oleracea var. oleracea] [Brassica oleracea]	-	-	-	-	-
XLOC_029055	4.22	22.1667	2.39308	1.22487e-95	2.13652e-94	CDX85127.1 BnaC07g07790D [Brassica napus]	ko01100//Metabolic pathways;ko00270//Cysteine and methionine metabolism	K01251	-	-	-
XLOC_029096	2.53333	0.596667	-2.08604	6.74617e-11	2.30782e-10	CDY15935.1 BnaA04g11760D [Brassica napus]	-	-	GO:0044444//cytoplasmic part;GO:0005737//cytoplasm;GO:0043227//membrane-bounded organelle;GO:0044424//intracellular part;GO:0005622//intracellular;GO:0043226//organelle;GO:0043229//intracellular organelle;GO:0042579//microbody;GO:0043231//intracellular membrane-bounded organelle;GO:0005623//cell;GO:0044464//cell part	-	GO:0051234//establishment of localization;GO:0016192//vesicle-mediated transport;GO:0042221//response to chemical;GO:0044237//cellular metabolic process;GO:0009058//biosynthetic process;GO:0043094//cellular metabolic compound salvage;GO:0051179//localization;GO:0009987//cellular process;GO:0006810//transport;GO:0044249//cellular biosynthetic process;GO:0050896//response to stimulus;GO:0008152//me…
XLOC_029150	3.21	0.33	-3.28204	2.36599e-23	1.32081e-22	CDY44292.1 BnaA07g07760D [Brassica napus]	-	-	-	-	-
XLOC_029151	4.16333	0.363333	-3.51837	9.44286e-31	6.46542e-30	CDX94692.1 BnaC07g09660D [Brassica napus]	-	-	-	-	-
XLOC_029189	1.62	0.256667	-2.65803	5.77541e-06	1.43121e-05	-	-	-	-	-	-
XLOC_029306	1.53333	0.306667	-2.32193	6.31702e-05	0.000143171	XP_013739939.1 PREDICTED: ubiquitin-like modifier-activating enzyme ATG7 [Brassica napus]	ko04120//Ubiquitin mediated proteolysis	K10686	-	-	-
XLOC_029350	4.21667	0.563333	-2.90404	4.29907e-27	2.68312e-26	-	-	-	-	-	-
XLOC_029536	0.03	3.83	6.99624	2.38034e-35	1.81605e-34	CDY64031.1 BnaA10g27890D [Brassica napus]	-	-	-	-	-
XLOC_029610	1.17667	0.001	-10.2005	2.59238e-10	8.58733e-10	XP_018437443.1 PREDICTED: LOW QUALITY PROTEIN: superoxide dismutase [Cu-Zn], chloroplastic [Raphanus sativus]	ko04146//Peroxisome	K04565	-	-	-
XLOC_029675	0.52	0.0133333	-5.2854	9.19765e-15	3.76801e-14	CDY41523.1 BnaA06g22760D [Brassica napus]	-	-	-	-	-
XLOC_029686	1.21	0.0866667	-3.80339	0.000429738	0.000898806	CDX68909.1 BnaC01g05440D [Brassica napus]	ko03420//Nucleotide excision repair;ko03030//DNA replication;ko03440//Homologous recombination;ko03430//Mismatch repair	K07466	-	-	-
XLOC_029848	0.793333	0.001	-9.63178	0.00045136	0.000941437	CDX79178.1 BnaC06g21250D [Brassica napus]	-	-	-	-	-
XLOC_029906	2.64	47.89	4.18111	2.72897e-171	8.31367e-170	CDX85823.1 BnaC06g23110D [Brassica napus]	-	-	GO:0044444//cytoplasmic part;GO:0031975//envelope;GO:0009532//plastid stroma;GO:0043226//organelle;GO:0009536//plastid;GO:0005737//cytoplasm;GO:0044435//plastid part;GO:0044446//intracellular organelle part;GO:0043231//intracellular membrane-bounded organelle;GO:0031967//organelle envelope;GO:0044422//organelle part;GO:0005622//intracellular;GO:0043229//intracellular organelle;GO:0043227//membran…	GO:0003824//catalytic activity;GO:0016462//pyrophosphatase activity;GO:0016817//hydrolase activity, acting on acid anhydrides;GO:0016787//hydrolase activity;GO:0017111//nucleoside-triphosphatase activity;GO:0016818//hydrolase activity, acting on acid anhydrides, in phosphorus-containing anhydrides;GO:0005488//binding	GO:0006412//translation;GO:0009058//biosynthetic process;GO:0042221//response to chemical;GO:0008152//metabolic process;GO:0009059//macromolecule biosynthetic process;GO:0033554//cellular response to stress;GO:0009408//response to heat;GO:0010467//gene expression;GO:0044271//cellular nitrogen compound biosynthetic process;GO:0006807//nitrogen compound metabolic process;GO:0043603//cellular amide …
XLOC_030008	0.263333	0.001	-8.04075	1.23661e-06	3.22112e-06	CDY07969.1 BnaC03g35540D [Brassica napus]	-	-	-	-	-
XLOC_030458	0.22	1.45333	2.72379	0.00018623	0.000403772	-	-	-	-	-	-
XLOC_030490	2.89333	0.133333	-4.43962	7.37793e-11	2.51956e-10	CDX87657.1 BnaA07g32160D [Brassica napus]	-	-	-	-	-
XLOC_030491	3.29333	0.246667	-3.73891	1.97832e-13	7.6602e-13	XP_013717844.1 PREDICTED: rac-like GTP-binding protein ARAC5, partial [Brassica napus]	ko04145//Phagosome	K04392	GO:0031974//membrane-enclosed lumen;GO:0005623//cell;GO:0043227//membrane-bounded organelle;GO:0044464//cell part;GO:0044444//cytoplasmic part;GO:0043231//intracellular membrane-bounded organelle;GO:0044428//nuclear part;GO:0044424//intracellular part;GO:0005634//nucleus;GO:0070013//intracellular organelle lumen;GO:0044446//intracellular organelle part;GO:0016020//membrane;GO:0043233//organelle l…	GO:0001883//purine nucleoside binding;GO:0019899//enzyme binding;GO:0016787//hydrolase activity;GO:0016818//hydrolase activity, acting on acid anhydrides, in phosphorus-containing anhydrides;GO:0005488//binding;GO:0032550//purine ribonucleoside binding;GO:0017111//nucleoside-triphosphatase activity;GO:0097367//carbohydrate derivative binding;GO:0001882//nucleoside binding;GO:0016817//hydrolase ac…	GO:0043479//pigment accumulation in tissues in response to UV light;GO:0008152//metabolic process;GO:0030154//cell differentiation;GO:0009653//anatomical structure morphogenesis;GO:0045229//external encapsulating structure organization;GO:0016049//cell growth;GO:0032989//cellular component morphogenesis;GO:0044767//single-organism developmental process;GO:0009826//unidimensional cell growth;GO:00…
XLOC_030717	1.10667	0.103333	-3.42084	2.70731e-12	9.94528e-12	XP_010532308.1 PREDICTED: nuclear ribonuclease Z [Tarenaya hassleriana]	ko03013//RNA transport	K00784	-	-	-
XLOC_030724	1.45333	0.126667	-3.52026	1.13639e-06	2.96835e-06	-	-	-	-	-	-
XLOC_030838	1.81333	0.41	-2.14495	7.34039e-10	2.36907e-09	CDY71994.1 BnaCnng75480D [Brassica napus]	ko03022//Basal transcription factors	K03137	-	-	-
XLOC_030957	1.60667	0.116667	-3.78361	5.61894e-21	2.91403e-20	CDX93406.1 BnaA06g06420D [Brassica napus]	ko04075//Plant hormone signal transduction	K14487	-	-	-
XLOC_031061	0.913333	0.07	-3.70571	8.07113e-05	0.000181248	XP_009109863.1 PREDICTED: anthranilate synthase beta subunit 1, chloroplastic [Brassica rapa]	ko01230//Biosynthesis of amino acids;ko01100//Metabolic pathways;ko01110//Biosynthesis of secondary metabolites;ko00400//Phenylalanine, tyrosine and tryptophan biosynthesis;ko01130//Biosynthesis of antibiotics	K01658	-	-	GO:0050896//response to stimulus
XLOC_031081	6.91333	0.643333	-3.42574	1.27456e-34	9.56474e-34	CDX74549.1 BnaA04g08400D [Brassica napus]	ko01230//Biosynthesis of amino acids;ko01100//Metabolic pathways;ko00630//Glyoxylate and dicarboxylate metabolism;ko00250//Alanine, aspartate and glutamate metabolism;ko00910//Nitrogen metabolism;ko00220//Arginine biosynthesis;ko01120//Microbial metabolism in diverse environments	K01915	-	-	-
XLOC_031123	0.453333	0.0833333	-2.44361	0.000114814	0.000254197	XP_013634269.1 PREDICTED: uncharacterized protein LOC106339951 [Brassica oleracea var. oleracea] [Brassica oleracea]	ko04120//Ubiquitin mediated proteolysis	K10686	-	-	-
XLOC_031231	0.04	1.87333	5.54946	1.86472e-16	8.20532e-16	CDY26293.1 BnaA09g26440D [Brassica napus]	-	-	GO:0016020//membrane	GO:0016773//phosphotransferase activity, alcohol group as acceptor;GO:0001883//purine nucleoside binding;GO:0005488//binding;GO:0003824//catalytic activity;GO:0032549//ribonucleoside binding;GO:0032550//purine ribonucleoside binding;GO:0004672//protein kinase activity;GO:0016740//transferase activity;GO:0097159//organic cyclic compound binding;GO:0097367//carbohydrate derivative binding;GO:000188…	GO:1901700//response to oxygen-containing compound;GO:0044238//primary metabolic process;GO:0044763//single-organism cellular process;GO:0044267//cellular protein metabolic process;GO:0006468//protein phosphorylation;GO:0019538//protein metabolic process;GO:0032502//developmental process;GO:0044237//cellular metabolic process;GO:0044699//single-organism process;GO:0036211//protein modification pr…
XLOC_031331	0.0266667	2.04333	6.25974	1.66379e-32	1.18846e-31	XP_013690752.1 PREDICTED: mitogen-activated protein kinase kinase kinase A-like [Brassica napus]	-	-	-	-	-
XLOC_031398	4.37667	1.02	-2.10126	9.43346e-17	4.19453e-16	CDY32183.1 BnaCnng06920D [Brassica napus]	-	-	-	-	-
XLOC_031402	7.58	1.71333	-2.14539	2.0244e-28	1.3099e-27	CDY04525.1 BnaA07g13510D [Brassica napus]	-	-	-	-	-
XLOC_031403	13.13	2.60667	-2.33259	1.55173e-182	5.05095e-181	XP_009103636.1 PREDICTED: Niemann-Pick C1 protein-like [Brassica rapa]	-	-	-	-	-
XLOC_031406	0.883333	0.0666667	-3.72792	4.49703e-07	1.20981e-06	-	-	-	-	-	-
XLOC_031457	11.17	2.58333	-2.11232	3.87061e-74	5.41813e-73	CDY49761.1 BnaA02g29100D [Brassica napus]	-	-	-	-	-
XLOC_031467	139.797	33.0567	-2.08032	0	0	XP_009103922.1 PREDICTED: protein LNK2-like isoform X1 [Brassica rapa]	-	-	-	-	-
XLOC_031580	1.45	0.22	-2.72048	1.65882e-14	6.72339e-14	CDY38662.1 BnaC02g23170D [Brassica napus]	-	-	-	GO:0005488//binding	GO:0009653//anatomical structure morphogenesis;GO:0000902//cell morphogenesis;GO:0032502//developmental process;GO:0044085//cellular component biogenesis;GO:0044699//single-organism process;GO:0048869//cellular developmental process;GO:0007010//cytoskeleton organization;GO:0048468//cell development;GO:0044763//single-organism cellular process;GO:0048856//anatomical structure development;GO:000090…
XLOC_031638	1.79	0.001	-10.8057	7.49738e-27	4.64852e-26	XP_013588138.1 PREDICTED: uncharacterized protein LOC106296537 [Brassica oleracea var. oleracea] [Brassica oleracea]	-	-	-	-	-
XLOC_031716	2.55667	0.456667	-2.48505	4.35278e-06	1.08948e-05	XP_009104795.1 PREDICTED: mitotic-spindle organizing protein 1A [Brassica rapa]	-	-	GO:0005737//cytoplasm;GO:0043231//intracellular membrane-bounded organelle;GO:0032991//macromolecular complex;GO:0043229//intracellular organelle;GO:0005815//microtubule organizing center;GO:0044450//microtubule organizing center part;GO:0015630//microtubule cytoskeleton;GO:0099513//polymeric cytoskeletal fiber;GO:0005622//intracellular;GO:0000930//gamma-tubulin complex;GO:0005856//cytoskeleton;G…	GO:0005488//binding;GO:0005515//protein binding	GO:0065009//regulation of molecular function;GO:0007020//microtubule nucleation;GO:0006461//protein complex assembly;GO:0006996//organelle organization;GO:0070271//protein complex biogenesis;GO:0051258//protein polymerization;GO:0051098//regulation of binding;GO:0006650//glycerophospholipid metabolic process;GO:0043933//macromolecular complex subunit organization;GO:0046474//glycerophospholipid b…
XLOC_031755	2.39	0.533333	-2.1639	1.66297e-05	3.96819e-05	CDY36681.1 BnaCnng07830D [Brassica napus]	-	-	GO:0005622//intracellular;GO:0032991//macromolecular complex;GO:0044424//intracellular part;GO:0016020//membrane;GO:0005911//cell-cell junction;GO:0005737//cytoplasm;GO:0005623//cell;GO:0044464//cell part;GO:0030054//cell junction;GO:0044444//cytoplasmic part;GO:0043234//protein complex	GO:0005488//binding	GO:0032501//multicellular organismal process;GO:0009856//pollination;GO:0048869//cellular developmental process;GO:0016043//cellular component organization;GO:0044763//single-organism cellular process;GO:0044767//single-organism developmental process;GO:0022414//reproductive process;GO:0000003//reproduction;GO:0044703//multi-organism reproductive process;GO:0048856//anatomical structure developme…
XLOC_031796	14.6367	3.48667	-2.06967	1.89795e-58	2.17803e-57	XP_009126300.1 PREDICTED: ATP synthase subunit b', chloroplastic [Brassica rapa]	ko00190//Oxidative phosphorylation;ko01100//Metabolic pathways;ko00195//Photosynthesis	K02109	-	-	-
XLOC_032053	4.75	0.47	-3.33719	7.23966e-29	4.7333e-28	CDY44685.1 BnaA05g29210D [Brassica napus]	-	-	-	-	-
XLOC_032275	17.4633	2.69	-2.69865	2.27756e-146	5.90456e-145	XP_009106168.1 PREDICTED: J domain-containing protein required for chloroplast accumulation response 1 [Brassica rapa]	-	-	GO:0005623//cell;GO:0044464//cell part;GO:0044424//intracellular part;GO:0005622//intracellular	-	GO:0006996//organelle organization;GO:1902589//single-organism organelle organization;GO:0051640//organelle localization;GO:0051234//establishment of localization;GO:0030029//actin filament-based process;GO:0051644//plastid localization;GO:0009637//response to blue light;GO:0009416//response to light stimulus;GO:0009987//cellular process;GO:0051641//cellular localization;GO:0009314//response to r…
XLOC_032634	2.41667	0.27	-3.16199	1.55363e-15	6.57741e-15	XP_018513836.1 PREDICTED: uncharacterized protein LOC108871623 [Brassica rapa]	ko03420//Nucleotide excision repair;ko03030//DNA replication;ko03440//Homologous recombination;ko03430//Mismatch repair	K07466	-	-	-
XLOC_032636	1.1	0.001	-10.1033	0.000241498	0.000518185	CDY03847.1 BnaC07g10720D [Brassica napus]	-	-	-	-	-
XLOC_032783	0.646667	0.0433333	-3.89947	2.82181e-06	7.16448e-06	CDY23679.1 BnaA05g17500D [Brassica napus]	-	-	-	-	-
XLOC_032796	1.18	0.07	-4.07529	5.5318e-10	1.79788e-09	CDX91685.1 BnaC08g06040D [Brassica napus]	-	-	-	-	-
XLOC_032850	3.81333	0.446667	-3.09378	1.39962e-15	5.93438e-15	CDY17023.1 BnaA08g03870D [Brassica napus]	ko03420//Nucleotide excision repair;ko03030//DNA replication;ko03440//Homologous recombination;ko03430//Mismatch repair	K07466	-	-	-
XLOC_032853	29.0233	3.8	-2.93314	4.20527e-174	1.30508e-172	XP_018432534.1 PREDICTED: uncharacterized protein LOC108805078 [Raphanus sativus]	-	-	-	-	-
XLOC_032877	0.546667	0.0833333	-2.7137	1.37817e-09	4.37867e-09	AAD17414.1 copia-like retroelement pol polyprotein [Arabidopsis thaliana]	ko03018//RNA degradation;ko03008//Ribosome biogenesis in eukaryotes	K12619	-	-	-
XLOC_032903	5.61667	0.523333	-3.42391	2.83595e-33	2.06608e-32	CDY17772.1 BnaC08g21800D [Brassica napus]	ko03420//Nucleotide excision repair;ko03030//DNA replication;ko03440//Homologous recombination;ko03430//Mismatch repair	K07466	-	-	-
XLOC_032956	17.8	4.22667	-2.07428	7.05281e-121	1.53382e-119	XP_013733642.1 PREDICTED: probable WRKY transcription factor 54 [Brassica napus]	-	-	-	-	-
XLOC_033026	9.67	0.693333	-3.80189	1.05213e-80	1.59676e-79	XP_018454906.1 PREDICTED: probable ADP-ribosylation factor GTPase-activating protein AGD13 [Raphanus sativus]	ko04144//Endocytosis	K12486	-	-	GO:0044767//single-organism developmental process;GO:0048229//gametophyte development;GO:0032501//multicellular organismal process;GO:0044707//single-multicellular organism process;GO:0007275//multicellular organism development;GO:0044699//single-organism process;GO:0032502//developmental process
XLOC_033031	6.93	0.503333	-3.78327	2.03735e-57	2.29946e-56	XP_018509938.1 PREDICTED: nucleosome assembly protein 1;2-like, partial [Brassica rapa]	-	-	-	-	-
XLOC_033066	8.48333	0.373333	-4.5061	6.88491e-104	1.29832e-102	XP_009107936.1 PREDICTED: LOW QUALITY PROTEIN: tryptophan aminotransferase-related protein 4-like [Brassica rapa]	-	-	-	GO:0003824//catalytic activity;GO:0016829//lyase activity	-
XLOC_033083	2.02	0.106667	-4.24317	3.52775e-06	8.893e-06	CDY71482.1 BnaAnng37630D [Brassica napus]	-	-	-	-	-
XLOC_033151	12.4033	2.12333	-2.54633	3.35532e-67	4.30892e-66	-	-	-	-	-	-
XLOC_033241	0.426667	0.02	-4.41504	0.000126724	0.000279338	XP_013656059.1 PREDICTED: receptor-like protein 12 [Brassica napus]	-	-	-	-	-
XLOC_033286	3.07667	0.3	-3.35833	8.78187e-16	3.75407e-15	CDX68909.1 BnaC01g05440D [Brassica napus]	ko03420//Nucleotide excision repair;ko03030//DNA replication;ko03440//Homologous recombination;ko03430//Mismatch repair	K07466	-	-	-
XLOC_033316	0.0166667	1.25333	6.23266	7.98412e-38	6.42431e-37	CDX76372.1 BnaA08g10280D [Brassica napus]	-	-	-	-	-
XLOC_033321	0.893333	0.001	-9.80305	1.12443e-05	2.71973e-05	XP_009145296.2 PREDICTED: uncharacterized protein LOC103869007 [Brassica rapa]	ko03420//Nucleotide excision repair;ko03030//DNA replication;ko03440//Homologous recombination;ko03430//Mismatch repair	K07466	-	-	-
XLOC_033419	2.09	0.0933333	-4.48497	5.35369e-30	3.5973e-29	XP_009127643.1 PREDICTED: eukaryotic translation initiation factor-like [Brassica rapa]	ko03013//RNA transport	K03260	GO:0044444//cytoplasmic part;GO:0044424//intracellular part;GO:0005737//cytoplasm;GO:0044464//cell part;GO:0005623//cell;GO:0005622//intracellular	-	GO:0044699//single-organism process;GO:0006725//cellular aromatic compound metabolic process;GO:0019637//organophosphate metabolic process;GO:0008152//metabolic process;GO:0044237//cellular metabolic process;GO:0044238//primary metabolic process;GO:0055086//nucleobase-containing small molecule metabolic process;GO:0044763//single-organism cellular process;GO:0006796//phosphate-containing compound…
XLOC_033624	0.883333	4.15667	2.2344	3.2561e-16	1.41931e-15	XP_018447990.1 PREDICTED: IRK-interacting protein-like isoform X1 [Raphanus sativus]	-	-	-	-	-
XLOC_033890	0.35	0.001	-8.45121	0.000365105	0.000769264	CDY41436.1 BnaA08g20380D [Brassica napus]	-	-	GO:0043229//intracellular organelle;GO:0009536//plastid;GO:0044444//cytoplasmic part;GO:0044464//cell part;GO:0043231//intracellular membrane-bounded organelle;GO:0043226//organelle;GO:0005737//cytoplasm;GO:0043227//membrane-bounded organelle;GO:0005623//cell;GO:0005622//intracellular;GO:0044424//intracellular part	GO:0016491//oxidoreductase activity;GO:0003824//catalytic activity;GO:0016667//oxidoreductase activity, acting on a sulfur group of donors;GO:0016671//oxidoreductase activity, acting on a sulfur group of donors, disulfide as acceptor	GO:0050896//response to stimulus;GO:0008152//metabolic process;GO:0043412//macromolecule modification;GO:0071704//organic substance metabolic process;GO:0006950//response to stress;GO:0006979//response to oxidative stress;GO:0036211//protein modification process;GO:0043170//macromolecule metabolic process;GO:0019538//protein metabolic process;GO:0009628//response to abiotic stimulus;GO:0044238//p…
XLOC_033902	1.11667	0.1	-3.48113	9.89447e-07	2.59543e-06	CDY68166.1 BnaCnng57820D, partial [Brassica napus]	ko04141//Protein processing in endoplasmic reticulum	K09580	-	-	-
XLOC_033904	3.80333	0.906667	-2.06862	8.53258e-21	4.39392e-20	XP_009144914.1 PREDICTED: uncharacterized protein LOC103868579 [Brassica rapa]	ko04122//Sulfur relay system	K00566	-	-	-
XLOC_033910	0.466667	0.0266667	-4.12928	1.98067e-06	5.0849e-06	CDY38841.1 BnaC08g20150D [Brassica napus]	ko03420//Nucleotide excision repair;ko03030//DNA replication;ko03440//Homologous recombination;ko03430//Mismatch repair	K07466	-	-	-
XLOC_034124	1.89333	0.146667	-3.69032	5.46306e-08	1.56936e-07	-	-	-	-	-	-
XLOC_034316	0.386667	0.0266667	-3.85798	1.09997e-06	2.87624e-06	CDY42402.1 BnaA08g00120D [Brassica napus]	ko04075//Plant hormone signal transduction	K13422	-	-	-
XLOC_034424	0.92	3.79667	2.04503	2.37394e-11	8.33229e-11	CDY60841.1 BnaA08g29500D [Brassica napus]	-	-	-	-	-
XLOC_034425	1.27667	6.20333	2.28066	7.57274e-33	5.4589e-32	XP_013723650.1 PREDICTED: uncharacterized protein LOC106427465 [Brassica napus]	-	-	-	-	-
XLOC_034470	26.5667	5.67	-2.2282	5.54571e-77	8.05293e-76	CDY16451.1 BnaA08g03160D [Brassica napus]	ko00909//Sesquiterpenoid and triterpenoid biosynthesis	K15822	-	-	-
XLOC_034653	1.60667	0.0466667	-5.10553	1.79694e-14	7.27451e-14	CDY43707.1 BnaA08g05130D [Brassica napus]	-	-	-	GO:0001071//nucleic acid binding transcription factor activity	GO:0044699//single-organism process;GO:0044703//multi-organism reproductive process;GO:0051704//multi-organism process;GO:0009566//fertilization;GO:0019953//sexual reproduction;GO:0022414//reproductive process;GO:0000003//reproduction;GO:0044702//single organism reproductive process
XLOC_034759	1.94667	0.226667	-3.10236	5.88437e-16	2.53798e-15	-	-	-	-	-	-
XLOC_034820	0.146667	8.72	5.89372	4.03025e-17	1.81725e-16	XP_013715002.1 PREDICTED: heat stress transcription factor A-1d-like [Brassica napus]	-	-	-	-	-
XLOC_034822	0.0233333	0.446667	4.25873	0.000161795	0.00035277	XP_009107993.1 PREDICTED: inactive poly [ADP-ribose] polymerase RCD1-like isoform X1 [Brassica rapa]	-	-	GO:0044424//intracellular part;GO:0043229//intracellular organelle;GO:0044464//cell part;GO:0005623//cell;GO:0043231//intracellular membrane-bounded organelle;GO:0043227//membrane-bounded organelle;GO:0005622//intracellular;GO:0043226//organelle	GO:0005488//binding	GO:0001101//response to acid chemical;GO:0009628//response to abiotic stimulus;GO:0016192//vesicle-mediated transport;GO:0071310//cellular response to organic substance;GO:0000302//response to reactive oxygen species;GO:0006952//defense response;GO:0009617//response to bacterium;GO:0010101//post-embryonic root morphogenesis;GO:0007154//cell communication;GO:0006950//response to stress;GO:0043412/…
XLOC_034823	0.226667	2.77333	3.61298	5.21084e-30	3.50258e-29	XP_009107993.1 PREDICTED: inactive poly [ADP-ribose] polymerase RCD1-like isoform X1 [Brassica rapa]	-	-	-	-	-
XLOC_034863	0.283333	0.001	-8.14636	0.000116016	0.000256743	CDY52145.1 BnaA03g55240D [Brassica napus]	-	-	-	-	-
XLOC_034894	0.62	0.001	-9.27612	2.12424e-06	5.44299e-06	XP_009124442.1 PREDICTED: uncharacterized protein LOC103849430 [Brassica rapa]	-	-	-	-	-
XLOC_034961	0.793333	0.19	-2.06193	0.000460231	0.00095917	XP_013718583.1 PREDICTED: glycerophosphodiester phosphodiesterase GDPDL3-like [Brassica napus]	-	-	-	-	-
XLOC_034962	19.4567	1.28	-3.92605	1.23137e-106	2.36325e-105	XP_013718583.1 PREDICTED: glycerophosphodiester phosphodiesterase GDPDL3-like [Brassica napus]	-	-	-	-	-
XLOC_035084	0.463333	3.11667	2.74988	3.96942e-20	1.99642e-19	CDX76335.1 BnaA08g10650D [Brassica napus]	-	-	-	-	-
XLOC_035125	3.68667	0.25	-3.88232	4.25713e-27	2.65739e-26	CDX76271.1 BnaA08g11290D [Brassica napus]	-	-	-	-	-
XLOC_035129	2.6	0.55	-2.24101	3.42709e-17	1.55053e-16	CDX76266.1 BnaA08g11340D [Brassica napus]	ko00190//Oxidative phosphorylation;ko01100//Metabolic pathways;ko04145//Phagosome	K02144	-	-	-
XLOC_035147	1.49333	0.0966667	-3.94937	2.4203e-15	1.01658e-14	XP_013639215.1 PREDICTED: mRNA turnover protein 4 homolog [Brassica oleracea var. oleracea] [Brassica oleracea]	-	-	GO:0044424//intracellular part;GO:0044464//cell part;GO:0005622//intracellular;GO:0005623//cell	-	-
XLOC_035180	1.96667	0.316667	-2.63472	1.88978e-16	8.31121e-16	AAD22994.1 phosphoenolpyruvate carboxylase [Arabidopsis thaliana]	ko01200//Carbon metabolism;ko01100//Metabolic pathways;ko00620//Pyruvate metabolism;ko00710//Carbon fixation in photosynthetic organisms;ko01120//Microbial metabolism in diverse environments	K01595	-	-	-
XLOC_035279	80.1467	382.097	2.25322	0	0	XP_009109253.1 PREDICTED: 3-oxo-Delta(4,5)-steroid 5-beta-reductase [Brassica rapa]	-	-	GO:0005622//intracellular;GO:0044464//cell part;GO:0005737//cytoplasm;GO:0044424//intracellular part;GO:0005623//cell;GO:0044444//cytoplasmic part	GO:0016627//oxidoreductase activity, acting on the CH-CH group of donors;GO:0016491//oxidoreductase activity;GO:0016628//oxidoreductase activity, acting on the CH-CH group of donors, NAD or NADP as acceptor;GO:0003824//catalytic activity	GO:0007389//pattern specification process;GO:0008152//metabolic process;GO:0007275//multicellular organism development;GO:0044707//single-multicellular organism process;GO:0006629//lipid metabolic process;GO:0032502//developmental process;GO:0071704//organic substance metabolic process;GO:0044238//primary metabolic process;GO:0032501//multicellular organismal process;GO:0044699//single-organism p…
XLOC_035340	4.20333	17.3667	2.04672	1.39062e-58	1.59805e-57	-	-	-	-	-	-
XLOC_035371	2.12333	0.001	-11.0521	6.50845e-07	1.72856e-06	XP_013584721.1 PREDICTED: ubiquitin-conjugating enzyme E2 2-like [Brassica oleracea var. oleracea] [Brassica oleracea]	ko04120//Ubiquitin mediated proteolysis	K10573	-	-	-
XLOC_035419	1.83333	0.203333	-3.17255	9.91349e-15	4.05615e-14	CDY28373.1 BnaC01g35430D [Brassica napus]	ko03420//Nucleotide excision repair;ko03030//DNA replication;ko03440//Homologous recombination;ko03430//Mismatch repair	K07466	-	-	-
XLOC_035492	1.61667	0.273333	-2.56429	6.19225e-06	1.53069e-05	XP_013656837.1 PREDICTED: uncharacterized protein LOC106361609 [Brassica napus]	-	-	-	-	-
XLOC_035511	0.843333	5.32667	2.65906	2.02169e-30	1.37227e-29	XP_013607762.1 PREDICTED: uncharacterized protein LOC106314439 [Brassica oleracea var. oleracea] [Brassica oleracea]	-	-	-	-	-
XLOC_035649	4.81667	1.18667	-2.02112	1.4539e-21	7.67877e-21	XP_009110034.1 PREDICTED: dof zinc finger protein DOF1.3-like [Brassica rapa]	-	-	-	-	-
XLOC_035725	0.356667	3.01667	3.08031	6.85352e-18	3.18752e-17	CDX96610.1 BnaA08g21530D [Brassica napus]	-	-	-	-	-
XLOC_035980	1.76667	0.0166667	-6.72792	4.75694e-18	2.22559e-17	CDY31089.1 BnaA08g26390D [Brassica napus]	ko01100//Metabolic pathways;ko01110//Biosynthesis of secondary metabolites;ko00020//Citrate cycle (TCA cycle);ko01130//Biosynthesis of antibiotics;ko01120//Microbial metabolism in diverse environments	K01648	GO:0043234//protein complex;GO:0005622//intracellular;GO:0044444//cytoplasmic part;GO:0005623//cell;GO:0032991//macromolecular complex;GO:0005737//cytoplasm;GO:0044424//intracellular part;GO:0044464//cell part	GO:0016740//transferase activity;GO:0016746//transferase activity, transferring acyl groups;GO:0003824//catalytic activity;GO:0046912//transferase activity, transferring acyl groups, acyl groups converted into alkyl on transfer	GO:0009987//cellular process;GO:0046907//intracellular transport;GO:0033036//macromolecule localization;GO:0006790//sulfur compound metabolic process;GO:0006810//transport;GO:0006637//acyl-CoA metabolic process;GO:0044237//cellular metabolic process;GO:0006605//protein targeting;GO:0008104//protein localization;GO:0071704//organic substance metabolic process;GO:0006084//acetyl-CoA metabolic proce…
XLOC_035983	4.27667	0.11	-5.28091	1.70127e-31	1.18484e-30	XP_009110839.1 PREDICTED: importin subunit alpha-4 isoform X1 [Brassica rapa]	-	-	-	-	-
XLOC_035985	4.15333	0.416667	-3.3173	2.84821e-13	1.09461e-12	XP_013657692.1 PREDICTED: uncharacterized protein LOC106362355 [Brassica napus]	-	-	-	-	-
XLOC_036019	2.64333	0.323333	-3.03126	2.01275e-08	5.95007e-08	XP_013589645.1 PREDICTED: uncharacterized protein LOC106298100 [Brassica oleracea var. oleracea] [Brassica oleracea]	-	-	-	-	-
XLOC_036487	0.6	0.001	-9.22882	5.88782e-06	1.45819e-05	CDX91403.1 BnaC04g07470D [Brassica napus]	-	-	-	-	-
XLOC_036515	42.6633	2.17333	-4.29502	0	0	CDX78196.1 BnaA09g33910D [Brassica napus]	ko04144//Endocytosis	K12492	GO:0043226//organelle;GO:0005623//cell;GO:0005622//intracellular;GO:0044444//cytoplasmic part;GO:0005737//cytoplasm;GO:0043227//membrane-bounded organelle;GO:0043231//intracellular membrane-bounded organelle;GO:0043229//intracellular organelle;GO:0044464//cell part;GO:0044424//intracellular part	-	GO:0006810//transport;GO:0044710//single-organism metabolic process;GO:0005976//polysaccharide metabolic process;GO:0044262//cellular carbohydrate metabolic process;GO:0008152//metabolic process;GO:0051179//localization;GO:0019318//hexose metabolic process;GO:0030243//cellulose metabolic process;GO:0051234//establishment of localization;GO:0005996//monosaccharide metabolic process;GO:0044264//cel…
XLOC_036955	1.53333	0.363333	-2.07731	1.75849e-05	4.18729e-05	XP_018512352.1 PREDICTED: uncharacterized protein LOC103854065 isoform X1 [Brassica rapa]	ko03420//Nucleotide excision repair;ko03030//DNA replication;ko03440//Homologous recombination;ko03430//Mismatch repair	K07466	-	-	-
XLOC_037034	1.08	0.113333	-3.25239	4.25892e-06	1.06699e-05	CDY59197.1 BnaCnng34440D [Brassica napus]	-	-	-	-	-
XLOC_037153	0.686667	0.0433333	-3.98606	1.17432e-06	3.06402e-06	CDY28956.1 BnaA02g25200D [Brassica napus]	-	-	-	-	-
XLOC_037192	1.4	0.2	-2.80735	4.64147e-07	1.24691e-06	CDY47764.1 BnaC07g41960D [Brassica napus]	ko03010//Ribosome	K02903	-	-	-
XLOC_037227	1.91667	0.166667	-3.52356	1.10187e-09	3.51714e-09	CDY12021.1 BnaAnng02060D [Brassica napus]	-	-	-	-	-
XLOC_037252	1.39333	0.173333	-3.00692	6.19852e-09	1.89229e-08	CDY27623.1 BnaA09g27840D [Brassica napus]	ko03420//Nucleotide excision repair;ko03030//DNA replication;ko03440//Homologous recombination;ko03430//Mismatch repair	K07466	-	-	-
XLOC_037254	11.5533	2.00667	-2.52544	1.65982e-56	1.8496e-55	CDY72035.1 BnaAnng39700D [Brassica napus]	-	-	-	-	-
XLOC_037340	0.483333	0.0133333	-5.17991	1.092e-08	3.2796e-08	XP_018514344.1 PREDICTED: uncharacterized protein LOC103869929 isoform X1 [Brassica rapa]	-	-	-	-	GO:0010467//gene expression;GO:0009987//cellular process;GO:0009059//macromolecule biosynthetic process;GO:0008152//metabolic process;GO:0044238//primary metabolic process;GO:0044260//cellular macromolecule metabolic process;GO:0034645//cellular macromolecule biosynthetic process;GO:1901576//organic substance biosynthetic process;GO:0009058//biosynthetic process;GO:0044237//cellular metabolic pro…
XLOC_037341	0.34	1.47	2.11221	5.47307e-08	1.57218e-07	XP_018509849.1 PREDICTED: putative F-box/kelch-repeat protein At4g39756, partial [Brassica rapa]	-	-	-	-	-
XLOC_037376	5.82333	1.41667	-2.03934	1.24337e-39	1.03957e-38	CDY64313.1 BnaC09g51820D, partial [Brassica napus]	-	-	GO:0044444//cytoplasmic part;GO:0043227//membrane-bounded organelle;GO:0005737//cytoplasm;GO:0042579//microbody;GO:0043231//intracellular membrane-bounded organelle;GO:0043226//organelle;GO:0005623//cell;GO:0043229//intracellular organelle;GO:0015629//actin cytoskeleton;GO:0043228//non-membrane-bounded organelle;GO:0005856//cytoskeleton;GO:0043232//intracellular non-membrane-bounded organelle;GO:…	GO:0016817//hydrolase activity, acting on acid anhydrides;GO:0003824//catalytic activity;GO:0005488//binding;GO:0016818//hydrolase activity, acting on acid anhydrides, in phosphorus-containing anhydrides;GO:0019899//enzyme binding;GO:0017016//Ras GTPase binding;GO:0016462//pyrophosphatase activity;GO:0031267//small GTPase binding;GO:0005515//protein binding;GO:0051020//GTPase binding;GO:0016787//…	GO:0048731//system development;GO:0051179//localization;GO:0032502//developmental process;GO:0090567//reproductive shoot system development;GO:0051640//organelle localization;GO:0051234//establishment of localization;GO:0022414//reproductive process;GO:0006928//movement of cell or subcellular component;GO:0000904//cell morphogenesis involved in differentiation;GO:0007275//multicellular organism d…
XLOC_037409	6.56	0.2	-5.03562	1.19916e-74	1.68905e-73	XP_009141247.1 PREDICTED: cellulose synthase-like protein B3 isoform X1 [Brassica rapa]	-	-	GO:0043231//intracellular membrane-bounded organelle;GO:0043227//membrane-bounded organelle;GO:0005622//intracellular;GO:0043226//organelle;GO:0043229//intracellular organelle;GO:0044424//intracellular part;GO:0044464//cell part;GO:0005623//cell	GO:0016757//transferase activity, transferring glycosyl groups;GO:0003824//catalytic activity;GO:0016740//transferase activity;GO:0046527//glucosyltransferase activity;GO:0016758//transferase activity, transferring hexosyl groups	-
XLOC_037410	12.9867	2.25333	-2.5269	1.09722e-125	2.46151e-124	XP_009141248.1 PREDICTED: LOW QUALITY PROTEIN: cellulose synthase-like protein B3 [Brassica rapa]	-	-	GO:0005623//cell;GO:0043226//organelle;GO:0043229//intracellular organelle;GO:0044464//cell part;GO:0005622//intracellular;GO:0043227//membrane-bounded organelle;GO:0043231//intracellular membrane-bounded organelle;GO:0044424//intracellular part	GO:0046527//glucosyltransferase activity;GO:0016757//transferase activity, transferring glycosyl groups;GO:0016758//transferase activity, transferring hexosyl groups;GO:0003824//catalytic activity;GO:0016740//transferase activity	-
XLOC_037473	1.64667	0.136667	-3.59082	3.71034e-05	8.58093e-05	XP_002875224.1 predicted protein [Arabidopsis lyrata subsp. lyrata] [Arabidopsis lyrata]	-	-	-	-	-
XLOC_037511	3.38667	0.52	-2.70328	1.4835e-32	1.06171e-31	CDY41076.1 BnaA09g18550D [Brassica napus]	ko00500//Starch and sucrose metabolism;ko00940//Phenylpropanoid biosynthesis;ko01100//Metabolic pathways;ko01110//Biosynthesis of secondary metabolites;ko00460//Cyanoamino acid metabolism	K01188	-	-	-
XLOC_037576	0.606667	0.0233333	-4.70044	2.6523e-05	6.21215e-05	XP_009115748.1 PREDICTED: uncharacterized protein LOC103840987 [Brassica rapa]	-	-	-	-	-
XLOC_037684	2.27667	0.44	-2.37135	8.26128e-10	2.65824e-09	XP_018512352.1 PREDICTED: uncharacterized protein LOC103854065 isoform X1 [Brassica rapa]	ko03420//Nucleotide excision repair;ko03030//DNA replication;ko03440//Homologous recombination;ko03430//Mismatch repair	K07466	-	-	-
XLOC_037741	1.46667	0.33	-2.152	9.6659e-08	2.72778e-07	XP_009114938.1 PREDICTED: protein ENDOSPERM DEFECTIVE 1-like isoform X1 [Brassica rapa]	-	-	-	-	-
XLOC_037868	1.40667	0.08	-4.13614	9.8973e-10	3.16868e-09	CDY49025.1 BnaAnng10190D [Brassica napus]	ko03030//DNA replication	K02542	-	-	-
XLOC_037898	73.93	15.0367	-2.29768	1.95102e-188	6.60108e-187	CDY14700.1 BnaC05g19570D [Brassica napus]	-	-	-	-	-
XLOC_037899	3.00333	0.74	-2.02097	3.84453e-09	1.18873e-08	CDY16223.1 BnaA09g29570D [Brassica napus]	ko04140//Regulation of autophagy	K08333	-	-	-
XLOC_037900	97.1233	14.8967	-2.70483	0	0	CDY14699.1 BnaC05g19560D [Brassica napus]	-	-	-	-	-
XLOC_037902	0.346667	1.65667	2.25666	1.7509e-09	5.52713e-09	CDY16226.1 BnaA09g29600D [Brassica napus]	-	-	-	-	-
XLOC_037903	0.253333	1.95333	2.94683	8.12581e-30	5.436e-29	CDY16226.1 BnaA09g29600D [Brassica napus]	-	-	-	-	-
XLOC_038015	0.586667	0.0566667	-3.37197	7.89239e-05	0.000177394	CDX75138.1 BnaC09g25440D [Brassica napus]	-	-	-	-	-
XLOC_038152	28.59	6.38667	-2.16238	4.2415e-112	8.52617e-111	CDX78264.1 BnaA09g34590D [Brassica napus]	-	-	GO:0043227//membrane-bounded organelle;GO:0043231//intracellular membrane-bounded organelle;GO:0005623//cell;GO:0044464//cell part;GO:0043226//organelle;GO:0043229//intracellular organelle;GO:0044424//intracellular part;GO:0005622//intracellular	-	GO:0048511//rhythmic process;GO:0044707//single-multicellular organism process;GO:0044699//single-organism process;GO:0032501//multicellular organismal process
XLOC_038160	2.44667	0.336667	-2.86142	1.30458e-19	6.44927e-19	-	-	-	-	-	-
XLOC_038175	1.34667	0.0966667	-3.80023	1.2213e-14	4.97653e-14	CDY40209.1 BnaA09g34910D [Brassica napus]	-	-	-	-	-
XLOC_038202	8.47333	0.93	-3.18763	8.88279e-17	3.95322e-16	JAU52045.1 hypothetical protein LC_TR11347_c2_g1_i1_g.39937, partial [Noccaea caerulescens]	-	-	-	-	-
XLOC_038366	0.0766667	3.59333	5.55058	3.96391e-32	2.80674e-31	CDY57499.1 BnaC08g48920D [Brassica napus]	-	-	-	GO:0005488//binding;GO:0005515//protein binding	GO:0023052//signaling;GO:1902578//single-organism localization;GO:0050789//regulation of biological process;GO:0009719//response to endogenous stimulus;GO:0071495//cellular response to endogenous stimulus;GO:0001101//response to acid chemical;GO:0009416//response to light stimulus;GO:0009987//cellular process;GO:0051716//cellular response to stimulus;GO:0031668//cellular response to extracellular…
XLOC_038595	0.543333	0.0266667	-4.34873	0.000396459	0.000832418	-	-	-	-	-	-
XLOC_038666	0.716667	0.0566667	-3.66073	0.000288538	0.000613733	XP_010436306.1 PREDICTED: uncharacterized protein LOC104720031 [Camelina sativa]	-	-	-	-	-
XLOC_038738	1.92333	0.31	-2.63327	1.67326e-09	5.29055e-09	CDY66600.1 BnaAnng22520D [Brassica napus]	-	-	-	-	-
XLOC_038907	0.41	0.0266667	-3.94251	4.53678e-06	1.13409e-05	CDY33797.1 BnaA09g46030D [Brassica napus]	-	-	-	-	-
XLOC_038916	0.0466667	0.416667	3.15843	8.74377e-05	0.00019574	XP_009118020.2 PREDICTED: LOW QUALITY PROTEIN: partner of Y14 and mago-like [Brassica rapa]	ko03013//RNA transport;ko03015//mRNA surveillance pathway	K14294	-	-	-
XLOC_039053	1.27333	0.276667	-2.20239	1.25643e-07	3.5174e-07	CDY06373.1 BnaA09g48300D [Brassica napus]	-	-	-	-	-
XLOC_039122	1.29	0.2	-2.6893	3.87623e-09	1.19819e-08	XP_013600881.1 PREDICTED: uncharacterized protein At1g04910-like [Brassica oleracea var. oleracea] [Brassica oleracea]	-	-	-	-	-
XLOC_039278	2.29333	0.546667	-2.06871	6.0424e-07	1.60908e-06	-	-	-	-	-	-
XLOC_039303	0.886667	0.001	-9.79225	8.13364e-08	2.30776e-07	CDX96693.1 BnaA08g22360D [Brassica napus]	-	-	-	-	-
XLOC_039459	0.693333	0.0366667	-4.24101	3.29845e-07	8.95756e-07	XP_010455181.1 PREDICTED: AT-hook motif nuclear-localized protein 14-like [Camelina sativa]	-	-	-	-	-
XLOC_039470	0.7	0.0533333	-3.71425	8.56541e-05	0.000191868	CDY41430.1 BnaCnng10660D [Brassica napus]	ko01100//Metabolic pathways;ko00564//Glycerophospholipid metabolism;ko04070//Phosphatidylinositol signaling system;ko01110//Biosynthesis of secondary metabolites;ko00561//Glycerolipid metabolism	K00901	-	-	-
XLOC_039503	11.9733	2.36	-2.34297	1.57247e-40	1.33934e-39	CDY16784.1 BnaA09g05980D [Brassica napus]	-	-	-	-	-
XLOC_039506	2.00333	0.0333333	-5.90929	1.08104e-26	6.6716e-26	CDX91393.1 BnaC04g07570D [Brassica napus]	-	-	GO:0044444//cytoplasmic part;GO:0005623//cell;GO:0009526//plastid envelope;GO:0044422//organelle part;GO:0044446//intracellular organelle part;GO:0043229//intracellular organelle;GO:0044435//plastid part;GO:0043226//organelle;GO:0005737//cytoplasm;GO:0031967//organelle envelope;GO:0005622//intracellular;GO:0044464//cell part;GO:0009536//plastid;GO:0016020//membrane;GO:0044424//intracellular part;…	-	-
XLOC_039591	0.103333	1.96333	4.24793	2.65354e-16	1.16005e-15	-	-	-	-	-	-
XLOC_039603	0.896667	0.0766667	-3.5479	1.0948e-06	2.86323e-06	-	-	-	-	-	-
XLOC_039795	14.4667	1.99667	-2.85707	1.754e-158	4.94579e-157	CDY45965.1 BnaA09g13010D [Brassica napus]	-	-	-	GO:0003824//catalytic activity;GO:0016769//transferase activity, transferring nitrogenous groups;GO:0016740//transferase activity;GO:0008483//transaminase activity;GO:0016829//lyase activity;GO:0016846//carbon-sulfur lyase activity	GO:0044237//cellular metabolic process;GO:0008152//metabolic process;GO:0019752//carboxylic acid metabolic process;GO:0006082//organic acid metabolic process;GO:0071704//organic substance metabolic process;GO:0043436//oxoacid metabolic process;GO:0009987//cellular process;GO:0044710//single-organism metabolic process;GO:0044699//single-organism process;GO:0044281//small molecule metabolic process…
XLOC_039858	0.0266667	0.416667	3.96578	4.33241e-06	1.08467e-05	XP_013750255.1 PREDICTED: putative inactive receptor-like protein kinase At1g64210 [Brassica napus]	-	-	GO:0043229//intracellular organelle;GO:0005623//cell;GO:0043226//organelle;GO:0044424//intracellular part;GO:0043231//intracellular membrane-bounded organelle;GO:0044464//cell part;GO:0043227//membrane-bounded organelle;GO:0005622//intracellular	GO:0036094//small molecule binding;GO:0016772//transferase activity, transferring phosphorus-containing groups;GO:0097367//carbohydrate derivative binding;GO:0016740//transferase activity;GO:0005488//binding;GO:1901363//heterocyclic compound binding;GO:0032550//purine ribonucleoside binding;GO:0097159//organic cyclic compound binding;GO:0001882//nucleoside binding;GO:0001883//purine nucleoside bi…	GO:0043412//macromolecule modification;GO:0044237//cellular metabolic process;GO:0050789//regulation of biological process;GO:0050794//regulation of cellular process;GO:0044260//cellular macromolecule metabolic process;GO:0044238//primary metabolic process;GO:0009987//cellular process;GO:0008152//metabolic process;GO:0007154//cell communication;GO:0019538//protein metabolic process;GO:0044763//si…
XLOC_039937	172.773	37.7933	-2.19268	0	0	CDY26347.1 BnaA03g60230D [Brassica napus]	ko00196//Photosynthesis - antenna proteins	K08909	-	-	-
XLOC_039939	0.386667	0.001	-8.59495	2.33498e-05	5.49496e-05	XP_018435200.1 PREDICTED: probable receptor-like protein kinase At5g39030 [Raphanus sativus]	-	-	-	-	-
XLOC_039940	2.05	0.26	-2.97904	2.07651e-14	8.38579e-14	XP_018434960.1 PREDICTED: mitotic spindle checkpoint protein BUBR1-like [Raphanus sativus]	-	-	GO:0044422//organelle part;GO:0098687//chromosomal region;GO:0043232//intracellular non-membrane-bounded organelle;GO:0043229//intracellular organelle;GO:0005694//chromosome;GO:0000775//chromosome, centromeric region;GO:0005622//intracellular;GO:0044427//chromosomal part;GO:0043228//non-membrane-bounded organelle;GO:0005623//cell;GO:0044464//cell part;GO:0044424//intracellular part;GO:0043226//or…	GO:0005488//binding	GO:0006259//DNA metabolic process;GO:0048447//sepal morphogenesis;GO:0010965//regulation of mitotic sister chromatid separation;GO:0033043//regulation of organelle organization;GO:0048856//anatomical structure development;GO:0007017//microtubule-based process;GO:0051783//regulation of nuclear division;GO:0032269//negative regulation of cellular protein metabolic process;GO:0048442//sepal developm…
XLOC_040083	1.80333	0.333333	-2.43563	3.71041e-10	1.21822e-09	XP_018443067.1 PREDICTED: isochorismate synthase 1, chloroplastic-like [Raphanus sativus]	ko01100//Metabolic pathways;ko01110//Biosynthesis of secondary metabolites;ko00130//Ubiquinone and other terpenoid-quinone biosynthesis;ko01130//Biosynthesis of antibiotics	K02552	-	-	-
XLOC_040084	1.91667	0.466667	-2.03814	2.22182e-08	6.54919e-08	JAU47151.1 Cyclin-B1-4, partial [Noccaea caerulescens]	-	-	-	-	-
XLOC_040100	0.0266667	0.483333	4.17991	0.000447072	0.000933022	CDY38994.1 BnaC01g27210D [Brassica napus]	-	-	-	-	-
XLOC_040125	0.816667	0.03	-4.76671	2.63194e-11	9.21618e-11	CDY48906.1 BnaA09g22890D [Brassica napus]	ko01100//Metabolic pathways;ko00970//Aminoacyl-tRNA biosynthesis	K02434	GO:0005622//intracellular;GO:0044435//plastid part;GO:0044446//intracellular organelle part;GO:0043229//intracellular organelle;GO:0044464//cell part;GO:0044422//organelle part;GO:0005737//cytoplasm;GO:0044444//cytoplasmic part;GO:0043226//organelle;GO:0009536//plastid;GO:0043227//membrane-bounded organelle;GO:0044424//intracellular part;GO:0043231//intracellular membrane-bounded organelle;GO:000…	GO:0016874//ligase activity;GO:0016884//carbon-nitrogen ligase activity, with glutamine as amido-N-donor;GO:0003824//catalytic activity;GO:0016879//ligase activity, forming carbon-nitrogen bonds	GO:0043603//cellular amide metabolic process;GO:0043038//amino acid activation;GO:0043412//macromolecule modification;GO:0006418//tRNA aminoacylation for protein translation;GO:0043043//peptide biosynthetic process;GO:0006412//translation;GO:0006520//cellular amino acid metabolic process;GO:0046483//heterocycle metabolic process;GO:0090304//nucleic acid metabolic process;GO:0043039//tRNA aminoacy…
XLOC_040216	2.6	0.13	-4.32193	8.99521e-19	4.31953e-18	CDY27604.1 BnaA09g28030D [Brassica napus]	-	-	GO:0005623//cell;GO:0043227//membrane-bounded organelle;GO:0044464//cell part;GO:0043226//organelle;GO:0044424//intracellular part;GO:0043229//intracellular organelle;GO:0005622//intracellular;GO:0043231//intracellular membrane-bounded organelle	-	-
XLOC_040236	0.55	0.001	-9.10329	6.70957e-05	0.000151727	CDY26293.1 BnaA09g26440D [Brassica napus]	-	-	-	-	-
XLOC_040257	2.52667	0.136667	-4.2085	5.54638e-25	3.26295e-24	XP_002880934.1 hypothetical protein ARALYDRAFT_901677 [Arabidopsis lyrata subsp. lyrata] [Arabidopsis lyrata]	-	-	-	-	-
XLOC_040288	7.89	0.663333	-3.57222	4.18403e-177	1.31545e-175	CDY34098.1 BnaA09g27240D [Brassica napus]	-	-	GO:0043231//intracellular membrane-bounded organelle;GO:0044464//cell part;GO:0043229//intracellular organelle;GO:0044424//intracellular part;GO:0043227//membrane-bounded organelle;GO:0043226//organelle;GO:0005623//cell;GO:0005622//intracellular;GO:0016020//membrane	GO:0016772//transferase activity, transferring phosphorus-containing groups;GO:0032549//ribonucleoside binding;GO:0016740//transferase activity;GO:0001882//nucleoside binding;GO:0003824//catalytic activity;GO:0001071//nucleic acid binding transcription factor activity;GO:0097159//organic cyclic compound binding;GO:0001883//purine nucleoside binding;GO:0005488//binding;GO:0032550//purine ribonucle…	GO:0044765//single-organism transport;GO:0044763//single-organism cellular process;GO:0051234//establishment of localization;GO:0048507//meristem development;GO:0044767//single-organism developmental process;GO:1902578//single-organism localization;GO:0009888//tissue development;GO:0022414//reproductive process;GO:0006807//nitrogen compound metabolic process;GO:0044238//primary metabolic process;…
XLOC_040295	0.06	1.67	4.79874	2.33811e-11	8.20962e-11	-	-	-	-	-	-
XLOC_040386	2.7	0.526667	-2.358	9.13773e-15	3.74429e-14	XP_006406283.1 hypothetical protein EUTSA_v10022273mg [Eutrema salsugineum]	-	-	-	-	-
XLOC_040410	11.25	2.14	-2.39424	5.93797e-73	8.18918e-72	CDY17428.1 BnaC09g21090D [Brassica napus]	-	-	-	-	-
XLOC_040463	1.40333	5.78	2.04221	2.14537e-22	1.1632e-21	CDY41045.1 BnaA09g18240D [Brassica napus]	ko01100//Metabolic pathways;ko01212//Fatty acid metabolism;ko00062//Fatty acid elongation	K01074	-	-	GO:0051179//localization;GO:0006810//transport;GO:0051234//establishment of localization;GO:0046942//carboxylic acid transport;GO:0006811//ion transport;GO:0015711//organic anion transport;GO:0044699//single-organism process;GO:1902578//single-organism localization;GO:0015849//organic acid transport;GO:0071702//organic substance transport;GO:0006820//anion transport;GO:0044765//single-organism tr…
XLOC_040477	3.7	22.9367	2.63206	1.52203e-161	4.38277e-160	XP_013661956.1 PREDICTED: lysine-specific demethylase JMJ706-like isoform X1 [Brassica napus]	-	-	-	-	-
XLOC_040509	2.93	0.563333	-2.37884	6.03305e-33	4.35783e-32	XP_013694940.1 PREDICTED: uncharacterized protein LOC106399003, partial [Brassica napus]	-	-	-	-	-
XLOC_040525	1.71	0.21	-3.02554	3.27304e-19	1.59606e-18	CDY25107.1 BnaC06g18490D [Brassica napus]	-	-	GO:0030312//external encapsulating structure;GO:0005622//intracellular;GO:0005623//cell;GO:0044424//intracellular part;GO:0043227//membrane-bounded organelle;GO:0044437//vacuolar part;GO:0044446//intracellular organelle part;GO:0005737//cytoplasm;GO:0005773//vacuole;GO:0043231//intracellular membrane-bounded organelle;GO:0044422//organelle part;GO:0043226//organelle;GO:0071944//cell periphery;GO:…	-	GO:0044267//cellular protein metabolic process;GO:0042157//lipoprotein metabolic process;GO:0043170//macromolecule metabolic process;GO:0031365//N-terminal protein amino acid modification;GO:1901576//organic substance biosynthetic process;GO:0044238//primary metabolic process;GO:0044260//cellular macromolecule metabolic process;GO:0009059//macromolecule biosynthetic process;GO:0006498//N-terminal…
XLOC_040539	0.86	0.0166667	-5.6893	2.18298e-10	7.26701e-10	CDX94589.1 BnaC09g22470D [Brassica napus]	-	-	-	-	-
XLOC_040579	0.503333	2.36	2.2292	1.03138e-09	3.2982e-09	-	-	-	-	-	-
XLOC_040609	1.79333	0.126667	-3.82353	1.3048e-13	5.0911e-13	CDX93791.1 BnaA09g23910D [Brassica napus]	-	-	-	-	-
XLOC_040612	5.56667	1.28333	-2.11692	4.23125e-11	1.46487e-10	BAJ33880.1 unnamed protein product [Eutrema halophilum]	-	-	-	-	-
XLOC_040718	10.67	0.373333	-4.83695	1.99813e-58	2.29265e-57	-	-	-	-	-	-
XLOC_040788	2.90667	0.343333	-3.08168	1.62963e-20	8.30427e-20	CDY70238.1 BnaCnng67360D, partial [Brassica napus]	-	-	-	-	-
XLOC_040816	9.17333	0.253333	-5.17834	5.56362e-96	9.74554e-95	CDY14170.1 BnaC02g02870D [Brassica napus]	ko01200//Carbon metabolism;ko01100//Metabolic pathways;ko00620//Pyruvate metabolism;ko00630//Glyoxylate and dicarboxylate metabolism;ko01110//Biosynthesis of secondary metabolites;ko01120//Microbial metabolism in diverse environments	K01638	-	GO:0003824//catalytic activity;GO:0016740//transferase activity;GO:0016746//transferase activity, transferring acyl groups;GO:0046912//transferase activity, transferring acyl groups, acyl groups converted into alkyl on transfer	-
XLOC_040846	4.01	0.05	-6.32553	1.79008e-27	1.12959e-26	XP_018466222.1 PREDICTED: uncharacterized protein LOC108837696 [Raphanus sativus]	-	-	GO:0043227//membrane-bounded organelle;GO:0043231//intracellular membrane-bounded organelle;GO:0043229//intracellular organelle;GO:0005623//cell;GO:0044464//cell part;GO:0043226//organelle;GO:0005622//intracellular;GO:0044424//intracellular part	-	-
XLOC_040880	1.07667	0.106667	-3.33539	2.24699e-07	6.18243e-07	XP_013725957.1 PREDICTED: uncharacterized protein LOC106429750 [Brassica napus]	-	-	-	-	-
XLOC_041125	14.75	1.94333	-2.92411	5.43637e-57	6.09615e-56	XP_013658583.1 PREDICTED: uncharacterized protein LOC106363380 [Brassica napus]	-	-	-	-	-
XLOC_041127	1.08667	0.15	-2.85688	7.15574e-07	1.89454e-06	CDX78235.1 BnaA09g34300D [Brassica napus]	-	-	-	-	GO:0009888//tissue development;GO:0007275//multicellular organism development;GO:0048532//anatomical structure arrangement;GO:0044767//single-organism developmental process;GO:0044707//single-multicellular organism process;GO:0007389//pattern specification process;GO:0032501//multicellular organismal process;GO:0009799//specification of symmetry;GO:0009933//meristem structural organization;GO:004…
XLOC_041131	12.58	2.19667	-2.51774	1.23588e-31	8.63539e-31	XP_013594248.1 PREDICTED: uncharacterized protein LOC106302251 [Brassica oleracea var. oleracea] [Brassica oleracea]	-	-	-	-	-
XLOC_041153	1.47333	0.103333	-3.83371	2.18455e-17	9.95972e-17	XP_018510612.1 PREDICTED: FBD-associated F-box protein At4g10400-like isoform X1 [Brassica rapa]	-	-	-	-	-
XLOC_041172	1.64333	0.38	-2.11255	2.77546e-07	7.57809e-07	CDY40209.1 BnaA09g34910D [Brassica napus]	-	-	-	-	-
XLOC_041236	3.28333	0.001	-11.6809	1.12567e-64	1.4003e-63	CDY71246.1 BnaAnng36670D [Brassica napus]	-	-	GO:0044437//vacuolar part;GO:0043226//organelle;GO:0005622//intracellular;GO:0043227//membrane-bounded organelle;GO:0044464//cell part;GO:0044446//intracellular organelle part;GO:0005737//cytoplasm;GO:0043231//intracellular membrane-bounded organelle;GO:0005623//cell;GO:0044444//cytoplasmic part;GO:0005773//vacuole;GO:0044422//organelle part;GO:0043229//intracellular organelle;GO:0044424//intrace…	-	-
XLOC_041347	1.36333	0.0733333	-4.21653	6.37479e-07	1.69439e-06	XP_018444208.1 PREDICTED: PLASMODESMATA CALLOSE-BINDING PROTEIN 5-like [Raphanus sativus]	-	-	GO:0016020//membrane;GO:0031224//intrinsic component of membrane;GO:0031225//anchored component of membrane;GO:0030054//cell junction;GO:0044425//membrane part;GO:0005911//cell-cell junction	GO:0030247//polysaccharide binding;GO:0030246//carbohydrate binding;GO:0005488//binding;GO:0001871//pattern binding	-
XLOC_041390	0.56	0.04	-3.80735	0.000282245	0.000601049	XP_013589524.1 PREDICTED: uncharacterized protein LOC106297942 [Brassica oleracea var. oleracea] [Brassica oleracea]	-	-	-	-	-
XLOC_041466	4.53667	0.39	-3.54009	2.0693e-43	1.85814e-42	XP_013663911.1 PREDICTED: cytochrome b561 and DOMON domain-containing protein At3g61750-like [Brassica napus]	-	-	-	-	-
XLOC_041641	0.533333	0.001	-9.05889	0.000106792	0.000237204	XP_009129339.1 PREDICTED: uncharacterized protein LOC103854167 isoform X1 [Brassica rapa]	-	-	-	-	-
XLOC_041749	0.34	2.26333	2.73484	3.44489e-16	1.50003e-15	CDY21723.1 BnaA09g44740D [Brassica napus]	ko01100//Metabolic pathways;ko01110//Biosynthesis of secondary metabolites;ko00592//alpha-Linolenic acid metabolism	K05894	-	-	-
XLOC_041919	0.333333	2.49	2.90111	1.42972e-13	5.56891e-13	XP_013602270.1 PREDICTED: glyoxylate/hydroxypyruvate reductase HPR3-like isoform X2 [Brassica oleracea var. oleracea] [Brassica oleracea]	ko01200//Carbon metabolism;ko01100//Metabolic pathways;ko00630//Glyoxylate and dicarboxylate metabolism;ko00260//Glycine, serine and threonine metabolism;ko01110//Biosynthesis of secondary metabolites;ko01130//Biosynthesis of antibiotics	K15919	-	-	-
XLOC_041960	0.72	3.38667	2.2338	1.06064e-30	7.25342e-30	XP_018510484.1 PREDICTED: G-type lectin S-receptor-like serine/threonine-protein kinase At1g11330 [Brassica rapa]	-	-	-	-	-
XLOC_041990	4.16667	0.63	-2.72547	5.60947e-25	3.29955e-24	XP_013694626.1 PREDICTED: uncharacterized protein LOC106398647 [Brassica napus]	-	-	GO:0009536//plastid;GO:0044444//cytoplasmic part;GO:0044424//intracellular part;GO:0005623//cell;GO:0005737//cytoplasm;GO:0043231//intracellular membrane-bounded organelle;GO:0044464//cell part;GO:0043226//organelle;GO:0043229//intracellular organelle;GO:0005622//intracellular;GO:0043227//membrane-bounded organelle	-	-
XLOC_042351	1.17	0.276667	-2.08029	1.49632e-05	3.58348e-05	XP_013606923.1 PREDICTED: uncharacterized protein LOC106313608 isoform X1 [Brassica oleracea var. oleracea] [Brassica oleracea]	ko01100//Metabolic pathways;ko01110//Biosynthesis of secondary metabolites;ko00051//Fructose and mannose metabolism;ko01130//Biosynthesis of antibiotics;ko01120//Microbial metabolism in diverse environments	K00895	-	-	GO:0044767//single-organism developmental process;GO:0044707//single-multicellular organism process;GO:0065007//biological regulation;GO:0032501//multicellular organismal process;GO:0048856//anatomical structure development;GO:0040007//growth;GO:0044238//primary metabolic process;GO:0007275//multicellular organism development;GO:0044699//single-organism process;GO:0008152//metabolic process;GO:00…
XLOC_042371	1.08333	0.206667	-2.3901	1.17544e-07	3.29735e-07	XP_009143182.1 PREDICTED: kinesin-2 [Brassica rapa]	-	-	-	-	-
XLOC_042372	1.05667	0.16	-2.72338	3.9093e-05	9.02177e-05	XP_009143182.1 PREDICTED: kinesin-2 [Brassica rapa]	-	-	GO:0005623//cell;GO:0044430//cytoskeletal part;GO:0032991//macromolecular complex;GO:0043229//intracellular organelle;GO:0044464//cell part;GO:0005622//intracellular;GO:0005856//cytoskeleton;GO:0043234//protein complex;GO:0043226//organelle;GO:0015630//microtubule cytoskeleton;GO:0043228//non-membrane-bounded organelle;GO:0005875//microtubule associated complex;GO:0043232//intracellular non-membr…	GO:0005488//binding;GO:0005515//protein binding;GO:0015631//tubulin binding;GO:0008092//cytoskeletal protein binding	GO:1901360//organic cyclic compound metabolic process;GO:0043170//macromolecule metabolic process;GO:0005975//carbohydrate metabolic process;GO:0065007//biological regulation;GO:0003006//developmental process involved in reproduction;GO:0046483//heterocycle metabolic process;GO:0044237//cellular metabolic process;GO:0009888//tissue development;GO:0044260//cellular macromolecule metabolic process;…
XLOC_042420	0.41	0.001	-8.67948	6.00786e-07	1.60017e-06	CDY39563.1 BnaCnng09320D [Brassica napus]	-	-	-	-	-
XLOC_042504	3.17667	0.35	-3.18209	7.25427e-24	4.12277e-23	XP_013681039.1 PREDICTED: uncharacterized protein LOC106385678 [Brassica napus]	-	-	-	-	-
XLOC_042611	6.28667	0.323333	-4.2812	5.85015e-37	4.61861e-36	-	-	-	-	-	-
XLOC_042612	1.01	0.143333	-2.81691	0.000224116	0.000482467	-	-	-	-	-	-
XLOC_042617	2.34667	0.383333	-2.61394	7.73363e-08	2.19794e-07	XP_013660627.1 PREDICTED: probable fructokinase-2 [Brassica napus]	ko00500//Starch and sucrose metabolism;ko00520//Amino sugar and nucleotide sugar metabolism;ko01100//Metabolic pathways;ko00051//Fructose and mannose metabolism	K00847	GO:0043229//intracellular organelle;GO:0005623//cell;GO:0005911//cell-cell junction;GO:0043231//intracellular membrane-bounded organelle;GO:0044464//cell part;GO:0043227//membrane-bounded organelle;GO:0043226//organelle;GO:0005622//intracellular;GO:0044424//intracellular part;GO:0030054//cell junction	GO:0016740//transferase activity;GO:0003824//catalytic activity;GO:0016772//transferase activity, transferring phosphorus-containing groups	-
XLOC_042638	1.41333	0.203333	-2.79718	2.11455e-08	6.2441e-08	XP_006408116.1 hypothetical protein EUTSA_v10020353mg [Eutrema salsugineum]	-	-	-	-	-
XLOC_042712	4.66	92.5033	4.3111	0	0	XP_009119728.1 PREDICTED: NAC domain-containing protein 2 [Brassica rapa]	-	-	-	GO:0001071//nucleic acid binding transcription factor activity	GO:0097305//response to alcohol;GO:0044710//single-organism metabolic process;GO:0065007//biological regulation;GO:0071704//organic substance metabolic process;GO:0009607//response to biotic stimulus;GO:0009605//response to external stimulus;GO:0009628//response to abiotic stimulus;GO:0042221//response to chemical;GO:1901700//response to oxygen-containing compound;GO:0009737//response to abscisic…
XLOC_042753	0.93	0.03	-4.9542	4.38377e-12	1.59212e-11	XP_013605976.1 PREDICTED: chaperonin 60 subunit beta 2, chloroplastic-like [Brassica oleracea var. oleracea] [Brassica oleracea]	ko03018//RNA degradation	K04077	-	-	-
XLOC_042795	0.416667	0.0133333	-4.96578	1.79858e-06	4.62954e-06	XP_013665734.1 PREDICTED: uncharacterized protein LOC106370231 [Brassica napus]	ko03040//Spliceosome	K12867	-	-	-
XLOC_042873	4.38333	0.456667	-3.26282	3.55347e-22	1.91276e-21	CDY15343.1 BnaC04g42800D [Brassica napus]	-	-	GO:0044424//intracellular part;GO:0005622//intracellular;GO:0005623//cell;GO:0044464//cell part	-	-
XLOC_042888	2.17	0.173333	-3.64607	7.72016e-26	4.64954e-25	CDY64970.1 BnaAnng19910D [Brassica napus]	-	-	GO:0044464//cell part;GO:0030312//external encapsulating structure;GO:0044425//membrane part;GO:0031225//anchored component of membrane;GO:0005623//cell;GO:0016020//membrane;GO:0071944//cell periphery;GO:0031224//intrinsic component of membrane;GO:0005618//cell wall	-	-
XLOC_042909	4.95667	24.5933	2.31083	2.70559e-130	6.24234e-129	AGG35959.1 ABA insensitive PP2C protein 2 [Brassica napus]	ko04075//Plant hormone signal transduction	K14497	GO:0044464//cell part;GO:0005623//cell	GO:0005488//binding;GO:0016788//hydrolase activity, acting on ester bonds;GO:0003824//catalytic activity;GO:0016791//phosphatase activity;GO:0016787//hydrolase activity;GO:0004721//phosphoprotein phosphatase activity;GO:0042578//phosphoric ester hydrolase activity	GO:0008152//metabolic process;GO:0010605//negative regulation of macromolecule metabolic process;GO:0007165//signal transduction;GO:0044763//single-organism cellular process;GO:0048519//negative regulation of biological process;GO:0044710//single-organism metabolic process;GO:0071229//cellular response to acid chemical;GO:0071215//cellular response to abscisic acid stimulus;GO:0007154//cell commu…
XLOC_042921	5.91	0.473333	-3.64223	6.31148e-55	6.88809e-54	XP_018457844.1 PREDICTED: uncharacterized protein LOC108828599 [Raphanus sativus]	-	-	GO:0043227//membrane-bounded organelle;GO:0043229//intracellular organelle;GO:0043231//intracellular membrane-bounded organelle;GO:0044464//cell part;GO:0044424//intracellular part;GO:0043226//organelle;GO:0005622//intracellular;GO:0005623//cell	-	GO:0010033//response to organic substance;GO:0009719//response to endogenous stimulus;GO:0009725//response to hormone;GO:0042221//response to chemical;GO:0050896//response to stimulus
XLOC_042925	1.00333	0.001	-9.97059	2.36135e-05	5.55387e-05	XP_010480092.1 PREDICTED: uncharacterized protein LOC104758835 [Camelina sativa]	-	-	-	-	-
XLOC_043015	2.18333	0.4	-2.44846	2.17571e-10	7.24312e-10	XP_009120456.1 PREDICTED: thymidylate kinase isoform X2 [Brassica rapa]	ko01100//Metabolic pathways;ko00240//Pyrimidine metabolism	K00943	GO:0044424//intracellular part;GO:0070013//intracellular organelle lumen;GO:0044422//organelle part;GO:0005634//nucleus;GO:0031981//nuclear lumen;GO:0005623//cell;GO:0043229//intracellular organelle;GO:0043233//organelle lumen;GO:0005737//cytoplasm;GO:0005622//intracellular;GO:0044464//cell part;GO:0009536//plastid;GO:0031974//membrane-enclosed lumen;GO:0044428//nuclear part;GO:0043227//membrane-…	-	-
XLOC_043036	3.6	0.62	-2.53766	7.02748e-36	5.41577e-35	XP_013677417.1 PREDICTED: proline--tRNA ligase, chloroplastic/mitochondrial-like isoform X2 [Brassica napus]	ko00970//Aminoacyl-tRNA biosynthesis	K01881	GO:0044464//cell part;GO:0005737//cytoplasm;GO:0005623//cell;GO:0009532//plastid stroma;GO:0044422//organelle part;GO:0043231//intracellular membrane-bounded organelle;GO:0044435//plastid part;GO:0043227//membrane-bounded organelle;GO:0044424//intracellular part;GO:0044446//intracellular organelle part;GO:0044444//cytoplasmic part;GO:0043229//intracellular organelle;GO:0043226//organelle;GO:00095…	GO:0001882//nucleoside binding;GO:0097159//organic cyclic compound binding;GO:0097367//carbohydrate derivative binding;GO:0032549//ribonucleoside binding;GO:0032550//purine ribonucleoside binding;GO:0001883//purine nucleoside binding;GO:0036094//small molecule binding;GO:1901363//heterocyclic compound binding;GO:0005488//binding	GO:0009657//plastid organization;GO:0044767//single-organism developmental process;GO:0034645//cellular macromolecule biosynthetic process;GO:0009987//cellular process;GO:0019538//protein metabolic process;GO:0044238//primary metabolic process;GO:0009791//post-embryonic development;GO:0008152//metabolic process;GO:0009058//biosynthetic process;GO:0010467//gene expression;GO:0032501//multicellular…
XLOC_043134	2.55	0.21	-3.60204	1.02592e-09	3.28101e-09	CDY44538.1 BnaCnng11490D [Brassica napus]	ko03018//RNA degradation	K12598	-	-	-
XLOC_043166	2.47	0.363333	-2.76515	2.01269e-17	9.1919e-17	XP_009120703.1 PREDICTED: uncharacterized protein LOC103845591 isoform X1 [Brassica rapa]	-	-	-	-	-
XLOC_043418	4.92	1.22667	-2.00392	1.69392e-13	6.57843e-13	JAU22000.1 hypothetical protein GA_TR16861_c0_g1_i1_g.54104 [Noccaea caerulescens]	-	-	-	-	-
XLOC_043478	2.21333	0.206667	-3.42084	9.77597e-15	4.00069e-14	CDY04087.1 BnaC02g38020D [Brassica napus]	-	-	-	-	-
XLOC_043595	0.91	3.93333	2.11181	1.30443e-24	7.58493e-24	XP_013698853.1 PREDICTED: uncharacterized protein LOC106402622 isoform X2 [Brassica napus]	-	-	-	-	-
XLOC_043678	1.24333	0.173333	-2.84259	1.30482e-07	3.64768e-07	-	-	-	-	-	-
XLOC_043723	2.67	0.55	-2.27934	7.58003e-07	2.00332e-06	XP_013739804.1 PREDICTED: uncharacterized protein LOC106442695 [Brassica napus]	ko01200//Carbon metabolism;ko01100//Metabolic pathways;ko00480//Glutathione metabolism;ko01110//Biosynthesis of secondary metabolites;ko00030//Pentose phosphate pathway;ko01130//Biosynthesis of antibiotics;ko01120//Microbial metabolism in diverse environments	K00036	-	-	-
XLOC_043972	0.916667	0.0433333	-4.40285	0.000110449	0.000244984	-	-	-	-	-	-
XLOC_044084	3.26333	0.0766667	-5.4116	4.68469e-97	8.28568e-96	XP_013592465.1 PREDICTED: probable disease resistance protein At1g12280 [Brassica oleracea var. oleracea] [Brassica oleracea]	ko04626//Plant-pathogen interaction	K13459	-	-	-
XLOC_044090	2.4	0.31	-2.95269	8.29288e-14	3.26354e-13	CDY68257.1 BnaCnng58240D [Brassica napus]	-	-	-	-	-
XLOC_044169	181.413	18.0167	-3.33188	0	0	XP_013720093.1 PREDICTED: uncharacterized protein LOC106423885 [Brassica napus]	-	-	-	-	-
XLOC_044182	5.02333	0.816667	-2.62083	5.09823e-38	4.12088e-37	-	ko01200//Carbon metabolism;ko01230//Biosynthesis of amino acids;ko00230//Purine metabolism;ko01100//Metabolic pathways;ko00010//Glycolysis / Gluconeogenesis;ko00620//Pyruvate metabolism;ko01110//Biosynthesis of secondary metabolites;ko01130//Biosynthesis of antibiotics;ko01120//Microbial metabolism in diverse environments	K00873	-	-	-
XLOC_044275	0.001	1.91	10.8994	1.00162e-21	5.31826e-21	XP_009119550.1 PREDICTED: LOW QUALITY PROTEIN: uncharacterized protein LOC103844514 [Brassica rapa]	-	-	-	-	-
XLOC_044323	15.1767	2.22333	-2.77106	9.75739e-138	2.38387e-136	XP_006305951.1 hypothetical protein CARUB_v10011198mg [Capsella rubella]	-	-	-	-	-
XLOC_044514	0.22	4.69	4.41401	1.92881e-24	1.11556e-23	XP_009120196.1 PREDICTED: uncharacterized protein LOC103845115 [Brassica rapa]	-	-	-	-	-
XLOC_044543	0.396667	0.001	-8.63178	8.51594e-05	0.000190783	CDY72599.1 BnaAnng41620D, partial [Brassica napus]	-	-	-	-	-
XLOC_044919	0.876667	0.0633333	-3.79099	4.94969e-09	1.52087e-08	KFK25987.1 hypothetical protein AALP_AA8G188300 [Arabis alpina]	-	-	GO:0044424//intracellular part;GO:0043226//organelle;GO:0044464//cell part;GO:0043227//membrane-bounded organelle;GO:0043229//intracellular organelle;GO:0043231//intracellular membrane-bounded organelle;GO:0005622//intracellular;GO:0005623//cell	-	-
XLOC_045134	2.81	0.463333	-2.60045	2.50258e-12	9.2086e-12	XP_013737861.1 PREDICTED: LOW QUALITY PROTEIN: dihydroorotase, mitochondrial-like [Brassica napus]	ko01100//Metabolic pathways;ko00240//Pyrimidine metabolism	K01465	-	-	-
XLOC_045146	1.07333	9.99667	3.21935	9.58796e-46	8.99141e-45	XP_009136179.1 PREDICTED: LOW QUALITY PROTEIN: pentatricopeptide repeat-containing protein At4g22760 [Brassica rapa]	-	-	-	-	-
XLOC_045803	3.37667	0.283333	-3.57503	3.43867e-12	1.25602e-11	XP_013584721.1 PREDICTED: ubiquitin-conjugating enzyme E2 2-like [Brassica oleracea var. oleracea] [Brassica oleracea]	ko04120//Ubiquitin mediated proteolysis	K10573	-	-	-
XLOC_045968	4.4	0.816667	-2.42968	6.07284e-16	2.6173e-15	CDY69287.1 BnaCnng62860D, partial [Brassica napus]	-	-	-	GO:0032549//ribonucleoside binding;GO:0097367//carbohydrate derivative binding;GO:0036094//small molecule binding;GO:0005488//binding;GO:0097159//organic cyclic compound binding;GO:0032550//purine ribonucleoside binding;GO:1901363//heterocyclic compound binding;GO:0001882//nucleoside binding;GO:0001883//purine nucleoside binding	GO:0009987//cellular process;GO:0007167//enzyme linked receptor protein signaling pathway;GO:0036211//protein modification process;GO:0044763//single-organism cellular process;GO:0071704//organic substance metabolic process;GO:0019538//protein metabolic process;GO:0044260//cellular macromolecule metabolic process;GO:0050789//regulation of biological process;GO:0044238//primary metabolic process;G…
XLOC_045989	1.76	0.12	-3.87447	2.34329e-07	6.43672e-07	-	-	-	-	-	-
XLOC_046007	0.786667	0.0566667	-3.79518	1.50395e-12	5.59582e-12	XP_018471053.1 PREDICTED: probable disease resistance protein At4g33300 [Raphanus sativus]	-	-	-	-	-
XLOC_046114	2.13333	11.5067	2.43129	3.93237e-140	9.7737e-139	XP_013712857.1 PREDICTED: lysine-specific demethylase JMJ706-like isoform X1 [Brassica napus]	-	-	-	-	-
XLOC_046163	1.78333	0.0733333	-4.60396	1.46343e-20	7.467e-20	CDY13932.1 BnaC09g38940D [Brassica napus]	-	-	-	-	-
XLOC_046213	3.66667	0.876667	-2.06437	3.70338e-13	1.41576e-12	KJB53645.1 hypothetical protein B456_009G000100 [Gossypium raimondii]	-	-	-	-	-
XLOC_046470	0.786667	0.1	-2.97575	1.73203e-05	4.12717e-05	JAU09458.1 hypothetical protein GA_TR9870_c0_g1_i1_g.32875 [Noccaea caerulescens]	-	-	-	-	-
XLOC_046502	1.21333	0.126667	-3.25987	7.11299e-08	2.02819e-07	XP_013685689.1 PREDICTED: thiosulfate/3-mercaptopyruvate sulfurtransferase 2-like [Brassica napus]	ko01100//Metabolic pathways;ko00270//Cysteine and methionine metabolism;ko00920//Sulfur metabolism;ko01120//Microbial metabolism in diverse environments;ko04122//Sulfur relay system	K01011	-	-	-
XLOC_046526	0.856667	0.14	-2.61331	0.000141661	0.000310649	-	-	-	-	-	-
XLOC_046629	1.86667	0.176667	-3.40136	7.35395e-16	3.15614e-15	XP_006390576.1 hypothetical protein EUTSA_v10018404mg [Eutrema salsugineum]	ko03013//RNA transport	K14315	-	-	-
XLOC_046663	75.9867	536.407	2.81951	0	0	CDY30254.1 BnaC04g31650D [Brassica napus]	-	-	GO:0005622//intracellular;GO:0005737//cytoplasm;GO:0043227//membrane-bounded organelle;GO:0043231//intracellular membrane-bounded organelle;GO:0044444//cytoplasmic part;GO:0044424//intracellular part;GO:0005623//cell;GO:0043229//intracellular organelle;GO:0043226//organelle;GO:0044464//cell part	-	-
XLOC_046694	0.316667	1.43333	2.17834	3.22704e-12	1.1808e-11	XP_010433622.1 PREDICTED: probable transcriptional regulator SLK1 [Camelina sativa]	-	-	-	-	-
XLOC_046719	0.893333	0.113333	-2.97863	3.6231e-08	1.0544e-07	CDX94386.1 BnaC01g17980D [Brassica napus]	-	-	-	-	-
XLOC_046759	1.54667	0.366667	-2.07662	3.05025e-06	7.72215e-06	XP_013678695.1 PREDICTED: putative lysine-specific demethylase JMJ16 [Brassica napus]	-	-	-	-	-
XLOC_046773	0.99	0.0733333	-3.75489	1.18732e-21	6.28995e-21	CDY29283.1 BnaC01g19350D [Brassica napus]	-	-	-	-	-
XLOC_046774	1.38667	0.22	-2.65605	7.86848e-17	3.50766e-16	XP_009143203.1 PREDICTED: disease resistance protein At4g27190 [Brassica rapa]	-	-	-	-	GO:0050896//response to stimulus;GO:0006950//response to stress
XLOC_046859	1.58667	0.09	-4.13993	9.71865e-09	2.92894e-08	ACB70963.1 ICE1 [Brassica rapa subsp. chinensis] [Brassica rapa]	-	-	-	-	-
XLOC_046939	1.64667	0.183333	-3.16701	3.79719e-14	1.51737e-13	XP_013588999.1 PREDICTED: uncharacterized protein LOC106297268 [Brassica oleracea var. oleracea] [Brassica oleracea]	-	-	-	-	-
XLOC_047173	1.80333	0.0866667	-4.37905	1.06031e-11	3.78839e-11	XP_013645014.1 PREDICTED: uncharacterized protein LOC106349563 [Brassica napus]	-	-	-	-	-
XLOC_047183	0.273333	0.001	-8.09452	0.000289692	0.000616119	CDY59443.1 BnaC03g76510D [Brassica napus]	ko01100//Metabolic pathways;ko00970//Aminoacyl-tRNA biosynthesis	K02434	GO:0044444//cytoplasmic part;GO:0009536//plastid;GO:0044446//intracellular organelle part;GO:0009532//plastid stroma;GO:0043229//intracellular organelle;GO:0044422//organelle part;GO:0043231//intracellular membrane-bounded organelle;GO:0005622//intracellular;GO:0044464//cell part;GO:0005737//cytoplasm;GO:0044424//intracellular part;GO:0044435//plastid part;GO:0043227//membrane-bounded organelle;G…	-	GO:0071704//organic substance metabolic process;GO:0006139//nucleobase-containing compound metabolic process;GO:0044238//primary metabolic process;GO:0008152//metabolic process;GO:0090304//nucleic acid metabolic process;GO:0043170//macromolecule metabolic process;GO:0009987//cellular process;GO:0016070//RNA metabolic process;GO:0044260//cellular macromolecule metabolic process;GO:1901360//organic…
XLOC_047202	7.75	1.81	-2.09821	5.66736e-22	3.03074e-21	XP_013609813.1 PREDICTED: uncharacterized protein LOC106316470 isoform X2 [Brassica oleracea var. oleracea] [Brassica oleracea]	-	-	-	-	-
XLOC_047366	1.75	0.17	-3.36375	5.14708e-12	1.86372e-11	XP_013620001.1 PREDICTED: LOW QUALITY PROTEIN: glycine-rich RNA-binding protein RZ1B [Brassica oleracea var. oleracea] [Brassica oleracea]	ko03040//Spliceosome	K12885	-	-	-
XLOC_047396	1.3	0.153333	-3.08377	5.55004e-11	1.90878e-10	CDY52429.1 BnaC03g72530D [Brassica napus]	-	-	GO:0044464//cell part;GO:0005622//intracellular;GO:0005623//cell;GO:0005737//cytoplasm;GO:0044424//intracellular part	-	GO:0008152//metabolic process;GO:0006807//nitrogen compound metabolic process;GO:1901360//organic cyclic compound metabolic process;GO:0006725//cellular aromatic compound metabolic process;GO:0009987//cellular process;GO:0046483//heterocycle metabolic process;GO:0071704//organic substance metabolic process;GO:0006139//nucleobase-containing compound metabolic process;GO:0044238//primary metabolic …
XLOC_047404	0.553333	0.0766667	-2.85148	3.01095e-08	8.80299e-08	CDY48827.1 BnaC01g43350D [Brassica napus]	-	-	-	-	-
XLOC_047410	1.58	0.336667	-2.23053	3.64549e-07	9.8702e-07	XP_003547338.1 PREDICTED: uncharacterized protein LOC100799456 isoform X1 [Glycine max]	-	-	-	-	-
XLOC_047424	2.62667	0.266667	-3.30012	1.16147e-21	6.15476e-21	CDY52539.1 BnaC02g43900D [Brassica napus]	ko00970//Aminoacyl-tRNA biosynthesis	K01880	-	-	-
XLOC_047481	2.93333	0.29	-3.33842	2.41035e-21	1.26515e-20	CDY19268.1 BnaC01g32120D [Brassica napus]	-	-	-	-	-
XLOC_047496	1.56333	0.3	-2.38159	4.54244e-12	1.64886e-11	CDY27543.1 BnaC01g32260D [Brassica napus]	-	-	-	-	-
XLOC_047624	16.8067	2.31333	-2.86099	6.01424e-52	6.2703e-51	-	-	-	-	-	-
XLOC_047635	3.38333	18.6967	2.46626	3.52754e-139	8.69514e-138	CDY07416.1 BnaA07g24950D [Brassica napus]	ko03420//Nucleotide excision repair;ko03030//DNA replication;ko03440//Homologous recombination;ko03430//Mismatch repair	K07466	-	-	-
XLOC_047725	2.37333	0.553333	-2.10069	9.74672e-06	2.36862e-05	CDX82161.1 BnaC02g21290D [Brassica napus]	ko03050//Proteasome	K03033	-	-	-
XLOC_047858	16.26	0.273333	-5.89452	2.83376e-140	7.04784e-139	KFK25853.1 hypothetical protein AALP_AA8G170900 [Arabis alpina]	-	-	-	-	-
XLOC_047871	2.29667	0.316667	-2.8585	1.2584e-11	4.47898e-11	CDY66797.1 BnaCnng52400D [Brassica napus]	-	-	-	-	-
XLOC_047930	0.303333	0.001	-8.24476	3.6582e-06	9.21034e-06	CDX69329.1 BnaC01g01240D [Brassica napus]	-	-	-	-	-
XLOC_048081	0.33	1.54333	2.22551	1.86231e-07	5.15059e-07	CDY42665.1 BnaC04g22410D [Brassica napus]	-	-	-	-	-
XLOC_048098	3.53	0.726667	-2.2803	2.26146e-14	9.12186e-14	XP_018480797.1 PREDICTED: beta-glucosidase 11 isoform X2 [Raphanus sativus]	ko00500//Starch and sucrose metabolism;ko00940//Phenylpropanoid biosynthesis;ko01100//Metabolic pathways;ko01110//Biosynthesis of secondary metabolites;ko00460//Cyanoamino acid metabolism	K01188	-	-	-
XLOC_048135	1.89	0.376667	-2.32703	2.3559e-13	9.09015e-13	CDX68965.1 BnaC01g04880D [Brassica napus]	-	-	-	GO:0004672//protein kinase activity;GO:0016772//transferase activity, transferring phosphorus-containing groups;GO:0016773//phosphotransferase activity, alcohol group as acceptor;GO:0016301//kinase activity;GO:0016740//transferase activity;GO:0003824//catalytic activity	GO:0036211//protein modification process;GO:0044270//cellular nitrogen compound catabolic process;GO:0019538//protein metabolic process;GO:1901361//organic cyclic compound catabolic process;GO:0006464//cellular protein modification process;GO:0090304//nucleic acid metabolic process;GO:0019439//aromatic compound catabolic process;GO:0044699//single-organism process;GO:0034655//nucleobase-containin…
XLOC_048268	7.37	0.74	-3.31607	9.6125e-22	5.10682e-21	CDY49986.1 BnaC03g34430D [Brassica napus]	-	-	-	-	GO:0071840//cellular component organization or biogenesis;GO:0044085//cellular component biogenesis
XLOC_048448	20.3833	2.20333	-3.20963	5.1511e-62	6.20409e-61	-	-	-	-	-	-
XLOC_048506	0.666667	0.0666667	-3.32193	2.69075e-06	6.84034e-06	XP_013598071.1 PREDICTED: cysteine-rich receptor-like protein kinase 29 isoform X1 [Brassica oleracea var. oleracea] [Brassica oleracea]	-	-	-	-	-
XLOC_048666	1.76333	0.186667	-3.23977	3.21957e-13	1.23371e-12	-	-	-	-	-	-
XLOC_048782	0.353333	0.02	-4.14296	0.000476569	0.000991309	CDX94448.1 BnaC01g17360D [Brassica napus]	-	-	GO:0043226//organelle;GO:0030312//external encapsulating structure;GO:0043227//membrane-bounded organelle;GO:0044444//cytoplasmic part;GO:0043228//non-membrane-bounded organelle;GO:0043231//intracellular membrane-bounded organelle;GO:0044424//intracellular part;GO:0005623//cell;GO:0043229//intracellular organelle;GO:0005622//intracellular;GO:0071944//cell periphery;GO:0005576//extracellular regio…	-	GO:0016043//cellular component organization;GO:0071840//cellular component organization or biogenesis;GO:0006996//organelle organization;GO:0009987//cellular process
XLOC_048856	4.56333	1.05	-2.1197	3.51335e-42	3.08396e-41	XP_013600660.1 PREDICTED: microtubule-associated protein TORTIFOLIA1 [Brassica oleracea var. oleracea] [Brassica oleracea]	-	-	-	-	-
XLOC_048911	0.393333	0.0366667	-3.42321	0.000409819	0.000859071	CDY18991.1 BnaC01g20770D [Brassica napus]	-	-	-	-	-
XLOC_048947	1.98333	0.01	-7.63178	7.73498e-35	5.82978e-34	XP_010445155.1 PREDICTED: zinc finger MYM-type protein 1 [Camelina sativa]	-	-	-	-	-
XLOC_048956	0.6	0.03	-4.32193	1.18717e-05	2.86571e-05	-	-	-	-	-	-
XLOC_048968	1.04	0.18	-2.53051	4.29932e-06	1.0766e-05	XP_013616106.1 PREDICTED: probable receptor-like protein kinase At1g67000 isoform X1 [Brassica oleracea var. oleracea] [Brassica oleracea]	-	-	-	-	-
XLOC_049038	2.11333	0.103333	-4.35414	2.49816e-10	8.28295e-10	CDY44183.1 BnaC01g22330D [Brassica napus]	-	-	-	-	-
XLOC_049075	0.816667	0.0666667	-3.61471	2.00215e-06	5.13915e-06	CDY31021.1 BnaC03g55140D [Brassica napus]	ko03040//Spliceosome	K12862	-	-	-
XLOC_049104	0.636667	0.0266667	-4.57743	2.74597e-08	8.05065e-08	XP_002870770.1 hypothetical protein ARALYDRAFT_916337 [Arabidopsis lyrata subsp. lyrata] [Arabidopsis lyrata]	-	-	-	-	-
XLOC_049125	1.41	0.0566667	-4.63705	5.14837e-09	1.58062e-08	-	-	-	-	-	-
XLOC_049132	5.88	0.593333	-3.3089	7.38812e-41	6.32162e-40	-	-	-	-	-	-
XLOC_049382	1.11	0.103333	-3.42518	1.13957e-05	2.75491e-05	XP_018448739.1 PREDICTED: uncharacterized protein At4g04775-like [Raphanus sativus]	-	-	-	-	-
XLOC_049398	32.29	201.71	2.64312	0	0	XP_009102555.1 PREDICTED: probable mediator of RNA polymerase II transcription subunit 37e [Brassica rapa]	ko04141//Protein processing in endoplasmic reticulum;ko03040//Spliceosome;ko04144//Endocytosis	K03283	GO:0043228//non-membrane-bounded organelle;GO:0005737//cytoplasm;GO:0031974//membrane-enclosed lumen;GO:0030312//external encapsulating structure;GO:0044422//organelle part;GO:0032991//macromolecular complex;GO:0005576//extracellular region;GO:0044428//nuclear part;GO:0043231//intracellular membrane-bounded organelle;GO:0044444//cytoplasmic part;GO:0005622//intracellular;GO:0030054//cell junction…	GO:0005488//binding;GO:0019899//enzyme binding;GO:0005515//protein binding	GO:0005996//monosaccharide metabolic process;GO:0019318//hexose metabolic process;GO:0010038//response to metal ion;GO:0043207//response to external biotic stimulus;GO:0044763//single-organism cellular process;GO:0044281//small molecule metabolic process;GO:0044767//single-organism developmental process;GO:0071704//organic substance metabolic process;GO:0044699//single-organism process;GO:0042221…
XLOC_049466	3.15	0.26	-3.59877	4.33627e-25	2.55648e-24	CDY00106.1 BnaC09g01950D [Brassica napus]	-	-	-	GO:0003824//catalytic activity;GO:0016772//transferase activity, transferring phosphorus-containing groups;GO:0016740//transferase activity	-
XLOC_049483	13.4167	2.17333	-2.62604	1.20964e-55	1.33263e-54	CDY49477.1 BnaCnng17430D [Brassica napus]	-	-	-	-	-
XLOC_049486	1.73333	7.30333	2.07501	6.9945e-52	7.28619e-51	XP_013615758.1 PREDICTED: uncharacterized aarF domain-containing protein kinase 2 [Brassica oleracea var. oleracea] [Brassica oleracea]	-	-	-	-	-
XLOC_049523	6.16333	0.0366667	-7.3931	1.85779e-58	2.13228e-57	CDY00508.1 BnaA10g07650D [Brassica napus]	ko01100//Metabolic pathways;ko00040//Pentose and glucuronate interconversions;ko00051//Fructose and mannose metabolism	K00008	GO:0044424//intracellular part;GO:0044444//cytoplasmic part;GO:0005622//intracellular;GO:0030054//cell junction;GO:0005911//cell-cell junction;GO:0044464//cell part;GO:0005737//cytoplasm;GO:0005623//cell	-	-
XLOC_049643	4.30333	1.07333	-2.00336	6.0059e-13	2.2727e-12	-	-	-	-	-	-
XLOC_049677	1.64667	0.33	-2.31901	2.64381e-09	8.25402e-09	XP_013608687.1 PREDICTED: LOW QUALITY PROTEIN: chloroplastic group IIA intron splicing facilitator CRS1, chloroplastic [Brassica oleracea var. oleracea] [Brassica oleracea]	-	-	-	-	-
XLOC_049678	1.80333	0.336667	-2.42127	1.51144e-14	6.13701e-14	CDX95528.1 BnaC01g34200D [Brassica napus]	-	-	GO:0043229//intracellular organelle;GO:0043226//organelle;GO:0005622//intracellular;GO:0044444//cytoplasmic part;GO:0005623//cell;GO:0009536//plastid;GO:0044424//intracellular part;GO:0043227//membrane-bounded organelle;GO:0044464//cell part;GO:0043231//intracellular membrane-bounded organelle;GO:0005737//cytoplasm	-	GO:0032787//monocarboxylic acid metabolic process;GO:0046486//glycerolipid metabolic process;GO:0016109//tetraterpenoid biosynthetic process;GO:0044249//cellular biosynthetic process;GO:0019752//carboxylic acid metabolic process;GO:1901360//organic cyclic compound metabolic process;GO:0003006//developmental process involved in reproduction;GO:0006996//organelle organization;GO:0006725//cellular a…
XLOC_049736	2.64333	0.383333	-2.78569	5.19726e-15	2.15053e-14	-	-	-	-	-	-
XLOC_049744	0.001	0.23	7.84549	1.44533e-07	4.02764e-07	XP_013633516.1 PREDICTED: uncharacterized protein LOC106339271 [Brassica oleracea var. oleracea] [Brassica oleracea]	-	-	-	-	-
XLOC_049754	2.18667	10.07	2.20326	1.08015e-23	6.1048e-23	CDY32332.1 BnaC01g36510D [Brassica napus]	-	-	GO:0044464//cell part;GO:0044444//cytoplasmic part;GO:0044422//organelle part;GO:0044446//intracellular organelle part;GO:0044437//vacuolar part;GO:0044424//intracellular part;GO:0043231//intracellular membrane-bounded organelle;GO:0005773//vacuole;GO:0043229//intracellular organelle;GO:0043227//membrane-bounded organelle;GO:0005737//cytoplasm;GO:0005623//cell;GO:0043226//organelle;GO:0005622//in…	-	-
XLOC_050235	1.56	0.293333	-2.41093	3.18953e-16	1.39094e-15	XP_013621493.1 PREDICTED: gamma-tubulin complex component 3 [Brassica oleracea var. oleracea] [Brassica oleracea]	-	-	GO:0043234//protein complex;GO:0032991//macromolecular complex;GO:0044464//cell part;GO:0005886//plasma membrane;GO:0016020//membrane;GO:0005623//cell;GO:0071944//cell periphery	GO:0005488//binding;GO:0005515//protein binding;GO:0008092//cytoskeletal protein binding	GO:0044699//single-organism process;GO:0007017//microtubule-based process;GO:0071840//cellular component organization or biogenesis;GO:0009987//cellular process;GO:0000226//microtubule cytoskeleton organization;GO:0016043//cellular component organization;GO:0007010//cytoskeleton organization;GO:0006996//organelle organization;GO:0044763//single-organism cellular process;GO:1902589//single-organis…
XLOC_050331	1.69667	0.32	-2.40656	3.81703e-15	1.58875e-14	CDX90853.1 BnaA03g25330D [Brassica napus]	-	-	-	-	-
XLOC_050404	1.57	0.293333	-2.42015	6.06403e-11	2.08019e-10	CDY06777.1 BnaC01g08760D [Brassica napus]	ko04145//Phagosome	K07374	GO:0044464//cell part;GO:0005911//cell-cell junction;GO:0030054//cell junction;GO:0016020//membrane;GO:0030312//external encapsulating structure;GO:0071944//cell periphery;GO:0044424//intracellular part;GO:0005576//extracellular region;GO:0005622//intracellular;GO:0005737//cytoplasm;GO:0044444//cytoplasmic part;GO:0005623//cell	-	GO:0009628//response to abiotic stimulus;GO:0050896//response to stimulus;GO:0009629//response to gravity
XLOC_050428	0.456667	0.001	-8.835	5.70577e-08	1.63707e-07	CDX90997.1 BnaC02g06000D [Brassica napus]	ko01230//Biosynthesis of amino acids;ko01100//Metabolic pathways;ko00270//Cysteine and methionine metabolism;ko01110//Biosynthesis of secondary metabolites;ko00920//Sulfur metabolism;ko01130//Biosynthesis of antibiotics;ko00450//Selenocompound metabolism	K01739	-	-	-
XLOC_050449	5.42667	739.28	7.08991	3.23991e-14	1.29802e-13	CDY71571.1 BnaAnng37980D [Brassica napus]	-	-	GO:0016020//membrane;GO:0043231//intracellular membrane-bounded organelle;GO:0043229//intracellular organelle;GO:0044444//cytoplasmic part;GO:0043227//membrane-bounded organelle;GO:0044464//cell part;GO:0044424//intracellular part;GO:0005623//cell;GO:0005622//intracellular;GO:0005737//cytoplasm;GO:0009536//plastid;GO:0043226//organelle	-	GO:0001101//response to acid chemical;GO:0050896//response to stimulus;GO:0006950//response to stress;GO:0042221//response to chemical
XLOC_050527	0.47	0.0233333	-4.3322	0.000164188	0.000357758	XP_013672957.1 PREDICTED: uncharacterized protein LOC106377300 [Brassica napus]	-	-	-	-	-
XLOC_050593	0.0266667	0.653333	4.61471	3.35559e-09	1.0413e-08	-	-	-	-	-	-
XLOC_050672	1.99333	0.493333	-2.01455	3.80365e-07	1.02854e-06	CDY33958.1 BnaC02g43790D [Brassica napus]	-	-	-	-	-
XLOC_050851	3.71333	0.0833333	-5.47768	2.08819e-15	8.79812e-15	CDY31489.1 BnaC05g15980D [Brassica napus]	-	-	-	-	-
XLOC_050906	23.2067	4.52333	-2.35908	1.25516e-108	2.45242e-107	CDY59197.1 BnaCnng34440D [Brassica napus]	-	-	-	-	-
XLOC_051020	5.36667	0.63	-3.0906	2.56267e-15	1.07499e-14	CDY68036.1 BnaC06g43560D [Brassica napus]	-	-	-	-	-
XLOC_051078	1.68	0.05	-5.07039	4.34591e-06	1.08783e-05	XP_006405182.1 hypothetical protein EUTSA_v10000587mg, partial [Eutrema salsugineum]	-	-	-	-	-
XLOC_051137	0.966667	0.156667	-2.62532	1.73116e-08	5.14003e-08	CDY62481.1 BnaCnng40340D [Brassica napus]	-	-	-	-	-
XLOC_051178	14.5333	0.356667	-5.34865	0	0	CDY09501.1 BnaC02g20430D [Brassica napus]	-	-	-	-	GO:0032502//developmental process;GO:0044707//single-multicellular organism process;GO:0048856//anatomical structure development;GO:0044767//single-organism developmental process;GO:0007275//multicellular organism development;GO:0044699//single-organism process;GO:0032501//multicellular organismal process
XLOC_051197	0.0933333	2.13667	4.51683	3.18063e-27	1.99208e-26	XP_009126205.1 PREDICTED: AAA-ATPase At5g17760-like [Brassica rapa]	-	-	-	-	-
XLOC_051220	0.001	0.553333	9.11201	6.56145e-09	1.99924e-08	XP_018460917.1 PREDICTED: uncharacterized protein LOC108831912 [Raphanus sativus]	ko03010//Ribosome	K02935	GO:0044464//cell part;GO:0044424//intracellular part;GO:0005622//intracellular;GO:0043229//intracellular organelle;GO:0005623//cell;GO:0043226//organelle	-	-
XLOC_051232	2.02667	9.15667	2.17571	7.10745e-68	9.21462e-67	CDX68773.1 BnaC01g06800D [Brassica napus]	-	-	-	GO:0003824//catalytic activity;GO:0016787//hydrolase activity;GO:0016790//thiolester hydrolase activity;GO:0016788//hydrolase activity, acting on ester bonds	GO:0043632//modification-dependent macromolecule catabolic process;GO:0030163//protein catabolic process;GO:0009056//catabolic process;GO:1901575//organic substance catabolic process;GO:0043170//macromolecule metabolic process;GO:0044257//cellular protein catabolic process;GO:0044265//cellular macromolecule catabolic process;GO:0008152//metabolic process;GO:0051603//proteolysis involved in cellul…
XLOC_051273	1.59667	0.0433333	-5.20344	4.17867e-07	1.12635e-06	CDY09443.1 BnaC02g19850D [Brassica napus]	-	-	-	-	-
XLOC_051327	6.69333	1.23333	-2.44016	2.45134e-29	1.62144e-28	CDX82149.1 BnaC02g21410D [Brassica napus]	-	-	-	-	-
XLOC_051329	0.0633333	2.36	5.21968	6.3952e-38	5.15692e-37	XP_013629245.1 PREDICTED: pollen-specific leucine-rich repeat extensin-like protein 3 [Brassica oleracea var. oleracea] [Brassica oleracea]	-	-	-	-	-
XLOC_051362	0.63	0.0233333	-4.75489	1.29251e-05	3.11226e-05	CDY38987.1 BnaC07g18330D [Brassica napus]	-	-	-	-	-
XLOC_051379	1.96	0.25	-2.97085	1.58986e-07	4.41671e-07	XP_013619065.1 PREDICTED: ERAD-associated E3 ubiquitin-protein ligase component HRD3A [Brassica oleracea var. oleracea] [Brassica oleracea]	ko04141//Protein processing in endoplasmic reticulum	K14026	-	-	-
XLOC_051440	2.64333	0.153333	-4.10762	3.87194e-23	2.14929e-22	XP_018487395.1 PREDICTED: uncharacterized protein LOC108857881 [Raphanus sativus]	-	-	-	-	-
XLOC_051450	1.34333	0.253333	-2.40671	4.12457e-08	1.19549e-07	CDX71158.1 BnaC07g04370D [Brassica napus]	-	-	-	-	-
XLOC_051489	2.54333	0.316667	-3.00568	2.63866e-17	1.1992e-16	XP_013613644.1 PREDICTED: uncharacterized protein LOC106319794 [Brassica oleracea var. oleracea] [Brassica oleracea]	-	-	-	-	-
XLOC_051490	3.07	0.51	-2.58967	1.14006e-07	3.20159e-07	XP_013716328.1 PREDICTED: zinc finger BED domain-containing protein RICESLEEPER 2-like [Brassica napus]	-	-	-	-	-
XLOC_051661	2.59333	0.566667	-2.19424	8.27128e-08	2.34583e-07	CDX91317.1 BnaC02g27280D [Brassica napus]	-	-	-	-	-
XLOC_051671	1.95	0.06	-5.02237	7.08329e-18	3.29233e-17	XP_010528370.1 PREDICTED: uncharacterized protein LOC104805488 isoform X1 [Tarenaya hassleriana]	-	-	-	-	-
XLOC_051714	1.22333	0.26	-2.23423	3.33947e-06	8.43291e-06	CDY37860.1 BnaC04g31460D [Brassica napus]	-	-	-	-	GO:0007275//multicellular organism development;GO:0036211//protein modification process;GO:0044260//cellular macromolecule metabolic process;GO:0061458//reproductive system development;GO:0043170//macromolecule metabolic process;GO:0044238//primary metabolic process;GO:0008152//metabolic process;GO:0051641//cellular localization;GO:0016568//chromatin modification;GO:0048507//meristem development;…
XLOC_051730	3.71333	0.23	-4.01301	4.18147e-32	2.95826e-31	CDY07294.1 BnaC05g26560D [Brassica napus]	-	-	-	-	-
XLOC_051773	2.1	0.466667	-2.16993	8.6402e-14	3.39772e-13	CDX94602.1 BnaC07g10560D [Brassica napus]	-	-	-	-	-
XLOC_051774	1.04333	0.206667	-2.33582	1.58757e-08	4.72234e-08	XP_018443699.1 PREDICTED: uncharacterized protein LOC108815665 [Raphanus sativus]	-	-	-	-	-
XLOC_051786	5.10333	1.00333	-2.34664	3.2684e-13	1.25204e-12	CDY08635.1 BnaC04g19440D [Brassica napus]	-	-	-	-	-
XLOC_051790	6.30333	0.17	-5.21251	5.30363e-180	1.70259e-178	XP_013613559.1 PREDICTED: probable LRR receptor-like serine/threonine-protein kinase At1g56130 isoform X2 [Brassica oleracea var. oleracea] [Brassica oleracea]	-	-	-	-	-
XLOC_051907	8.28333	1.99667	-2.05262	5.42038e-84	8.50286e-83	XP_018509027.1 PREDICTED: uncharacterized protein LOC108869285 [Brassica rapa]	-	-	-	-	-
XLOC_051935	2.48667	0.286667	-3.11677	2.41637e-14	9.73724e-14	CDX99129.1 BnaA06g18200D [Brassica napus]	ko01100//Metabolic pathways;ko00195//Photosynthesis	K02694	-	-	-
XLOC_051937	0.5	0.05	-3.32193	0.000111083	0.000246345	CDX71279.1 BnaC07g05580D [Brassica napus]	-	-	-	-	-
XLOC_051971	0.01	0.513333	5.68182	5.10611e-22	2.73413e-21	XP_013605438.1 PREDICTED: uncharacterized protein LOC106312452 isoform X1 [Brassica oleracea var. oleracea] [Brassica oleracea]	-	-	-	-	-
XLOC_051982	1.95667	0.473333	-2.04747	1.13702e-06	2.96991e-06	-	-	-	-	-	-
XLOC_052019	1.18333	0.163333	-2.85697	2.03569e-10	6.78606e-10	XP_013751840.1 PREDICTED: U-box domain-containing protein 56-like [Brassica napus]	-	-	-	-	-
XLOC_052042	8.38667	1.78	-2.23622	2.41264e-14	9.72327e-14	XP_013642619.1 PREDICTED: uncharacterized protein LOC106347594 [Brassica napus]	-	-	-	-	-
XLOC_052160	3.65333	0.446667	-3.03194	6.66218e-54	7.17432e-53	CDY31622.1 BnaA06g20410D [Brassica napus]	-	-	-	-	-
XLOC_052221	0.356667	0.0733333	-2.28204	0.000135083	0.000296976	XP_013637827.1 PREDICTED: probable E3 ubiquitin ligase SUD1 [Brassica oleracea var. oleracea] [Brassica oleracea]	ko04141//Protein processing in endoplasmic reticulum	K10661	-	-	-
XLOC_052227	0.25	0.001	-7.96578	4.06023e-05	9.35562e-05	CDY15798.1 BnaC02g34170D [Brassica napus]	-	-	GO:0044464//cell part;GO:0005737//cytoplasm;GO:0043232//intracellular non-membrane-bounded organelle;GO:0043229//intracellular organelle;GO:0005856//cytoskeleton;GO:0043226//organelle;GO:0044444//cytoplasmic part;GO:0005622//intracellular;GO:0043231//intracellular membrane-bounded organelle;GO:0043227//membrane-bounded organelle;GO:0005623//cell;GO:0015630//microtubule cytoskeleton;GO:0044424//in…	GO:0015631//tubulin binding;GO:0008092//cytoskeletal protein binding;GO:0005515//protein binding;GO:0005488//binding	GO:0050789//regulation of biological process;GO:0032886//regulation of microtubule-based process;GO:0070507//regulation of microtubule cytoskeleton organization;GO:0051495//positive regulation of cytoskeleton organization;GO:0010638//positive regulation of organelle organization;GO:0048518//positive regulation of biological process;GO:0033043//regulation of organelle organization;GO:0051128//regu…
XLOC_052241	1.37	0.286667	-2.25673	1.1287e-10	3.8178e-10	XP_013724695.1 PREDICTED: LOW QUALITY PROTEIN: probable ATP-dependent RNA helicase DDX11 [Brassica napus]	-	-	-	-	GO:0044763//single-organism cellular process;GO:0006259//DNA metabolic process;GO:0009059//macromolecule biosynthetic process;GO:0090304//nucleic acid metabolic process;GO:0051276//chromosome organization;GO:0016043//cellular component organization;GO:0006260//DNA replication;GO:0006996//organelle organization;GO:0044702//single organism reproductive process;GO:0034641//cellular nitrogen compound…
XLOC_052251	0.586667	0.0566667	-3.37197	0.000109815	0.000243635	CDY15836.1 BnaC02g34550D [Brassica napus]	-	-	GO:0043229//intracellular organelle;GO:0005623//cell;GO:0005622//intracellular;GO:0043231//intracellular membrane-bounded organelle;GO:0044464//cell part;GO:0044424//intracellular part;GO:0044444//cytoplasmic part;GO:0043226//organelle;GO:0043227//membrane-bounded organelle;GO:0005737//cytoplasm	GO:0042393//histone binding;GO:0005488//binding;GO:0005515//protein binding	GO:0009058//biosynthetic process;GO:0019438//aromatic compound biosynthetic process;GO:0065008//regulation of biological quality;GO:0048589//developmental growth;GO:0018130//heterocycle biosynthetic process;GO:0044249//cellular biosynthetic process;GO:0009991//response to extracellular stimulus;GO:0042594//response to starvation;GO:0050896//response to stimulus;GO:0071496//cellular response to ex…
XLOC_052260	6.46	0.263333	-4.61657	7.25336e-70	9.6296e-69	XP_018453034.1 PREDICTED: transcription factor ICE1-like [Raphanus sativus]	-	-	-	-	-
XLOC_052280	2.17667	0.443333	-2.29566	1.28481e-10	4.33171e-10	CDY02257.1 BnaA03g39100D [Brassica napus]	-	-	-	-	-
XLOC_052281	5.98333	1.43333	-2.06158	3.91632e-22	2.10504e-21	JAU15638.1 Type I inositol 1,4,5-trisphosphate 5-phosphatase CVP2 [Noccaea caerulescens]	ko03050//Proteasome	K03031	-	-	-
XLOC_052287	3.20333	0.756667	-2.08184	2.41775e-12	8.90438e-12	XP_013617777.1 PREDICTED: LOW QUALITY PROTEIN: heat shock protein 83 [Brassica oleracea var. oleracea] [Brassica oleracea]	ko04141//Protein processing in endoplasmic reticulum;ko04626//Plant-pathogen interaction	K09487	GO:0044435//plastid part;GO:0031975//envelope;GO:0005623//cell;GO:0009536//plastid;GO:0043226//organelle;GO:0044446//intracellular organelle part;GO:0044444//cytoplasmic part;GO:0009532//plastid stroma;GO:0043227//membrane-bounded organelle;GO:0043231//intracellular membrane-bounded organelle;GO:0044464//cell part;GO:0044422//organelle part;GO:0044437//vacuolar part;GO:0044424//intracellular part…	GO:0001882//nucleoside binding;GO:0032550//purine ribonucleoside binding;GO:0097367//carbohydrate derivative binding;GO:0097159//organic cyclic compound binding;GO:0005488//binding;GO:0001883//purine nucleoside binding;GO:1901363//heterocyclic compound binding;GO:0032549//ribonucleoside binding;GO:0036094//small molecule binding	GO:1902582//single-organism intracellular transport;GO:0022414//reproductive process;GO:0045184//establishment of protein localization;GO:0065002//intracellular protein transmembrane transport;GO:0033036//macromolecule localization;GO:0006950//response to stress;GO:0009987//cellular process;GO:0009314//response to radiation;GO:0009628//response to abiotic stimulus;GO:0006970//response to osmotic …
XLOC_052306	1.93667	0.386667	-2.32441	1.60952e-05	3.84456e-05	CDY32843.1 BnaC08g02650D [Brassica napus]	-	-	-	-	-
XLOC_052320	3.2	0.493333	-2.69744	1.09477e-18	5.23892e-18	CDY16221.1 BnaA09g29550D [Brassica napus]	-	-	-	-	-
XLOC_052330	0.666667	0.0733333	-3.18442	1.29953e-05	3.12834e-05	XP_013632609.1 PREDICTED: uncharacterized protein LOC106338101 [Brassica oleracea var. oleracea] [Brassica oleracea]	-	-	-	-	-
XLOC_052346	8.35667	0.81	-3.36693	6.64097e-56	7.34651e-55	CDY43094.1 BnaC05g36830D [Brassica napus]	-	-	-	-	-
XLOC_052352	28.49	2.38	-3.58142	9.85676e-273	5.02863e-271	XP_013621184.1 PREDICTED: uncharacterized protein LOC106327562 isoform X1 [Brassica oleracea var. oleracea] [Brassica oleracea]	ko00500//Starch and sucrose metabolism;ko01100//Metabolic pathways;ko01110//Biosynthesis of secondary metabolites	K00700	-	-	-
XLOC_052412	1.48333	0.001	-10.5346	3.11552e-17	1.41222e-16	XP_018436087.1 PREDICTED: uncharacterized protein LOC108808437 [Raphanus sativus]	-	-	-	-	-
XLOC_052433	0.63	0.0433333	-3.8618	6.60299e-05	0.000149412	-	-	-	-	-	-
XLOC_052439	26.69	4.25333	-2.64963	6.91665e-48	6.73158e-47	XP_013607223.1 PREDICTED: thioredoxin-like 3-1, chloroplastic [Brassica oleracea var. oleracea] [Brassica oleracea]	-	-	GO:0031976//plastid thylakoid;GO:0043226//organelle;GO:0005737//cytoplasm;GO:0044446//intracellular organelle part;GO:0005622//intracellular;GO:0009536//plastid;GO:0044422//organelle part;GO:0009532//plastid stroma;GO:0009579//thylakoid;GO:0043227//membrane-bounded organelle;GO:0044424//intracellular part;GO:0031984//organelle subcompartment;GO:0044464//cell part;GO:0043231//intracellular membran…	-	-
XLOC_052493	0.556667	0.0133333	-5.3837	1.49846e-14	6.08497e-14	CDY04049.1 BnaC02g37640D [Brassica napus]	-	-	-	-	GO:0044699//single-organism process
XLOC_052571	0.95	0.08	-3.56986	9.68807e-08	2.73373e-07	XP_009142532.1 PREDICTED: 25S rRNA (cytosine-C(5))-methyltransferase nop2 [Brassica rapa]	-	-	-	-	-
XLOC_052662	3.07333	0.5	-2.6198	1.72593e-11	6.10145e-11	CDY46174.1 BnaA05g20610D [Brassica napus]	-	-	-	-	-
XLOC_052664	1.09667	0.226667	-2.27448	9.0527e-07	2.38023e-06	ABD65059.1 hypothetical protein 27.t00124 [Brassica oleracea]	-	-	GO:0043229//intracellular organelle;GO:0044464//cell part;GO:0005622//intracellular;GO:0043226//organelle;GO:0044424//intracellular part;GO:0005623//cell;GO:0043231//intracellular membrane-bounded organelle;GO:0043227//membrane-bounded organelle	-	GO:0001101//response to acid chemical;GO:0007154//cell communication;GO:0044763//single-organism cellular process;GO:0006089//lactate metabolic process;GO:0044237//cellular metabolic process;GO:0009058//biosynthetic process;GO:0044699//single-organism process;GO:0051234//establishment of localization;GO:0033554//cellular response to stress;GO:0051716//cellular response to stimulus;GO:0006811//ion…
XLOC_052696	10.6467	0.773333	-3.78317	7.93317e-62	9.53181e-61	CDY71244.1 BnaCnng72030D, partial [Brassica napus]	ko04141//Protein processing in endoplasmic reticulum	K09580	-	-	-
XLOC_052735	7.71	33.9567	2.13889	1.86948e-249	8.6399e-248	CDY05396.1 BnaC02g41040D [Brassica napus]	-	-	-	-	-
XLOC_052804	19.2167	0.513333	-5.22632	4.00111e-100	7.30159e-99	XP_013665458.1 PREDICTED: transcription factor MYB28-like [Brassica napus]	-	-	-	-	-
XLOC_053121	3.27333	0.273333	-3.58203	4.02654e-21	2.09708e-20	-	-	-	-	-	-
XLOC_053126	17.24	0.613333	-4.81294	2.32176e-113	4.72055e-112	CDX91002.1 BnaC02g05950D [Brassica napus]	ko03010//Ribosome	K02899	-	-	-
XLOC_053173	0.133333	1.53667	3.52669	2.93525e-33	2.13759e-32	XP_013589090.1 PREDICTED: uncharacterized protein LOC106297387 [Brassica oleracea var. oleracea] [Brassica oleracea]	-	-	-	-	-
XLOC_053244	4.31667	1.06	-2.02585	1.14801e-05	2.77468e-05	CDY04336.1 BnaC05g25980D [Brassica napus]	-	-	-	-	-
XLOC_053329	0.001	1.81	10.8218	4.19666e-32	2.96844e-31	XP_009125667.1 PREDICTED: 3,9-dihydroxypterocarpan 6A-monooxygenase [Brassica rapa]	ko01100//Metabolic pathways;ko00380//Tryptophan metabolism	K07408	-	-	-
XLOC_053430	1.16667	0.001	-10.1882	0.000100696	0.000224064	XP_013614874.1 PREDICTED: uncharacterized protein LOC106321104 [Brassica oleracea var. oleracea] [Brassica oleracea]	-	-	-	-	-
XLOC_053445	0.126667	1.06333	3.06949	8.94168e-08	2.52923e-07	XP_013708244.1 PREDICTED: probable receptor-like protein kinase At1g80640 isoform X1 [Brassica napus]	-	-	-	-	-
XLOC_053504	1.15333	0.001	-10.1716	2.37902e-17	1.08311e-16	XP_013656867.1 PREDICTED: xylose isomerase [Brassica napus]	ko01100//Metabolic pathways;ko00040//Pentose and glucuronate interconversions;ko00051//Fructose and mannose metabolism	K01805	-	-	-
XLOC_053548	1.01667	5.20667	2.35651	4.87068e-19	2.36171e-18	CDX67627.1 BnaA07g16670D [Brassica napus]	-	-	-	-	-
XLOC_053558	0.73	0.0266667	-4.77479	1.54808e-05	3.70302e-05	-	-	-	-	-	-
XLOC_053632	0.986667	0.156667	-2.65486	6.46019e-09	1.96951e-08	CDY41791.1 BnaC02g13650D [Brassica napus]	ko00190//Oxidative phosphorylation;ko01100//Metabolic pathways;ko04145//Phagosome	K02154	-	-	-
XLOC_053790	0.353333	0.06	-2.558	0.000164615	0.000358658	XP_018461774.1 PREDICTED: LEAF RUST 10 DISEASE-RESISTANCE LOCUS RECEPTOR-LIKE PROTEIN KINASE-like 2.4 [Raphanus sativus]	-	-	-	-	-
XLOC_053882	11.91	2.19333	-2.44098	6.42053e-57	7.18895e-56	JAU22300.1 Splicing factor 3B subunit 2, partial [Noccaea caerulescens]	ko03040//Spliceosome	K12829	-	-	-
XLOC_053898	1.14667	0.253333	-2.17834	4.41781e-05	0.000101467	CDY54531.1 BnaCnng27140D [Brassica napus]	-	-	-	-	-
XLOC_053968	1.12	0.25	-2.1635	8.2878e-07	2.18519e-06	CDY28555.1 BnaC02g19240D [Brassica napus]	ko00230//Purine metabolism;ko01100//Metabolic pathways;ko00240//Pyrimidine metabolism;ko03020//RNA polymerase	K03012	-	-	-
XLOC_054137	15.8	2.76667	-2.5137	1.94631e-48	1.91244e-47	-	-	-	-	-	-
XLOC_054175	15.9167	1.82333	-3.12589	4.31713e-66	5.47531e-65	CDY38983.1 BnaC07g18370D [Brassica napus]	-	-	-	-	-
XLOC_054185	1.86	0.203333	-3.19338	1.08516e-05	2.62933e-05	-	-	-	-	-	-
XLOC_054199	0.07	1.72333	4.6217	2.09345e-17	9.55371e-17	XP_013617250.1 PREDICTED: LOW QUALITY PROTEIN: cold-inducible RNA-binding protein, partial [Brassica oleracea var. oleracea] [Brassica oleracea]	-	-	GO:0043231//intracellular membrane-bounded organelle;GO:0044444//cytoplasmic part;GO:0043229//intracellular organelle;GO:0009536//plastid;GO:0044464//cell part;GO:0005623//cell;GO:0044424//intracellular part;GO:0043226//organelle;GO:0005622//intracellular;GO:0043227//membrane-bounded organelle;GO:0005737//cytoplasm	-	-
XLOC_054298	0.863333	0.0333333	-4.69488	2.8811e-10	9.52051e-10	XP_013685357.1 PREDICTED: uncharacterized protein LOC106389600 [Brassica napus]	-	-	-	-	-
XLOC_054313	1.54667	0.223333	-2.79189	1.39848e-07	3.90205e-07	CDY51788.1 BnaC02g44750D [Brassica napus]	-	-	-	-	-
XLOC_054319	3.12667	0.336667	-3.21523	2.24723e-26	1.37505e-25	CDY10867.1 BnaC01g14820D [Brassica napus]	-	-	-	-	-
XLOC_054323	3.52333	0.56	-2.65344	5.55508e-10	1.80513e-09	CDY67510.1 BnaAnng24410D [Brassica napus]	-	-	-	-	GO:0071704//organic substance metabolic process;GO:0048856//anatomical structure development;GO:0097659//nucleic acid-templated transcription;GO:0008152//metabolic process;GO:0048731//system development;GO:0044237//cellular metabolic process;GO:0019438//aromatic compound biosynthetic process;GO:0009058//biosynthetic process;GO:0044260//cellular macromolecule metabolic process;GO:0006807//nitrogen…
XLOC_054350	1.61	0.0766667	-4.39232	3.58621e-24	2.05787e-23	CDY01134.1 BnaA04g06850D [Brassica napus]	ko01100//Metabolic pathways;ko00970//Aminoacyl-tRNA biosynthesis	K02434	GO:0005622//intracellular;GO:0044435//plastid part;GO:0005737//cytoplasm;GO:0005623//cell;GO:0044444//cytoplasmic part;GO:0044446//intracellular organelle part;GO:0044424//intracellular part;GO:0043226//organelle;GO:0009536//plastid;GO:0043231//intracellular membrane-bounded organelle;GO:0009532//plastid stroma;GO:0043227//membrane-bounded organelle;GO:0043229//intracellular organelle;GO:0044464/…	-	-
XLOC_054396	4.82333	0.53	-3.18597	1.57486e-20	8.02899e-20	XP_013727404.1 PREDICTED: uncharacterized protein LOC106431135 [Brassica napus]	-	-	-	-	-
XLOC_054410	1.04333	0.13	-3.00462	5.64232e-06	1.39906e-05	CDY20728.1 BnaA02g08680D [Brassica napus]	-	-	-	-	-
XLOC_054414	0.75	0.0333333	-4.49185	4.85057e-08	1.39853e-07	CDX91283.1 BnaC02g26940D [Brassica napus]	-	-	GO:0044464//cell part;GO:0005623//cell;GO:0043231//intracellular membrane-bounded organelle;GO:0044444//cytoplasmic part;GO:0043227//membrane-bounded organelle;GO:0005622//intracellular;GO:0043229//intracellular organelle;GO:0043226//organelle;GO:0005737//cytoplasm;GO:0044424//intracellular part	GO:0005057//receptor signaling protein activity;GO:0004674//protein serine/threonine kinase activity;GO:0016772//transferase activity, transferring phosphorus-containing groups;GO:0003824//catalytic activity;GO:0016301//kinase activity;GO:0005488//binding;GO:0016773//phosphotransferase activity, alcohol group as acceptor;GO:0004702//receptor signaling protein serine/threonine kinase activity;GO:0…	GO:0036211//protein modification process;GO:0009719//response to endogenous stimulus;GO:0044699//single-organism process;GO:0018958//phenol-containing compound metabolic process;GO:0097659//nucleic acid-templated transcription;GO:1901701//cellular response to oxygen-containing compound;GO:0023052//signaling;GO:0046907//intracellular transport;GO:0035556//intracellular signal transduction;GO:00451…
XLOC_054432	3.47	0.38	-3.19086	2.25086e-17	1.0257e-16	CDX85137.1 BnaC07g07690D [Brassica napus]	ko00520//Amino sugar and nucleotide sugar metabolism;ko01100//Metabolic pathways;ko01110//Biosynthesis of secondary metabolites;ko00051//Fructose and mannose metabolism	K00966	-	-	-
XLOC_054458	15.9533	2.75333	-2.53461	2.70331e-66	3.43848e-65	XP_013620704.1 PREDICTED: uncharacterized protein LOC106327179 isoform X1 [Brassica oleracea var. oleracea] [Brassica oleracea]	-	-	-	-	-
XLOC_054465	1.06	0.0166667	-5.99095	2.72036e-11	9.52133e-11	CDX89690.1 BnaC03g46040D [Brassica napus]	-	-	-	-	-
XLOC_054468	0.776667	0.0333333	-4.54226	1.16072e-16	5.14393e-16	CDX89698.1 BnaC03g46120D [Brassica napus]	ko03008//Ribosome biogenesis in eukaryotes	K14571	-	-	-
XLOC_054495	1.14333	0.21	-2.44478	2.27301e-08	6.69533e-08	CDY60304.1 BnaUnng00650D [Brassica napus]	-	-	-	-	-
XLOC_054500	4.68333	0.483333	-3.27645	9.55003e-18	4.41879e-17	CDY12983.1 BnaC02g29900D [Brassica napus]	-	-	-	-	-
XLOC_054501	0.803333	0.1	-3.006	5.52743e-07	1.47658e-06	CDY12984.1 BnaC02g29910D [Brassica napus]	-	-	-	-	-
XLOC_054526	11.7267	1.33667	-3.13308	5.28086e-64	6.51492e-63	-	-	-	-	-	-
XLOC_054541	5.38333	0.64	-3.07236	4.75457e-74	6.64803e-73	AAD48963.1 contains similarity to transposases [Arabidopsis thaliana]	-	-	-	-	-
XLOC_054568	8.36	1.47667	-2.50116	4.21375e-55	4.61018e-54	CDY12962.1 BnaC02g29690D [Brassica napus]	-	-	GO:0043227//membrane-bounded organelle;GO:0005737//cytoplasm;GO:0005623//cell;GO:0005622//intracellular;GO:0005773//vacuole;GO:0044422//organelle part;GO:0043229//intracellular organelle;GO:0043231//intracellular membrane-bounded organelle;GO:0044444//cytoplasmic part;GO:0044437//vacuolar part;GO:0044464//cell part;GO:0044424//intracellular part;GO:0044446//intracellular organelle part;GO:0043226…	-	GO:0008152//metabolic process;GO:0044238//primary metabolic process
XLOC_054574	0.553333	0.001	-9.11201	4.13658e-09	1.27681e-08	CDY12973.1 BnaC02g29800D [Brassica napus]	-	-	-	-	-
XLOC_054582	0.47	0.001	-8.87652	1.11559e-05	2.69947e-05	-	-	-	-	-	-
XLOC_054603	1.44333	0.253333	-2.5103	6.59777e-06	1.62706e-05	XP_018434244.1 PREDICTED: ribulose-1,5 bisphosphate carboxylase/oxygenase large subunit N-methyltransferase, chloroplastic [Raphanus sativus]	-	-	-	-	GO:0044264//cellular polysaccharide metabolic process;GO:0071704//organic substance metabolic process;GO:0009658//chloroplast organization;GO:0006073//cellular glucan metabolic process;GO:0044237//cellular metabolic process;GO:0016043//cellular component organization;GO:0044281//small molecule metabolic process;GO:0034641//cellular nitrogen compound metabolic process;GO:0061024//membrane organiza…
XLOC_054685	0.783333	0.166667	-2.23266	4.07596e-07	1.09974e-06	CDY66936.1 BnaC02g47310D [Brassica napus]	ko04075//Plant hormone signal transduction	K14484	-	-	GO:0009719//response to endogenous stimulus;GO:0010033//response to organic substance;GO:0065007//biological regulation;GO:0050896//response to stimulus;GO:0009725//response to hormone;GO:0044699//single-organism process;GO:0042221//response to chemical
XLOC_054711	1.28333	0.0533333	-4.58871	8.7168e-16	3.72647e-15	XP_013595069.1 PREDICTED: uncharacterized protein LOC106303309 [Brassica oleracea var. oleracea] [Brassica oleracea]	-	-	-	-	-
XLOC_054765	16.9967	1.09667	-3.95405	0	0	XP_013709295.1 PREDICTED: uncharacterized protein LOC106412981 [Brassica napus]	-	-	-	-	-
XLOC_054768	3.49667	0.23	-3.92627	9.67834e-20	4.8062e-19	CDY43933.1 BnaC04g21770D [Brassica napus]	-	-	-	-	-
XLOC_054795	2.49333	0.323333	-2.94698	1.96477e-10	6.55608e-10	-	-	-	-	-	-
XLOC_054823	15.5567	2.78	-2.48438	6.79058e-64	8.36224e-63	JAU05326.1 Histone-lysine N-methyltransferase 2B, partial [Noccaea caerulescens]	-	-	-	-	-
XLOC_054894	19.77	93.7367	2.2453	8.70637e-304	5.1087e-302	XP_013611605.1 PREDICTED: protein NUCLEAR FUSION DEFECTIVE 4-like [Brassica oleracea var. oleracea] [Brassica oleracea]	-	-	-	-	GO:0009628//response to abiotic stimulus;GO:0050896//response to stimulus
XLOC_054926	1.00333	0.17	-2.56119	3.08215e-10	1.01655e-09	XP_018440462.1 PREDICTED: LOW QUALITY PROTEIN: disease resistance protein RPS6-like [Raphanus sativus]	-	-	-	-	-
XLOC_054938	6.41333	0.19	-5.077	7.48102e-76	1.07049e-74	XP_013677280.1 PREDICTED: uncharacterized protein LOC106381884 [Brassica napus]	ko03008//Ribosome biogenesis in eukaryotes	K14539	-	-	-
XLOC_054971	0.0466667	3.22	6.10852	1.70221e-40	1.44852e-39	CDY51487.1 BnaC03g77430D [Brassica napus]	ko03010//Ribosome	K02945	-	-	-
XLOC_055040	4.64667	0.386667	-3.58703	2.99543e-22	1.616e-21	XP_018464939.1 PREDICTED: uncharacterized protein LOC108836258 [Raphanus sativus]	-	-	-	-	-
XLOC_055083	0.8	0.0733333	-3.44746	2.41296e-07	6.62055e-07	CDY45728.1 BnaC02g35300D [Brassica napus]	-	-	-	-	-
XLOC_055101	4.46	0.663333	-2.74924	3.41806e-21	1.78454e-20	XP_018458514.1 PREDICTED: uncharacterized protein LOC108829351 [Raphanus sativus]	-	-	-	-	-
XLOC_055138	11.87	2.75	-2.10982	3.75076e-47	3.60202e-46	XP_013586356.1 PREDICTED: jacalin-related lectin 35 [Brassica oleracea var. oleracea] [Brassica oleracea]	-	-	GO:0043231//intracellular membrane-bounded organelle;GO:0005622//intracellular;GO:0005737//cytoplasm;GO:0043229//intracellular organelle;GO:0005623//cell;GO:0044444//cytoplasmic part;GO:0043226//organelle;GO:0044464//cell part;GO:0044424//intracellular part;GO:0043227//membrane-bounded organelle	-	GO:0050896//response to stimulus;GO:0009628//response to abiotic stimulus;GO:0006950//response to stress
XLOC_055237	1.01	11.1	3.45813	3.06286e-104	5.7831e-103	XP_013669559.1 PREDICTED: uncharacterized protein LOC106373995 [Brassica napus]	-	-	-	-	-
XLOC_055285	3.24667	0.433333	-2.90541	2.01921e-21	1.06246e-20	CDY27493.1 BnaC04g51340D [Brassica napus]	-	-	GO:0044424//intracellular part;GO:0005623//cell;GO:0043231//intracellular membrane-bounded organelle;GO:0005622//intracellular;GO:0043227//membrane-bounded organelle;GO:0044464//cell part;GO:0043226//organelle;GO:0043229//intracellular organelle	-	-
XLOC_055359	2.21333	0.173333	-3.6746	1.46748e-10	4.93377e-10	XP_013673899.1 PREDICTED: uncharacterized protein LOC106378292 [Brassica napus]	-	-	-	-	-
XLOC_055365	0.456667	0.05	-3.19114	1.22912e-07	3.44263e-07	CDY04799.1 BnaC05g17900D [Brassica napus]	-	-	-	-	-
XLOC_055389	15.8567	3.57	-2.15109	9.9733e-77	1.44345e-75	CDY60424.1 BnaCnng36270D [Brassica napus]	-	-	-	-	-
XLOC_055438	1.02333	0.116667	-3.13281	1.86157e-07	5.14893e-07	CDY08341.1 BnaC09g12550D [Brassica napus]	ko03420//Nucleotide excision repair;ko03030//DNA replication;ko03440//Homologous recombination;ko03430//Mismatch repair	K07466	-	-	-
XLOC_055454	6.08667	1.10667	-2.45943	1.36892e-27	8.67128e-27	XP_013612782.1 PREDICTED: nucleoside diphosphate kinase III, chloroplastic/mitochondrial-like isoform X2 [Brassica oleracea var. oleracea] [Brassica oleracea]	ko00230//Purine metabolism;ko01100//Metabolic pathways;ko00240//Pyrimidine metabolism;ko01110//Biosynthesis of secondary metabolites;ko01130//Biosynthesis of antibiotics	K00940	GO:0044464//cell part;GO:0016020//membrane;GO:0019866//organelle inner membrane;GO:0044446//intracellular organelle part;GO:0031975//envelope;GO:0043231//intracellular membrane-bounded organelle;GO:0005623//cell;GO:0044444//cytoplasmic part;GO:0043226//organelle;GO:0031967//organelle envelope;GO:0043227//membrane-bounded organelle;GO:0031090//organelle membrane;GO:0044424//intracellular part;GO:0…	GO:0043169//cation binding;GO:0043167//ion binding;GO:0005488//binding;GO:0046872//metal ion binding;GO:0046914//transition metal ion binding	GO:0050794//regulation of cellular process;GO:0009058//biosynthetic process;GO:0007154//cell communication;GO:0023052//signaling;GO:0065007//biological regulation;GO:0044237//cellular metabolic process;GO:0007165//signal transduction;GO:0044699//single-organism process;GO:0043094//cellular metabolic compound salvage;GO:0044700//single organism signaling;GO:0051716//cellular response to stimulus;G…
XLOC_055475	0.0433333	0.433333	3.32193	1.56986e-05	3.75333e-05	CDY25842.1 BnaA05g14330D [Brassica napus]	-	-	-	-	-
XLOC_055497	4.37667	0.676667	-2.69332	6.94837e-18	3.23083e-17	CDX78155.1 BnaA09g33500D [Brassica napus]	ko01100//Metabolic pathways;ko00350//Tyrosine metabolism;ko01120//Microbial metabolism in diverse environments	K01555	-	-	-
XLOC_055533	1.57667	0.163333	-3.27099	3.13804e-06	7.93928e-06	-	-	-	-	-	-
XLOC_055649	8.09	1.72333	-2.23094	1.26972e-17	5.84958e-17	-	-	-	-	-	-
XLOC_056077	1.04	0.233333	-2.15612	5.6963e-06	1.41207e-05	XP_013624954.1 PREDICTED: vacuolar protein sorting-associated protein 53 A-like [Brassica oleracea var. oleracea] [Brassica oleracea]	-	-	GO:0005737//cytoplasm;GO:0005622//intracellular;GO:0044424//intracellular part;GO:0016020//membrane;GO:0043226//organelle;GO:0043227//membrane-bounded organelle;GO:0005623//cell;GO:0044464//cell part;GO:0044444//cytoplasmic part;GO:0043231//intracellular membrane-bounded organelle;GO:0043229//intracellular organelle	-	GO:0061640//cytoskeleton-dependent cytokinesis;GO:0048193//Golgi vesicle transport;GO:0051234//establishment of localization;GO:0007017//microtubule-based process;GO:0009987//cellular process;GO:0051179//localization;GO:0000281//mitotic cytokinesis;GO:0051301//cell division;GO:0016192//vesicle-mediated transport;GO:0044699//single-organism process;GO:0006810//transport;GO:0006950//response to str…
XLOC_056322	6.39667	1.05	-2.60693	6.17254e-53	6.54784e-52	XP_013629557.1 PREDICTED: fasciclin-like arabinogalactan protein 17 [Brassica oleracea var. oleracea] [Brassica oleracea]	-	-	-	-	-
XLOC_056415	0.443333	0.01	-5.47032	3.17052e-08	9.25828e-08	NP_001331812.1 transmembrane protein, putative (DUF247) [Arabidopsis thaliana]	-	-	-	-	-
XLOC_056459	2.95	15.1367	2.35926	7.21286e-180	2.31152e-178	CDX70499.1 BnaC03g05830D [Brassica napus]	ko04075//Plant hormone signal transduction	K14487	-	-	-
XLOC_056465	0.69	0.001	-9.43045	4.74107e-06	1.18246e-05	XP_009125923.1 PREDICTED: mRNA-decapping enzyme subunit 2-like [Brassica rapa]	ko03018//RNA degradation	K12613	-	-	-
XLOC_056521	0.883333	0.08	-3.46489	3.16258e-07	8.5989e-07	CDY68689.1 BnaCnng60100D [Brassica napus]	-	-	-	-	-
XLOC_056590	5.87	1.10333	-2.41149	5.9602e-25	3.50392e-24	XP_013729392.1 PREDICTED: LOW QUALITY PROTEIN: plastidic glucose transporter 4-like [Brassica napus]	-	-	GO:0031967//organelle envelope;GO:0005623//cell;GO:0043231//intracellular membrane-bounded organelle;GO:0009526//plastid envelope;GO:0044444//cytoplasmic part;GO:0044435//plastid part;GO:0043227//membrane-bounded organelle;GO:0009536//plastid;GO:0031975//envelope;GO:0044422//organelle part;GO:0016020//membrane;GO:0005622//intracellular;GO:0043226//organelle;GO:0044424//intracellular part;GO:00444…	GO:0022892//substrate-specific transporter activity;GO:0022891//substrate-specific transmembrane transporter activity;GO:0005215//transporter activity;GO:0022857//transmembrane transporter activity	-
XLOC_056621	5.47667	1.35333	-2.01678	3.90133e-36	3.02627e-35	XP_006400282.1 hypothetical protein EUTSA_v10013707mg [Eutrema salsugineum]	-	-	GO:0043229//intracellular organelle;GO:0044424//intracellular part;GO:0044444//cytoplasmic part;GO:0005737//cytoplasm;GO:0044464//cell part;GO:0043231//intracellular membrane-bounded organelle;GO:0043227//membrane-bounded organelle;GO:0005623//cell;GO:0005622//intracellular;GO:0043226//organelle	-	-
XLOC_056700	0.9	0.0566667	-3.98935	9.41025e-07	2.47223e-06	XP_013679042.1 PREDICTED: TVP38/TMEM64 family membrane protein slr0305-like, partial [Brassica napus]	-	-	-	-	-
XLOC_056771	0.3	4.74	3.98185	1.91829e-84	3.02126e-83	CDY11955.1 BnaC03g13810D [Brassica napus]	-	-	-	-	-
XLOC_056985	13.5433	2.97667	-2.18581	1.50338e-31	1.0479e-30	XP_013706859.1 PREDICTED: U3 snoRNP-associated protein-like EMB2271 [Brassica napus]	-	-	GO:0044428//nuclear part;GO:0043226//organelle;GO:0031981//nuclear lumen;GO:0044422//organelle part;GO:0044446//intracellular organelle part;GO:0044464//cell part;GO:0043227//membrane-bounded organelle;GO:0044424//intracellular part;GO:0043231//intracellular membrane-bounded organelle;GO:0005634//nucleus;GO:0005622//intracellular;GO:0031974//membrane-enclosed lumen;GO:0005623//cell;GO:0043233//or…	-	GO:0009987//cellular process;GO:0044699//single-organism process;GO:0009875//pollen-pistil interaction;GO:0003006//developmental process involved in reproduction;GO:0051704//multi-organism process;GO:0048544//recognition of pollen;GO:0071704//organic substance metabolic process;GO:0048229//gametophyte development;GO:0044703//multi-organism reproductive process;GO:0032501//multicellular organismal…
XLOC_057082	1.29333	0.0733333	-4.14048	5.74547e-10	1.86537e-09	-	-	-	-	-	-
XLOC_057087	2.09	0.15	-3.80047	2.82575e-18	1.3325e-17	CDY32585.1 BnaC03g15530D [Brassica napus]	-	-	-	-	-
XLOC_057096	1.19333	0.001	-10.2208	2.1407e-08	6.31831e-08	XP_013655585.1 PREDICTED: E3 ubiquitin-protein ligase RMA3-like [Brassica napus]	ko04141//Protein processing in endoplasmic reticulum	K10666	-	-	-
XLOC_057118	8.56667	1.74667	-2.29413	4.3448e-54	4.69165e-53	CDX97425.1 BnaC08g12900D [Brassica napus]	-	-	GO:0043229//intracellular organelle;GO:0043226//organelle;GO:0044464//cell part;GO:0005623//cell;GO:0005737//cytoplasm;GO:0044424//intracellular part;GO:0005622//intracellular;GO:0044444//cytoplasmic part	-	GO:0044699//single-organism process
XLOC_057178	4.25667	0.873333	-2.28512	1.13715e-30	7.77027e-30	XP_013623494.1 PREDICTED: mitogen-activated protein kinase kinase kinase NPK1-like [Brassica oleracea var. oleracea] [Brassica oleracea]	-	-	-	GO:0016772//transferase activity, transferring phosphorus-containing groups;GO:0003824//catalytic activity;GO:0016773//phosphotransferase activity, alcohol group as acceptor;GO:0004672//protein kinase activity;GO:0016740//transferase activity;GO:0016301//kinase activity	GO:0044267//cellular protein metabolic process;GO:0000160//phosphorelay signal transduction system;GO:0006807//nitrogen compound metabolic process;GO:0009755//hormone-mediated signaling pathway;GO:0001101//response to acid chemical;GO:0009058//biosynthetic process;GO:0006351//transcription, DNA-templated;GO:0016070//RNA metabolic process;GO:0009719//response to endogenous stimulus;GO:0007165//sig…
XLOC_057196	0.646667	0.0266667	-4.59991	0.00033923	0.000716677	-	-	-	-	-	-
XLOC_057233	5.96333	0.876667	-2.76602	1.10833e-47	1.07433e-46	XP_013630296.1 PREDICTED: importin beta-like SAD2 isoform X1 [Brassica oleracea var. oleracea] [Brassica oleracea]	-	-	-	-	-
XLOC_057272	1.82667	0.44	-2.05364	1.53354e-05	3.66953e-05	CDX79519.1 BnaC03g18550D [Brassica napus]	ko00190//Oxidative phosphorylation;ko01100//Metabolic pathways	K11353	GO:0044446//intracellular organelle part;GO:0031966//mitochondrial membrane;GO:0016020//membrane;GO:0005740//mitochondrial envelope;GO:1990204//oxidoreductase complex;GO:0043234//protein complex;GO:0044444//cytoplasmic part;GO:0044424//intracellular part;GO:0043226//organelle;GO:0043227//membrane-bounded organelle;GO:0043229//intracellular organelle;GO:0044429//mitochondrial part;GO:0019866//orga…	-	GO:0008152//metabolic process;GO:0044237//cellular metabolic process;GO:0043094//cellular metabolic compound salvage;GO:0009058//biosynthetic process;GO:0009987//cellular process;GO:0044249//cellular biosynthetic process
XLOC_057353	1.18	0.26	-2.1822	4.02957e-18	1.8899e-17	XP_013629409.1 PREDICTED: uncharacterized protein LOC106335435 [Brassica oleracea var. oleracea] [Brassica oleracea]	-	-	-	-	GO:0010564//regulation of cell cycle process;GO:0044700//single organism signaling;GO:0009888//tissue development;GO:0006807//nitrogen compound metabolic process;GO:0009266//response to temperature stimulus;GO:0019222//regulation of metabolic process;GO:0044767//single-organism developmental process;GO:0009628//response to abiotic stimulus;GO:0007275//multicellular organism development;GO:0007154…
XLOC_057403	2.23333	0.15	-3.89616	5.38649e-14	2.13884e-13	XP_018509810.1 PREDICTED: calmodulin-binding protein 60 G-like [Brassica rapa]	ko03013//RNA transport	K14298	-	-	-
XLOC_057527	0.001	0.55	9.10329	9.87507e-09	2.97452e-08	CDY24922.1 BnaC03g22500D [Brassica napus]	-	-	GO:0043227//membrane-bounded organelle;GO:0005623//cell;GO:0043231//intracellular membrane-bounded organelle;GO:0005622//intracellular;GO:0044424//intracellular part;GO:0043229//intracellular organelle;GO:0044464//cell part;GO:0043226//organelle	GO:0004721//phosphoprotein phosphatase activity;GO:0003824//catalytic activity;GO:0042578//phosphoric ester hydrolase activity;GO:0016788//hydrolase activity, acting on ester bonds;GO:0016787//hydrolase activity;GO:0016791//phosphatase activity	GO:0044699//single-organism process;GO:0009987//cellular process;GO:0009725//response to hormone;GO:0042221//response to chemical;GO:0048856//anatomical structure development;GO:0044767//single-organism developmental process;GO:0006950//response to stress;GO:0010033//response to organic substance;GO:0050794//regulation of cellular process;GO:0070887//cellular response to chemical stimulus;GO:0007…
XLOC_057838	0.866667	0.0266667	-5.02237	7.48594e-15	3.07945e-14	XP_013669112.1 PREDICTED: uncharacterized protein LOC106373492 [Brassica napus]	-	-	-	-	-
XLOC_057842	0.47	0.0833333	-2.4957	1.15961e-08	3.4779e-08	XP_013617076.1 PREDICTED: RNA pseudouridine synthase 7-like [Brassica oleracea var. oleracea] [Brassica oleracea]	-	-	-	-	-
XLOC_057887	14.2433	1.61333	-3.14217	1.95345e-237	8.5264e-236	XP_013615066.1 PREDICTED: uncharacterized protein LOC106321321, partial [Brassica oleracea var. oleracea] [Brassica oleracea]	-	-	-	-	-
XLOC_057891	3.45333	0.436667	-2.98339	4.21713e-14	1.6814e-13	-	-	-	-	-	-
XLOC_057896	2.81333	0.633333	-2.15124	5.65553e-17	2.5357e-16	XP_013742731.1 PREDICTED: uncharacterized protein LOC106445682 [Brassica napus]	-	-	-	-	-
XLOC_057921	1.52667	0.25	-2.61039	1.97831e-13	7.6602e-13	CDX94758.1 BnaC07g17670D [Brassica napus]	-	-	-	-	-
XLOC_057928	1.4	0.12	-3.54432	1.56549e-06	4.04867e-06	CDY05110.1 BnaC03g29080D [Brassica napus]	-	-	-	-	-
XLOC_058048	4.65333	1.15333	-2.01245	2.69408e-15	1.1291e-14	CDY05761.1 BnaC07g00420D [Brassica napus]	-	-	-	-	-
XLOC_058244	12.25	0.443333	-4.78825	1.5707e-90	2.61683e-89	XP_006391106.1 hypothetical protein EUTSA_v10018025mg [Eutrema salsugineum]	-	-	-	-	-
XLOC_058260	4.53667	0.72	-2.65556	5.27956e-23	2.92045e-22	XP_009135117.1 PREDICTED: uncharacterized protein LOC103859352 isoform X1 [Brassica rapa]	-	-	-	-	-
XLOC_058383	3.11667	0.443333	-2.81354	1.50563e-13	5.8594e-13	XP_009135437.1 PREDICTED: thioredoxin M4, chloroplastic-like [Brassica rapa]	-	-	-	-	-
XLOC_058435	1.03667	0.223333	-2.21468	1.64757e-06	4.25345e-06	CDY60032.1 BnaCnng35670D [Brassica napus]	-	-	-	-	-
XLOC_058500	0.84	0.153333	-2.45372	8.61906e-12	3.09254e-11	XP_013623209.1 PREDICTED: receptor-like protein 12 [Brassica oleracea var. oleracea] [Brassica oleracea]	-	-	-	GO:0016772//transferase activity, transferring phosphorus-containing groups;GO:0016740//transferase activity;GO:0003824//catalytic activity	GO:0071704//organic substance metabolic process;GO:0051234//establishment of localization;GO:0050794//regulation of cellular process;GO:0046483//heterocycle metabolic process;GO:0044765//single-organism transport;GO:0008104//protein localization;GO:0009987//cellular process;GO:0044249//cellular biosynthetic process;GO:0006139//nucleobase-containing compound metabolic process;GO:0051704//multi-org…
XLOC_058610	13.1267	2.61	-2.33038	6.45946e-40	5.43664e-39	CDX80351.1 BnaC09g33910D [Brassica napus]	-	-	-	-	-
XLOC_058725	2.79	0.533333	-2.38716	1.51877e-11	5.38442e-11	CDY11880.1 BnaC03g13060D [Brassica napus]	-	-	-	-	-
XLOC_058804	2.37	0.476667	-2.31383	2.71577e-13	1.04473e-12	CDY20917.1 BnaC06g01370D [Brassica napus]	ko01110//Biosynthesis of secondary metabolites;ko00909//Sesquiterpenoid and triterpenoid biosynthesis	K15815	-	-	-
XLOC_058805	1.53667	0.303333	-2.34083	4.25039e-08	1.2309e-07	CDY25148.1 BnaC07g03590D [Brassica napus]	-	-	-	-	-
XLOC_058896	1.27	0.001	-10.3106	4.15492e-08	1.20424e-07	CDY51837.1 BnaA03g56040D [Brassica napus]	-	-	GO:0005622//intracellular;GO:0043226//organelle;GO:0031975//envelope;GO:0009526//plastid envelope;GO:0009534//chloroplast thylakoid;GO:0043227//membrane-bounded organelle;GO:0005737//cytoplasm;GO:0005623//cell;GO:0005576//extracellular region;GO:0044424//intracellular part;GO:0031984//organelle subcompartment;GO:0031976//plastid thylakoid;GO:0044422//organelle part;GO:0043229//intracellular organ…	GO:0046914//transition metal ion binding;GO:0043169//cation binding;GO:0046872//metal ion binding;GO:0005515//protein binding;GO:0005488//binding;GO:0043167//ion binding	GO:0043436//oxoacid metabolic process;GO:0044249//cellular biosynthetic process;GO:0043085//positive regulation of catalytic activity;GO:0051353//positive regulation of oxidoreductase activity;GO:1901564//organonitrogen compound metabolic process;GO:0065007//biological regulation;GO:0065009//regulation of molecular function;GO:1901576//organic substance biosynthetic process;GO:0006790//sulfur com…
XLOC_058898	0.273333	0.0166667	-4.03562	0.000124736	0.000275153	XP_013606364.1 PREDICTED: serine/threonine-protein phosphatase 7 [Brassica oleracea var. oleracea] [Brassica oleracea]	-	-	GO:0044464//cell part;GO:0043227//membrane-bounded organelle;GO:0043231//intracellular membrane-bounded organelle;GO:0005622//intracellular;GO:0005623//cell;GO:0043226//organelle;GO:0044424//intracellular part;GO:0043229//intracellular organelle	GO:0003824//catalytic activity;GO:0016787//hydrolase activity;GO:0016788//hydrolase activity, acting on ester bonds;GO:0042578//phosphoric ester hydrolase activity;GO:0004721//phosphoprotein phosphatase activity;GO:0016791//phosphatase activity	GO:0009987//cellular process;GO:0050789//regulation of biological process;GO:0007154//cell communication;GO:0007165//signal transduction;GO:0050794//regulation of cellular process;GO:0030522//intracellular receptor signaling pathway;GO:0023052//signaling;GO:0044700//single organism signaling;GO:0006950//response to stress;GO:0065007//biological regulation;GO:0051716//cellular response to stimulus…
XLOC_059038	4.92667	0.423333	-3.54075	1.43279e-18	6.82759e-18	CDX87971.1 BnaC03g54250D [Brassica napus]	-	-	-	GO:0016772//transferase activity, transferring phosphorus-containing groups;GO:0005488//binding;GO:0003824//catalytic activity;GO:0003964//RNA-directed DNA polymerase activity;GO:0016740//transferase activity;GO:0034061//DNA polymerase activity;GO:0016779//nucleotidyltransferase activity	GO:0046483//heterocycle metabolic process;GO:0006139//nucleobase-containing compound metabolic process;GO:0051641//cellular localization;GO:0016043//cellular component organization;GO:0034641//cellular nitrogen compound metabolic process;GO:0034645//cellular macromolecule biosynthetic process;GO:0006997//nucleus organization;GO:1901576//organic substance biosynthetic process;GO:0009058//biosynthe…
XLOC_059093	2.60667	0.49	-2.41135	1.84782e-12	6.84558e-12	XP_002870022.1 ATOFP5/OFP5 [Arabidopsis lyrata subsp. lyrata] [Arabidopsis lyrata]	-	-	-	-	-
XLOC_059189	6.85333	1.41	-2.28111	2.48842e-13	9.59156e-13	XP_009148594.1 PREDICTED: ATP-dependent Clp protease proteolytic subunit-related protein 2, chloroplastic [Brassica rapa]	-	-	-	-	-
XLOC_059402	20.2633	3.34	-2.60095	2.89498e-168	8.6361e-167	XP_013628354.1 PREDICTED: protein BRASSINOSTEROID INSENSITIVE 1-like [Brassica oleracea var. oleracea] [Brassica oleracea]	ko04075//Plant hormone signal transduction	K13415	-	-	-
XLOC_059435	3.13667	0.25	-3.64923	7.71025e-29	5.03789e-28	CDY59443.1 BnaC03g76510D [Brassica napus]	-	-	-	-	-
XLOC_059480	1.52	0.05	-4.926	3.49644e-06	8.81765e-06	XP_006411933.1 hypothetical protein EUTSA_v10025605mg [Eutrema salsugineum]	-	-	GO:0043227//membrane-bounded organelle;GO:0005623//cell;GO:0009536//plastid;GO:0044424//intracellular part;GO:0044444//cytoplasmic part;GO:0005622//intracellular;GO:0043229//intracellular organelle;GO:0043226//organelle;GO:0044464//cell part;GO:0005737//cytoplasm;GO:0043231//intracellular membrane-bounded organelle	GO:0003824//catalytic activity;GO:0016787//hydrolase activity;GO:0008233//peptidase activity;GO:0070011//peptidase activity, acting on L-amino acid peptides;GO:0008237//metallopeptidase activity	GO:0008152//metabolic process;GO:0006629//lipid metabolic process;GO:0016094//polyprenol biosynthetic process;GO:0006464//cellular protein modification process;GO:0044699//single-organism process;GO:0019538//protein metabolic process;GO:0044260//cellular macromolecule metabolic process;GO:0044283//small molecule biosynthetic process;GO:0051604//protein maturation;GO:0044255//cellular lipid metabo…
XLOC_059523	29.16	231.973	2.9919	0	0	XP_013604632.1 PREDICTED: glucan endo-1,3-beta-glucosidase-like isoform X1 [Brassica oleracea var. oleracea] [Brassica oleracea]	-	-	-	-	-
XLOC_059541	1.05667	0.19	-2.47545	0.000208535	0.000450195	CDY09282.1 BnaC03g63120D [Brassica napus]	-	-	-	-	-
XLOC_059643	1.37	0.0566667	-4.59553	1.86685e-17	8.53735e-17	CDX83052.1 BnaA01g20520D [Brassica napus]	-	-	-	-	-
XLOC_059649	2.36667	0.41	-2.52916	2.34008e-20	1.18614e-19	CDY71768.1 BnaCnng74360D, partial [Brassica napus]	-	-	-	-	-
XLOC_059665	0.001	0.296667	8.2127	2.9037e-05	6.77883e-05	XP_002869856.1 calcium-dependent protein kinase 15 [Arabidopsis lyrata subsp. lyrata] [Arabidopsis lyrata]	ko04626//Plant-pathogen interaction	K13412	-	-	-
XLOC_059701	1.15	0.126667	-3.18253	2.30666e-18	1.09152e-17	CDY17536.1 BnaC03g65270D [Brassica napus]	-	-	-	-	-
XLOC_059720	1.29333	0.0633333	-4.35199	3.63845e-06	9.16285e-06	-	-	-	-	-	-
XLOC_059747	3.16	0.753333	-2.06856	4.28292e-10	1.40076e-09	CDY48439.1 BnaA08g11480D [Brassica napus]	ko01100//Metabolic pathways;ko01110//Biosynthesis of secondary metabolites;ko00053//Ascorbate and aldarate metabolism	K17744	GO:0044424//intracellular part;GO:0005623//cell;GO:0044444//cytoplasmic part;GO:0005737//cytoplasm;GO:0005622//intracellular;GO:0044464//cell part	GO:0016645//oxidoreductase activity, acting on the CH-NH group of donors;GO:0003824//catalytic activity;GO:0016646//oxidoreductase activity, acting on the CH-NH group of donors, NAD or NADP as acceptor;GO:0016491//oxidoreductase activity	GO:0019852//L-ascorbic acid metabolic process;GO:0044281//small molecule metabolic process;GO:0044237//cellular metabolic process;GO:0006767//water-soluble vitamin metabolic process;GO:0043436//oxoacid metabolic process;GO:0005975//carbohydrate metabolic process;GO:0071704//organic substance metabolic process;GO:0009987//cellular process;GO:0019752//carboxylic acid metabolic process;GO:0044699//s…
XLOC_059850	1.47667	0.0933333	-3.98381	1.44619e-18	6.89058e-18	CDY51487.1 BnaC03g77430D [Brassica napus]	ko03010//Ribosome	K02945	-	-	-
XLOC_059914	0.506667	0.001	-8.98489	1.359e-06	3.52885e-06	XP_006408116.1 hypothetical protein EUTSA_v10020353mg [Eutrema salsugineum]	-	-	GO:0016020//membrane	-	-
XLOC_059944	4.43333	0.0966667	-5.51923	1.29643e-25	7.75781e-25	CDY70061.1 BnaUnng03610D, partial [Brassica napus]	-	-	-	-	-
XLOC_059949	19.5733	3.56333	-2.45759	7.61491e-47	7.26805e-46	CDY32693.1 BnaA02g07550D [Brassica napus]	ko03040//Spliceosome	K12733	GO:0044464//cell part;GO:0044444//cytoplasmic part;GO:0005737//cytoplasm;GO:0005622//intracellular;GO:0005623//cell;GO:0044424//intracellular part	-	GO:0044267//cellular protein metabolic process;GO:0009987//cellular process;GO:0044237//cellular metabolic process;GO:0008152//metabolic process;GO:0043170//macromolecule metabolic process;GO:0019538//protein metabolic process;GO:0071704//organic substance metabolic process;GO:0044260//cellular macromolecule metabolic process;GO:0044238//primary metabolic process
XLOC_059981	9.12667	1.39	-2.715	3.36296e-21	1.75614e-20	XP_013654403.1 PREDICTED: uncharacterized protein LOC106359218 [Brassica napus]	-	-	-	-	-
XLOC_059999	1.13667	0.126667	-3.1657	1.53536e-08	4.56995e-08	-	-	-	-	-	-
XLOC_060114	9.51333	0.04	-7.89381	9.90979e-70	1.31399e-68	CDY55316.1 BnaC08g49690D [Brassica napus]	-	-	GO:0043227//membrane-bounded organelle;GO:0005737//cytoplasm;GO:0044464//cell part;GO:0044424//intracellular part;GO:0005622//intracellular;GO:0043231//intracellular membrane-bounded organelle;GO:0043226//organelle;GO:0043229//intracellular organelle;GO:0044444//cytoplasmic part;GO:0005623//cell	GO:0000988//transcription factor activity, protein binding;GO:0000989//transcription factor activity, transcription factor binding;GO:0005488//binding	GO:0050896//response to stimulus;GO:0007165//signal transduction;GO:0010033//response to organic substance;GO:0009987//cellular process;GO:0009416//response to light stimulus;GO:0007602//phototransduction;GO:0051606//detection of stimulus;GO:0071310//cellular response to organic substance;GO:0009628//response to abiotic stimulus;GO:0071495//cellular response to endogenous stimulus;GO:0044700//sin…
XLOC_060165	1.38	0.276667	-2.31845	1.26167e-08	3.7764e-08	CDY54037.1 BnaC08g47550D [Brassica napus]	ko03013//RNA transport	K03257	-	-	-
XLOC_060186	1.62	0.25	-2.69599	1.08078e-08	3.24682e-08	XP_013735834.1 PREDICTED: BTB/POZ domain-containing protein At1g50280-like [Brassica napus]	-	-	-	-	-
XLOC_060301	5.74667	0.64	-3.16658	7.97936e-36	6.1411e-35	CDY53006.1 BnaC03g76920D [Brassica napus]	-	-	-	-	-
XLOC_060310	1.36333	0.001	-10.4129	3.95384e-08	1.14702e-07	OAO99836.1 hypothetical protein AXX17_AT4G23850 [Arabidopsis thaliana]	-	-	-	-	-
XLOC_060316	7.81333	1.78667	-2.12867	7.23136e-24	4.11069e-23	JAU22300.1 Splicing factor 3B subunit 2, partial [Noccaea caerulescens]	ko03040//Spliceosome	K12829	-	-	-
XLOC_060320	0.966667	0.0833333	-3.53605	3.14321e-05	7.3183e-05	XP_013667713.1 PREDICTED: pyrroline-5-carboxylate reductase [Brassica napus]	ko01230//Biosynthesis of amino acids;ko01100//Metabolic pathways;ko01110//Biosynthesis of secondary metabolites;ko00330//Arginine and proline metabolism;ko01130//Biosynthesis of antibiotics	K00286	-	-	-
XLOC_060358	1.56667	0.223333	-2.81043	9.40175e-18	4.3518e-17	XP_009130883.1 PREDICTED: peptide-N4-(N-acetyl-beta-glucosaminyl)asparagine amidase A [Brassica rapa]	-	-	GO:0043231//intracellular membrane-bounded organelle;GO:0043229//intracellular organelle;GO:0005622//intracellular;GO:0044424//intracellular part;GO:0043227//membrane-bounded organelle;GO:0044464//cell part;GO:0005623//cell;GO:0043226//organelle	-	-
XLOC_060498	1.85333	0.37	-2.32453	5.48283e-18	2.55927e-17	XP_013689598.1 PREDICTED: uncharacterized protein LOC106393445 [Brassica napus]	-	-	-	-	-
XLOC_060721	0.15	1.10333	2.87883	6.8697e-08	1.96054e-07	XP_013681797.1 PREDICTED: LOW QUALITY PROTEIN: ATP-dependent zinc metalloprotease FtsH-like [Brassica napus]	-	-	-	-	-
XLOC_060833	7.68	38.14	2.31213	5.82194e-167	1.72299e-165	CDX70980.1 BnaC03g10640D [Brassica napus]	ko04141//Protein processing in endoplasmic reticulum	K09503	GO:0030054//cell junction;GO:0044444//cytoplasmic part;GO:0005737//cytoplasm;GO:0044464//cell part;GO:0005623//cell;GO:0005622//intracellular;GO:0016020//membrane;GO:0044424//intracellular part;GO:0005911//cell-cell junction	GO:0005488//binding;GO:0005515//protein binding	GO:0009628//response to abiotic stimulus;GO:0009416//response to light stimulus;GO:0009987//cellular process;GO:0006464//cellular protein modification process;GO:0044260//cellular macromolecule metabolic process;GO:0009642//response to light intensity;GO:0006950//response to stress;GO:0044249//cellular biosynthetic process;GO:0000302//response to reactive oxygen species;GO:0042221//response to ch…
XLOC_060851	10.3667	1.25	-3.05195	3.44457e-47	3.31053e-46	XP_013623712.1 PREDICTED: uncharacterized protein LOC106329569 [Brassica oleracea var. oleracea] [Brassica oleracea]	-	-	GO:0043226//organelle;GO:0005623//cell;GO:0005911//cell-cell junction;GO:0071944//cell periphery;GO:0005618//cell wall;GO:0043229//intracellular organelle;GO:0030312//external encapsulating structure;GO:0043231//intracellular membrane-bounded organelle;GO:0044424//intracellular part;GO:0044464//cell part;GO:0005622//intracellular;GO:0030054//cell junction;GO:0043227//membrane-bounded organelle	-	-
XLOC_060869	1.06	0.0766667	-3.78932	2.8939e-09	9.01518e-09	CDY69844.1 BnaCnng65630D [Brassica napus]	-	-	-	-	-
XLOC_060907	0.196667	1.74667	3.15078	3.75473e-37	2.97943e-36	CDY18490.1 BnaA01g27050D [Brassica napus]	-	-	-	-	-
XLOC_060991	12.56	2.89	-2.1197	6.03667e-69	7.94647e-68	CDY10501.1 BnaC03g71130D [Brassica napus]	-	-	-	-	-
XLOC_060992	10.4433	1.96667	-2.40876	2.40305e-23	1.3414e-22	-	-	-	-	-	-
XLOC_061170	6.28333	1.38667	-2.17991	2.77905e-21	1.45534e-20	XP_013717686.1 PREDICTED: outer envelope protein 61-like [Brassica napus]	-	-	-	-	-
XLOC_061238	0.556667	0.0266667	-4.3837	7.77442e-05	0.000174832	XP_013705438.1 PREDICTED: uncharacterized protein LOC106409340 [Brassica napus]	ko03420//Nucleotide excision repair;ko03030//DNA replication;ko03440//Homologous recombination;ko03430//Mismatch repair	K07466	-	-	-
XLOC_061272	42.88	241.45	2.49335	0	0	XP_013628903.1 PREDICTED: chaperone protein ClpD, chloroplastic isoform X1 [Brassica oleracea var. oleracea] [Brassica oleracea]	-	-	GO:0044444//cytoplasmic part;GO:0043229//intracellular organelle;GO:0044422//organelle part;GO:0043227//membrane-bounded organelle;GO:0043231//intracellular membrane-bounded organelle;GO:0031975//envelope;GO:0005737//cytoplasm;GO:0044435//plastid part;GO:0005623//cell;GO:0044424//intracellular part;GO:0043226//organelle;GO:0005622//intracellular;GO:0009526//plastid envelope;GO:0009536//plastid;GO…	GO:0016462//pyrophosphatase activity;GO:0005515//protein binding;GO:0046983//protein dimerization activity;GO:0003824//catalytic activity;GO:0016818//hydrolase activity, acting on acid anhydrides, in phosphorus-containing anhydrides;GO:0016787//hydrolase activity;GO:0005488//binding;GO:0016817//hydrolase activity, acting on acid anhydrides;GO:0017111//nucleoside-triphosphatase activity	GO:0009628//response to abiotic stimulus;GO:0050896//response to stimulus;GO:0071840//cellular component organization or biogenesis;GO:0051259//protein oligomerization;GO:0071822//protein complex subunit organization;GO:0022607//cellular component assembly;GO:0006461//protein complex assembly;GO:0065003//macromolecular complex assembly;GO:0009987//cellular process;GO:0070271//protein complex biog…
XLOC_061399	2.86667	0.633333	-2.17834	1.33935e-12	4.99557e-12	CDX79535.1 BnaC03g18710D [Brassica napus]	ko04141//Protein processing in endoplasmic reticulum	K10088	-	-	-
XLOC_061404	1.35	0.26	-2.37638	4.10473e-08	1.18997e-07	-	-	-	-	-	-
XLOC_061617	4.49333	0.693333	-2.69617	1.43121e-23	8.04446e-23	XP_013630542.1 PREDICTED: probable methyltransferase PMT11 [Brassica oleracea var. oleracea] [Brassica oleracea]	-	-	GO:0043226//organelle;GO:0043227//membrane-bounded organelle;GO:0043229//intracellular organelle;GO:0044424//intracellular part;GO:0044464//cell part;GO:0005623//cell;GO:0043231//intracellular membrane-bounded organelle;GO:0005622//intracellular	-	-
XLOC_061618	5.57333	1.27	-2.13371	5.55932e-20	2.78406e-19	XP_013630542.1 PREDICTED: probable methyltransferase PMT11 [Brassica oleracea var. oleracea] [Brassica oleracea]	-	-	GO:0044424//intracellular part;GO:0043227//membrane-bounded organelle;GO:0043226//organelle;GO:0044464//cell part;GO:0043229//intracellular organelle;GO:0005623//cell;GO:0043231//intracellular membrane-bounded organelle;GO:0005622//intracellular	-	-
XLOC_061673	0.186667	1.12667	2.59352	2.82864e-05	6.60857e-05	XP_013623485.1 PREDICTED: WAT1-related protein At2g40900-like [Brassica oleracea var. oleracea] [Brassica oleracea]	-	-	-	-	-
XLOC_061858	2.43	0.193333	-3.65179	6.50431e-13	2.45857e-12	XP_018513397.1 PREDICTED: 65-kDa microtubule-associated protein 3-like isoform X1 [Brassica rapa]	-	-	-	-	-
XLOC_061937	44.9233	10.57	-2.08749	4.87576e-102	9.05265e-101	CDY05075.1 BnaC03g28730D [Brassica napus]	-	-	-	-	-
XLOC_061947	9.08	0.766667	-3.56602	4.4075e-92	7.45956e-91	CDY05091.1 BnaC03g28890D [Brassica napus]	ko01200//Carbon metabolism;ko01100//Metabolic pathways;ko00010//Glycolysis / Gluconeogenesis;ko00710//Carbon fixation in photosynthetic organisms;ko01110//Biosynthesis of secondary metabolites;ko00051//Fructose and mannose metabolism;ko00030//Pentose phosphate pathway;ko01130//Biosynthesis of antibiotics;ko01120//Microbial metabolism in diverse environments	K03841	GO:0009526//plastid envelope;GO:0009536//plastid;GO:0044435//plastid part;GO:0005737//cytoplasm;GO:0005576//extracellular region;GO:0044424//intracellular part;GO:0005623//cell;GO:0031967//organelle envelope;GO:0043226//organelle;GO:0044422//organelle part;GO:0005622//intracellular;GO:0044444//cytoplasmic part;GO:0009532//plastid stroma;GO:0043231//intracellular membrane-bounded organelle;GO:0031…	GO:0050308//sugar-phosphatase activity;GO:0016787//hydrolase activity;GO:0016788//hydrolase activity, acting on ester bonds;GO:0042578//phosphoric ester hydrolase activity;GO:0003824//catalytic activity;GO:0019203//carbohydrate phosphatase activity;GO:0016791//phosphatase activity	GO:1901360//organic cyclic compound metabolic process;GO:0051179//localization;GO:0009058//biosynthetic process;GO:0009987//cellular process;GO:0006725//cellular aromatic compound metabolic process;GO:1901564//organonitrogen compound metabolic process;GO:0006807//nitrogen compound metabolic process;GO:0009311//oligosaccharide metabolic process;GO:0009628//response to abiotic stimulus;GO:0006996//…
XLOC_061968	1.32667	0.206667	-2.68243	6.94952e-08	1.98302e-07	XP_002889072.1 hypothetical protein ARALYDRAFT_476779 [Arabidopsis lyrata subsp. lyrata] [Arabidopsis lyrata]	-	-	GO:0005622//intracellular;GO:0044424//intracellular part;GO:0044464//cell part;GO:0043227//membrane-bounded organelle;GO:0043229//intracellular organelle;GO:0043226//organelle;GO:0043231//intracellular membrane-bounded organelle;GO:0005623//cell	-	-
XLOC_061980	0.346667	12.48	5.16993	1.05171e-27	6.68688e-27	XP_013587532.1 PREDICTED: cytochrome c oxidase subunit 5b-1, mitochondrial-like [Brassica oleracea var. oleracea] [Brassica oleracea]	ko00190//Oxidative phosphorylation;ko01100//Metabolic pathways	K02265	-	-	-
XLOC_061990	1.65	0.143333	-3.52502	1.05554e-06	2.76356e-06	OAO95421.1 AtCDC48C [Arabidopsis thaliana]	ko04141//Protein processing in endoplasmic reticulum	K13525	GO:0043229//intracellular organelle;GO:0044422//organelle part;GO:0005911//cell-cell junction;GO:0031974//membrane-enclosed lumen;GO:0015630//microtubule cytoskeleton;GO:0044464//cell part;GO:0016020//membrane;GO:0043232//intracellular non-membrane-bounded organelle;GO:0032991//macromolecular complex;GO:0071944//cell periphery;GO:0005634//nucleus;GO:0043227//membrane-bounded organelle;GO:0005856/…	GO:0016817//hydrolase activity, acting on acid anhydrides;GO:0017111//nucleoside-triphosphatase activity;GO:0005488//binding;GO:0016462//pyrophosphatase activity;GO:0003824//catalytic activity;GO:0016787//hydrolase activity;GO:0016818//hydrolase activity, acting on acid anhydrides, in phosphorus-containing anhydrides;GO:0005515//protein binding	GO:0009607//response to biotic stimulus;GO:0032501//multicellular organismal process;GO:0044767//single-organism developmental process;GO:0048869//cellular developmental process;GO:0036211//protein modification process;GO:0044763//single-organism cellular process;GO:0043170//macromolecule metabolic process;GO:0009987//cellular process;GO:0016043//cellular component organization;GO:0043207//respon…
XLOC_062075	10.3833	1.64	-2.6625	4.00488e-38	3.24415e-37	XP_013727773.1 PREDICTED: xyloglucan endotransglucosylase/hydrolase protein 9-like [Brassica napus]	-	-	-	GO:0003824//catalytic activity;GO:0016740//transferase activity;GO:0016757//transferase activity, transferring glycosyl groups;GO:0016758//transferase activity, transferring hexosyl groups;GO:0016787//hydrolase activity	GO:0044699//single-organism process;GO:0048856//anatomical structure development;GO:0032501//multicellular organismal process;GO:0044767//single-organism developmental process;GO:0010073//meristem maintenance;GO:0032502//developmental process;GO:0048507//meristem development;GO:0009888//tissue development;GO:0044707//single-multicellular organism process
XLOC_062078	5.28667	29.1333	2.46224	1.28088e-125	2.86749e-124	CDY17963.1 BnaC03g30350D [Brassica napus]	ko01100//Metabolic pathways;ko01110//Biosynthesis of secondary metabolites;ko00945//Stilbenoid, diarylheptanoid and gingerol biosynthesis;ko00903//Limonene and pinene degradation;ko01120//Microbial metabolism in diverse environments	K00517	-	-	-
XLOC_062080	3.59667	0.656667	-2.45343	2.30405e-17	1.04962e-16	-	-	-	-	-	-
XLOC_062107	24.1233	1.35333	-4.15584	1.4416e-149	3.79938e-148	XP_018513414.1 PREDICTED: dormancy-associated protein homolog 3 isoform X1 [Brassica rapa]	-	-	-	-	-
XLOC_062114	0.16	0.75	2.22882	2.44394e-05	5.73979e-05	CDY62911.1 BnaC01g41140D [Brassica napus]	-	-	-	-	-
XLOC_062196	2.61	15.7567	2.59384	5.96491e-32	4.20366e-31	XP_013686996.1 PREDICTED: defensin-like protein 3 [Brassica napus]	-	-	-	-	-
XLOC_062347	5.71667	0.81	-2.81918	2.91774e-85	4.62956e-84	XP_013594815.1 PREDICTED: uncharacterized protein LOC106302973 [Brassica oleracea var. oleracea] [Brassica oleracea]	-	-	-	-	-
XLOC_062352	1.35667	0.1	-3.76199	9.46388e-15	3.87453e-14	XP_013617130.1 PREDICTED: uncharacterized protein LOC106323578 [Brassica oleracea var. oleracea] [Brassica oleracea]	-	-	-	-	-
XLOC_062420	0.71	0.0666667	-3.41278	3.78465e-05	8.74601e-05	-	-	-	-	-	-
XLOC_062609	0.05	1.91667	5.26053	7.00687e-26	4.22302e-25	XP_013736603.1 PREDICTED: protein EARLY FLOWERING 3-like [Brassica napus]	-	-	-	-	-
XLOC_062632	0.13	4.82333	5.21345	3.3444e-119	7.13403e-118	JAU22978.1 LINE-1 retrotransposable element ORF2 protein, partial [Noccaea caerulescens]	-	-	-	-	-
XLOC_062638	0.12	1.35333	3.49541	1.7984e-11	6.35195e-11	CDX77896.1 BnaC03g53230D [Brassica napus]	-	-	-	-	-
XLOC_062675	3.22667	0.223333	-3.85277	2.93241e-09	9.13098e-09	JAU24188.1 Cysteine-rich and transmembrane domain-containing protein PCC1 [Noccaea caerulescens]	-	-	-	-	-
XLOC_062697	3.01333	0.57	-2.40233	3.93124e-13	1.49972e-12	CDY15118.1 BnaC03g44790D [Brassica napus]	-	-	-	-	-
XLOC_062705	0.386667	2.73333	2.8215	1.19639e-12	4.47534e-12	XP_013744774.1 PREDICTED: beta-glucosidase 4-like [Brassica napus]	ko00500//Starch and sucrose metabolism;ko00940//Phenylpropanoid biosynthesis;ko01100//Metabolic pathways;ko01110//Biosynthesis of secondary metabolites;ko00460//Cyanoamino acid metabolism	K01188	-	-	-
XLOC_062745	1.79333	0.22	-3.02707	3.24547e-27	2.03217e-26	CDY50942.1 BnaC03g74420D [Brassica napus]	-	-	GO:0009536//plastid;GO:0043231//intracellular membrane-bounded organelle;GO:0005737//cytoplasm;GO:0005623//cell;GO:0016020//membrane;GO:0044444//cytoplasmic part;GO:0043229//intracellular organelle;GO:0043227//membrane-bounded organelle;GO:0043226//organelle;GO:0005622//intracellular;GO:0044424//intracellular part;GO:0044464//cell part	GO:0097367//carbohydrate derivative binding;GO:0032549//ribonucleoside binding;GO:0036094//small molecule binding;GO:0097159//organic cyclic compound binding;GO:0032550//purine ribonucleoside binding;GO:0005488//binding;GO:0016772//transferase activity, transferring phosphorus-containing groups;GO:1901363//heterocyclic compound binding;GO:0001882//nucleoside binding;GO:0016740//transferase activi…	GO:0043170//macromolecule metabolic process;GO:0043412//macromolecule modification;GO:0006464//cellular protein modification process;GO:0065007//biological regulation;GO:0007165//signal transduction;GO:0051716//cellular response to stimulus;GO:0007166//cell surface receptor signaling pathway;GO:0044699//single-organism process;GO:0007167//enzyme linked receptor protein signaling pathway;GO:004470…
XLOC_062769	9.18	1.94667	-2.23749	1.82381e-21	9.60998e-21	CDY31010.1 BnaC04g24140D [Brassica napus]	-	-	-	-	-
XLOC_062770	17.25	0.57	-4.91949	1.01535e-143	2.58737e-142	CDY31011.1 BnaC04g24130D [Brassica napus]	ko04140//Regulation of autophagy	K17888	-	-	-
XLOC_062882	3.05667	0.626667	-2.28619	2.43559e-10	8.08304e-10	XP_013653518.1 PREDICTED: uncharacterized protein LOC106358315 isoform X1 [Brassica napus]	-	-	-	-	-
XLOC_062936	1.05667	0.05	-4.40145	1.06717e-12	3.99857e-12	XP_013606364.1 PREDICTED: serine/threonine-protein phosphatase 7 [Brassica oleracea var. oleracea] [Brassica oleracea]	-	-	GO:0043229//intracellular organelle;GO:0043227//membrane-bounded organelle;GO:0044424//intracellular part;GO:0043226//organelle;GO:0044464//cell part;GO:0005622//intracellular;GO:0043231//intracellular membrane-bounded organelle;GO:0005623//cell	GO:0016788//hydrolase activity, acting on ester bonds;GO:0003824//catalytic activity;GO:0016787//hydrolase activity;GO:0042578//phosphoric ester hydrolase activity;GO:0016791//phosphatase activity;GO:0004721//phosphoprotein phosphatase activity	GO:0007165//signal transduction;GO:0050789//regulation of biological process;GO:0044763//single-organism cellular process;GO:0009987//cellular process;GO:0065007//biological regulation;GO:0030522//intracellular receptor signaling pathway;GO:0006950//response to stress;GO:0051716//cellular response to stimulus;GO:0050896//response to stimulus;GO:0023052//signaling;GO:0044699//single-organism proce…
XLOC_062960	2.01	0.001	-10.973	1.13376e-07	3.1845e-07	CDX84411.1 BnaC03g50890D [Brassica napus]	ko03040//Spliceosome	K12862	-	-	-
XLOC_062977	5.6	0.45	-3.63743	3.68323e-18	1.72866e-17	-	-	-	-	-	-
XLOC_063105	2.26667	0.0266667	-6.40939	5.95358e-16	2.56724e-15	CDX86042.1 BnaC03g55570D [Brassica napus]	ko04130//SNARE interactions in vesicular transport	K08504	-	-	-
XLOC_063173	0.44	0.001	-8.78136	0.000284087	0.000604646	XP_018434248.1 PREDICTED: ubiquitin-conjugating enzyme E2 32 [Raphanus sativus]	ko04141//Protein processing in endoplasmic reticulum;ko04120//Ubiquitin mediated proteolysis	K10578	GO:0043231//intracellular membrane-bounded organelle;GO:0043229//intracellular organelle;GO:0043226//organelle;GO:0044444//cytoplasmic part;GO:0005737//cytoplasm;GO:0005623//cell;GO:0044464//cell part;GO:0043227//membrane-bounded organelle;GO:0005622//intracellular;GO:0044424//intracellular part	GO:0019787//ubiquitin-like protein transferase activity;GO:0003824//catalytic activity;GO:0016740//transferase activity	GO:0044249//cellular biosynthetic process;GO:0044267//cellular protein metabolic process;GO:0042594//response to starvation;GO:0044238//primary metabolic process;GO:0006725//cellular aromatic compound metabolic process;GO:0006950//response to stress;GO:0019438//aromatic compound biosynthetic process;GO:1901360//organic cyclic compound metabolic process;GO:1901362//organic cyclic compound biosynth…
XLOC_063218	17.8967	2.45	-2.86884	2.33336e-179	7.45855e-178	XP_018474183.1 PREDICTED: uncharacterized protein LOC108845474 [Raphanus sativus]	-	-	-	-	-
XLOC_063242	2.16	0.33	-2.71049	2.02101e-17	9.22933e-17	JAU26203.1 Uncharacterized protein GA_TR7886_c0_g1_i1_g.25499 [Noccaea caerulescens]	-	-	-	-	-
XLOC_063273	3.41667	0.81	-2.0766	7.50128e-15	3.08542e-14	XP_018468887.1 PREDICTED: sister chromatid cohesion protein PDS5 homolog A isoform X1 [Raphanus sativus]	-	-	-	-	-
XLOC_063292	0.67	3.31667	2.3075	2.04216e-08	6.03486e-08	-	-	-	-	-	-
XLOC_063330	2.51	0.19	-3.72362	1.20912e-40	1.03115e-39	CDX85149.1 BnaC07g07570D [Brassica napus]	-	-	-	-	-
XLOC_063440	0.12	0.873333	2.8635	5.97431e-26	3.61032e-25	CAN77974.1 hypothetical protein VITISV_006175 [Vitis vinifera]	-	-	-	-	-
XLOC_063444	0.393333	0.06	-2.71272	2.11959e-07	5.84136e-07	XP_002893017.1 hypothetical protein ARALYDRAFT_889309 [Arabidopsis lyrata subsp. lyrata] [Arabidopsis lyrata]	-	-	GO:0005911//cell-cell junction;GO:0030054//cell junction	-	-
XLOC_063556	2.00333	0.346667	-2.53078	1.11617e-24	6.50544e-24	CDY09291.1 BnaC03g63210D [Brassica napus]	-	-	-	-	-
XLOC_063589	0.453333	0.001	-8.82443	0.000288077	0.000612821	CDX80495.1 BnaC07g29490D [Brassica napus]	-	-	-	-	-
XLOC_063620	7.19333	1.55667	-2.2082	5.16677e-19	2.50316e-18	-	-	-	-	-	-
XLOC_063636	2.59667	0.276667	-3.23044	5.71687e-36	4.41577e-35	CDY65340.1 BnaC03g64370D [Brassica napus]	ko04141//Protein processing in endoplasmic reticulum;ko01100//Metabolic pathways;ko00510//N-Glycan biosynthesis	K12667	-	-	-
XLOC_063643	0.986667	0.04	-4.62449	4.82897e-10	1.57535e-09	XP_013679942.1 PREDICTED: uncharacterized protein LOC106384538 [Brassica napus]	-	-	-	-	-
XLOC_063657	1.40667	0.343333	-2.0346	6.77377e-14	2.67687e-13	CDY72109.1 BnaCnng76010D, partial [Brassica napus]	-	-	-	-	-
XLOC_063753	2.49	0.56	-2.15265	3.87593e-08	1.12519e-07	XP_013681527.1 PREDICTED: uncharacterized protein LOC106386193 isoform X1 [Brassica napus]	-	-	GO:0044464//cell part;GO:0043226//organelle;GO:0043231//intracellular membrane-bounded organelle;GO:0043229//intracellular organelle;GO:0043227//membrane-bounded organelle;GO:0044424//intracellular part;GO:0005622//intracellular;GO:0005623//cell	GO:0001071//nucleic acid binding transcription factor activity	GO:0016070//RNA metabolic process;GO:0044237//cellular metabolic process;GO:0044238//primary metabolic process;GO:0018130//heterocycle biosynthetic process;GO:0019438//aromatic compound biosynthetic process;GO:0009059//macromolecule biosynthetic process;GO:0044767//single-organism developmental process;GO:0044260//cellular macromolecule metabolic process;GO:0090304//nucleic acid metabolic process…
XLOC_063824	0.39	0.001	-8.60733	4.23449e-05	9.74062e-05	CDY36460.1 BnaC03g67800D [Brassica napus]	-	-	-	-	-
XLOC_063877	2.65333	0.493333	-2.42717	1.8207e-11	6.42826e-11	CDY03984.1 BnaC02g36990D [Brassica napus]	ko01100//Metabolic pathways;ko01110//Biosynthesis of secondary metabolites;ko01130//Biosynthesis of antibiotics;ko00310//Lysine degradation	K14157	GO:0044464//cell part;GO:0005623//cell;GO:0005737//cytoplasm;GO:0044424//intracellular part;GO:0044444//cytoplasmic part;GO:0005622//intracellular	GO:0016645//oxidoreductase activity, acting on the CH-NH group of donors;GO:0003824//catalytic activity;GO:0016646//oxidoreductase activity, acting on the CH-NH group of donors, NAD or NADP as acceptor;GO:0004753//saccharopine dehydrogenase activity;GO:0016491//oxidoreductase activity	GO:0019538//protein metabolic process;GO:0044260//cellular macromolecule metabolic process;GO:1901565//organonitrogen compound catabolic process;GO:0070647//protein modification by small protein conjugation or removal;GO:0044237//cellular metabolic process;GO:1901606//alpha-amino acid catabolic process;GO:0042221//response to chemical;GO:1901700//response to oxygen-containing compound;GO:0003006/…
XLOC_063883	1.37333	0.156667	-3.13191	2.60944e-18	1.23229e-17	XP_013722606.1 PREDICTED: F-box/FBD/LRR-repeat protein At5g56420-like [Brassica napus]	-	-	-	-	-
XLOC_063903	5.55	1.09667	-2.33936	4.7809e-17	2.1491e-16	XP_013629159.1 PREDICTED: WD repeat-containing protein VIP3-like [Brassica oleracea var. oleracea] [Brassica oleracea]	ko03018//RNA degradation	K12602	GO:0044464//cell part;GO:0043234//protein complex;GO:0019897//extrinsic component of plasma membrane;GO:0044424//intracellular part;GO:0009898//cytoplasmic side of plasma membrane;GO:0044425//membrane part;GO:0000151//ubiquitin ligase complex;GO:0032991//macromolecular complex;GO:0019898//extrinsic component of membrane;GO:0044444//cytoplasmic part;GO:0005886//plasma membrane;GO:0044459//plasma m…	GO:0005488//binding	GO:0044767//single-organism developmental process;GO:0044763//single-organism cellular process;GO:0018193//peptidyl-amino acid modification;GO:0016570//histone modification;GO:1902589//single-organism organelle organization;GO:0048608//reproductive structure development;GO:0016043//cellular component organization;GO:0006479//protein methylation;GO:0048731//system development;GO:0000003//reproduct…
XLOC_063913	0.26	0.0133333	-4.2854	0.000168029	0.00036585	CDY03616.1 BnaC03g68750D [Brassica napus]	-	-	-	-	-
XLOC_063945	3.28667	0.25	-3.71663	2.25762e-18	1.06872e-17	XP_010423952.1 PREDICTED: pyridoxal 5'-phosphate synthase subunit PDX1.3 [Camelina sativa]	ko00750//Vitamin B6 metabolism	K06215	GO:0016020//membrane;GO:0044444//cytoplasmic part;GO:0005622//intracellular;GO:0044464//cell part;GO:0005737//cytoplasm;GO:0005623//cell;GO:0044424//intracellular part	GO:0046983//protein dimerization activity;GO:0005515//protein binding;GO:0005488//binding	GO:0016052//carbohydrate catabolic process;GO:1901360//organic cyclic compound metabolic process;GO:0044282//small molecule catabolic process;GO:0044249//cellular biosynthetic process;GO:0044093//positive regulation of molecular function;GO:0009987//cellular process;GO:0008152//metabolic process;GO:0006950//response to stress;GO:0043170//macromolecule metabolic process;GO:0044712//single-organism…
XLOC_063955	2.19667	0.273333	-3.00658	1.47591e-14	5.99407e-14	XP_013723674.1 PREDICTED: FBD-associated F-box protein At5g38590-like isoform X1 [Brassica napus]	-	-	-	-	-
XLOC_063993	0.896667	0.21	-2.09418	1.146e-06	2.99262e-06	XP_018450626.1 PREDICTED: PRA1 family protein F2 [Raphanus sativus]	-	-	GO:0043229//intracellular organelle;GO:0044464//cell part;GO:0005622//intracellular;GO:0044437//vacuolar part;GO:0043227//membrane-bounded organelle;GO:0044422//organelle part;GO:0044444//cytoplasmic part;GO:0005623//cell;GO:0044424//intracellular part;GO:0005773//vacuole;GO:0044446//intracellular organelle part;GO:0043231//intracellular membrane-bounded organelle;GO:0043226//organelle;GO:0005737…	-	GO:0051234//establishment of localization;GO:0051179//localization;GO:0006810//transport
XLOC_064009	0.393333	0.0233333	-4.07529	0.000140625	0.000308488	CDY10567.1 BnaC03g70470D [Brassica napus]	-	-	GO:0043229//intracellular organelle;GO:0043231//intracellular membrane-bounded organelle;GO:0043227//membrane-bounded organelle;GO:0044464//cell part;GO:0005623//cell;GO:0016020//membrane;GO:0043226//organelle;GO:0005622//intracellular;GO:0044424//intracellular part	GO:0070011//peptidase activity, acting on L-amino acid peptides;GO:0003824//catalytic activity;GO:0016787//hydrolase activity;GO:0004175//endopeptidase activity;GO:0008233//peptidase activity	GO:0040007//growth;GO:0045229//external encapsulating structure organization;GO:0022414//reproductive process;GO:0007015//actin filament organization;GO:0032502//developmental process;GO:0009888//tissue development;GO:0022622//root system development;GO:0044699//single-organism process;GO:0010053//root epidermal cell differentiation;GO:0030029//actin filament-based process;GO:0007010//cytoskeleto…
XLOC_064020	0.763333	0.0233333	-5.03185	4.5835e-07	1.2324e-06	ABD65074.1 inner membrane protein oxa1-related [Brassica oleracea]	ko03060//Protein export	K03217	GO:0005623//cell;GO:0043227//membrane-bounded organelle;GO:0043231//intracellular membrane-bounded organelle;GO:0044464//cell part;GO:0043229//intracellular organelle;GO:0005622//intracellular;GO:0044424//intracellular part;GO:0043226//organelle	-	GO:0070727//cellular macromolecule localization;GO:0006886//intracellular protein transport;GO:0071840//cellular component organization or biogenesis;GO:0033036//macromolecule localization;GO:0046907//intracellular transport;GO:0015031//protein transport;GO:0009987//cellular process;GO:0016482//cytoplasmic transport;GO:1902580//single-organism cellular localization;GO:0006996//organelle organizat…
XLOC_064036	6.56667	1.31667	-2.31827	1.9403e-37	1.55054e-36	XP_013725264.1 PREDICTED: probable LRR receptor-like serine/threonine-protein kinase At1g56130 [Brassica napus]	-	-	-	-	-
XLOC_064037	2.57333	0.266667	-3.27053	5.52948e-12	1.99879e-11	JAU76243.1 putative LRR receptor-like serine/threonine-protein kinase [Noccaea caerulescens]	-	-	-	-	-
XLOC_064635	2.82	0.613333	-2.20095	4.55571e-07	1.22515e-06	XP_013692140.1 PREDICTED: defensin-like protein 2 [Brassica napus]	-	-	-	-	-
XLOC_064706	17.7467	3.43333	-2.36987	7.2576e-98	1.2953e-96	XP_010480897.2 PREDICTED: uncharacterized protein LOC104759696 [Camelina sativa]	-	-	-	-	-
XLOC_064773	2.61333	0.543333	-2.26598	1.14271e-11	4.07518e-11	CDX68171.1 BnaA07g22110D [Brassica napus]	-	-	-	-	-
XLOC_064915	0.43	0.0933333	-2.20387	0.000269579	0.000575193	XP_013585523.1 PREDICTED: DEAD-box ATP-dependent RNA helicase 22 [Brassica oleracea var. oleracea] [Brassica oleracea]	-	-	-	-	-
XLOC_064938	2.02	0.163333	-3.62846	2.26393e-10	7.52708e-10	CDX99804.1 BnaC05g22260D [Brassica napus]	-	-	GO:0043226//organelle;GO:0044444//cytoplasmic part;GO:0043227//membrane-bounded organelle;GO:0005623//cell;GO:0043229//intracellular organelle;GO:0005737//cytoplasm;GO:0043231//intracellular membrane-bounded organelle;GO:0005622//intracellular;GO:0044424//intracellular part;GO:0044464//cell part	-	GO:0008152//metabolic process;GO:0006396//RNA processing;GO:0007275//multicellular organism development;GO:0006950//response to stress;GO:1901698//response to nitrogen compound;GO:0046483//heterocycle metabolic process;GO:0042221//response to chemical;GO:0031323//regulation of cellular metabolic process;GO:0090304//nucleic acid metabolic process;GO:0050789//regulation of biological process;GO:005…
XLOC_064954	3.71	0.626667	-2.56565	1.21294e-24	7.06006e-24	CDY30833.1 BnaC05g22090D [Brassica napus]	-	-	-	-	-
XLOC_064956	53.7133	11.2067	-2.26092	2.19862e-178	6.9593e-177	XP_013671369.1 PREDICTED: uncharacterized protein LOC106375903 isoform X2 [Brassica napus]	-	-	-	-	-
XLOC_064957	6.01667	1.22	-2.30208	1.47618e-22	8.05518e-22	JAU45739.1 Retrovirus-related Pol polyprotein from transposon TNT 1-94 [Noccaea caerulescens]	ko00970//Aminoacyl-tRNA biosynthesis	K01876	-	-	-
XLOC_064958	1.59333	0.0433333	-5.20043	7.02571e-20	3.50618e-19	XP_013583974.1 PREDICTED: uncharacterized protein LOC106292853 [Brassica oleracea var. oleracea] [Brassica oleracea]	-	-	-	-	-
XLOC_064964	1.6	0.2	-3	2.19109e-13	8.46472e-13	XP_013639642.1 PREDICTED: (S)-ureidoglycine aminohydrolase-like [Brassica oleracea var. oleracea] [Brassica oleracea]	ko00230//Purine metabolism;ko01120//Microbial metabolism in diverse environments	K14977	-	-	-
XLOC_064980	0.653333	0.02	-5.02975	5.03574e-07	1.349e-06	XP_013668827.1 PREDICTED: uncharacterized protein LOC106373156 [Brassica napus]	-	-	-	-	-
XLOC_064987	2.88333	0.286667	-3.33029	2.54117e-11	8.90542e-11	-	-	-	-	-	-
XLOC_065020	2.09	0.443333	-2.23704	1.97316e-07	5.4491e-07	CDX84128.1 BnaC04g08900D [Brassica napus]	-	-	-	-	-
XLOC_065045	7.66667	0.72	-3.41253	3.89584e-49	3.87807e-48	XP_018441791.1 PREDICTED: uncharacterized protein LOC108813663 [Raphanus sativus]	-	-	-	-	-
XLOC_065046	9.59	1.41	-2.76584	2.31598e-29	1.53272e-28	XP_013642619.1 PREDICTED: uncharacterized protein LOC106347594 [Brassica napus]	-	-	-	-	-
XLOC_065061	0.27	0.01	-4.75489	3.46214e-05	8.03081e-05	CDY62812.1 BnaC04g55500D [Brassica napus]	-	-	GO:0016020//membrane	-	-
XLOC_065072	0.746667	0.02	-5.22239	7.58458e-07	2.00445e-06	CDY10882.1 BnaC01g14970D [Brassica napus]	-	-	-	-	-
XLOC_065079	1.06	0.256667	-2.0461	7.14604e-05	0.000161245	XP_013609190.1 PREDICTED: probable polygalacturonase [Brassica oleracea var. oleracea] [Brassica oleracea]	-	-	GO:0044464//cell part;GO:0030312//external encapsulating structure;GO:0005623//cell;GO:0071944//cell periphery	-	GO:0008152//metabolic process;GO:0044238//primary metabolic process
XLOC_065115	1.30333	0.22	-2.56663	5.04232e-10	1.64337e-09	XP_013689008.1 PREDICTED: uncharacterized protein LOC106392766 [Brassica napus]	-	-	-	-	-
XLOC_065268	2.27333	0.24	-3.2437	2.48455e-15	1.04316e-14	CDY17213.1 BnaA05g09750D [Brassica napus]	-	-	-	GO:0003824//catalytic activity	GO:0044281//small molecule metabolic process;GO:0032787//monocarboxylic acid metabolic process;GO:0006721//terpenoid metabolic process;GO:1901615//organic hydroxy compound metabolic process;GO:0006629//lipid metabolic process;GO:0044763//single-organism cellular process;GO:0044699//single-organism process;GO:0044237//cellular metabolic process;GO:1902644//tertiary alcohol metabolic process;GO:000…
XLOC_065322	3.56667	0.476667	-2.90352	2.9148e-11	1.01847e-10	-	-	-	-	-	-
XLOC_065325	1.53667	0.33	-2.21927	2.88565e-06	7.31936e-06	XP_010476893.1 PREDICTED: transcription initiation factor TFIID subunit 12b [Camelina sativa]	ko03022//Basal transcription factors	K03126	GO:0043226//organelle;GO:0043231//intracellular membrane-bounded organelle;GO:0005622//intracellular;GO:0043229//intracellular organelle;GO:0044424//intracellular part;GO:0005634//nucleus;GO:0043227//membrane-bounded organelle;GO:0005623//cell;GO:0044464//cell part	-	GO:0018130//heterocycle biosynthetic process;GO:0008152//metabolic process;GO:0032870//cellular response to hormone stimulus;GO:0000160//phosphorelay signal transduction system;GO:0006396//RNA processing;GO:0071495//cellular response to endogenous stimulus;GO:0007154//cell communication;GO:1901362//organic cyclic compound biosynthetic process;GO:0009987//cellular process;GO:0016070//RNA metabolic…
XLOC_065475	5.49333	1.17667	-2.22298	1.01885e-39	8.53766e-39	XP_013662164.1 PREDICTED: probable WRKY transcription factor 19 isoform X1 [Brassica napus]	-	-	-	-	-
XLOC_065515	9.38667	0.966667	-3.27952	2.10062e-140	5.23144e-139	CDX71550.1 BnaC04g17850D [Brassica napus]	-	-	-	-	-
XLOC_065532	0.78	0.02	-5.2854	5.43161e-09	1.66484e-08	XP_013623934.1 PREDICTED: LOW QUALITY PROTEIN: calcium-dependent protein kinase 25 [Brassica oleracea var. oleracea] [Brassica oleracea]	ko04626//Plant-pathogen interaction	K13412	-	-	-
XLOC_065559	0.0666667	0.51	2.93546	8.7896e-06	2.1449e-05	CDY31810.1 BnaC01g27660D [Brassica napus]	ko00480//Glutathione metabolism	K00799	GO:0044424//intracellular part;GO:0005622//intracellular;GO:0044464//cell part;GO:0005623//cell	GO:0003824//catalytic activity	GO:0044237//cellular metabolic process;GO:0019538//protein metabolic process;GO:0009987//cellular process;GO:0006006//glucose metabolic process;GO:0019318//hexose metabolic process;GO:0044265//cellular macromolecule catabolic process;GO:0044763//single-organism cellular process;GO:0044723//single-organism carbohydrate metabolic process;GO:0030163//protein catabolic process;GO:0044712//single-orga…
XLOC_065560	0.95	0.23	-2.04629	0.000260063	0.000555939	CDY31808.1 BnaC01g27640D [Brassica napus]	ko04144//Endocytosis	K01528	GO:0005623//cell;GO:0044424//intracellular part;GO:0005622//intracellular;GO:0043227//membrane-bounded organelle;GO:0043229//intracellular organelle;GO:0044464//cell part;GO:0016020//membrane;GO:0044444//cytoplasmic part;GO:0043226//organelle;GO:0043231//intracellular membrane-bounded organelle;GO:0005773//vacuole;GO:0005737//cytoplasm	GO:0005488//binding;GO:0005515//protein binding	GO:0016192//vesicle-mediated transport;GO:0051234//establishment of localization;GO:0006810//transport;GO:0051179//localization
XLOC_065629	3.8	0.383333	-3.30933	3.28952e-23	1.82953e-22	-	-	-	-	-	-
XLOC_065630	8.06333	1.61333	-2.32133	1.82229e-51	1.88617e-50	CDY03849.1 BnaC07g10740D [Brassica napus]	ko03015//mRNA surveillance pathway	K03456	-	-	-
XLOC_065669	1.28333	0.08	-4.00375	4.35985e-12	1.58381e-11	XP_002884187.1 transducin family protein [Arabidopsis lyrata subsp. lyrata] [Arabidopsis lyrata]	ko03008//Ribosome biogenesis in eukaryotes	K14552	-	-	-
XLOC_065680	6.19667	1.34	-2.20926	2.16732e-09	6.8031e-09	CDY18296.1 BnaC09g30460D [Brassica napus]	-	-	-	-	-
XLOC_065691	0.996667	0.09	-3.46911	1.39059e-08	4.15047e-08	CDY59197.1 BnaCnng34440D [Brassica napus]	-	-	-	-	-
XLOC_065713	0.0133333	0.426667	5	1.22474e-10	4.13388e-10	XP_013635184.1 PREDICTED: F-box protein At1g61340-like [Brassica oleracea var. oleracea] [Brassica oleracea]	-	-	-	-	-
XLOC_065810	1.23667	0.28	-2.14296	7.14787e-05	0.000161277	CDY04043.1 BnaC02g37580D [Brassica napus]	-	-	-	-	-
XLOC_065854	102.107	807.09	2.98265	0	0	XP_013655628.1 PREDICTED: probable mediator of RNA polymerase II transcription subunit 37e [Brassica napus]	ko04141//Protein processing in endoplasmic reticulum;ko03040//Spliceosome;ko04144//Endocytosis	K03283	-	-	-
XLOC_065859	0.803333	0.04	-4.32793	0.00044882	0.00093638	XP_009138758.1 PREDICTED: probable F-box protein At3g61730 [Brassica rapa]	-	-	GO:0043227//membrane-bounded organelle;GO:0005622//intracellular;GO:0044424//intracellular part;GO:0005623//cell;GO:0043229//intracellular organelle;GO:0044464//cell part;GO:0043231//intracellular membrane-bounded organelle;GO:0043226//organelle	-	-
XLOC_065861	1.73	0.07	-4.62727	2.90404e-26	1.77027e-25	XP_013631830.1 PREDICTED: mitogen-activated protein kinase kinase kinase 1-like isoform X2 [Brassica oleracea var. oleracea] [Brassica oleracea]	ko04626//Plant-pathogen interaction	K13414	-	-	-
XLOC_065887	2.16333	0.37	-2.54766	2.03033e-05	4.80895e-05	CDY60328.1 BnaC04g55360D [Brassica napus]	-	-	-	-	-
XLOC_065947	0.716667	0.0266667	-4.74819	3.64605e-07	9.871e-07	XP_010519813.1 PREDICTED: calcium-dependent protein kinase 34 isoform X1 [Tarenaya hassleriana]	ko04626//Plant-pathogen interaction	K13412	GO:0043231//intracellular membrane-bounded organelle;GO:0043226//organelle;GO:0016020//membrane;GO:0005622//intracellular;GO:0043227//membrane-bounded organelle;GO:0005623//cell;GO:0043229//intracellular organelle;GO:0044424//intracellular part;GO:0044464//cell part	GO:0016772//transferase activity, transferring phosphorus-containing groups;GO:0016301//kinase activity;GO:0003824//catalytic activity;GO:0016740//transferase activity;GO:0016773//phosphotransferase activity, alcohol group as acceptor;GO:0004672//protein kinase activity	GO:0050793//regulation of developmental process;GO:0006468//protein phosphorylation;GO:0043412//macromolecule modification;GO:0022604//regulation of cell morphogenesis;GO:0010769//regulation of cell morphogenesis involved in differentiation;GO:0071704//organic substance metabolic process;GO:0036211//protein modification process;GO:0006464//cellular protein modification process;GO:0009987//cellula…
XLOC_066032	3.49667	0.163333	-4.42009	4.74309e-12	1.72044e-11	-	-	-	-	-	-
XLOC_066072	5.38333	0.94	-2.51777	2.80482e-31	1.94541e-30	XP_013636097.1 PREDICTED: uncharacterized protein LOC106341896 [Brassica oleracea var. oleracea] [Brassica oleracea]	-	-	-	-	-
XLOC_066078	3.81333	0.596667	-2.67606	3.28647e-30	2.22148e-29	CDX95308.1 BnaC04g28500D [Brassica napus]	-	-	-	-	-
XLOC_066125	0.566667	5.14667	3.18307	1.05216e-24	6.1381e-24	CDY70512.1 BnaCnng68680D [Brassica napus]	-	-	-	-	-
XLOC_066195	10.29	0.223333	-5.5259	7.54674e-126	1.69406e-124	CDY33704.1 BnaC04g29470D [Brassica napus]	-	-	-	-	-
XLOC_066237	0.57	0.06	-3.24793	0.000173902	0.000378064	XP_013649535.1 PREDICTED: kinesin KP1-like [Brassica napus]	-	-	-	-	GO:0044238//primary metabolic process;GO:0060255//regulation of macromolecule metabolic process;GO:0065007//biological regulation;GO:0008152//metabolic process;GO:0043170//macromolecule metabolic process;GO:0010468//regulation of gene expression;GO:0044763//single-organism cellular process;GO:0048519//negative regulation of biological process;GO:0009892//negative regulation of metabolic process;G…
XLOC_066238	1.46333	9.03333	2.626	9.64847e-21	4.95966e-20	CDX74610.1 BnaA04g07790D [Brassica napus]	-	-	GO:0044464//cell part;GO:0043231//intracellular membrane-bounded organelle;GO:0043227//membrane-bounded organelle;GO:0043226//organelle;GO:0044424//intracellular part;GO:0043229//intracellular organelle;GO:0005623//cell;GO:0005622//intracellular	-	-
XLOC_066249	1.39667	0.0533333	-4.71081	7.29496e-08	2.07849e-07	XP_013613952.1 PREDICTED: uncharacterized protein LOC106320131 [Brassica oleracea var. oleracea] [Brassica oleracea]	-	-	-	-	-
XLOC_066255	18.67	0.173333	-6.75103	1.19574e-217	4.74468e-216	XP_018478403.1 PREDICTED: 1-aminocyclopropane-1-carboxylate oxidase homolog 10-like [Raphanus sativus]	-	-	-	GO:0016491//oxidoreductase activity;GO:0016641//oxidoreductase activity, acting on the CH-NH2 group of donors, oxygen as acceptor;GO:0003824//catalytic activity;GO:0016638//oxidoreductase activity, acting on the CH-NH2 group of donors	-
XLOC_066360	3.67	18.4967	2.33341	1.0598e-110	2.1105e-109	CDY36369.1 BnaC04g32770D [Brassica napus]	-	-	-	-	-
XLOC_066367	5.06333	0.83	-2.6089	4.89334e-36	3.78476e-35	XP_013613644.1 PREDICTED: uncharacterized protein LOC106319794 [Brassica oleracea var. oleracea] [Brassica oleracea]	-	-	-	-	-
XLOC_066368	2.08333	0.276667	-2.91267	1.46834e-13	5.71697e-13	CDY36384.1 BnaC04g32920D [Brassica napus]	ko00190//Oxidative phosphorylation;ko01100//Metabolic pathways	K00413	GO:0005739//mitochondrion;GO:0043229//intracellular organelle;GO:0044422//organelle part;GO:0043227//membrane-bounded organelle;GO:0044444//cytoplasmic part;GO:0031975//envelope;GO:0043231//intracellular membrane-bounded organelle;GO:0019866//organelle inner membrane;GO:0044429//mitochondrial part;GO:0044425//membrane part;GO:0044424//intracellular part;GO:0005623//cell;GO:0005740//mitochondrial …	GO:0005488//binding;GO:0009055//electron carrier activity	GO:0043632//modification-dependent macromolecule catabolic process;GO:0043170//macromolecule metabolic process;GO:0070271//protein complex biogenesis;GO:0006950//response to stress;GO:0044249//cellular biosynthetic process;GO:0019538//protein metabolic process;GO:0009987//cellular process;GO:0022607//cellular component assembly;GO:0051603//proteolysis involved in cellular protein catabolic proces…
XLOC_066429	15.2	1.64333	-3.20937	5.02048e-118	1.06122e-116	-	-	-	-	-	-
XLOC_066434	5.01667	0.456667	-3.45752	3.60932e-30	2.43574e-29	CDY02419.1 BnaA02g23280D [Brassica napus]	-	-	-	-	-
XLOC_066439	3.28667	0.713333	-2.20398	2.53539e-06	6.45637e-06	CDY27312.1 BnaC04g50930D [Brassica napus]	ko03040//Spliceosome	K12893	-	-	-
XLOC_066456	3.27	0.5	-2.70929	2.7006e-15	1.1317e-14	CDX99614.1 BnaC04g33710D [Brassica napus]	-	-	-	-	-
XLOC_066541	3.60667	0.19	-4.24659	8.53057e-78	1.25089e-76	XP_018474353.1 PREDICTED: uncharacterized protein LOC108845687 [Raphanus sativus]	-	-	-	-	-
XLOC_066544	3.94667	0.783333	-2.33294	9.88128e-23	5.41537e-22	-	-	-	-	-	-
XLOC_066584	1.56667	0.126667	-3.62859	3.03332e-12	1.11123e-11	CDY65664.1 BnaC09g54770D [Brassica napus]	-	-	-	-	-
XLOC_066585	1.62667	0.206667	-2.97654	9.65808e-08	2.72568e-07	CDY65664.1 BnaC09g54770D [Brassica napus]	-	-	-	-	-
XLOC_066606	3.54667	0.673333	-2.39707	7.13725e-10	2.3054e-09	XP_006409678.1 hypothetical protein EUTSA_v10022518mg [Eutrema salsugineum]	-	-	-	-	-
XLOC_066679	15.44	2.06333	-2.90362	3.32046e-259	1.59583e-257	CDY64663.1 BnaAnng19620D [Brassica napus]	ko03420//Nucleotide excision repair;ko03030//DNA replication;ko03440//Homologous recombination;ko03430//Mismatch repair	K07466	-	-	-
XLOC_066685	0.263333	1.44333	2.45444	7.81316e-07	2.06384e-06	-	-	-	-	-	-
XLOC_066868	0.656667	0.116667	-2.49277	5.49267e-05	0.000125103	XP_013720385.1 PREDICTED: uncharacterized protein LOC106424189 isoform X1 [Brassica napus]	-	-	-	-	-
XLOC_066926	0.933333	0.0933333	-3.32193	2.36655e-19	1.16001e-18	XP_013698475.1 PREDICTED: disease resistance protein RML1A-like [Brassica napus]	-	-	-	-	GO:0050896//response to stimulus;GO:0006950//response to stress
XLOC_066953	18.5533	4.25667	-2.12388	7.53103e-40	6.33139e-39	NP_197187.1 telomerase reverse transcriptase [Arabidopsis thaliana]	-	-	-	GO:0016740//transferase activity;GO:0003964//RNA-directed DNA polymerase activity;GO:0003824//catalytic activity;GO:0034061//DNA polymerase activity;GO:0016779//nucleotidyltransferase activity;GO:0016772//transferase activity, transferring phosphorus-containing groups;GO:0005488//binding	GO:0008152//metabolic process;GO:0046483//heterocycle metabolic process;GO:0006259//DNA metabolic process;GO:0051179//localization;GO:0006997//nucleus organization;GO:0009987//cellular process;GO:0051640//organelle localization;GO:0044237//cellular metabolic process;GO:0006725//cellular aromatic compound metabolic process;GO:0071840//cellular component organization or biogenesis;GO:0009059//macro…
XLOC_066962	0.273333	0.001	-8.09452	5.04823e-05	0.00011536	XP_013633353.1 PREDICTED: F-box protein At1g59680-like [Brassica oleracea var. oleracea] [Brassica oleracea]	-	-	-	-	-
XLOC_066976	1.17667	0.113333	-3.37606	1.76288e-05	4.19747e-05	-	-	-	-	-	-
XLOC_067005	5.07333	0.663333	-2.93513	8.65278e-25	5.06451e-24	-	-	-	-	-	-
XLOC_067162	1.68667	0.256667	-2.71621	3.36716e-12	1.23074e-11	XP_013727516.1 PREDICTED: uncharacterized protein LOC106431249 [Brassica napus]	ko03040//Spliceosome	K12862	-	-	-
XLOC_067244	0.906667	0.14	-2.69515	1.37852e-23	7.75535e-23	AAD17414.1 copia-like retroelement pol polyprotein [Arabidopsis thaliana]	-	-	-	-	-
XLOC_067512	5.60333	0.906667	-2.62764	3.29172e-45	3.06e-44	CDY27483.1 BnaC04g51240D [Brassica napus]	ko01200//Carbon metabolism;ko01100//Metabolic pathways;ko00620//Pyruvate metabolism;ko01110//Biosynthesis of secondary metabolites;ko00020//Citrate cycle (TCA cycle);ko01130//Biosynthesis of antibiotics;ko01120//Microbial metabolism in diverse environments	K01679	GO:0044464//cell part;GO:0043226//organelle;GO:0005622//intracellular;GO:0043227//membrane-bounded organelle;GO:0043229//intracellular organelle;GO:0005623//cell;GO:0044424//intracellular part;GO:0043231//intracellular membrane-bounded organelle	GO:0005488//binding	GO:0009628//response to abiotic stimulus;GO:0006970//response to osmotic stress;GO:0032502//developmental process;GO:0050896//response to stimulus;GO:0006950//response to stress;GO:0000003//reproduction;GO:0003006//developmental process involved in reproduction;GO:0022414//reproductive process
XLOC_067729	0.686667	0.0333333	-4.36457	0.000121561	0.000268434	CDY08635.1 BnaC04g19440D [Brassica napus]	-	-	-	-	-
XLOC_067823	2.5	0.556667	-2.16704	1.38539e-15	5.87715e-15	CDY16413.1 BnaA02g12170D [Brassica napus]	ko03022//Basal transcription factors	K03137	-	-	-
XLOC_067859	1.97333	0.183333	-3.42809	2.601e-22	1.40564e-21	XP_013730329.1 PREDICTED: uncharacterized protein LOC106434036 [Brassica napus]	-	-	-	-	-
XLOC_067927	0.846667	0.0566667	-3.90122	1.14275e-05	2.76243e-05	CDX74973.1 BnaA05g07190D [Brassica napus]	-	-	-	-	-
XLOC_068011	4.34667	0.723333	-2.58718	4.97913e-27	3.10159e-26	KHG01860.1 Kinesin-related 6 [Gossypium arboreum]	-	-	GO:0044464//cell part;GO:0005623//cell	-	-
XLOC_068016	1.02333	0.193333	-2.40411	0.000335354	0.00070899	CDY47121.1 BnaC04g13780D [Brassica napus]	-	-	-	-	-
XLOC_068045	3.11667	0.146667	-4.40939	3.10767e-19	1.51651e-18	-	-	-	-	-	-
XLOC_068056	10.1167	1.69333	-2.5788	3.62964e-14	1.45112e-13	-	-	-	-	-	-
XLOC_068059	0.376667	0.001	-8.55714	3.4349e-05	7.9696e-05	CDY50459.1 BnaC04g25050D [Brassica napus]	ko03010//Ribosome	K02880	-	-	-
XLOC_068105	1.56333	0.3	-2.38159	3.68794e-10	1.21089e-09	XP_013689008.1 PREDICTED: uncharacterized protein LOC106392766 [Brassica napus]	-	-	-	-	-
XLOC_068178	34.06	4.55	-2.90414	1.29535e-119	2.77902e-118	XP_013742731.1 PREDICTED: uncharacterized protein LOC106445682 [Brassica napus]	-	-	-	-	-
XLOC_068205	30.8067	4.28	-2.84756	2.04373e-227	8.53133e-226	XP_013682539.1 PREDICTED: uncharacterized protein At1g01500-like [Brassica napus]	-	-	GO:0005622//intracellular;GO:0043231//intracellular membrane-bounded organelle;GO:0043226//organelle;GO:0044424//intracellular part;GO:0044464//cell part;GO:0043229//intracellular organelle;GO:0005623//cell;GO:0043227//membrane-bounded organelle	-	-
XLOC_068270	32.2433	7.23667	-2.1556	1.68504e-84	2.65445e-83	CDX93207.1 BnaC04g46890D [Brassica napus]	-	-	-	-	-
XLOC_068423	0.001	0.353333	8.46489	4.55789e-05	0.000104542	XP_018509600.1 PREDICTED: uncharacterized protein LOC108869592 [Brassica rapa]	-	-	-	-	-
XLOC_068474	2.02	0.206667	-3.28898	6.91876e-10	2.23696e-09	XP_018434334.1 PREDICTED: probable ATP-dependent DNA helicase CHR12 [Raphanus sativus]	-	-	GO:0005618//cell wall;GO:0043227//membrane-bounded organelle;GO:0005773//vacuole;GO:0044424//intracellular part;GO:0071944//cell periphery;GO:0043226//organelle;GO:0005623//cell;GO:0044437//vacuolar part;GO:0043229//intracellular organelle;GO:0044422//organelle part;GO:0044444//cytoplasmic part;GO:0044446//intracellular organelle part;GO:0044464//cell part;GO:0005737//cytoplasm;GO:0043231//intrac…	-	-
XLOC_068561	14.7767	1.89333	-2.96432	2.82321e-110	5.59827e-109	KFK21940.1 hypothetical protein AALP_AAs40902U000100 [Arabis alpina]	-	-	-	-	-
XLOC_068590	1.28	0.0933333	-3.77761	1.24201e-08	3.71951e-08	CDY53032.1 BnaCnng24040D [Brassica napus]	ko01200//Carbon metabolism;ko01100//Metabolic pathways;ko00620//Pyruvate metabolism;ko00710//Carbon fixation in photosynthetic organisms;ko01120//Microbial metabolism in diverse environments	K01595	-	-	-
XLOC_068616	4.26667	0.636667	-2.7445	9.00809e-43	7.99936e-42	CDY53120.1 BnaCnng24480D [Brassica napus]	-	-	-	-	-
XLOC_068659	4.96	0.733333	-2.7578	1.27886e-39	1.06889e-38	XP_013618728.1 PREDICTED: RNA polymerase II-associated protein 3 isoform X1 [Brassica oleracea var. oleracea] [Brassica oleracea]	-	-	-	-	-
XLOC_068665	1.95667	0.323333	-2.5973	1.80441e-12	6.68805e-12	XP_013633746.1 PREDICTED: membrin-11 [Brassica oleracea var. oleracea] [Brassica oleracea]	ko04130//SNARE interactions in vesicular transport	K08496	GO:0043229//intracellular organelle;GO:0005623//cell;GO:0044425//membrane part;GO:0043226//organelle;GO:0043231//intracellular membrane-bounded organelle;GO:0031224//intrinsic component of membrane;GO:0044424//intracellular part;GO:0016020//membrane;GO:0043227//membrane-bounded organelle;GO:0005622//intracellular;GO:0044464//cell part	-	GO:0046903//secretion;GO:0045184//establishment of protein localization;GO:1902578//single-organism localization;GO:0006810//transport;GO:0051641//cellular localization;GO:0008104//protein localization;GO:0051179//localization;GO:0044699//single-organism process;GO:0009987//cellular process;GO:0051234//establishment of localization;GO:0071702//organic substance transport;GO:0044763//single-organi…
XLOC_068668	1.16667	0.203333	-2.52047	1.70134e-05	4.05664e-05	XP_013634557.1 PREDICTED: uncharacterized protein LOC106340225 [Brassica oleracea var. oleracea] [Brassica oleracea]	-	-	-	-	-
XLOC_068677	0.623333	0.0133333	-5.54689	4.48926e-09	1.38287e-08	XP_013750838.1 PREDICTED: G-type lectin S-receptor-like serine/threonine-protein kinase SD1-29 [Brassica napus]	-	-	-	-	-
XLOC_068680	9.51333	0.696667	-3.77141	1.17493e-52	1.24142e-51	-	-	-	-	-	-
XLOC_068697	1.84333	0.08	-4.52617	2.52532e-19	1.23645e-18	CDY07260.1 BnaC04g19110D [Brassica napus]	-	-	-	-	-
XLOC_068705	0.706667	4.20667	2.57358	4.05348e-32	2.8688e-31	CDY07245.1 BnaC04g19260D [Brassica napus]	-	-	-	-	-
XLOC_068721	4.02	0.656667	-2.61396	4.59926e-16	1.99164e-15	CDY08635.1 BnaC04g19440D [Brassica napus]	-	-	-	-	-
XLOC_068768	1.82333	0.0533333	-5.0954	2.81404e-21	1.47341e-20	XP_018444991.1 PREDICTED: uncharacterized protein LOC108816925 [Raphanus sativus]	-	-	-	-	-
XLOC_068820	5.45	0.583333	-3.22386	3.06823e-155	8.42556e-154	JAU83640.1 Transposon Ty3-I Gag-Pol polyprotein [Noccaea caerulescens]	-	-	-	-	-
XLOC_068922	1.76	0.253333	-2.79647	1.00249e-10	3.40001e-10	CDX87648.1 BnaA07g32250D [Brassica napus]	ko03050//Proteasome	K03033	GO:0032991//macromolecular complex;GO:0044424//intracellular part;GO:0043234//protein complex;GO:0044464//cell part;GO:0005622//intracellular;GO:0016020//membrane;GO:0022624//proteasome accessory complex;GO:0005623//cell;GO:0000502//proteasome complex;GO:0044444//cytoplasmic part;GO:0005838//proteasome regulatory particle;GO:0005737//cytoplasm	-	GO:0051603//proteolysis involved in cellular protein catabolic process;GO:0022402//cell cycle process;GO:0044711//single-organism biosynthetic process;GO:0044085//cellular component biogenesis;GO:0001558//regulation of cell growth;GO:0043632//modification-dependent macromolecule catabolic process;GO:1901360//organic cyclic compound metabolic process;GO:0009058//biosynthetic process;GO:0009057//ma…
XLOC_068975	1.15667	0.236667	-2.28904	8.88176e-08	2.51286e-07	XP_018471700.1 PREDICTED: nuclear pore complex protein NUP85 isoform X1 [Raphanus sativus]	ko03013//RNA transport	K14304	GO:0044464//cell part;GO:0012505//endomembrane system;GO:0005623//cell	GO:0005488//binding	GO:0006913//nucleocytoplasmic transport;GO:0044767//single-organism developmental process;GO:0023052//signaling;GO:1902589//single-organism organelle organization;GO:0051168//nuclear export;GO:0016482//cytoplasmic transport;GO:0034645//cellular macromolecule biosynthetic process;GO:0048367//shoot system development;GO:0070887//cellular response to chemical stimulus;GO:0044763//single-organism cel…
XLOC_068987	0.173333	0.001	-7.43741	2.9918e-05	6.9795e-05	XP_013666980.1 PREDICTED: G-type lectin S-receptor-like serine/threonine-protein kinase At1g11280 isoform X3 [Brassica napus]	-	-	-	GO:0005488//binding;GO:0016772//transferase activity, transferring phosphorus-containing groups;GO:0003824//catalytic activity;GO:0016740//transferase activity	-
XLOC_068995	4.36333	0.493333	-3.1448	9.04312e-36	6.9519e-35	XP_018472027.1 PREDICTED: chaperone protein ClpC2, chloroplastic-like [Raphanus sativus]	-	-	-	-	-
XLOC_069019	0.85	0.001	-9.73132	6.95223e-06	1.71147e-05	CDX95325.1 BnaC04g28330D [Brassica napus]	-	-	-	-	-
XLOC_069032	3.65333	0.273333	-3.74048	3.77902e-20	1.90169e-19	-	-	-	-	-	-
XLOC_069060	0.873333	0.0633333	-3.7855	6.47035e-10	2.09625e-09	XP_013650680.1 PREDICTED: uncharacterized protein LOC106355246 [Brassica napus]	-	-	-	-	-
XLOC_069070	26.1367	5.65667	-2.20805	2.30937e-167	6.85355e-166	XP_013584449.1 PREDICTED: dof zinc finger protein DOF1.3 [Brassica oleracea var. oleracea] [Brassica oleracea]	-	-	-	-	-
XLOC_069081	0.423333	0.0166667	-4.66676	0.000243206	0.000521635	CDX85144.1 BnaC07g07620D [Brassica napus]	-	-	-	-	-
XLOC_069190	2.47667	0.503333	-2.29881	4.12253e-10	1.34997e-09	JAU22407.1 E3 ubiquitin-protein ligase XBAT32 [Noccaea caerulescens]	-	-	-	-	-
XLOC_069206	4.71333	0.82	-2.52305	5.48487e-16	2.36882e-15	CDX74515.1 BnaA04g08740D [Brassica napus]	-	-	-	-	-
XLOC_069221	2.20667	0.346667	-2.67025	1.73876e-37	1.39127e-36	XP_009139931.1 PREDICTED: disease resistance protein RPS6-like isoform X1 [Brassica rapa]	-	-	-	-	-
XLOC_069243	0.786667	0.03	-4.71272	2.59548e-06	6.60534e-06	CDY36829.1 BnaC04g32220D [Brassica napus]	-	-	-	-	-
XLOC_069251	4.57333	0.856667	-2.41644	7.08789e-18	3.29427e-17	XP_013601844.1 PREDICTED: acyl-CoA-binding domain-containing protein 3 isoform X1 [Brassica oleracea var. oleracea] [Brassica oleracea]	-	-	-	-	-
XLOC_069300	3.49667	0.52	-2.7494	6.09129e-38	4.91505e-37	CDY17768.1 BnaC08g21760D [Brassica napus]	-	-	-	-	-
XLOC_069302	3.60667	0.196667	-4.19684	4.57279e-69	6.02372e-68	CDX91303.1 BnaC02g27140D [Brassica napus]	-	-	-	-	-
XLOC_069347	0.116667	23.77	7.67061	2.01219e-232	8.57713e-231	CDY72366.1 BnaUnng05060D [Brassica napus]	-	-	-	GO:0016903//oxidoreductase activity, acting on the aldehyde or oxo group of donors;GO:0005488//binding;GO:0016772//transferase activity, transferring phosphorus-containing groups;GO:0016620//oxidoreductase activity, acting on the aldehyde or oxo group of donors, NAD or NADP as acceptor;GO:0016491//oxidoreductase activity;GO:0003824//catalytic activity;GO:0016301//kinase activity;GO:0016740//trans…	GO:0006950//response to stress;GO:0008610//lipid biosynthetic process;GO:1901617//organic hydroxy compound biosynthetic process;GO:0009620//response to fungus;GO:0009987//cellular process;GO:0044283//small molecule biosynthetic process;GO:0016128//phytosteroid metabolic process;GO:0008202//steroid metabolic process;GO:0042221//response to chemical;GO:0006694//steroid biosynthetic process;GO:19016…
XLOC_069387	11.3033	1.79	-2.65872	9.46057e-89	1.54782e-87	CDY17023.1 BnaA08g03870D [Brassica napus]	-	-	GO:0031975//envelope;GO:0044424//intracellular part;GO:0044446//intracellular organelle part;GO:0044422//organelle part;GO:0031967//organelle envelope;GO:0043229//intracellular organelle;GO:0043231//intracellular membrane-bounded organelle;GO:0044435//plastid part;GO:0005623//cell;GO:0009526//plastid envelope;GO:0043227//membrane-bounded organelle;GO:0044464//cell part;GO:0009536//plastid;GO:0044…	-	-
XLOC_069480	4.59667	0.453333	-3.34194	4.21545e-37	3.34183e-36	XP_013642505.1 PREDICTED: uncharacterized protein LOC106347499 isoform X3 [Brassica napus]	-	-	-	-	-
XLOC_069502	4.31333	0.906667	-2.25016	1.33171e-09	4.2345e-09	XP_013697668.1 PREDICTED: protein SIEL-like [Brassica napus]	-	-	-	-	-
XLOC_069540	1.07333	0.226667	-2.24345	2.77857e-05	6.49647e-05	CDY69654.1 BnaCnng64650D [Brassica napus]	-	-	GO:0044464//cell part;GO:0043226//organelle;GO:0044424//intracellular part;GO:0005622//intracellular;GO:0043231//intracellular membrane-bounded organelle;GO:0043229//intracellular organelle;GO:0005623//cell;GO:0043227//membrane-bounded organelle	-	-
XLOC_069787	0.0133333	0.363333	4.76818	8.80439e-06	2.14837e-05	CDY36606.1 BnaC06g06590D [Brassica napus]	ko04075//Plant hormone signal transduction	K14497	-	-	GO:0048856//anatomical structure development;GO:0044767//single-organism developmental process;GO:0007275//multicellular organism development;GO:0065007//biological regulation;GO:0048731//system development;GO:0009987//cellular process;GO:0022611//dormancy process;GO:1901701//cellular response to oxygen-containing compound;GO:0010033//response to organic substance;GO:0050789//regulation of biolog…
XLOC_069845	0.513333	0.01	-5.68182	2.40086e-10	7.97095e-10	XP_018479869.1 PREDICTED: ATP-dependent zinc metalloprotease FTSH 3, mitochondrial-like [Raphanus sativus]	-	-	-	-	-
XLOC_069858	1.77	0.416667	-2.08678	1.08648e-10	3.67886e-10	CDY39778.1 BnaA09g10300D [Brassica napus]	-	-	-	-	-
XLOC_070026	0.763333	9.03333	3.56487	6.63376e-34	4.90035e-33	CDX93321.1 BnaC04g45750D [Brassica napus]	-	-	-	-	-
XLOC_070047	7.75333	1.90333	-2.02629	7.02953e-48	6.83966e-47	XP_013636051.1 PREDICTED: intron-binding protein aquarius isoform X1 [Brassica oleracea var. oleracea] [Brassica oleracea]	ko03040//Spliceosome	K12874	GO:0043229//intracellular organelle;GO:0044464//cell part;GO:0009536//plastid;GO:0016020//membrane;GO:0043226//organelle;GO:0043227//membrane-bounded organelle;GO:0005623//cell;GO:0044444//cytoplasmic part;GO:0005737//cytoplasm;GO:0005622//intracellular;GO:0044424//intracellular part;GO:0043231//intracellular membrane-bounded organelle	-	-
XLOC_070065	23.7333	5.68333	-2.06211	4.12675e-32	2.91983e-31	CDY37855.1 BnaAnng05160D [Brassica napus]	-	-	-	-	-
XLOC_070076	1.84333	0.27	-2.77129	2.62091e-07	7.1721e-07	CDX68033.1 BnaA07g20730D [Brassica napus]	-	-	-	-	-
XLOC_070125	1.56333	0.286667	-2.44718	6.35977e-09	1.94008e-08	CDY39368.1 BnaC05g15190D [Brassica napus]	-	-	GO:0005737//cytoplasm;GO:0043229//intracellular organelle;GO:0043227//membrane-bounded organelle;GO:0044464//cell part;GO:0044424//intracellular part;GO:0016020//membrane;GO:0005739//mitochondrion;GO:0005623//cell;GO:0005622//intracellular;GO:0043231//intracellular membrane-bounded organelle;GO:0044444//cytoplasmic part;GO:0043226//organelle	-	-
XLOC_070147	9.26333	1.27333	-2.86292	1.53492e-47	1.48436e-46	CDY41026.1 BnaC05g14840D [Brassica napus]	-	-	-	-	-
XLOC_070232	7.84667	1.37667	-2.5109	5.1983e-46	4.90011e-45	CDY14808.1 BnaC04g48050D [Brassica napus]	ko04120//Ubiquitin mediated proteolysis	K04506	GO:0044464//cell part;GO:0043231//intracellular membrane-bounded organelle;GO:0043229//intracellular organelle;GO:0043226//organelle;GO:0005623//cell;GO:0044424//intracellular part;GO:0005622//intracellular;GO:0043227//membrane-bounded organelle	GO:0005488//binding	GO:0043170//macromolecule metabolic process;GO:0044707//single-multicellular organism process;GO:1901575//organic substance catabolic process;GO:0009987//cellular process;GO:0044237//cellular metabolic process;GO:0044248//cellular catabolic process;GO:0030163//protein catabolic process;GO:0008152//metabolic process;GO:0032501//multicellular organismal process;GO:0006508//proteolysis;GO:0019941//m…
XLOC_070274	0.316667	0.01	-4.98489	2.38179e-05	5.59982e-05	CDY00440.1 BnaC07g13860D [Brassica napus]	-	-	GO:0005623//cell;GO:0044464//cell part;GO:0005622//intracellular;GO:0044424//intracellular part	-	-
XLOC_070685	5.82	1.07	-2.44341	3.70826e-28	2.38601e-27	XP_009119714.1 PREDICTED: random slug protein 5 [Brassica rapa]	-	-	GO:0044424//intracellular part;GO:0043229//intracellular organelle;GO:0043227//membrane-bounded organelle;GO:0005622//intracellular;GO:0043226//organelle;GO:0044464//cell part;GO:0005623//cell;GO:0043231//intracellular membrane-bounded organelle	-	GO:0008652//cellular amino acid biosynthetic process;GO:0044710//single-organism metabolic process;GO:0008152//metabolic process;GO:1901564//organonitrogen compound metabolic process;GO:0009058//biosynthetic process;GO:0006520//cellular amino acid metabolic process;GO:0016053//organic acid biosynthetic process;GO:0044699//single-organism process;GO:1901576//organic substance biosynthetic process;…
XLOC_070734	0.0966667	1.16	3.58496	5.87938e-21	3.0457e-20	XP_013584343.1 PREDICTED: F-box/kelch-repeat protein SKIP6-like [Brassica oleracea var. oleracea] [Brassica oleracea]	-	-	-	-	-
XLOC_070875	2.17333	0.42	-2.37145	2.09575e-08	6.19055e-08	CDX84229.1 BnaC04g09910D [Brassica napus]	-	-	-	-	-
XLOC_070915	2.17333	0.416667	-2.38294	1.39868e-12	5.21323e-12	XP_013639117.1 PREDICTED: LOW QUALITY PROTEIN: F-box protein At1g49360-like [Brassica oleracea var. oleracea] [Brassica oleracea]	-	-	-	-	-
XLOC_070968	4.15	0.001	-12.0189	4.19871e-33	3.0464e-32	XP_013672869.1 PREDICTED: transcription factor BPE-like [Brassica napus]	-	-	-	-	-
XLOC_071034	1.11333	0.206667	-2.42951	7.22847e-05	0.000162992	CDX93532.1 BnaA06g05160D [Brassica napus]	-	-	-	-	-
XLOC_071285	1.99333	0.133333	-3.90207	2.0386e-21	1.07236e-20	CDY53794.1 BnaCnng25630D [Brassica napus]	-	-	-	-	-
XLOC_071286	1.09333	0.0266667	-5.35755	4.43245e-08	1.28223e-07	CDY39334.1 BnaC05g10450D [Brassica napus]	-	-	-	-	-
XLOC_071302	6.60333	0.16	-5.36705	2.09354e-30	1.42078e-29	CDY39321.1 BnaC05g10580D [Brassica napus]	-	-	-	GO:0005488//binding	-
XLOC_071385	2.09	0.44	-2.24793	9.80162e-06	2.3815e-05	-	-	-	-	-	-
XLOC_071406	6.87333	1.05333	-2.70605	6.02808e-56	6.67345e-55	XP_002890721.1 hypothetical protein ARALYDRAFT_472928 [Arabidopsis lyrata subsp. lyrata] [Arabidopsis lyrata]	ko04075//Plant hormone signal transduction	K14489	GO:0016020//membrane	GO:0019901//protein kinase binding;GO:0016788//hydrolase activity, acting on ester bonds;GO:0016791//phosphatase activity;GO:0042578//phosphoric ester hydrolase activity;GO:0004888//transmembrane signaling receptor activity;GO:0019900//kinase binding;GO:0003824//catalytic activity;GO:0004872//receptor activity;GO:0005488//binding;GO:0004672//protein kinase activity;GO:0016772//transferase activit…	GO:0034613//cellular protein localization;GO:0006950//response to stress;GO:0009719//response to endogenous stimulus;GO:0032501//multicellular organismal process;GO:0072329//monocarboxylic acid catabolic process;GO:0048513//animal organ development;GO:0051707//response to other organism;GO:1901361//organic cyclic compound catabolic process;GO:0072662//protein localization to peroxisome;GO:0006810…
XLOC_071483	2.35667	0.48	-2.29564	2.19209e-05	5.17304e-05	CDX80228.1 BnaC09g35140D [Brassica napus]	-	-	-	-	-
XLOC_071511	0.766667	0.166667	-2.20163	0.000111698	0.00024768	CDY35129.1 BnaA06g11390D [Brassica napus]	-	-	-	-	-
XLOC_071537	0.12	3.8	4.98489	1.24584e-29	8.30164e-29	XP_013641575.1 PREDICTED: glutathione S-transferase U24-like [Brassica napus]	ko00480//Glutathione metabolism	K00799	GO:0005622//intracellular;GO:0044424//intracellular part;GO:0005623//cell;GO:0044464//cell part	GO:0072341//modified amino acid binding;GO:0005488//binding	GO:0019752//carboxylic acid metabolic process;GO:0044255//cellular lipid metabolic process;GO:1901575//organic substance catabolic process;GO:0071822//protein complex subunit organization;GO:0044699//single-organism process;GO:0043248//proteasome assembly;GO:0044242//cellular lipid catabolic process;GO:0044248//cellular catabolic process;GO:0044267//cellular protein metabolic process;GO:0044763//…
XLOC_071689	4.18	0.703333	-2.57122	1.27301e-28	8.27655e-28	XP_013583480.1 PREDICTED: putative transmembrane protein At3g54730 [Brassica oleracea var. oleracea] [Brassica oleracea]	ko03040//Spliceosome	K12854	-	-	-
XLOC_071782	1.08333	0.186667	-2.53694	0.000114489	0.000253522	CDY04671.1 BnaC05g17090D [Brassica napus]	-	-	-	-	-
XLOC_071908	3.78333	0.793333	-2.25366	7.00476e-17	3.12804e-16	CDY71992.1 BnaCnng75460D, partial [Brassica napus]	-	-	-	-	-
XLOC_071914	2.28	0.423333	-2.42917	3.60718e-15	1.50275e-14	CDX85003.1 BnaC05g20520D [Brassica napus]	-	-	-	-	-
XLOC_072089	0.94	0.0633333	-3.89162	1.57666e-09	4.9919e-09	XP_009113267.1 PREDICTED: non-functional NADPH-dependent codeinone reductase 2-like [Brassica rapa]	-	-	-	-	GO:0050794//regulation of cellular process;GO:0023052//signaling;GO:0065007//biological regulation;GO:0051716//cellular response to stimulus;GO:0044700//single organism signaling;GO:0007165//signal transduction;GO:0000160//phosphorelay signal transduction system;GO:0009987//cellular process;GO:0007154//cell communication;GO:0044763//single-organism cellular process;GO:0050896//response to stimulu…
XLOC_072091	5.79	0.21	-4.7851	1.17004e-67	1.51272e-66	XP_013638901.1 PREDICTED: LOW QUALITY PROTEIN: transmembrane protein 56 [Brassica oleracea var. oleracea] [Brassica oleracea]	-	-	-	-	-
XLOC_072121	0.86	0.143333	-2.58496	4.54555e-05	0.000104283	-	-	-	-	-	-
XLOC_072131	7.69333	1.80333	-2.09294	6.87893e-13	2.59688e-12	-	-	-	-	-	-
XLOC_072202	2.48	0.506667	-2.29123	2.4864e-16	1.08864e-15	CDY62812.1 BnaC04g55500D [Brassica napus]	-	-	GO:0016020//membrane	-	-
XLOC_072231	2.66333	0.546667	-2.2845	5.72597e-11	1.96711e-10	XP_013687979.1 PREDICTED: 6,7-dimethyl-8-ribityllumazine synthase, chloroplastic-like [Brassica napus]	ko01100//Metabolic pathways;ko01110//Biosynthesis of secondary metabolites;ko00740//Riboflavin metabolism	K00794	GO:0044444//cytoplasmic part;GO:0044435//plastid part;GO:0044422//organelle part;GO:0005622//intracellular;GO:0009532//plastid stroma;GO:0043229//intracellular organelle;GO:0005623//cell;GO:0043227//membrane-bounded organelle;GO:0043231//intracellular membrane-bounded organelle;GO:0044464//cell part;GO:0043226//organelle;GO:0044446//intracellular organelle part;GO:0044424//intracellular part;GO:0…	GO:0016853//isomerase activity;GO:0016867//intramolecular transferase activity, transferring acyl groups;GO:0003824//catalytic activity;GO:0016866//intramolecular transferase activity	GO:0050896//response to stimulus;GO:0023052//signaling;GO:0009725//response to hormone;GO:0065007//biological regulation;GO:0044700//single organism signaling;GO:0006807//nitrogen compound metabolic process;GO:0050789//regulation of biological process;GO:0007154//cell communication;GO:0051716//cellular response to stimulus;GO:1901564//organonitrogen compound metabolic process;GO:0032870//cellular…
XLOC_072235	1.97333	0.116667	-4.08017	1.44595e-30	9.85958e-30	CDY04615.1 BnaC05g16530D [Brassica napus]	-	-	-	-	-
XLOC_072317	2.54	0.616667	-2.04227	2.84404e-09	8.86319e-09	XP_013697648.1 PREDICTED: uncharacterized protein LOC106401645 isoform X1 [Brassica napus]	ko03420//Nucleotide excision repair;ko03030//DNA replication;ko03440//Homologous recombination;ko03430//Mismatch repair	K07466	-	-	-
XLOC_072404	1.47	0.0866667	-4.0842	3.88976e-11	1.35041e-10	CDY14723.1 BnaC05g19800D [Brassica napus]	-	-	-	-	-
XLOC_072405	2.41667	0.296667	-3.0261	5.71412e-20	2.86024e-19	CDY14722.1 BnaC05g19790D [Brassica napus]	ko01100//Metabolic pathways;ko01110//Biosynthesis of secondary metabolites;ko00130//Ubiquinone and other terpenoid-quinone biosynthesis;ko01130//Biosynthesis of antibiotics	K02552	-	-	-
XLOC_072422	2.89667	0.723333	-2.00166	1.3051e-15	5.54315e-15	NP_193319.6 BTB/POZ domain-containing protein [Arabidopsis thaliana]	-	-	-	-	-
XLOC_072448	2.41	0.18	-3.74296	6.77453e-19	3.2685e-18	XP_013732444.1 PREDICTED: uncharacterized protein LOC106436033 [Brassica napus]	-	-	GO:0044464//cell part;GO:0044424//intracellular part;GO:0043229//intracellular organelle;GO:0043226//organelle;GO:0043231//intracellular membrane-bounded organelle;GO:0043227//membrane-bounded organelle;GO:0005622//intracellular;GO:0044444//cytoplasmic part;GO:0005737//cytoplasm;GO:0005623//cell;GO:0009536//plastid	-	GO:0044839//cell cycle G2/M phase transition;GO:0043412//macromolecule modification;GO:0051276//chromosome organization;GO:0090304//nucleic acid metabolic process;GO:0044237//cellular metabolic process;GO:0006479//protein methylation;GO:0018205//peptidyl-lysine modification;GO:0010629//negative regulation of gene expression;GO:0016458//gene silencing;GO:0060255//regulation of macromolecule metabo…
XLOC_072655	3.56	0.236667	-3.91095	1.42446e-25	8.51435e-25	XP_013587544.1 PREDICTED: protein trichome birefringence-like 32 [Brassica oleracea var. oleracea] [Brassica oleracea]	-	-	-	-	-
XLOC_072657	2.3	0.07	-5.03814	7.24518e-30	4.8534e-29	XP_013616967.1 PREDICTED: uncharacterized protein LOC106323376 [Brassica oleracea var. oleracea] [Brassica oleracea]	-	-	-	-	-
XLOC_072663	1.56	0.253333	-2.62244	1.33556e-08	3.99069e-08	CDY42256.1 BnaC02g11590D [Brassica napus]	-	-	GO:0043231//intracellular membrane-bounded organelle;GO:0044464//cell part;GO:0005622//intracellular;GO:0005623//cell;GO:0044424//intracellular part;GO:0043229//intracellular organelle;GO:0043227//membrane-bounded organelle;GO:0043226//organelle	-	GO:0009719//response to endogenous stimulus;GO:0010033//response to organic substance;GO:0050896//response to stimulus;GO:0042221//response to chemical;GO:0009725//response to hormone
XLOC_072665	2.28333	0.366667	-2.6386	1.06781e-23	6.03633e-23	XP_009121265.1 PREDICTED: uncharacterized protein LOC103846099 [Brassica rapa]	-	-	-	-	-
XLOC_072999	22.5133	4.26333	-2.40073	7.4205e-108	1.44007e-106	CDY15232.1 BnaC05g01110D [Brassica napus]	-	-	GO:0043226//organelle;GO:0044464//cell part;GO:0043231//intracellular membrane-bounded organelle;GO:0005623//cell;GO:0005737//cytoplasm;GO:0044444//cytoplasmic part;GO:0005622//intracellular;GO:0044424//intracellular part;GO:0043229//intracellular organelle;GO:0043227//membrane-bounded organelle	GO:0005488//binding;GO:0000988//transcription factor activity, protein binding;GO:0000989//transcription factor activity, transcription factor binding	GO:0010033//response to organic substance;GO:0009755//hormone-mediated signaling pathway;GO:0009628//response to abiotic stimulus;GO:0009719//response to endogenous stimulus;GO:0007165//signal transduction;GO:0007154//cell communication;GO:0009725//response to hormone;GO:0044699//single-organism process;GO:0050896//response to stimulus;GO:0023052//signaling;GO:0044700//single organism signaling;G…
XLOC_073226	0.85	0.0566667	-3.90689	5.7129e-06	1.41609e-05	XP_018473751.1 PREDICTED: uncharacterized protein LOC108844969 [Raphanus sativus]	-	-	-	-	-
XLOC_073363	6.33	0.526667	-3.58724	3.83599e-43	3.42723e-42	XP_018485373.1 PREDICTED: uncharacterized protein LOC108855966 [Raphanus sativus]	-	-	-	-	GO:0048869//cellular developmental process;GO:0032989//cellular component morphogenesis;GO:0030154//cell differentiation;GO:0000904//cell morphogenesis involved in differentiation;GO:0032502//developmental process;GO:0044767//single-organism developmental process;GO:0071840//cellular component organization or biogenesis;GO:0044699//single-organism process;GO:0009653//anatomical structure morphoge…
XLOC_073491	2.43667	0.21	-3.53645	0.000134994	0.000296807	XP_013614810.1 PREDICTED: uncharacterized protein LOC106321034, partial [Brassica oleracea var. oleracea] [Brassica oleracea]	-	-	-	-	-
XLOC_073591	0.396667	1.72667	2.12199	1.08158e-06	2.82944e-06	-	-	-	-	-	-
XLOC_073668	4.72667	0.856667	-2.46402	2.32183e-16	1.01784e-15	CDY45990.1 BnaA02g18060D [Brassica napus]	-	-	-	-	-
XLOC_073719	0.0766667	1.48333	4.2741	1.21083e-24	7.04835e-24	AFZ45968.1 ABA insensitve 5-like protein [Brassica oleracea var. capitata] [Brassica oleracea]	ko04075//Plant hormone signal transduction	K14432	GO:0043229//intracellular organelle;GO:0005623//cell;GO:0044424//intracellular part;GO:0043226//organelle;GO:0005622//intracellular;GO:0043227//membrane-bounded organelle;GO:0043231//intracellular membrane-bounded organelle;GO:0044464//cell part	GO:0003676//nucleic acid binding;GO:0005488//binding;GO:0097159//organic cyclic compound binding;GO:0001071//nucleic acid binding transcription factor activity;GO:1901363//heterocyclic compound binding	GO:0050794//regulation of cellular process;GO:0048608//reproductive structure development;GO:0043436//oxoacid metabolic process;GO:0044700//single organism signaling;GO:0071310//cellular response to organic substance;GO:0009059//macromolecule biosynthetic process;GO:0009725//response to hormone;GO:0022414//reproductive process;GO:0046483//heterocycle metabolic process;GO:0006139//nucleobase-conta…
XLOC_073860	2.78333	0.396667	-2.81081	2.20741e-11	7.7602e-11	XP_018485773.1 PREDICTED: rhodanese-like domain-containing protein 4A, chloroplastic [Raphanus sativus]	-	-	GO:0009579//thylakoid;GO:0044464//cell part;GO:0031984//organelle subcompartment;GO:0005737//cytoplasm;GO:0009534//chloroplast thylakoid;GO:0031976//plastid thylakoid;GO:0005622//intracellular;GO:0044434//chloroplast part;GO:0044444//cytoplasmic part;GO:0043229//intracellular organelle;GO:0009507//chloroplast;GO:0043231//intracellular membrane-bounded organelle;GO:0009536//plastid;GO:0044424//int…	-	-
XLOC_073908	2.63333	0.356667	-2.88424	2.08245e-16	9.14295e-16	XP_013583480.1 PREDICTED: putative transmembrane protein At3g54730 [Brassica oleracea var. oleracea] [Brassica oleracea]	ko03040//Spliceosome	K12854	-	-	-
XLOC_074010	0.95	0.166667	-2.51096	9.45624e-12	3.38689e-11	XP_013745555.1 PREDICTED: uncharacterized protein LOC106448177 [Brassica napus]	ko04144//Endocytosis	K07937	-	-	-
XLOC_074042	6.06333	1.37333	-2.14243	7.40015e-44	6.69251e-43	CDY04744.1 BnaC05g18450D [Brassica napus]	-	-	-	-	-
XLOC_074214	0.0666667	1.19	4.15785	2.26371e-09	7.09761e-09	-	-	-	-	-	-
XLOC_074243	3.43667	0.35	-3.29558	1.43263e-22	7.81985e-22	CDX80721.1 BnaC08g05550D [Brassica napus]	-	-	-	-	-
XLOC_074338	4.05667	0.786667	-2.36647	7.50477e-28	4.79081e-27	XP_018474229.1 PREDICTED: uncharacterized protein LOC108845532 [Raphanus sativus]	-	-	-	-	-
XLOC_074372	0.513333	0.0433333	-3.56635	2.1562e-07	5.93941e-07	CDY15314.1 BnaC06g08000D [Brassica napus]	ko04141//Protein processing in endoplasmic reticulum;ko01100//Metabolic pathways;ko00510//N-Glycan biosynthesis	K07151	-	-	-
XLOC_074397	3.20333	0.626667	-2.3538	3.48676e-28	2.24503e-27	CDY29927.1 BnaC05g29090D [Brassica napus]	-	-	-	-	-
XLOC_074483	3.95667	0.42	-3.23582	1.73359e-32	1.23796e-31	CDX68580.1 BnaC01g26580D [Brassica napus]	-	-	-	-	-
XLOC_074508	0.05	0.483333	3.27302	0.000221122	0.000476377	CDY06383.1 BnaC05g31470D [Brassica napus]	-	-	-	-	-
XLOC_074533	0.806667	0.0866667	-3.21842	3.5627e-12	1.30012e-11	CDY24891.1 BnaA03g59950D [Brassica napus]	-	-	-	-	-
XLOC_074541	1.68667	0.156667	-3.4284	1.28687e-18	6.14365e-18	CDY29821.1 BnaC05g31690D [Brassica napus]	-	-	GO:0016020//membrane	-	GO:0009888//tissue development;GO:0044767//single-organism developmental process;GO:0048856//anatomical structure development;GO:0048468//cell development;GO:0048869//cellular developmental process;GO:0016043//cellular component organization;GO:0009987//cellular process;GO:0009913//epidermal cell differentiation;GO:0008544//epidermis development;GO:0009653//anatomical structure morphogenesis;GO:0…
XLOC_074559	1.98667	0.47	-2.07962	4.00616e-06	1.00593e-05	-	-	-	-	-	-
XLOC_074568	1.75	0.176667	-3.30825	3.00061e-12	1.09983e-11	CDY46293.1 BnaC05g21630D [Brassica napus]	ko03010//Ribosome	K02945	-	-	-
XLOC_074631	14.9067	3.4	-2.13235	1.73942e-103	3.27185e-102	XP_013586885.1 PREDICTED: sugar transport protein 4 [Brassica oleracea var. oleracea] [Brassica oleracea]	-	-	GO:0031224//intrinsic component of membrane;GO:0044425//membrane part;GO:0016021//integral component of membrane;GO:0016020//membrane	GO:0015294//solute:cation symporter activity;GO:0051119//sugar transmembrane transporter activity;GO:0005402//cation:sugar symporter activity;GO:1901476//carbohydrate transporter activity;GO:0022891//substrate-specific transmembrane transporter activity;GO:0008324//cation transmembrane transporter activity;GO:0005215//transporter activity;GO:0015293//symporter activity;GO:0015295//solute:proton s…	GO:0009314//response to radiation;GO:0033554//cellular response to stress;GO:0008152//metabolic process;GO:0000302//response to reactive oxygen species;GO:0015766//disaccharide transport;GO:0009628//response to abiotic stimulus;GO:0015698//inorganic anion transport;GO:0044238//primary metabolic process;GO:0009416//response to light stimulus;GO:0001101//response to acid chemical;GO:0006820//anion …
XLOC_074646	0.766667	0.183333	-2.06413	0.000209668	0.000452525	XP_009147627.1 PREDICTED: uncharacterized protein LOC103871150 [Brassica rapa]	-	-	-	-	-
XLOC_074802	1.67	0.33	-2.33931	9.48904e-07	2.49267e-06	KMZ60844.1 60S ribosomal protein L17 [Zostera marina]	ko03010//Ribosome	K02880	-	-	-
XLOC_074876	0.896667	8.58333	3.25889	4.12015e-108	8.01877e-107	XP_013750133.1 PREDICTED: uncharacterized protein LOC106452530 isoform X1 [Brassica napus]	-	-	-	-	-
XLOC_074894	0.306667	6.21333	4.34062	7.71419e-71	1.03836e-69	XP_013587544.1 PREDICTED: protein trichome birefringence-like 32 [Brassica oleracea var. oleracea] [Brassica oleracea]	-	-	-	-	-
XLOC_074900	0.603333	0.0133333	-5.49985	3.45341e-08	1.00631e-07	CDY42252.1 BnaC02g11630D [Brassica napus]	ko01100//Metabolic pathways;ko01110//Biosynthesis of secondary metabolites;ko00130//Ubiquinone and other terpenoid-quinone biosynthesis	K06127	GO:0005623//cell;GO:0044464//cell part;GO:0043227//membrane-bounded organelle;GO:0005622//intracellular;GO:0043226//organelle;GO:0044424//intracellular part;GO:0043231//intracellular membrane-bounded organelle;GO:0043229//intracellular organelle	-	-
XLOC_074904	7.10667	0.886667	-3.00271	1.78419e-30	1.21261e-29	-	-	-	-	-	-
XLOC_075008	2.67667	14.21	2.4084	8.27601e-115	1.70026e-113	CDY28017.1 BnaC05g44190D [Brassica napus]	ko04141//Protein processing in endoplasmic reticulum;ko04626//Plant-pathogen interaction	K09487	-	-	-
XLOC_075390	15.74	1.79333	-3.13372	1.90343e-154	5.19635e-153	XP_013738976.1 PREDICTED: uncharacterized protein LOC106441753 [Brassica napus]	-	-	-	-	-
XLOC_075406	1.58667	0.11	-3.85042	1.27316e-09	4.0528e-09	CDY53272.1 BnaCnng24740D [Brassica napus]	-	-	-	-	-
XLOC_075423	0.733333	0.04	-4.1964	8.06877e-08	2.29005e-07	XP_013658393.1 PREDICTED: E3 ubiquitin-protein ligase RGLG2-like [Brassica napus]	-	-	-	-	-
XLOC_075533	3.62	0.766667	-2.23932	4.54708e-12	1.65046e-11	-	-	-	-	-	-
XLOC_075537	3.16	0.466667	-2.75946	3.4642e-12	1.26492e-11	CDY70959.1 BnaCnng70520D [Brassica napus]	-	-	-	-	-
XLOC_075611	3.94	0.833333	-2.24123	5.09304e-24	2.90934e-23	KYP35984.1 hypothetical protein KK1_042921 [Cajanus cajan]	-	-	-	GO:0097159//organic cyclic compound binding;GO:0003676//nucleic acid binding;GO:1901363//heterocyclic compound binding;GO:0005488//binding	GO:0016265//death;GO:0050789//regulation of biological process;GO:0044763//single-organism cellular process;GO:0033554//cellular response to stress;GO:0008219//cell death;GO:0050896//response to stimulus;GO:0045087//innate immune response;GO:0012501//programmed cell death;GO:0006950//response to stress;GO:0002376//immune system process;GO:0034050//host programmed cell death induced by symbiont;GO…
XLOC_075620	0.373333	0.001	-8.54432	7.61721e-05	0.000171421	CDX81893.1 BnaC08g37080D [Brassica napus]	-	-	-	-	-
XLOC_075754	5.24667	0.646667	-3.02031	6.40445e-46	6.02262e-45	XP_013700372.1 PREDICTED: beta-D-glucopyranosyl abscisate beta-glucosidase-like [Brassica napus]	ko00906//Carotenoid biosynthesis	K15748	GO:0044424//intracellular part;GO:0044464//cell part;GO:0005622//intracellular;GO:0005911//cell-cell junction;GO:0043229//intracellular organelle;GO:0005737//cytoplasm;GO:0030054//cell junction;GO:0009536//plastid;GO:0042579//microbody;GO:0043231//intracellular membrane-bounded organelle;GO:0043227//membrane-bounded organelle;GO:0005623//cell;GO:0044444//cytoplasmic part;GO:0043226//organelle	GO:0003824//catalytic activity;GO:0004553//hydrolase activity, hydrolyzing O-glycosyl compounds;GO:0005488//binding;GO:0016798//hydrolase activity, acting on glycosyl bonds;GO:0005515//protein binding;GO:0016787//hydrolase activity;GO:0008422//beta-glucosidase activity;GO:0015926//glucosidase activity	GO:0071310//cellular response to organic substance;GO:0009628//response to abiotic stimulus;GO:1901701//cellular response to oxygen-containing compound;GO:0044085//cellular component biogenesis;GO:0097305//response to alcohol;GO:0071495//cellular response to endogenous stimulus;GO:0065007//biological regulation;GO:0048878//chemical homeostasis;GO:0034622//cellular macromolecular complex assembly;…
XLOC_075834	0.696667	0.0966667	-2.84938	0.000126089	0.00027803	CDY05950.1 BnaC08g21270D [Brassica napus]	-	-	-	-	-
XLOC_075900	4.73667	0.93	-2.34857	2.46729e-23	1.37695e-22	CDY51804.1 BnaC06g42000D [Brassica napus]	-	-	-	-	-
XLOC_075969	0.746667	0.0933333	-3	0.000473723	0.000985857	CDY27210.1 BnaA09g35920D [Brassica napus]	-	-	-	-	-
XLOC_076030	0.713333	0.08	-3.1565	1.93189e-08	5.72032e-08	CDX67467.1 BnaA07g15070D [Brassica napus]	-	-	-	-	-
XLOC_076037	1.82	0.153333	-3.5692	5.66092e-07	1.51116e-06	XP_013709034.1 PREDICTED: uncharacterized protein LOC106412666 [Brassica napus]	-	-	-	-	-
XLOC_076074	0.8	0.0666667	-3.58496	9.48591e-05	0.000211577	-	-	-	-	-	-
XLOC_076100	1.97333	0.143333	-3.78319	1.81361e-08	5.37735e-08	CDY41369.1 BnaC03g65140D [Brassica napus]	ko01100//Metabolic pathways;ko00270//Cysteine and methionine metabolism;ko00480//Glutathione metabolism	K01919	-	-	-
XLOC_076118	0.0333333	1.19333	5.16189	2.17605e-06	5.57079e-06	CDY03086.1 BnaC07g21410D [Brassica napus]	-	-	-	-	-
XLOC_076137	2.36	0.326667	-2.8529	9.89474e-09	2.9802e-08	CDY43426.1 BnaC07g14930D [Brassica napus]	-	-	GO:0005622//intracellular;GO:0043226//organelle;GO:0043231//intracellular membrane-bounded organelle;GO:0043227//membrane-bounded organelle;GO:0044424//intracellular part;GO:0044464//cell part;GO:0043229//intracellular organelle;GO:0005623//cell	GO:0005488//binding	GO:0008152//metabolic process;GO:0023052//signaling;GO:0009987//cellular process;GO:0007165//signal transduction;GO:0071704//organic substance metabolic process;GO:0050896//response to stimulus;GO:0007154//cell communication;GO:0050794//regulation of cellular process;GO:0007049//cell cycle;GO:0065007//biological regulation;GO:0043170//macromolecule metabolic process;GO:0050789//regulation of biol…
XLOC_076173	2.82	0.38	-2.89162	4.5514e-14	1.81168e-13	-	-	-	-	-	-
XLOC_076197	3.88667	0.93	-2.06323	1.2192e-22	6.66414e-22	CDY32023.1 BnaC06g16010D [Brassica napus]	ko01100//Metabolic pathways;ko01110//Biosynthesis of secondary metabolites;ko00945//Stilbenoid, diarylheptanoid and gingerol biosynthesis;ko00903//Limonene and pinene degradation;ko01120//Microbial metabolism in diverse environments	K00517	-	GO:0005488//binding	-
XLOC_076258	106.793	20.21	-2.40168	6.65634e-300	3.85427e-298	CDX88481.1 BnaC06g39250D [Brassica napus]	-	-	GO:0005737//cytoplasm;GO:0005576//extracellular region;GO:0044424//intracellular part;GO:0043226//organelle;GO:0005911//cell-cell junction;GO:0030312//external encapsulating structure;GO:0043231//intracellular membrane-bounded organelle;GO:0005622//intracellular;GO:0005618//cell wall;GO:0005623//cell;GO:0071944//cell periphery;GO:0030054//cell junction;GO:0016020//membrane;GO:0043229//intracellul…	GO:0005488//binding	-
XLOC_076281	1.08	0.123333	-3.1304	1.01565e-07	2.86222e-07	XP_013730345.1 PREDICTED: uncharacterized protein sll0005-like [Brassica napus]	-	-	GO:0044424//intracellular part;GO:0005737//cytoplasm;GO:0005623//cell;GO:0043227//membrane-bounded organelle;GO:0043226//organelle;GO:0005622//intracellular;GO:0044464//cell part;GO:0043231//intracellular membrane-bounded organelle;GO:0009536//plastid;GO:0044444//cytoplasmic part;GO:0043229//intracellular organelle	-	GO:0009411//response to UV;GO:0010033//response to organic substance;GO:0050896//response to stimulus;GO:0071704//organic substance metabolic process;GO:0008152//metabolic process;GO:0034285//response to disaccharide;GO:0042221//response to chemical;GO:0009314//response to radiation;GO:0009743//response to carbohydrate;GO:0009812//flavonoid metabolic process;GO:1901700//response to oxygen-contain…
XLOC_076420	4.21	0.9	-2.22582	8.36849e-08	2.37268e-07	CDX79300.1 BnaC06g20030D [Brassica napus]	-	-	GO:0005622//intracellular;GO:0005623//cell;GO:0044444//cytoplasmic part;GO:0044464//cell part;GO:0044424//intracellular part;GO:0005737//cytoplasm	-	GO:0007049//cell cycle;GO:0072594//establishment of protein localization to organelle;GO:0045184//establishment of protein localization;GO:0006996//organelle organization;GO:0009606//tropism;GO:0006631//fatty acid metabolic process;GO:0044763//single-organism cellular process;GO:0016482//cytoplasmic transport;GO:1902578//single-organism localization;GO:0006605//protein targeting;GO:0008152//metab…
XLOC_076421	1.86	0.286667	-2.69786	4.47712e-33	3.24556e-32	XP_018434323.1 PREDICTED: uncharacterized protein LOC108806650 isoform X1 [Raphanus sativus]	-	-	-	-	-
XLOC_076456	0.42	0.03	-3.80735	1.72516e-05	4.11145e-05	CDX79248.1 BnaC06g20550D [Brassica napus]	-	-	GO:0043227//membrane-bounded organelle;GO:0043231//intracellular membrane-bounded organelle;GO:0009536//plastid;GO:0043229//intracellular organelle;GO:0044464//cell part;GO:0005622//intracellular;GO:0044424//intracellular part;GO:0043226//organelle;GO:0005623//cell;GO:0044444//cytoplasmic part;GO:0005737//cytoplasm	-	-
XLOC_076466	1.54	0.143333	-3.42548	8.43447e-17	3.75638e-16	CDX79178.1 BnaC06g21250D [Brassica napus]	-	-	-	-	GO:0009987//cellular process;GO:0044767//single-organism developmental process;GO:0048856//anatomical structure development;GO:0032502//developmental process;GO:0016043//cellular component organization;GO:0008152//metabolic process;GO:0044699//single-organism process;GO:0071840//cellular component organization or biogenesis;GO:0071704//organic substance metabolic process;GO:0044763//single-organi…
XLOC_076483	1.42333	0.14	-3.34577	4.10414e-11	1.42206e-10	CDX85961.1 BnaC06g21730D [Brassica napus]	-	-	-	-	-
XLOC_076506	0.836667	0.146667	-2.51211	9.88903e-05	0.000220262	CDY62205.1 BnaA06g01450D [Brassica napus]	-	-	-	-	-
XLOC_076514	2.14	0.163333	-3.71172	2.88818e-08	8.45365e-08	CDY11095.1 BnaC06g23470D [Brassica napus]	-	-	-	-	-
XLOC_076631	0.163333	0.99	2.59961	3.69756e-05	8.55375e-05	XP_013678470.1 PREDICTED: receptor-like protein 12 [Brassica napus]	-	-	-	-	GO:0035556//intracellular signal transduction;GO:0009725//response to hormone;GO:0051641//cellular localization;GO:0008104//protein localization;GO:0070727//cellular macromolecule localization;GO:0033554//cellular response to stress;GO:0010033//response to organic substance;GO:1902582//single-organism intracellular transport;GO:0071310//cellular response to organic substance;GO:0034613//cellular …
XLOC_076633	5.59667	0.54	-3.37354	1.35772e-19	6.71019e-19	-	-	-	-	-	-
XLOC_076702	2.98	0.523333	-2.50951	2.79325e-08	8.18348e-08	-	-	-	-	-	-
XLOC_076733	2.01	0.396667	-2.3412	1.24035e-07	3.4733e-07	XP_013588677.1 PREDICTED: LOW QUALITY PROTEIN: DNA (cytosine-5)-methyltransferase DRM1-like [Brassica oleracea var. oleracea] [Brassica oleracea]	-	-	-	-	-
XLOC_076758	6.99667	0.66	-3.40613	7.7645e-41	6.63909e-40	XP_018463942.1 PREDICTED: topless-related protein 2-like [Raphanus sativus]	-	-	-	-	-
XLOC_076904	2.08	0.06	-5.11548	3.9539e-32	2.80018e-31	XP_002891540.1 hypothetical protein ARALYDRAFT_891910 [Arabidopsis lyrata subsp. lyrata] [Arabidopsis lyrata]	-	-	-	-	-
XLOC_076907	39.3367	6.44667	-2.60925	1.11711e-220	4.51429e-219	CDY29334.1 BnaA05g16010D [Brassica napus]	ko04145//Phagosome	K07374	GO:0005634//nucleus;GO:0043233//organelle lumen;GO:0009536//plastid;GO:0070013//intracellular organelle lumen;GO:0031974//membrane-enclosed lumen;GO:0043231//intracellular membrane-bounded organelle;GO:0043232//intracellular non-membrane-bounded organelle;GO:0043229//intracellular organelle;GO:0005911//cell-cell junction;GO:0005622//intracellular;GO:0044424//intracellular part;GO:0071944//cell pe…	GO:0005488//binding	GO:0042221//response to chemical;GO:0071840//cellular component organization or biogenesis;GO:0010035//response to inorganic substance;GO:0044238//primary metabolic process;GO:0006950//response to stress;GO:0044763//single-organism cellular process;GO:0006996//organelle organization;GO:0006970//response to osmotic stress;GO:0044237//cellular metabolic process;GO:0008152//metabolic process;GO:0044…
XLOC_076954	0.823333	0.13	-2.66297	5.60118e-09	1.71512e-08	XP_013649474.1 PREDICTED: receptor-like protein 12 [Brassica napus]	-	-	-	-	-
XLOC_077013	0.001	0.256667	8.00375	9.01468e-06	2.19652e-05	XP_018826275.1 PREDICTED: uncharacterized protein LOC108995215 [Juglans regia]	-	-	-	-	-
XLOC_077021	0.466667	7.26667	3.96083	9.36908e-204	3.46012e-202	CDX72937.1 BnaC06g33850D [Brassica napus]	-	-	-	-	-
XLOC_077051	2.20333	0.326667	-2.7538	1.81946e-05	4.32653e-05	CDY67998.1 BnaCnng57270D [Brassica napus]	-	-	-	-	-
XLOC_077064	2.46	0.5	-2.29866	8.82065e-05	0.000197372	CDY60144.1 BnaA07g39080D [Brassica napus]	-	-	-	-	-
XLOC_077379	2.76667	0.373333	-2.88961	6.40166e-17	2.86369e-16	XP_013732071.1 PREDICTED: mitogen-activated protein kinase 8-like [Brassica napus]	-	-	-	-	-
XLOC_077394	2.30333	0.0733333	-4.97311	1.37902e-25	8.24604e-25	XP_006406634.1 hypothetical protein EUTSA_v10021929mg [Eutrema salsugineum]	-	-	-	-	-
XLOC_077415	4.34333	0.87	-2.31972	8.84171e-06	2.15705e-05	XP_013592056.1 PREDICTED: chlorophyllide a oxygenase, chloroplastic-like [Brassica oleracea var. oleracea] [Brassica oleracea]	ko01100//Metabolic pathways;ko01110//Biosynthesis of secondary metabolites;ko00860//Porphyrin and chlorophyll metabolism	K13600	GO:0044444//cytoplasmic part;GO:0019866//organelle inner membrane;GO:0005622//intracellular;GO:0009526//plastid envelope;GO:0043226//organelle;GO:0009528//plastid inner membrane;GO:0034357//photosynthetic membrane;GO:0044464//cell part;GO:0005623//cell;GO:0042170//plastid membrane;GO:0043231//intracellular membrane-bounded organelle;GO:0043229//intracellular organelle;GO:0044446//intracellular or…	GO:0004497//monooxygenase activity;GO:0003824//catalytic activity;GO:0016701//oxidoreductase activity, acting on single donors with incorporation of molecular oxygen;GO:0016491//oxidoreductase activity;GO:0016703//oxidoreductase activity, acting on single donors with incorporation of molecular oxygen, incorporation of one atom of oxygen (internal monooxygenases or internal mixed function oxidases)	GO:0044281//small molecule metabolic process;GO:0006139//nucleobase-containing compound metabolic process;GO:0009987//cellular process;GO:0010467//gene expression;GO:0019438//aromatic compound biosynthetic process;GO:0048731//system development;GO:0008652//cellular amino acid biosynthetic process;GO:0019752//carboxylic acid metabolic process;GO:0044238//primary metabolic process;GO:1901564//organ…
XLOC_077422	0.85	0.153333	-2.47079	4.65376e-07	1.25004e-06	CDY36724.1 BnaC02g31450D [Brassica napus]	ko03420//Nucleotide excision repair;ko03030//DNA replication;ko03440//Homologous recombination;ko03430//Mismatch repair	K07466	-	-	-
XLOC_077543	1.56667	0.35	-2.16227	2.8277e-12	1.03799e-11	CDY51175.1 BnaC06g02410D [Brassica napus]	-	-	-	-	-
XLOC_077544	6.94333	1.16667	-2.57324	2.4607e-49	2.45702e-48	CDY51174.1 BnaC06g02420D [Brassica napus]	-	-	-	-	-
XLOC_077561	2.63667	0.446667	-2.56144	5.5528e-11	1.90964e-10	ABI97116.1 cell division cycle protein 27aSp1 [Arabidopsis thaliana]	ko04120//Ubiquitin mediated proteolysis	K03350	-	-	-
XLOC_077609	1.03667	0.0466667	-4.47342	8.76231e-09	2.64832e-08	XP_009102480.1 PREDICTED: probable E3 ubiquitin-protein ligase RNF217 [Brassica rapa]	-	-	-	-	-
XLOC_077728	1.62667	0.343333	-2.24424	2.88624e-10	9.53623e-10	CDY40152.1 BnaC06g05370D [Brassica napus]	-	-	-	-	-
XLOC_077747	0.393333	0.06	-2.71272	1.55221e-05	3.71256e-05	XP_013699369.1 PREDICTED: uncharacterized protein LOC106403067 [Brassica napus]	-	-	-	-	-
XLOC_077764	1.73667	0.2	-3.11825	4.49425e-13	1.70943e-12	XP_018453034.1 PREDICTED: transcription factor ICE1-like [Raphanus sativus]	-	-	-	-	-
XLOC_077772	0.553333	0.0633333	-3.12711	1.34372e-12	5.01162e-12	XP_013745353.1 PREDICTED: putative disease resistance protein At1g63350 [Brassica napus]	-	-	-	-	-
XLOC_077775	1.25333	0.266667	-2.23266	7.46649e-10	2.40883e-09	XP_013592720.1 PREDICTED: LOW QUALITY PROTEIN: uncharacterized protein LOC106300969 [Brassica oleracea var. oleracea] [Brassica oleracea]	-	-	-	-	-
XLOC_077851	0.813333	4.72333	2.53789	1.73792e-24	1.00656e-23	CDY56081.1 BnaC06g41710D [Brassica napus]	-	-	-	-	-
XLOC_077854	0.583333	0.0333333	-4.12928	5.5437e-07	1.48082e-06	CDY03110.1 BnaC06g08630D [Brassica napus]	-	-	-	-	-
XLOC_077859	1.4	0.25	-2.48543	7.28747e-06	1.79087e-05	-	-	-	-	-	-
XLOC_077892	3.06333	0.15	-4.35207	2.71982e-23	1.51551e-22	CDY33075.1 BnaC06g07040D [Brassica napus]	ko01200//Carbon metabolism;ko01100//Metabolic pathways;ko00010//Glycolysis / Gluconeogenesis;ko00620//Pyruvate metabolism;ko01110//Biosynthesis of secondary metabolites;ko00020//Citrate cycle (TCA cycle);ko01130//Biosynthesis of antibiotics;ko01120//Microbial metabolism in diverse environments	K00627	GO:0005623//cell;GO:0043231//intracellular membrane-bounded organelle;GO:0043227//membrane-bounded organelle;GO:0043226//organelle;GO:0005622//intracellular;GO:0044464//cell part;GO:0043229//intracellular organelle;GO:0044424//intracellular part	-	-
XLOC_077998	3.31667	0.576667	-2.52392	1.20849e-30	8.25319e-30	CDY49077.1 BnaC06g12410D [Brassica napus]	ko03013//RNA transport	K03680	-	-	GO:0008152//metabolic process
XLOC_078045	8.78	1.15667	-2.92425	1.11331e-32	7.99145e-32	XP_013699909.1 PREDICTED: uncharacterized protein LOC106403642 [Brassica napus]	-	-	-	-	-
XLOC_078067	0.38	2.78	2.87101	8.32315e-24	4.71839e-23	CAN74341.1 hypothetical protein VITISV_043997 [Vitis vinifera]	ko04120//Ubiquitin mediated proteolysis	K10576	-	-	-
XLOC_078132	0.683333	0.08	-3.09452	2.10302e-06	5.38954e-06	NP_001185167.1 filament-like protein (DUF869) [Arabidopsis thaliana]	-	-	-	-	-
XLOC_078159	18.7033	3.64667	-2.35865	1.48292e-32	1.06139e-31	-	-	-	-	-	-
XLOC_078395	2.99667	0.563333	-2.4113	1.45014e-26	8.91265e-26	XP_018448403.1 PREDICTED: disease resistance protein TAO1-like, partial [Raphanus sativus]	-	-	-	-	-
XLOC_078427	1.14667	0.283333	-2.01687	3.05904e-09	9.51533e-09	CDX79313.1 BnaC06g19900D [Brassica napus]	-	-	-	-	-
XLOC_078444	2.06	0.496667	-2.05229	5.77351e-05	0.000131311	CDY02257.1 BnaA03g39100D [Brassica napus]	-	-	GO:0005623//cell;GO:0044424//intracellular part;GO:0005737//cytoplasm;GO:0071944//cell periphery;GO:0030312//external encapsulating structure;GO:0044444//cytoplasmic part;GO:0005622//intracellular;GO:0030054//cell junction;GO:0044464//cell part;GO:0005618//cell wall;GO:0005911//cell-cell junction	GO:0016788//hydrolase activity, acting on ester bonds;GO:0003824//catalytic activity;GO:0016791//phosphatase activity;GO:0016787//hydrolase activity;GO:0042578//phosphoric ester hydrolase activity	GO:0007154//cell communication;GO:0031668//cellular response to extracellular stimulus;GO:0009987//cellular process;GO:0006950//response to stress;GO:0051716//cellular response to stimulus;GO:0044699//single-organism process;GO:0009267//cellular response to starvation;GO:0071496//cellular response to external stimulus;GO:0031667//response to nutrient levels;GO:0044763//single-organism cellular pr…
XLOC_078456	3.35	0.776667	-2.10879	4.68188e-22	2.51021e-21	CDX79248.1 BnaC06g20550D [Brassica napus]	-	-	-	-	-
XLOC_078461	1.59333	0.39	-2.0305	0.000477748	0.000993679	CDX79189.1 BnaC06g21140D [Brassica napus]	ko04144//Endocytosis	K12479	GO:0043229//intracellular organelle;GO:0044464//cell part;GO:0043226//organelle;GO:0005737//cytoplasm;GO:0005773//vacuole;GO:0000325//plant-type vacuole;GO:0044444//cytoplasmic part;GO:0043227//membrane-bounded organelle;GO:0044424//intracellular part;GO:0005622//intracellular;GO:0005623//cell;GO:0043231//intracellular membrane-bounded organelle	GO:0005215//transporter activity;GO:0005488//binding;GO:0022892//substrate-specific transporter activity	GO:0009987//cellular process;GO:0065008//regulation of biological quality;GO:0009607//response to biotic stimulus;GO:0050801//ion homeostasis;GO:0044763//single-organism cellular process;GO:1902582//single-organism intracellular transport;GO:0065007//biological regulation;GO:0044699//single-organism process;GO:0046907//intracellular transport;GO:0015748//organophosphate ester transport;GO:0050896…
XLOC_078463	2.43	0.276667	-3.13474	1.57169e-11	5.56754e-11	JAU18587.1 Vacuolar protein sorting-associated protein 45 -like protein [Noccaea caerulescens]	ko04144//Endocytosis	K12479	GO:0044424//intracellular part;GO:0043226//organelle;GO:0044444//cytoplasmic part;GO:0005622//intracellular;GO:0043227//membrane-bounded organelle;GO:0005623//cell;GO:0043231//intracellular membrane-bounded organelle;GO:0000325//plant-type vacuole;GO:0005737//cytoplasm;GO:0005773//vacuole;GO:0043229//intracellular organelle;GO:0044464//cell part	GO:0005488//binding;GO:0005215//transporter activity;GO:0022892//substrate-specific transporter activity	GO:0045087//innate immune response;GO:0051179//localization;GO:0070838//divalent metal ion transport;GO:0051704//multi-organism process;GO:0015711//organic anion transport;GO:0070727//cellular macromolecule localization;GO:0006820//anion transport;GO:0009626//plant-type hypersensitive response;GO:0051234//establishment of localization;GO:0015031//protein transport;GO:0098771//inorganic ion homeos…
XLOC_078491	14.4067	1.32333	-3.44449	2.40009e-140	5.97326e-139	CDX85953.1 BnaC06g21810D [Brassica napus]	-	-	-	-	GO:0008152//metabolic process;GO:1901566//organonitrogen compound biosynthetic process;GO:0043436//oxoacid metabolic process;GO:0006807//nitrogen compound metabolic process;GO:0044765//single-organism transport;GO:0044272//sulfur compound biosynthetic process;GO:0071704//organic substance metabolic process;GO:0008652//cellular amino acid biosynthetic process;GO:0044711//single-organism biosynthet…
XLOC_078501	0.463333	0.05	-3.21205	5.42475e-05	0.000123628	CDX85940.1 BnaC06g21940D [Brassica napus]	-	-	-	-	-
XLOC_078523	5.07333	1.01667	-2.31909	5.56142e-09	1.70343e-08	CDY11095.1 BnaC06g23470D [Brassica napus]	-	-	-	-	-
XLOC_078548	1.76667	0.386667	-2.19187	3.6973e-26	2.24795e-25	CDY11162.1 BnaC06g24140D [Brassica napus]	-	-	-	-	-
XLOC_078700	1.12333	0.001	-10.1336	4.40821e-07	1.18639e-06	XP_018508607.1 PREDICTED: uncharacterized protein LOC108869085 [Brassica rapa]	-	-	-	-	-
XLOC_078762	67.7833	14.0067	-2.27482	4.27759e-184	1.40586e-182	XP_009126300.1 PREDICTED: ATP synthase subunit b', chloroplastic [Brassica rapa]	ko00190//Oxidative phosphorylation;ko01100//Metabolic pathways;ko00195//Photosynthesis	K02109	-	-	-
XLOC_078861	0.001	0.313333	8.29155	0.000313366	0.000664177	CDY11637.1 BnaC06g31020D [Brassica napus]	ko00480//Glutathione metabolism	K00799	-	-	-
XLOC_078900	8.28333	1.70333	-2.28185	2.31081e-51	2.3852e-50	XP_013658287.1 PREDICTED: uncharacterized protein LOC106363023 [Brassica napus]	-	-	-	-	-
XLOC_078990	36.8267	9.05333	-2.02423	3.51469e-107	6.7768e-106	XP_013590047.1 PREDICTED: chaperone protein DnaJ isoform X1 [Brassica oleracea var. oleracea] [Brassica oleracea]	-	-	-	-	-
XLOC_079104	2.25	0.356667	-2.65728	3.36039e-07	9.1208e-07	XP_013589742.1 PREDICTED: transcription factor MYB1R1 [Brassica oleracea var. oleracea] [Brassica oleracea]	-	-	GO:0005622//intracellular;GO:0005623//cell;GO:0043229//intracellular organelle;GO:0044424//intracellular part;GO:0044464//cell part;GO:0043227//membrane-bounded organelle;GO:0043226//organelle;GO:0043231//intracellular membrane-bounded organelle	GO:0001071//nucleic acid binding transcription factor activity	GO:0009812//flavonoid metabolic process;GO:0097659//nucleic acid-templated transcription;GO:0051649//establishment of localization in cell;GO:0051234//establishment of localization;GO:0070727//cellular macromolecule localization;GO:0009987//cellular process;GO:0006351//transcription, DNA-templated;GO:0006952//defense response;GO:0051716//cellular response to stimulus;GO:0050896//response to stimu…
XLOC_079228	0.0166667	0.706667	5.40599	1.13355e-07	3.18414e-07	XP_013592094.1 PREDICTED: LOW QUALITY PROTEIN: serine/threonine-protein kinase SRK2C-like [Brassica oleracea var. oleracea] [Brassica oleracea]	ko04075//Plant hormone signal transduction	K14498	-	-	-
XLOC_079601	1.29333	8.36667	2.69356	2.54748e-158	7.16965e-157	XP_013743559.1 PREDICTED: thiamine-repressible mitochondrial transport protein THI74-like [Brassica napus]	-	-	-	-	-
XLOC_079646	1.38667	0.001	-10.4374	1.77054e-10	5.92438e-10	-	-	-	-	-	-
XLOC_079733	5.24	1.29333	-2.01847	5.85237e-27	3.63887e-26	CDY52100.1 BnaC04g55490D [Brassica napus]	ko00052//Galactose metabolism	K06617	-	-	-
XLOC_079751	0.873333	0.0533333	-4.03342	1.0065e-09	3.22112e-09	XP_009147559.1 PREDICTED: inactive GDSL esterase/lipase-like protein 25 [Brassica rapa]	-	-	GO:0005737//cytoplasm;GO:0043227//membrane-bounded organelle;GO:0000325//plant-type vacuole;GO:0044464//cell part;GO:0030054//cell junction;GO:0043231//intracellular membrane-bounded organelle;GO:0043229//intracellular organelle;GO:0043226//organelle;GO:0044424//intracellular part;GO:0005911//cell-cell junction;GO:0005773//vacuole;GO:0044444//cytoplasmic part;GO:0005623//cell;GO:0005622//intracel…	GO:0003824//catalytic activity;GO:0016787//hydrolase activity;GO:0016788//hydrolase activity, acting on ester bonds	GO:0071702//organic substance transport;GO:0006996//organelle organization;GO:0051234//establishment of localization;GO:0071840//cellular component organization or biogenesis;GO:0046907//intracellular transport;GO:0009987//cellular process;GO:0016043//cellular component organization;GO:0051649//establishment of localization in cell;GO:0006886//intracellular protein transport;GO:0051641//cellular …
XLOC_079752	1.83	0.276667	-2.72562	4.13179e-11	1.43124e-10	XP_018467204.1 PREDICTED: uncharacterized protein LOC108838826 [Raphanus sativus]	-	-	-	-	-
XLOC_079763	8.36667	0.513333	-4.02669	5.43722e-73	7.50135e-72	CDY48211.1 BnaCnng16020D [Brassica napus]	-	-	-	-	-
XLOC_079849	0.283333	0.03	-3.23947	8.1607e-07	2.15298e-06	XP_010657629.1 PREDICTED: uncharacterized protein LOC104880969 [Vitis vinifera]	-	-	-	-	-
XLOC_079904	0.53	0.001	-9.04985	3.18547e-05	7.41254e-05	XP_013672957.1 PREDICTED: uncharacterized protein LOC106377300 [Brassica napus]	-	-	-	-	-
XLOC_079916	0.316667	0.0133333	-4.56986	0.000209262	0.000451661	CDY69771.1 BnaCnng65280D [Brassica napus]	-	-	-	-	-
XLOC_079974	5.24	0.64	-3.03342	1.6216e-13	6.30152e-13	XP_013703707.1 PREDICTED: mannose-1-phosphate guanylyltransferase 1-like [Brassica napus]	ko00520//Amino sugar and nucleotide sugar metabolism;ko01100//Metabolic pathways;ko01110//Biosynthesis of secondary metabolites;ko00051//Fructose and mannose metabolism	K00966	GO:0005622//intracellular;GO:0043228//non-membrane-bounded organelle;GO:1990904//ribonucleoprotein complex;GO:0044422//organelle part;GO:0044391//ribosomal subunit;GO:0044446//intracellular organelle part;GO:0005623//cell;GO:0043229//intracellular organelle;GO:0030529//intracellular ribonucleoprotein complex;GO:0043226//organelle;GO:0015935//small ribosomal subunit;GO:0044424//intracellular part;…	GO:0005198//structural molecule activity	GO:0043170//macromolecule metabolic process;GO:0071704//organic substance metabolic process;GO:0010467//gene expression;GO:0008152//metabolic process
XLOC_080083	0.763333	0.001	-9.57617	2.67927e-12	9.84324e-12	-	-	-	-	-	-
XLOC_080167	3.26333	0.596667	-2.45135	1.00528e-90	1.67932e-89	XP_018473790.1 PREDICTED: uncharacterized protein LOC108845015 [Raphanus sativus]	-	-	-	-	-
XLOC_080170	0.596667	0.0366667	-4.02438	4.60591e-07	1.2379e-06	CDY28430.1 BnaC07g12580D [Brassica napus]	-	-	-	-	-
XLOC_080200	0.323333	0.0566667	-2.51245	4.36107e-07	1.17412e-06	JAU63981.1 Copia protein, partial [Noccaea caerulescens]	-	-	-	-	-
XLOC_080201	1.72	0.11	-3.96683	2.79128e-09	8.70204e-09	XP_013731422.1 PREDICTED: uncharacterized protein LOC106435116 isoform X1 [Brassica napus]	-	-	-	-	-
XLOC_080203	1.96	0.113333	-4.11221	4.19476e-11	1.45258e-10	CDY12488.1 BnaC07g13280D [Brassica napus]	-	-	-	GO:0001071//nucleic acid binding transcription factor activity	GO:0006351//transcription, DNA-templated;GO:0008152//metabolic process;GO:0043170//macromolecule metabolic process;GO:0044271//cellular nitrogen compound biosynthetic process;GO:0009058//biosynthetic process;GO:0034654//nucleobase-containing compound biosynthetic process;GO:0019438//aromatic compound biosynthetic process;GO:1901576//organic substance biosynthetic process;GO:1901362//organic cycli…
XLOC_080204	1.97667	0.263333	-2.90811	2.84233e-19	1.38885e-18	XP_013715029.1 PREDICTED: uncharacterized protein LOC106418824 [Brassica napus]	-	-	-	-	-
XLOC_080263	2.88333	0.001	-11.4935	6.28803e-59	7.255e-58	CDX98909.1 BnaC09g49260D [Brassica napus]	-	-	-	-	-
XLOC_080351	0.716667	0.123333	-2.53874	1.80511e-06	4.64571e-06	KJB49788.1 hypothetical protein B456_008G138300 [Gossypium raimondii]	-	-	-	-	-
XLOC_080364	3.05667	0.173333	-4.14034	5.3572e-33	3.87527e-32	XP_013599086.1 PREDICTED: probable LRR receptor-like serine/threonine-protein kinase At1g56140 [Brassica oleracea var. oleracea] [Brassica oleracea]	-	-	-	-	-
XLOC_080365	8.44	0.83	-3.34606	9.74377e-119	2.07313e-117	XP_013653663.1 PREDICTED: probable LRR receptor-like serine/threonine-protein kinase At1g56140 [Brassica napus]	-	-	-	-	-
XLOC_080374	1.10667	0.0533333	-4.37504	2.50129e-09	7.82312e-09	CDY25727.1 BnaC03g69480D [Brassica napus]	-	-	-	-	-
XLOC_080563	2.60667	0.356667	-2.86956	1.71455e-18	8.1484e-18	CDY50505.1 BnaC01g44430D [Brassica napus]	-	-	-	GO:0022892//substrate-specific transporter activity;GO:0005215//transporter activity	GO:0044699//single-organism process;GO:0010033//response to organic substance;GO:0015669//gas transport;GO:1902578//single-organism localization;GO:0009719//response to endogenous stimulus;GO:0051179//localization;GO:0006810//transport;GO:0044765//single-organism transport;GO:0009725//response to hormone;GO:0050896//response to stimulus;GO:0051234//establishment of localization;GO:0042221//respon…
XLOC_080590	1.70333	0.29	-2.55424	1.1676e-09	3.72329e-09	XP_010463453.1 PREDICTED: auxin-responsive protein IAA9-like isoform X2 [Camelina sativa]	ko04075//Plant hormone signal transduction	K14484	-	-	-
XLOC_080592	0.926667	0.001	-9.85591	2.00161e-08	5.9188e-08	-	-	-	-	-	-
XLOC_080602	1.32667	0.3	-2.14477	2.77642e-05	6.49185e-05	XP_010483230.1 PREDICTED: cytochrome P450 71B10-like [Camelina sativa]	-	-	-	-	-
XLOC_080744	2.46667	0.21	-3.5541	1.24603e-14	5.07428e-14	CDX83541.1 BnaC07g22810D [Brassica napus]	-	-	-	-	-
XLOC_080745	0.763333	0.0133333	-5.8392	4.91161e-11	1.6939e-10	CDX83543.1 BnaC07g22830D [Brassica napus]	-	-	-	-	-
XLOC_080757	2.08	0.373333	-2.47805	5.43332e-09	1.66529e-08	-	-	-	-	-	-
XLOC_080841	0.836667	0.11	-2.92715	5.06327e-12	1.83426e-11	XP_013621346.1 PREDICTED: uncharacterized protein LOC106327672 [Brassica oleracea var. oleracea] [Brassica oleracea]	-	-	-	-	-
XLOC_080849	3.06667	0.143333	-4.41923	6.52807e-39	5.37143e-38	XP_013594979.1 PREDICTED: uncharacterized protein LOC106303190 [Brassica oleracea var. oleracea] [Brassica oleracea]	-	-	-	-	-
XLOC_080861	1.13667	0.001	-10.1506	1.60042e-06	4.13572e-06	XP_018456567.1 PREDICTED: elongation factor Tu, mitochondrial [Raphanus sativus]	-	-	GO:0043227//membrane-bounded organelle;GO:0071944//cell periphery;GO:0043231//intracellular membrane-bounded organelle;GO:0005737//cytoplasm;GO:0005622//intracellular;GO:0044424//intracellular part;GO:0030312//external encapsulating structure;GO:0043226//organelle;GO:0005623//cell;GO:0044464//cell part;GO:0044444//cytoplasmic part;GO:0043229//intracellular organelle	GO:0097367//carbohydrate derivative binding;GO:0036094//small molecule binding;GO:0001882//nucleoside binding;GO:0032550//purine ribonucleoside binding;GO:1901363//heterocyclic compound binding;GO:0046914//transition metal ion binding;GO:0043167//ion binding;GO:0032549//ribonucleoside binding;GO:0046872//metal ion binding;GO:0001883//purine nucleoside binding;GO:0005488//binding;GO:0097159//organ…	GO:0010035//response to inorganic substance;GO:0010038//response to metal ion;GO:0042221//response to chemical;GO:0050896//response to stimulus
XLOC_080898	2.84	0.16	-4.14975	8.64536e-14	3.39957e-13	-	-	-	-	-	-
XLOC_081019	0.126667	0.656667	2.37412	7.42238e-08	2.11302e-07	CDY48650.1 BnaC07g27590D [Brassica napus]	ko04626//Plant-pathogen interaction	K13424	-	-	-
XLOC_081096	0.856667	0.001	-9.74259	2.70192e-08	7.92556e-08	XP_013639680.1 PREDICTED: uncharacterized membrane protein YuiD [Brassica oleracea var. oleracea] [Brassica oleracea]	-	-	-	-	-
XLOC_081142	0.733333	0.0866667	-3.08092	2.45375e-07	6.72825e-07	CDY68781.1 BnaC06g41920D, partial [Brassica napus]	-	-	-	-	GO:1901564//organonitrogen compound metabolic process;GO:0006508//proteolysis;GO:0034641//cellular nitrogen compound metabolic process;GO:0006753//nucleoside phosphate metabolic process;GO:0072527//pyrimidine-containing compound metabolic process;GO:0006796//phosphate-containing compound metabolic process;GO:0050896//response to stimulus;GO:0006725//cellular aromatic compound metabolic process;GO…
XLOC_081223	1.19333	0.0866667	-3.78338	2.97696e-12	1.0917e-11	CDY53032.1 BnaCnng24040D [Brassica napus]	ko01200//Carbon metabolism;ko01100//Metabolic pathways;ko00620//Pyruvate metabolism;ko00710//Carbon fixation in photosynthetic organisms;ko01120//Microbial metabolism in diverse environments	K01595	-	-	-
XLOC_081244	3.40667	0.78	-2.12681	1.74096e-09	5.49787e-09	CDX68569.1 BnaC01g26470D [Brassica napus]	-	-	-	-	-
XLOC_081293	1.45	0.2	-2.85798	2.13078e-11	7.49538e-11	XP_006400043.1 hypothetical protein EUTSA_v10015333mg [Eutrema salsugineum]	-	-	-	-	GO:0044699//single-organism process;GO:0009987//cellular process;GO:0044763//single-organism cellular process
XLOC_081316	0.66	0.001	-9.36632	3.16004e-13	1.21158e-12	XP_013599223.1 PREDICTED: flavin-containing monooxygenase FMO GS-OX-like 8 isoform X1 [Brassica oleracea var. oleracea] [Brassica oleracea]	-	-	-	-	GO:0044699//single-organism process;GO:0044237//cellular metabolic process;GO:0044763//single-organism cellular process;GO:0009987//cellular process;GO:0008152//metabolic process;GO:0044710//single-organism metabolic process
XLOC_081517	1.93667	0.276667	-2.80735	7.59189e-08	2.15881e-07	NP_001154602.1 NAC domain containing protein 50 [Arabidopsis thaliana]	-	-	-	GO:0001071//nucleic acid binding transcription factor activity	GO:0032501//multicellular organismal process;GO:0044707//single-multicellular organism process;GO:0044699//single-organism process
XLOC_081524	0.02	1.37333	6.10154	9.15799e-13	3.44159e-12	CDY01582.1 BnaC07g35720D [Brassica napus]	-	-	-	-	-
XLOC_081582	6.57667	1.44333	-2.18795	2.3613e-15	9.92135e-15	XP_018480642.1 PREDICTED: homeobox-leucine zipper protein MERISTEM L1-like [Raphanus sativus]	-	-	-	-	-
XLOC_081691	1.26333	0.293333	-2.10662	0.00025397	0.000543691	CDX92633.1 BnaC07g38910D [Brassica napus]	-	-	-	GO:0005488//binding	-
XLOC_081709	1.54	0.09	-4.09686	2.52959e-12	9.30615e-12	XP_013642505.1 PREDICTED: uncharacterized protein LOC106347499 isoform X3 [Brassica napus]	-	-	-	-	-
XLOC_081719	2.69	0.126667	-4.4085	1.48868e-33	1.09179e-32	XP_009137517.1 PREDICTED: protein trichome birefringence-like 18 isoform X1 [Brassica rapa]	-	-	-	-	-
XLOC_081723	0.156667	1.88	3.58496	3.92654e-24	2.25022e-23	XP_013593506.1 PREDICTED: serine/arginine-rich splicing factor RS40-like [Brassica oleracea var. oleracea] [Brassica oleracea]	ko03040//Spliceosome	K12893	-	-	-
XLOC_081757	0.983333	0.0933333	-3.39722	0.000427531	0.000894341	-	-	-	-	-	-
XLOC_081946	0.001	0.3	8.22882	0.000212957	0.000459372	CDY46720.1 BnaC07g42250D [Brassica napus]	-	-	-	-	-
XLOC_082016	0.24	0.001	-7.90689	1.81774e-05	4.3227e-05	XP_013716561.1 PREDICTED: cytochrome P450 71B2-like [Brassica napus]	-	-	-	-	-
XLOC_082062	4.35	1.08333	-2.00554	2.65639e-13	1.02258e-12	KFK39734.1 hypothetical protein AALP_AA3G281100 [Arabis alpina]	ko01100//Metabolic pathways;ko00970//Aminoacyl-tRNA biosynthesis	K02434	-	-	-
XLOC_082084	2.96	0.23	-3.68589	3.63074e-11	1.26271e-10	-	-	-	-	-	-
XLOC_082153	1.83667	12.7667	2.79722	6.55125e-51	6.71296e-50	CDY70257.1 BnaCnng67450D [Brassica napus]	-	-	-	-	-
XLOC_082188	0.253333	0.001	-7.98489	0.00023488	0.000504618	CDX72675.1 BnaC07g46970D [Brassica napus]	-	-	-	-	-
XLOC_082256	0.84	0.02	-5.39232	3.28694e-07	8.92727e-07	CDY04412.1 BnaC02g28360D [Brassica napus]	ko03420//Nucleotide excision repair;ko03030//DNA replication;ko03440//Homologous recombination;ko03430//Mismatch repair	K07466	-	-	-
XLOC_082315	4.82	1.19667	-2.01001	1.11421e-39	9.32734e-39	XP_013674451.1 PREDICTED: probable serine/threonine-protein kinase At1g09600, partial [Brassica napus]	-	-	GO:0043229//intracellular organelle;GO:0043226//organelle;GO:0043227//membrane-bounded organelle;GO:0044464//cell part;GO:0005623//cell;GO:0005622//intracellular;GO:0044424//intracellular part;GO:0043231//intracellular membrane-bounded organelle	GO:0016798//hydrolase activity, acting on glycosyl bonds;GO:0016787//hydrolase activity;GO:0004553//hydrolase activity, hydrolyzing O-glycosyl compounds;GO:0003824//catalytic activity;GO:0015923//mannosidase activity	GO:0044260//cellular macromolecule metabolic process;GO:0044763//single-organism cellular process;GO:0008152//metabolic process;GO:0036211//protein modification process;GO:1901576//organic substance biosynthetic process;GO:0009100//glycoprotein metabolic process;GO:0070085//glycosylation;GO:0006464//cellular protein modification process;GO:0044237//cellular metabolic process;GO:0034645//cellular …
XLOC_082318	9.9	1.44	-2.78136	9.24838e-55	1.00712e-53	XP_013743562.1 PREDICTED: uncharacterized protein LOC106446394 isoform X2 [Brassica napus]	-	-	GO:0043231//intracellular membrane-bounded organelle;GO:0005623//cell;GO:0043227//membrane-bounded organelle;GO:0043226//organelle;GO:0005622//intracellular;GO:0044424//intracellular part;GO:0044464//cell part;GO:0043229//intracellular organelle	-	GO:0008152//metabolic process;GO:0009058//biosynthetic process
XLOC_082319	8.27667	53.2	2.6843	0	0	XP_013743559.1 PREDICTED: thiamine-repressible mitochondrial transport protein THI74-like [Brassica napus]	-	-	-	-	-
XLOC_082342	0.13	0.00666667	-4.2854	4.94018e-05	0.000112978	CDX74633.1 BnaA04g07560D [Brassica napus]	-	-	-	-	-
XLOC_082345	4.39667	0.84	-2.38795	5.33281e-15	2.20589e-14	XP_018471953.1 PREDICTED: transmembrane protein 120 homolog [Raphanus sativus]	-	-	GO:0044424//intracellular part;GO:0044464//cell part;GO:0005622//intracellular;GO:0005623//cell	-	-
XLOC_082348	1.07667	0.02	-5.75043	4.32426e-11	1.49617e-10	-	-	-	-	-	-
XLOC_082384	0.893333	0.001	-9.80305	1.34414e-05	3.23147e-05	-	-	-	-	-	-
XLOC_082385	2.1	0.126667	-4.05128	4.90979e-18	2.29581e-17	XP_013699038.1 PREDICTED: uncharacterized protein LOC106402794 [Brassica napus]	-	-	-	-	-
XLOC_082526	19.8867	1.87333	-3.40812	4.43593e-158	1.24469e-156	XP_009145546.1 PREDICTED: zinc finger BED domain-containing protein RICESLEEPER 2-like [Brassica rapa]	-	-	-	-	-
XLOC_082531	0.001	0.716667	9.48516	0.000398612	0.000836603	XP_009102325.1 PREDICTED: multiple organellar RNA editing factor 6, mitochondrial-like [Brassica rapa]	-	-	-	-	-
XLOC_082537	1.47333	49.1133	5.05896	4.0874e-184	1.34394e-182	-	-	-	-	-	-
XLOC_082580	3.35667	0.56	-2.58353	1.7767e-05	4.22887e-05	XP_009118675.1 PREDICTED: BRCA1-associated RING domain protein 1 [Brassica rapa]	-	-	-	-	-
XLOC_082590	6.91333	0.71	-3.28349	1.15476e-14	4.71108e-14	-	-	-	-	-	-
XLOC_082672	15.7433	3.89333	-2.01566	1.3877e-92	2.36312e-91	CDX85176.1 BnaC07g07300D [Brassica napus]	-	-	GO:0044464//cell part;GO:0016020//membrane;GO:0005886//plasma membrane;GO:0005623//cell;GO:0071944//cell periphery	GO:0005085//guanyl-nucleotide exchange factor activity;GO:0005088//Ras guanyl-nucleotide exchange factor activity;GO:0098772//molecular function regulator	GO:0009653//anatomical structure morphogenesis;GO:0048869//cellular developmental process;GO:0045595//regulation of cell differentiation;GO:0071840//cellular component organization or biogenesis;GO:0050794//regulation of cellular process;GO:0022604//regulation of cell morphogenesis;GO:0010817//regulation of hormone levels;GO:0051179//localization;GO:0065008//regulation of biological quality;GO:00…
XLOC_082684	3.5	0.82	-2.09366	6.60139e-18	3.07313e-17	CDX85144.1 BnaC07g07620D [Brassica napus]	-	-	-	-	-
XLOC_082778	2.66	0.223333	-3.57416	1.26328e-27	8.01026e-27	CDX94692.1 BnaC07g09660D [Brassica napus]	-	-	-	-	-
XLOC_082779	2.07	0.326667	-2.66374	1.98114e-14	8.00761e-14	XP_018464248.1 PREDICTED: probable LRR receptor-like serine/threonine-protein kinase At1g29720, partial [Raphanus sativus]	-	-	-	-	-
XLOC_082794	1.27	0.0433333	-4.87321	1.11934e-08	3.36023e-08	CDY61416.1 BnaCnng37800D [Brassica napus]	-	-	-	GO:0004871//signal transducer activity;GO:0016773//phosphotransferase activity, alcohol group as acceptor;GO:0016301//kinase activity;GO:0005057//receptor signaling protein activity;GO:0004702//receptor signaling protein serine/threonine kinase activity;GO:0016740//transferase activity;GO:0016772//transferase activity, transferring phosphorus-containing groups;GO:0004672//protein kinase activity;…	GO:0051179//localization;GO:0044238//primary metabolic process;GO:0009987//cellular process;GO:0043412//macromolecule modification;GO:0016043//cellular component organization;GO:0034613//cellular protein localization;GO:0071704//organic substance metabolic process;GO:0008104//protein localization;GO:0008219//cell death;GO:0044267//cellular protein metabolic process;GO:0050896//response to stimulu…
XLOC_082810	1.61333	0.16	-3.3339	8.39753e-09	2.54125e-08	-	-	-	-	-	-
XLOC_082813	11.5233	1.37333	-3.0688	1.98937e-115	4.11081e-114	XP_009102826.1 PREDICTED: probable LRR receptor-like serine/threonine-protein kinase At1g29720 [Brassica rapa]	-	-	-	-	-
XLOC_082814	2.35667	0.47	-2.32602	1.63875e-09	5.18428e-09	CDX94702.1 BnaC07g09560D [Brassica napus]	-	-	-	-	-
XLOC_082831	1.85667	0.001	-10.8585	8.31539e-24	4.71435e-23	XP_009109784.1 PREDICTED: uncharacterized protein LOC103835379 [Brassica rapa]	-	-	GO:0005622//intracellular;GO:0043226//organelle;GO:0043231//intracellular membrane-bounded organelle;GO:0005623//cell;GO:0044464//cell part;GO:0043227//membrane-bounded organelle;GO:0044424//intracellular part;GO:0043229//intracellular organelle	-	-
XLOC_082878	2.06333	0.356667	-2.53233	7.06961e-08	2.01644e-07	XP_013721751.1 PREDICTED: uncharacterized protein LOC106425561 [Brassica napus]	ko03420//Nucleotide excision repair;ko03030//DNA replication;ko03440//Homologous recombination;ko03430//Mismatch repair	K07466	-	-	-
XLOC_082883	13.02	3	-2.1177	5.39172e-78	7.92492e-77	CDX99537.1 BnaC09g24550D [Brassica napus]	-	-	-	-	-
XLOC_082894	3.45667	0.653333	-2.40349	1.18321e-37	9.49294e-37	CDY20565.1 BnaC07g12320D [Brassica napus]	-	-	-	-	-
XLOC_082899	6.62667	1.18333	-2.48543	4.85344e-26	2.94035e-25	CDX99955.1 BnaC09g27500D [Brassica napus]	-	-	-	-	-
XLOC_082902	1.41333	0.07	-4.3356	1.17589e-19	5.82158e-19	CDY28430.1 BnaC07g12580D [Brassica napus]	-	-	-	-	-
XLOC_082909	0.75	0.0966667	-2.9558	1.79026e-05	4.2594e-05	CDY28453.1 BnaC07g12810D [Brassica napus]	ko03420//Nucleotide excision repair;ko03030//DNA replication;ko03440//Homologous recombination;ko03430//Mismatch repair	K07466	-	-	-
XLOC_082912	7.83333	0.756667	-3.3719	3.80922e-43	3.40371e-42	CDY28468.1 BnaC07g12960D [Brassica napus]	-	-	-	-	-
XLOC_082922	5.36	0.44	-3.60666	2.97368e-36	2.31222e-35	CDY00451.1 BnaC07g13750D [Brassica napus]	-	-	-	-	-
XLOC_083121	10.3467	0.76	-3.76702	8.79038e-132	2.05158e-130	CDX98909.1 BnaC09g49260D [Brassica napus]	-	-	-	-	-
XLOC_083140	0.38	0.001	-8.56986	0.000320997	0.000679791	XP_019100623.1 PREDICTED: citrate synthase 4, mitochondrial [Camelina sativa]	ko01200//Carbon metabolism;ko01230//Biosynthesis of amino acids;ko01100//Metabolic pathways;ko00630//Glyoxylate and dicarboxylate metabolism;ko01210//2-Oxocarboxylic acid metabolism;ko01110//Biosynthesis of secondary metabolites;ko00020//Citrate cycle (TCA cycle);ko01130//Biosynthesis of antibiotics;ko01120//Microbial metabolism in diverse environments	K01647	GO:0005622//intracellular;GO:0043226//organelle;GO:0071944//cell periphery;GO:0005623//cell;GO:0043229//intracellular organelle;GO:0030312//external encapsulating structure;GO:0009536//plastid;GO:0044424//intracellular part;GO:0043227//membrane-bounded organelle;GO:0044464//cell part;GO:0005737//cytoplasm;GO:0043231//intracellular membrane-bounded organelle;GO:0044444//cytoplasmic part	GO:0003824//catalytic activity;GO:1901363//heterocyclic compound binding;GO:0032549//ribonucleoside binding;GO:0043169//cation binding;GO:0016746//transferase activity, transferring acyl groups;GO:0097367//carbohydrate derivative binding;GO:0097159//organic cyclic compound binding;GO:0036094//small molecule binding;GO:0043167//ion binding;GO:0016740//transferase activity;GO:0046872//metal ion bin…	GO:0055114//oxidation-reduction process;GO:0045333//cellular respiration;GO:0009987//cellular process;GO:0010038//response to metal ion;GO:0006091//generation of precursor metabolites and energy;GO:0008152//metabolic process;GO:0044237//cellular metabolic process;GO:0044699//single-organism process;GO:0044763//single-organism cellular process;GO:0042221//response to chemical;GO:0009060//aerobic r…
XLOC_083173	5.49	1.01667	-2.43296	2.47587e-50	2.51283e-49	XP_018440992.1 PREDICTED: probable serine/threonine-protein kinase At1g54610 [Raphanus sativus]	-	-	GO:0016020//membrane	GO:0016740//transferase activity;GO:0003824//catalytic activity;GO:0016772//transferase activity, transferring phosphorus-containing groups	-
XLOC_083176	1.23	0.156667	-2.97289	6.52697e-10	2.11422e-09	CDX94767.1 BnaC07g17760D [Brassica napus]	ko03420//Nucleotide excision repair;ko03030//DNA replication;ko03440//Homologous recombination;ko03430//Mismatch repair	K07466	-	-	-
XLOC_083226	2.66	0.42	-2.66297	5.04885e-10	1.64528e-09	CDX84916.1 BnaC05g21390D [Brassica napus]	-	-	-	-	-
XLOC_083285	2.26667	0.29	-2.96645	6.48603e-28	4.1497e-27	CDY33477.1 BnaA06g35960D [Brassica napus]	-	-	-	-	-
XLOC_083380	0.616667	4.21	2.77126	1.38192e-05	3.31894e-05	CDY64688.1 BnaA07g37170D [Brassica napus]	-	-	-	-	GO:0050896//response to stimulus
XLOC_083802	0.846667	0.0266667	-4.98868	7.9242e-12	2.84719e-11	CDY68764.1 BnaAnng28310D, partial [Brassica napus]	ko01100//Metabolic pathways;ko01110//Biosynthesis of secondary metabolites;ko00020//Citrate cycle (TCA cycle);ko01130//Biosynthesis of antibiotics;ko01120//Microbial metabolism in diverse environments	K01648	GO:0044424//intracellular part;GO:0044444//cytoplasmic part;GO:0005622//intracellular;GO:0043234//protein complex;GO:0016020//membrane;GO:0005737//cytoplasm;GO:0032991//macromolecular complex;GO:0044464//cell part;GO:0005623//cell	GO:0016740//transferase activity;GO:0046912//transferase activity, transferring acyl groups, acyl groups converted into alkyl on transfer;GO:0016878//acid-thiol ligase activity;GO:0016746//transferase activity, transferring acyl groups;GO:0004774//succinate-CoA ligase activity;GO:0016874//ligase activity;GO:0016405//CoA-ligase activity;GO:0005488//binding;GO:0003824//catalytic activity;GO:0016877…	GO:0016128//phytosteroid metabolic process;GO:0044260//cellular macromolecule metabolic process;GO:0008202//steroid metabolic process;GO:0006793//phosphorus metabolic process;GO:0016129//phytosteroid biosynthetic process;GO:0044283//small molecule biosynthetic process;GO:0000003//reproduction;GO:0008152//metabolic process;GO:0043412//macromolecule modification;GO:1901615//organic hydroxy compound…
XLOC_083875	2.01	0.106667	-4.23601	1.54755e-17	7.09931e-17	CDX80582.1 BnaC07g28620D [Brassica napus]	-	-	GO:0043227//membrane-bounded organelle;GO:0005622//intracellular;GO:0043229//intracellular organelle;GO:0005623//cell;GO:0044424//intracellular part;GO:0043231//intracellular membrane-bounded organelle;GO:0044464//cell part;GO:0043226//organelle	-	-
XLOC_084038	0.29	0.02	-3.85798	1.09849e-05	2.66034e-05	XP_013596140.1 PREDICTED: putative F-box/kelch-repeat protein At5g24040 [Brassica oleracea var. oleracea] [Brassica oleracea]	-	-	-	-	-
XLOC_084075	1.12	0.206667	-2.43812	1.46126e-05	3.50232e-05	CDY18342.1 BnaC09g30920D [Brassica napus]	-	-	-	-	GO:0009987//cellular process;GO:0044699//single-organism process;GO:0044763//single-organism cellular process
XLOC_084144	0.99	0.133333	-2.89239	5.04111e-05	0.000115201	XP_009150917.1 PREDICTED: endoglucanase 9-like [Brassica rapa]	-	-	GO:0030312//external encapsulating structure;GO:0071944//cell periphery;GO:0044424//intracellular part;GO:0005622//intracellular;GO:0005623//cell;GO:0005618//cell wall;GO:0044464//cell part	-	-
XLOC_084145	1.44667	0.166667	-3.1177	2.54984e-10	8.44945e-10	XP_002869628.1 hypothetical protein ARALYDRAFT_492203 [Arabidopsis lyrata subsp. lyrata] [Arabidopsis lyrata]	-	-	GO:0005622//intracellular;GO:0005623//cell;GO:0044424//intracellular part;GO:0044464//cell part	-	-
XLOC_084202	0.86	0.0733333	-3.5518	9.64747e-10	3.09082e-09	XP_013596259.1 PREDICTED: LOW QUALITY PROTEIN: uncharacterized protein LOC106304397 [Brassica oleracea var. oleracea] [Brassica oleracea]	-	-	-	-	-
XLOC_084221	0.001	0.273333	8.09452	2.19854e-09	6.89762e-09	CDY07283.1 BnaC04g18880D [Brassica napus]	ko03420//Nucleotide excision repair;ko03030//DNA replication;ko03440//Homologous recombination;ko03430//Mismatch repair	K07466	-	-	-
XLOC_084231	0.466667	0.0133333	-5.12928	5.52107e-08	1.5856e-07	CDY09711.1 BnaC07g33500D [Brassica napus]	ko01200//Carbon metabolism;ko01100//Metabolic pathways;ko00010//Glycolysis / Gluconeogenesis;ko00620//Pyruvate metabolism;ko00630//Glyoxylate and dicarboxylate metabolism;ko00260//Glycine, serine and threonine metabolism;ko01110//Biosynthesis of secondary metabolites;ko00020//Citrate cycle (TCA cycle);ko00280//Valine, leucine and isoleucine degradation;ko01130//Biosynthesis of antibiotics;ko01120…	K00382	-	-	-
XLOC_084301	0.2	1.53333	2.9386	3.16377e-10	1.04278e-09	CDX99173.1 BnaA06g18640D [Brassica napus]	ko03420//Nucleotide excision repair;ko03030//DNA replication;ko03440//Homologous recombination;ko03430//Mismatch repair	K07466	-	-	-
XLOC_084368	3.09667	0.0166667	-7.53761	2.91271e-37	2.31818e-36	XP_013593016.1 PREDICTED: subtilisin-like protease SBT3.3 isoform X1 [Brassica oleracea var. oleracea] [Brassica oleracea]	-	-	-	-	-
XLOC_084387	1.06667	0.0133333	-6.32193	2.16341e-14	8.7325e-14	CDX94086.1 BnaC07g37200D [Brassica napus]	ko00970//Aminoacyl-tRNA biosynthesis	K01870	-	-	-
XLOC_084388	0.333333	0.0266667	-3.64386	0.000209818	0.000452809	XP_009137246.2 PREDICTED: isoleucine--tRNA ligase, cytoplasmic-like [Brassica rapa]	ko00970//Aminoacyl-tRNA biosynthesis	K01870	-	-	-
XLOC_084413	0.48	0.0333333	-3.848	2.72525e-08	7.99181e-08	XP_013694280.1 PREDICTED: cysteine-rich receptor-like protein kinase 24 isoform X1 [Brassica napus]	-	-	-	-	-
XLOC_084414	3.08333	0.01	-8.26835	5.43081e-72	7.40897e-71	XP_013595244.1 PREDICTED: LOW QUALITY PROTEIN: putative cysteine-rich receptor-like protein kinase 12 [Brassica oleracea var. oleracea] [Brassica oleracea]	-	-	GO:0043229//intracellular organelle;GO:0043227//membrane-bounded organelle;GO:0043226//organelle;GO:0005623//cell;GO:0044464//cell part;GO:0044424//intracellular part;GO:0043231//intracellular membrane-bounded organelle;GO:0005622//intracellular	-	-
XLOC_084429	7.65667	0.82	-3.22302	1.4963e-26	9.19182e-26	XP_006394096.1 hypothetical protein EUTSA_v10005668mg [Eutrema salsugineum]	-	-	-	GO:0005488//binding	-
XLOC_084482	0.75	0.133333	-2.49185	0.000243685	0.000522573	CDY03439.1 BnaC01g16430D [Brassica napus]	-	-	-	-	-
XLOC_084495	0.613333	3.5	2.51261	4.34778e-15	1.80504e-14	XP_013596668.1 PREDICTED: membrane-anchored ubiquitin-fold protein 3-like [Brassica oleracea var. oleracea] [Brassica oleracea]	-	-	GO:0016020//membrane	-	GO:0050896//response to stimulus;GO:0009408//response to heat;GO:0009628//response to abiotic stimulus;GO:0006950//response to stress;GO:0009266//response to temperature stimulus
XLOC_084656	1.22	0.273333	-2.15815	7.09579e-05	0.000160145	CDY14723.1 BnaC05g19800D [Brassica napus]	-	-	-	-	-
XLOC_084657	2.59667	0.52	-2.32008	2.28333e-07	6.27963e-07	XP_009151146.1 PREDICTED: flap endonuclease 1 isoform X1 [Brassica rapa]	ko03030//DNA replication;ko03410//Base excision repair;ko03450//Non-homologous end-joining	K04799	-	-	-
XLOC_084697	1.50667	0.32	-2.23522	5.1014e-06	1.26907e-05	YP_009192896.1 ribosomal protein L33 (chloroplast) [Eutrema heterophyllum]	ko03010//Ribosome	K02913	GO:0044464//cell part;GO:0030529//intracellular ribonucleoprotein complex;GO:0005622//intracellular;GO:0043229//intracellular organelle;GO:1990904//ribonucleoprotein complex;GO:0005737//cytoplasm;GO:0043226//organelle;GO:0043227//membrane-bounded organelle;GO:0005623//cell;GO:0044444//cytoplasmic part;GO:0044424//intracellular part;GO:0009536//plastid;GO:0032991//macromolecular complex;GO:0043231…	GO:0005198//structural molecule activity	GO:0044260//cellular macromolecule metabolic process;GO:0006807//nitrogen compound metabolic process;GO:0044238//primary metabolic process;GO:0008152//metabolic process;GO:0006139//nucleobase-containing compound metabolic process;GO:0019438//aromatic compound biosynthetic process;GO:0006725//cellular aromatic compound metabolic process;GO:0046483//heterocycle metabolic process;GO:0097659//nucleic…
XLOC_084720	208.227	39.56	-2.39604	5.10226e-221	2.06632e-219	CDX72228.1 BnaC07g42500D [Brassica napus]	-	-	-	-	-
XLOC_084724	29.2133	2.74667	-3.41087	1.48702e-230	6.30255e-229	CDX72238.1 BnaC07g42600D [Brassica napus]	ko01230//Biosynthesis of amino acids;ko01100//Metabolic pathways;ko00270//Cysteine and methionine metabolism;ko01210//2-Oxocarboxylic acid metabolism;ko01110//Biosynthesis of secondary metabolites;ko00250//Alanine, aspartate and glutamate metabolism;ko00330//Arginine and proline metabolism;ko00400//Phenylalanine, tyrosine and tryptophan biosynthesis;ko00360//Phenylalanine metabolism;ko00350//Tyro…	K00811	GO:0044446//intracellular organelle part;GO:0043229//intracellular organelle;GO:0044464//cell part;GO:0044422//organelle part;GO:0044424//intracellular part;GO:0043226//organelle;GO:0005576//extracellular region;GO:0009532//plastid stroma;GO:0005737//cytoplasm;GO:0009526//plastid envelope;GO:0005622//intracellular;GO:0005623//cell;GO:0043231//intracellular membrane-bounded organelle;GO:0031975//e…	GO:0016769//transferase activity, transferring nitrogenous groups;GO:0003824//catalytic activity;GO:0016740//transferase activity;GO:0008483//transaminase activity	GO:0006950//response to stress;GO:0010035//response to inorganic substance;GO:0042221//response to chemical;GO:0008152//metabolic process;GO:0009987//cellular process;GO:0050896//response to stimulus;GO:0010038//response to metal ion;GO:1900673//olefin metabolic process;GO:0044237//cellular metabolic process;GO:0009692//ethylene metabolic process;GO:0071704//organic substance metabolic process;GO…
XLOC_084816	0.67	0.0833333	-3.0072	7.65222e-05	0.000172151	CDX72389.1 BnaC07g44110D [Brassica napus]	ko01100//Metabolic pathways;ko01110//Biosynthesis of secondary metabolites;ko01130//Biosynthesis of antibiotics;ko00310//Lysine degradation	K14157	-	-	-
XLOC_084901	0.886667	0.0633333	-3.80735	3.28272e-08	9.57878e-08	CDX72565.1 BnaC07g45870D [Brassica napus]	-	-	-	-	-
XLOC_084946	33.44	7.77667	-2.10435	1.89485e-173	5.85622e-172	CDY31222.1 BnaC08g15170D [Brassica napus]	-	-	-	-	-
XLOC_084950	7.69	1.13667	-2.75817	1.71221e-90	2.85195e-89	CDX72631.1 BnaC07g46530D [Brassica napus]	-	-	-	-	-
XLOC_085013	4.5	0.793333	-2.50393	4.80156e-30	3.23009e-29	CDX72337.1 BnaC07g43590D [Brassica napus]	ko04075//Plant hormone signal transduction	K14491	GO:0005622//intracellular;GO:0043226//organelle;GO:0005623//cell;GO:0043227//membrane-bounded organelle;GO:0043229//intracellular organelle;GO:0044424//intracellular part;GO:0044464//cell part;GO:0043231//intracellular membrane-bounded organelle	GO:0001071//nucleic acid binding transcription factor activity	GO:0044700//single organism signaling;GO:0044707//single-multicellular organism process;GO:0090351//seedling development;GO:0051716//cellular response to stimulus;GO:0046283//anthocyanin-containing compound metabolic process;GO:1901564//organonitrogen compound metabolic process;GO:0044271//cellular nitrogen compound biosynthetic process;GO:0050789//regulation of biological process;GO:0015995//chl…
XLOC_085050	0.5	0.00666667	-6.22882	4.32475e-17	1.94745e-16	BAA97287.1 retroelement pol polyprotein-like [Arabidopsis thaliana]	-	-	-	-	-
XLOC_085056	0.706667	0.0666667	-3.40599	0.000116692	0.000258185	XP_013699769.1 PREDICTED: uncharacterized protein LOC106403493 [Brassica napus]	-	-	-	-	-
XLOC_085058	1.66333	0.386667	-2.10492	7.55286e-08	2.14812e-07	XP_006452768.1 hypothetical protein CICLE_v10008133mg [Citrus clementina]	-	-	-	-	-
XLOC_085063	2.67	0.426667	-2.64566	8.12265e-50	8.16729e-49	CDY69633.1 BnaAnng31060D, partial [Brassica napus]	-	-	-	-	-
XLOC_085353	0.383333	0.001	-8.58246	0.000398612	0.000836603	CDY30062.1 BnaC05g09580D [Brassica napus]	-	-	-	-	-
XLOC_085414	3.66667	0.423333	-3.1146	1.13306e-25	6.79107e-25	XP_013618526.1 PREDICTED: probable serine/threonine-protein kinase cdc7 [Brassica oleracea var. oleracea] [Brassica oleracea]	-	-	-	-	-
XLOC_085417	1.09333	0.21	-2.38027	8.99193e-05	0.000201066	CDX77235.1 BnaC08g02800D [Brassica napus]	-	-	GO:0016020//membrane	-	-
XLOC_085438	0.403333	0.0133333	-4.91886	7.74802e-06	1.89973e-05	XP_002876855.1 hypothetical protein ARALYDRAFT_484214 [Arabidopsis lyrata subsp. lyrata] [Arabidopsis lyrata]	-	-	-	-	-
XLOC_085508	5.80333	0.16	-5.18074	5.95517e-46	5.60507e-45	-	-	-	-	-	-
XLOC_085548	1.90667	0.17	-3.48745	6.00483e-17	2.68924e-16	CDY62147.1 BnaCnng39350D [Brassica napus]	-	-	-	-	-
XLOC_085566	8.62667	1.70333	-2.34044	4.07448e-19	1.98066e-18	-	-	-	-	-	-
XLOC_085618	1.87667	0.416667	-2.17121	2.76524e-06	7.02539e-06	CDY36880.1 BnaC08g09670D [Brassica napus]	-	-	-	-	-
XLOC_085654	1.06667	0.001	-10.0589	6.56982e-14	2.59848e-13	CDY53726.1 BnaC08g47520D [Brassica napus]	-	-	-	-	-
XLOC_085703	0.526667	0.0133333	-5.30378	3.61369e-08	1.05194e-07	XP_013617076.1 PREDICTED: RNA pseudouridine synthase 7-like [Brassica oleracea var. oleracea] [Brassica oleracea]	ko02010//ABC transporters	K05658	-	-	-
XLOC_085719	0.1	1.23	3.62059	1.63704e-14	6.63617e-14	XP_002867925.1 zinc finger family protein [Arabidopsis lyrata subsp. lyrata] [Arabidopsis lyrata]	-	-	-	-	-
XLOC_085721	1.70667	0.416667	-2.03422	7.45173e-05	0.000167823	XP_013604346.1 PREDICTED: uncharacterized protein LOC106311648 isoform X2 [Brassica oleracea var. oleracea] [Brassica oleracea]	-	-	-	-	-
XLOC_085736	1.02333	0.16	-2.67713	5.77405e-06	1.43092e-05	XP_018449827.1 PREDICTED: outer envelope pore protein 16-2, chloroplastic isoform X1 [Raphanus sativus]	-	-	GO:0031351//integral component of plastid membrane;GO:0043231//intracellular membrane-bounded organelle;GO:0042170//plastid membrane;GO:0031967//organelle envelope;GO:0044444//cytoplasmic part;GO:0044446//intracellular organelle part;GO:0031355//integral component of plastid outer membrane;GO:0031975//envelope;GO:0009527//plastid outer membrane;GO:0005623//cell;GO:0016021//integral component of m…	GO:0008320//protein transmembrane transporter activity;GO:0005215//transporter activity;GO:0015075//ion transmembrane transporter activity;GO:0005342//organic acid transmembrane transporter activity;GO:0046943//carboxylic acid transmembrane transporter activity;GO:0022884//macromolecule transmembrane transporter activity;GO:0008509//anion transmembrane transporter activity;GO:0022857//transmembra…	GO:0045184//establishment of protein localization;GO:0033036//macromolecule localization;GO:0051234//establishment of localization;GO:0051179//localization;GO:0008104//protein localization
XLOC_085756	3.27667	0.11	-4.89665	1.15098e-26	7.09678e-26	CDY00508.1 BnaA10g07650D [Brassica napus]	ko01100//Metabolic pathways;ko00040//Pentose and glucuronate interconversions;ko00051//Fructose and mannose metabolism	K00008	GO:0030054//cell junction;GO:0005623//cell;GO:0044444//cytoplasmic part;GO:0005737//cytoplasm;GO:0044464//cell part;GO:0005622//intracellular;GO:0044424//intracellular part;GO:0005911//cell-cell junction	-	-
XLOC_085768	0.763333	0.001	-9.57617	3.01123e-05	7.02286e-05	CDY43473.1 BnaC08g10800D [Brassica napus]	-	-	-	-	-
XLOC_085782	7.14	1.73333	-2.04237	7.51832e-46	7.05852e-45	CDX75179.1 BnaC09g25030D [Brassica napus]	ko03420//Nucleotide excision repair;ko03030//DNA replication;ko03440//Homologous recombination;ko03430//Mismatch repair	K07466	-	-	-
XLOC_085785	5.37	56.1533	3.38638	1.46968e-117	3.0952e-116	XP_013695592.1 PREDICTED: uncharacterized protein LOC106399679 [Brassica napus]	-	-	-	-	-
XLOC_085805	4.34333	0.796667	-2.44675	4.93483e-37	3.90341e-36	XP_013723973.1 PREDICTED: ATPase 5, plasma membrane-type-like isoform X3 [Brassica napus]	ko00190//Oxidative phosphorylation	K01535	-	-	-
XLOC_085806	3.08333	0.33	-3.22395	1.31449e-06	3.41708e-06	XP_013736418.1 PREDICTED: ATPase 5, plasma membrane-type-like [Brassica napus]	-	-	-	-	-
XLOC_085891	0.553333	0.0333333	-4.05311	3.79877e-06	9.55587e-06	XP_013602639.1 PREDICTED: probable diphthine methyl ester synthase isoform X1 [Brassica oleracea var. oleracea] [Brassica oleracea]	-	-	GO:0005622//intracellular;GO:0044464//cell part;GO:0044424//intracellular part;GO:0005623//cell	GO:0003824//catalytic activity;GO:0016740//transferase activity;GO:0016741//transferase activity, transferring one-carbon groups	GO:0008152//metabolic process;GO:1901564//organonitrogen compound metabolic process;GO:1901362//organic cyclic compound biosynthetic process;GO:0006464//cellular protein modification process;GO:0019637//organophosphate metabolic process;GO:0090407//organophosphate biosynthetic process;GO:0043170//macromolecule metabolic process;GO:0044763//single-organism cellular process;GO:1901576//organic subs…
XLOC_085909	0.773333	0.1	-2.95109	9.41521e-07	2.47345e-06	XP_013657431.1 PREDICTED: uncharacterized protein LOC106362140 [Brassica napus]	-	-	-	-	-
XLOC_085921	0.423333	2.62333	2.63154	3.01217e-06	7.63041e-06	CDY57048.1 BnaC08g15020D [Brassica napus]	ko01230//Biosynthesis of amino acids;ko01100//Metabolic pathways;ko00260//Glycine, serine and threonine metabolism;ko01110//Biosynthesis of secondary metabolites;ko00400//Phenylalanine, tyrosine and tryptophan biosynthesis;ko01130//Biosynthesis of antibiotics	K01696	GO:0005622//intracellular;GO:0005623//cell;GO:0043227//membrane-bounded organelle;GO:0044424//intracellular part;GO:0043231//intracellular membrane-bounded organelle;GO:0044464//cell part;GO:0043226//organelle;GO:0043229//intracellular organelle	GO:0003824//catalytic activity;GO:0016836//hydro-lyase activity;GO:0016829//lyase activity;GO:0016835//carbon-oxygen lyase activity	-
XLOC_086121	0.723333	0.0633333	-3.51362	0.000393628	0.000826873	XP_013584729.1 PREDICTED: protein NUCLEAR FUSION DEFECTIVE 6, chloroplastic/mitochondrial-like [Brassica oleracea var. oleracea] [Brassica oleracea]	-	-	-	-	-
XLOC_086162	0.603333	0.0533333	-3.49985	4.57809e-09	1.40953e-08	CDX82724.1 BnaC07g01420D [Brassica napus]	ko01100//Metabolic pathways;ko01110//Biosynthesis of secondary metabolites;ko00860//Porphyrin and chlorophyll metabolism;ko01120//Microbial metabolism in diverse environments	K01749	GO:0005576//extracellular region;GO:0043229//intracellular organelle;GO:0044464//cell part;GO:0044444//cytoplasmic part;GO:0043227//membrane-bounded organelle;GO:0005623//cell;GO:0009526//plastid envelope;GO:0009536//plastid;GO:0005737//cytoplasm;GO:0044422//organelle part;GO:0031967//organelle envelope;GO:0043231//intracellular membrane-bounded organelle;GO:0044435//plastid part;GO:0043226//orga…	GO:0003824//catalytic activity;GO:0016740//transferase activity;GO:0016765//transferase activity, transferring alkyl or aryl (other than methyl) groups	GO:0008652//cellular amino acid biosynthetic process;GO:0009887//organ morphogenesis;GO:1901362//organic cyclic compound biosynthetic process;GO:0051704//multi-organism process;GO:1901564//organonitrogen compound metabolic process;GO:0044281//small molecule metabolic process;GO:0006950//response to stress;GO:0019320//hexose catabolic process;GO:0046483//heterocycle metabolic process;GO:0044710//s…
XLOC_086197	12.5567	144.957	3.5291	0	0	XP_013613747.1 PREDICTED: uncharacterized protein LOC106319899 isoform X1 [Brassica oleracea var. oleracea] [Brassica oleracea]	-	-	-	-	-
XLOC_086296	8.75333	0.906667	-3.27119	2.02135e-42	1.78396e-41	XP_009151146.1 PREDICTED: flap endonuclease 1 isoform X1 [Brassica rapa]	ko03030//DNA replication;ko03410//Base excision repair;ko03450//Non-homologous end-joining	K04799	-	-	-
XLOC_086297	16.7767	0.686667	-4.6107	7.27733e-88	1.18337e-86	-	-	-	-	-	-
XLOC_086305	0.61	0.0133333	-5.5157	6.03268e-08	1.72861e-07	XP_013594152.1 PREDICTED: ATPase family AAA domain-containing protein 1-like isoform X1 [Brassica oleracea var. oleracea] [Brassica oleracea]	ko03050//Proteasome	K03062	-	GO:0016787//hydrolase activity;GO:0003824//catalytic activity	GO:0043170//macromolecule metabolic process;GO:0022622//root system development;GO:0071704//organic substance metabolic process;GO:0044238//primary metabolic process;GO:0009057//macromolecule catabolic process;GO:0019953//sexual reproduction;GO:0010015//root morphogenesis;GO:0048731//system development;GO:0032504//multicellular organism reproduction;GO:0000003//reproduction;GO:0099402//plant orga…
XLOC_086365	3.76333	0.19	-4.30794	1.04536e-32	7.51018e-32	CDY61530.1 BnaC04g53400D [Brassica napus]	-	-	-	-	-
XLOC_086400	2.21333	0.0533333	-5.37504	4.68297e-33	3.39281e-32	CDX78090.1 BnaA09g32850D [Brassica napus]	-	-	-	-	-
XLOC_086430	1.04333	0.05	-4.38313	2.09678e-11	7.37963e-11	XP_018448666.1 PREDICTED: uncharacterized protein LOC108820188 [Raphanus sativus]	-	-	-	-	-
XLOC_086447	0.78	0.166667	-2.22651	0.000138679	0.000304468	CDX73542.1 BnaC08g24610D [Brassica napus]	ko01230//Biosynthesis of amino acids;ko01100//Metabolic pathways;ko01110//Biosynthesis of secondary metabolites;ko01130//Biosynthesis of antibiotics;ko01120//Microbial metabolism in diverse environments;ko00300//Lysine biosynthesis	K01778	GO:0044446//intracellular organelle part;GO:0043231//intracellular membrane-bounded organelle;GO:0043226//organelle;GO:0044435//plastid part;GO:0044422//organelle part;GO:0005622//intracellular;GO:0044424//intracellular part;GO:0043227//membrane-bounded organelle;GO:0009532//plastid stroma;GO:0044464//cell part;GO:0043229//intracellular organelle;GO:0009536//plastid;GO:0005623//cell;GO:0044444//c…	GO:0016855//racemase and epimerase activity, acting on amino acids and derivatives;GO:0036361//racemase activity, acting on amino acids and derivatives;GO:0016854//racemase and epimerase activity;GO:0003824//catalytic activity;GO:0016853//isomerase activity;GO:0047661//amino-acid racemase activity	GO:0044763//single-organism cellular process;GO:0051186//cofactor metabolic process;GO:0009987//cellular process;GO:0071704//organic substance metabolic process;GO:0044699//single-organism process;GO:0008152//metabolic process;GO:0042180//cellular ketone metabolic process;GO:1901661//quinone metabolic process;GO:0006732//coenzyme metabolic process;GO:0044281//small molecule metabolic process;GO:0…
XLOC_086512	0.77	0.186667	-2.04439	5.24414e-08	1.50816e-07	XP_013600032.1 PREDICTED: U-box domain-containing protein 3-like isoform X1 [Brassica oleracea var. oleracea] [Brassica oleracea]	-	-	-	-	-
XLOC_086538	7.75	0.713333	-3.44155	1.58838e-26	9.75267e-26	XP_013594636.1 PREDICTED: uncharacterized protein LOC106302728 [Brassica oleracea var. oleracea] [Brassica oleracea]	-	-	-	-	-
XLOC_086554	3.73667	0.86	-2.11934	3.59283e-18	1.6873e-17	AAC79110.1 putative polyprotein of LTR transposon [Arabidopsis thaliana]	-	-	-	-	-
XLOC_086588	1.21	0.09	-3.74894	5.09904e-06	1.26861e-05	-	-	-	-	-	-
XLOC_086603	1.08333	10.1633	3.22982	1.03098e-80	1.5653e-79	CDY17963.1 BnaC03g30350D [Brassica napus]	ko01100//Metabolic pathways;ko01110//Biosynthesis of secondary metabolites;ko00945//Stilbenoid, diarylheptanoid and gingerol biosynthesis;ko00903//Limonene and pinene degradation;ko01120//Microbial metabolism in diverse environments	K00517	-	-	-
XLOC_086607	2.94667	0.44	-2.74351	4.6295e-09	1.42484e-08	CDY16200.1 BnaA09g29340D [Brassica napus]	ko03060//Protein export	K03105	-	-	-
XLOC_086652	3.15	0.453333	-2.79671	1.43265e-19	7.07677e-19	-	-	-	-	-	-
XLOC_086809	0.44	2.35667	2.42117	1.06804e-10	3.61852e-10	JAU46593.1 putative pectinesterase/pectinesterase inhibitor 64 [Noccaea caerulescens]	-	-	-	-	-
XLOC_086880	1.17667	0.193333	-2.60554	0.000282351	0.000601241	XP_013608262.1 PREDICTED: uncharacterized protein LOC106315031 [Brassica oleracea var. oleracea] [Brassica oleracea]	-	-	-	-	-
XLOC_086884	0.466667	0.02	-4.54432	1.91166e-08	5.66201e-08	CDY41686.1 BnaC02g34680D [Brassica napus]	-	-	-	-	-
XLOC_086937	1.52	0.0733333	-4.37346	1.00092e-20	5.14189e-20	CDX76769.1 BnaC08g33550D [Brassica napus]	-	-	-	-	-
XLOC_086962	0.67	0.001	-9.38802	0.000101487	0.000225789	XP_013603317.1 PREDICTED: uncharacterized protein LOC106310640 [Brassica oleracea var. oleracea] [Brassica oleracea]	-	-	-	-	-
XLOC_087016	0.001	0.713333	9.47843	1.64545e-12	6.1104e-12	XP_013603160.1 PREDICTED: indole-3-acetic acid-amido synthetase GH3.3 [Brassica oleracea var. oleracea] [Brassica oleracea]	ko04075//Plant hormone signal transduction	K14487	-	GO:0003824//catalytic activity;GO:0016879//ligase activity, forming carbon-nitrogen bonds;GO:0016874//ligase activity;GO:0016881//acid-amino acid ligase activity	GO:0065007//biological regulation;GO:0048878//chemical homeostasis;GO:0042592//homeostatic process;GO:0042221//response to chemical;GO:0009719//response to endogenous stimulus;GO:0065008//regulation of biological quality;GO:0009725//response to hormone;GO:0010033//response to organic substance;GO:0050896//response to stimulus
XLOC_087265	2.02333	0.3	-2.7537	8.29038e-07	2.1858e-06	JAU96674.1 NADH dehydrogenase [ubiquinone] 1 beta subcomplex subunit 3-B, partial [Noccaea caerulescens]	-	-	GO:0098796//membrane protein complex;GO:0016020//membrane;GO:0044422//organelle part;GO:0044464//cell part;GO:0032991//macromolecular complex;GO:0044446//intracellular organelle part;GO:0043226//organelle;GO:0005622//intracellular;GO:1902494//catalytic complex;GO:0043229//intracellular organelle;GO:0005737//cytoplasm;GO:0005623//cell;GO:0043231//intracellular membrane-bounded organelle;GO:0044429…	-	GO:0008152//metabolic process;GO:0034622//cellular macromolecular complex assembly;GO:0043933//macromolecular complex subunit organization;GO:0043632//modification-dependent macromolecule catabolic process;GO:0006461//protein complex assembly;GO:0065003//macromolecular complex assembly;GO:0044260//cellular macromolecule metabolic process;GO:0009057//macromolecule catabolic process;GO:0030163//pro…
XLOC_087421	1.87333	0.09	-4.37954	8.52424e-17	3.79591e-16	CDX80729.1 BnaC08g05630D [Brassica napus]	-	-	-	-	-
XLOC_087550	0.79	0.106667	-2.88874	0.000289938	0.000616606	CDY03502.1 BnaC01g15800D [Brassica napus]	-	-	-	-	-
XLOC_087640	3.25333	0.273333	-3.57319	2.52909e-48	2.48213e-47	XP_013738978.1 PREDICTED: uncharacterized protein LOC106441755 [Brassica napus]	-	-	-	-	-
XLOC_087690	0.433333	0.01	-5.43741	2.95774e-15	1.23737e-14	XP_018483323.1 PREDICTED: disease resistance protein RPS6-like [Raphanus sativus]	-	-	-	-	-
XLOC_087709	5.16	0.326667	-3.98148	1.07502e-31	7.52624e-31	-	-	-	-	-	-
XLOC_087716	2.35667	0.001	-11.2025	6.47693e-11	2.21826e-10	-	-	-	-	-	-
XLOC_087831	3.09	0.163333	-4.24172	4.23124e-49	4.20801e-48	CDY62152.1 BnaCnng39390D [Brassica napus]	-	-	-	-	-
XLOC_087873	8.92667	0.73	-3.61215	3.27242e-136	7.92238e-135	XP_013690453.1 PREDICTED: uncharacterized protein LOC106394425 isoform X1 [Brassica napus]	-	-	-	-	-
XLOC_087874	2.73333	14.36	2.39332	1.29821e-112	2.62236e-111	XP_009107993.1 PREDICTED: inactive poly [ADP-ribose] polymerase RCD1-like isoform X1 [Brassica rapa]	-	-	-	-	-
XLOC_087883	5.42667	1.16333	-2.2218	1.00987e-20	5.18718e-20	XP_013600851.1 PREDICTED: DEAD-box ATP-dependent RNA helicase 5-like isoform X1 [Brassica oleracea var. oleracea] [Brassica oleracea]	-	-	-	-	-
XLOC_087897	3.63	0.133333	-4.76686	1.02509e-20	5.26425e-20	-	-	-	-	-	-
XLOC_087957	2.73667	0.43	-2.67001	3.07987e-09	9.57892e-09	XP_006412116.1 hypothetical protein EUTSA_v10024803mg [Eutrema salsugineum]	ko04626//Plant-pathogen interaction	K13412	-	-	-
XLOC_088000	0.02	0.263333	3.71882	7.50025e-07	1.9828e-06	XP_009118828.1 PREDICTED: uncharacterized protein LOC103843804 isoform X2 [Brassica rapa]	-	-	-	-	-
XLOC_088077	0.8	0.0366667	-4.44746	2.66365e-29	1.76016e-28	XP_010434749.1 PREDICTED: disease resistance protein RPP4-like isoform X1 [Camelina sativa]	-	-	-	-	-
XLOC_088079	4.20333	0.27	-3.9605	2.19137e-50	2.22681e-49	XP_009145288.1 PREDICTED: uncharacterized protein LOC103868993 [Brassica rapa]	-	-	-	-	GO:0044763//single-organism cellular process;GO:0009987//cellular process;GO:0044699//single-organism process
XLOC_088099	17.95	3.08333	-2.54142	2.8876e-115	5.96195e-114	CDY27960.1 BnaCnng05450D [Brassica napus]	-	-	GO:0016020//membrane	GO:0022857//transmembrane transporter activity;GO:0022892//substrate-specific transporter activity;GO:0022891//substrate-specific transmembrane transporter activity;GO:0005215//transporter activity	GO:0051707//response to other organism;GO:0043207//response to external biotic stimulus;GO:0009607//response to biotic stimulus;GO:0050896//response to stimulus;GO:0051704//multi-organism process;GO:0009605//response to external stimulus
XLOC_088113	2.44667	0.393333	-2.63699	1.41126e-15	5.9825e-15	CDY57368.1 BnaCnng31820D [Brassica napus]	-	-	GO:0016020//membrane	GO:0004672//protein kinase activity;GO:0016740//transferase activity;GO:0016301//kinase activity;GO:0003824//catalytic activity;GO:0016773//phosphotransferase activity, alcohol group as acceptor;GO:0016772//transferase activity, transferring phosphorus-containing groups	GO:0043170//macromolecule metabolic process;GO:0009987//cellular process;GO:0036211//protein modification process;GO:0048856//anatomical structure development;GO:0016310//phosphorylation;GO:0006793//phosphorus metabolic process;GO:0071704//organic substance metabolic process;GO:0043412//macromolecule modification;GO:0050896//response to stimulus;GO:0032502//developmental process;GO:0044238//prima…
XLOC_088148	0.51	0.0733333	-2.79796	2.55439e-06	6.50408e-06	XP_013599878.1 PREDICTED: endoplasmin homolog [Brassica oleracea var. oleracea] [Brassica oleracea]	ko04141//Protein processing in endoplasmic reticulum;ko04626//Plant-pathogen interaction	K09487	-	-	-
XLOC_088165	1.08	0.04	-4.75489	1.4501e-18	6.90786e-18	CDY50010.1 BnaC08g12170D [Brassica napus]	ko00970//Aminoacyl-tRNA biosynthesis	K01887	-	-	-
XLOC_088237	0.59	0.12	-2.29768	1.44195e-06	3.73786e-06	XP_013600925.1 PREDICTED: phosphoribosylamine--glycine ligase, chloroplastic-like isoform X2 [Brassica oleracea var. oleracea] [Brassica oleracea]	ko00230//Purine metabolism;ko01100//Metabolic pathways;ko01110//Biosynthesis of secondary metabolites;ko01130//Biosynthesis of antibiotics	K01945	-	-	-
XLOC_088286	1.10333	0.05	-4.4638	7.11347e-11	2.43147e-10	XP_013613823.1 PREDICTED: probable disease resistance protein At1g12280 [Brassica oleracea var. oleracea] [Brassica oleracea]	ko04626//Plant-pathogen interaction	K13460	-	-	-
XLOC_088318	7.77333	1.67	-2.21869	4.62722e-16	2.0034e-15	CDY15577.1 BnaA08g28610D [Brassica napus]	ko00500//Starch and sucrose metabolism;ko01100//Metabolic pathways	K16055	GO:0043227//membrane-bounded organelle;GO:0044464//cell part;GO:0005737//cytoplasm;GO:0043226//organelle;GO:0043231//intracellular membrane-bounded organelle;GO:0044444//cytoplasmic part;GO:0005623//cell;GO:0043229//intracellular organelle;GO:0005622//intracellular;GO:0044424//intracellular part	GO:0016787//hydrolase activity;GO:0019203//carbohydrate phosphatase activity;GO:0016788//hydrolase activity, acting on ester bonds;GO:0008194//UDP-glycosyltransferase activity;GO:0016791//phosphatase activity;GO:0046527//glucosyltransferase activity;GO:0042578//phosphoric ester hydrolase activity;GO:0016758//transferase activity, transferring hexosyl groups;GO:0016740//transferase activity;GO:000…	GO:0005996//monosaccharide metabolic process;GO:0005991//trehalose metabolic process;GO:0044699//single-organism process;GO:0005975//carbohydrate metabolic process;GO:0009311//oligosaccharide metabolic process;GO:0044763//single-organism cellular process;GO:0044238//primary metabolic process;GO:0005984//disaccharide metabolic process;GO:0044281//small molecule metabolic process;GO:0044237//cellul…
XLOC_088335	2.93333	0.55	-2.41504	6.53257e-18	3.04128e-17	CDY62216.1 BnaCnng39630D [Brassica napus]	-	-	-	-	-
XLOC_088389	11.4933	0.243333	-5.56172	5.92417e-91	9.91632e-90	CDX83966.1 BnaC08g16790D [Brassica napus]	ko01100//Metabolic pathways;ko00196//Photosynthesis - antenna proteins	K08917	-	-	-
XLOC_088417	0.726667	0.0266667	-4.76818	9.29491e-11	3.15716e-10	XP_009110421.1 PREDICTED: uncharacterized protein LOC103835967 isoform X1 [Brassica rapa]	-	-	-	-	-
XLOC_088462	14.81	0.456667	-5.01929	5.40097e-70	7.18441e-69	CDX83870.1 BnaC08g17750D [Brassica napus]	-	-	-	-	-
XLOC_088465	0.966667	0.0466667	-4.37255	5.91999e-14	2.34668e-13	CDX83863.1 BnaC08g17820D [Brassica napus]	-	-	-	-	-
XLOC_088544	0.0233333	2.26	6.59779	6.95641e-22	3.71052e-21	CDY39576.1 BnaCnng09450D [Brassica napus]	ko01100//Metabolic pathways;ko01110//Biosynthesis of secondary metabolites;ko00945//Stilbenoid, diarylheptanoid and gingerol biosynthesis;ko00903//Limonene and pinene degradation;ko01120//Microbial metabolism in diverse environments	K00517	GO:0005623//cell;GO:0043229//intracellular organelle;GO:0043231//intracellular membrane-bounded organelle;GO:0005622//intracellular;GO:0044424//intracellular part;GO:0044464//cell part;GO:0043227//membrane-bounded organelle;GO:0043226//organelle	GO:0005515//protein binding;GO:0005488//binding	GO:0007154//cell communication;GO:0009755//hormone-mediated signaling pathway;GO:0006970//response to osmotic stress;GO:1901360//organic cyclic compound metabolic process;GO:0034654//nucleobase-containing compound biosynthetic process;GO:0032502//developmental process;GO:0023052//signaling;GO:0071704//organic substance metabolic process;GO:0019222//regulation of metabolic process;GO:0006725//cell…
XLOC_088624	13.3367	1.53333	-3.12065	1.96774e-44	1.79986e-43	XP_013653946.1 PREDICTED: putative F-box protein At3g17560 [Brassica napus]	-	-	-	-	-
XLOC_088630	14.9633	1.75667	-3.09052	2.10301e-154	5.7328e-153	XP_013620594.1 PREDICTED: ATPase 3, plasma membrane-type [Brassica oleracea var. oleracea] [Brassica oleracea]	ko00190//Oxidative phosphorylation	K01535	-	-	-
XLOC_088644	2.06	0.183333	-3.4901	1.00632e-08	3.03022e-08	CDY24491.1 BnaC05g34630D [Brassica napus]	ko01100//Metabolic pathways;ko00770//Pantothenate and CoA biosynthesis	K09680	GO:0005623//cell;GO:0044424//intracellular part;GO:0005622//intracellular;GO:0044444//cytoplasmic part;GO:0005737//cytoplasm;GO:0044464//cell part	GO:0016772//transferase activity, transferring phosphorus-containing groups;GO:0005488//binding;GO:0003824//catalytic activity;GO:0016301//kinase activity;GO:0016740//transferase activity	GO:0044237//cellular metabolic process;GO:0043412//macromolecule modification;GO:0009100//glycoprotein metabolic process;GO:0070085//glycosylation;GO:0044723//single-organism carbohydrate metabolic process;GO:1901576//organic substance biosynthetic process;GO:0044699//single-organism process;GO:0009987//cellular process;GO:0036211//protein modification process;GO:0008152//metabolic process;GO:003…
XLOC_088738	0.76	0.12	-2.66297	4.9706e-06	1.23772e-05	XP_018453653.1 PREDICTED: uncharacterized protein LOC108824759 [Raphanus sativus]	-	-	-	-	-
XLOC_088963	2.07667	0.14	-3.89077	7.07713e-09	2.1518e-08	XP_013745260.1 PREDICTED: zinc finger BED domain-containing protein RICESLEEPER 2-like [Brassica napus]	-	-	-	-	-
XLOC_089014	0.976667	0.183333	-2.4134	2.11514e-08	6.24559e-08	XP_013736696.1 PREDICTED: zinc finger protein-like 1 homolog [Brassica napus]	-	-	-	-	GO:0042221//response to chemical;GO:0007049//cell cycle;GO:0050896//response to stimulus;GO:0044699//single-organism process;GO:0009987//cellular process;GO:0001101//response to acid chemical;GO:0000278//mitotic cell cycle;GO:0044763//single-organism cellular process
XLOC_089068	2.21667	0.236667	-3.22746	3.60375e-24	2.06746e-23	CDY41430.1 BnaCnng10660D [Brassica napus]	ko01100//Metabolic pathways;ko00564//Glycerophospholipid metabolism;ko04070//Phosphatidylinositol signaling system;ko01110//Biosynthesis of secondary metabolites;ko00561//Glycerolipid metabolism	K00901	-	-	-
XLOC_089079	0.52	0.0366667	-3.82597	5.45091e-06	1.35326e-05	CDY26887.1 BnaA02g19120D [Brassica napus]	-	-	-	-	-
XLOC_089160	1.68667	0.0866667	-4.28255	1.00016e-14	4.09175e-14	XP_018455537.1 PREDICTED: uncharacterized protein LOC108826652 [Raphanus sativus]	-	-	-	-	-
XLOC_089180	3.12667	0.1	-4.96655	3.28215e-10	1.08065e-09	XP_013672869.1 PREDICTED: transcription factor BPE-like [Brassica napus]	-	-	-	-	-
XLOC_089200	0.463333	0.001	-8.85591	8.85755e-08	2.50639e-07	XP_013599155.1 PREDICTED: alpha-ketoglutarate-dependent dioxygenase alkB homolog 6 isoform X1 [Brassica oleracea var. oleracea] [Brassica oleracea]	-	-	-	-	-
XLOC_089312	5.79	0.523333	-3.46776	2.91536e-33	2.12331e-32	XP_013710039.1 PREDICTED: uncharacterized protein LOC106413844 isoform X4 [Brassica napus]	-	-	-	-	-
XLOC_089377	0.69	0.126667	-2.44556	2.51524e-06	6.40725e-06	CDX76783.1 BnaC08g33690D [Brassica napus]	-	-	GO:0044464//cell part;GO:0005622//intracellular;GO:0043231//intracellular membrane-bounded organelle;GO:0043227//membrane-bounded organelle;GO:0043229//intracellular organelle;GO:0044444//cytoplasmic part;GO:0005737//cytoplasm;GO:0044424//intracellular part;GO:0005623//cell;GO:0043226//organelle	-	GO:0008610//lipid biosynthetic process;GO:0044237//cellular metabolic process;GO:0044238//primary metabolic process;GO:0044763//single-organism cellular process;GO:0009056//catabolic process;GO:0044248//cellular catabolic process;GO:0044249//cellular biosynthetic process;GO:0008300//isoprenoid catabolic process;GO:0006629//lipid metabolic process;GO:1901576//organic substance biosynthetic process…
XLOC_089537	4.40667	0.306667	-3.84494	1.92109e-38	1.56655e-37	CDX81955.1 BnaC08g36460D [Brassica napus]	ko03010//Ribosome	K02926	GO:0005623//cell;GO:0044446//intracellular organelle part;GO:0030529//intracellular ribonucleoprotein complex;GO:0043232//intracellular non-membrane-bounded organelle;GO:0043229//intracellular organelle;GO:1990904//ribonucleoprotein complex;GO:0005622//intracellular;GO:0043227//membrane-bounded organelle;GO:0044391//ribosomal subunit;GO:0005737//cytoplasm;GO:0043228//non-membrane-bounded organell…	-	GO:0043170//macromolecule metabolic process;GO:0044260//cellular macromolecule metabolic process;GO:0097659//nucleic acid-templated transcription;GO:0006139//nucleobase-containing compound metabolic process;GO:0006351//transcription, DNA-templated;GO:1901362//organic cyclic compound biosynthetic process;GO:0032774//RNA biosynthetic process;GO:0090304//nucleic acid metabolic process;GO:0044238//pr…
XLOC_089595	4.98333	0.91	-2.45317	1.76398e-19	8.68471e-19	CDX80179.1 BnaC09g35630D [Brassica napus]	ko03015//mRNA surveillance pathway	K14408	-	-	-
XLOC_089629	1.15667	0.0666667	-4.11686	2.78841e-07	7.61178e-07	XP_013712348.1 PREDICTED: DNA polymerase zeta processivity subunit-like [Brassica napus]	-	-	GO:0043226//organelle;GO:0043227//membrane-bounded organelle;GO:0044464//cell part;GO:0043231//intracellular membrane-bounded organelle;GO:0043229//intracellular organelle;GO:0044424//intracellular part;GO:0005623//cell;GO:0005622//intracellular	-	GO:0045861//negative regulation of proteolysis;GO:0030162//regulation of proteolysis;GO:0051985//negative regulation of chromosome segregation;GO:0031323//regulation of cellular metabolic process;GO:0031324//negative regulation of cellular metabolic process;GO:2000816//negative regulation of mitotic sister chromatid separation;GO:0032434//regulation of proteasomal ubiquitin-dependent protein cata…
XLOC_089848	1.11333	0.113333	-3.29624	4.04187e-06	1.01476e-05	XP_013710146.1 PREDICTED: uncharacterized protein LOC106413973 [Brassica napus]	-	-	-	-	-
XLOC_089865	5.05	0.71	-2.83039	9.44866e-13	3.54886e-12	-	-	-	-	-	-
XLOC_089890	4.15667	0.39	-3.41388	5.38351e-25	3.16813e-24	XP_006417582.1 hypothetical protein EUTSA_v10007937mg [Eutrema salsugineum]	-	-	GO:0005623//cell;GO:0009570//chloroplast stroma;GO:0030529//intracellular ribonucleoprotein complex;GO:0044464//cell part;GO:0043226//organelle;GO:0009536//plastid;GO:0044424//intracellular part;GO:0044434//chloroplast part;GO:0043227//membrane-bounded organelle;GO:0009507//chloroplast;GO:0044446//intracellular organelle part;GO:0009532//plastid stroma;GO:0009526//plastid envelope;GO:0031975//env…	GO:0003676//nucleic acid binding;GO:0030247//polysaccharide binding;GO:0001871//pattern binding;GO:0030246//carbohydrate binding;GO:0097159//organic cyclic compound binding;GO:1901363//heterocyclic compound binding;GO:0005488//binding	GO:0044238//primary metabolic process;GO:0051179//localization;GO:0044711//single-organism biosynthetic process;GO:0008610//lipid biosynthetic process;GO:0006139//nucleobase-containing compound metabolic process;GO:0043604//amide biosynthetic process;GO:0007165//signal transduction;GO:0044255//cellular lipid metabolic process;GO:0033554//cellular response to stress;GO:0019438//aromatic compound b…
XLOC_089983	3.74667	0.556667	-2.75072	2.5144e-25	1.49264e-24	CDY10044.1 BnaC08g44070D [Brassica napus]	-	-	-	-	-
XLOC_089989	0.923333	0.0833333	-3.46989	1.14074e-07	3.20338e-07	XP_013600674.1 PREDICTED: LOW QUALITY PROTEIN: auxin-responsive protein IAA12-like [Brassica oleracea var. oleracea] [Brassica oleracea]	ko04075//Plant hormone signal transduction	K14484	-	GO:0001071//nucleic acid binding transcription factor activity;GO:0005488//binding	GO:0034641//cellular nitrogen compound metabolic process;GO:0090304//nucleic acid metabolic process;GO:0006351//transcription, DNA-templated;GO:0071704//organic substance metabolic process;GO:0050896//response to stimulus;GO:0009725//response to hormone;GO:0006807//nitrogen compound metabolic process;GO:0097659//nucleic acid-templated transcription;GO:0048731//system development;GO:0010033//respo…
XLOC_090019	0.923333	0.14	-2.72142	2.3916e-09	7.48789e-09	CDY37436.1 BnaC08g45740D [Brassica napus]	-	-	GO:0030054//cell junction;GO:0005737//cytoplasm;GO:0043229//intracellular organelle;GO:0005622//intracellular;GO:0044444//cytoplasmic part;GO:0044464//cell part;GO:0030312//external encapsulating structure;GO:0043231//intracellular membrane-bounded organelle;GO:0043227//membrane-bounded organelle;GO:0043226//organelle;GO:0005623//cell;GO:0005618//cell wall;GO:0016020//membrane;GO:0005911//cell-ce…	-	GO:0006970//response to osmotic stress;GO:0006950//response to stress;GO:0050896//response to stimulus;GO:0009628//response to abiotic stimulus
XLOC_090285	0.001	0.43	8.74819	2.51631e-07	6.89398e-07	XP_009121821.1 PREDICTED: protein ACCELERATED CELL DEATH 6-like [Brassica rapa]	-	-	-	-	-
XLOC_090290	1.72	0.246667	-2.80177	2.99987e-05	6.99745e-05	XP_007161613.1 hypothetical protein PHAVU_001G084100g, partial [Phaseolus vulgaris]	-	-	-	-	-
XLOC_090434	2.40333	0.546667	-2.1363	5.15594e-12	1.86674e-11	XP_013706859.1 PREDICTED: U3 snoRNP-associated protein-like EMB2271 [Brassica napus]	-	-	-	-	-
XLOC_090567	0.843333	0.00666667	-6.98299	4.5965e-22	2.46496e-21	XP_009152049.1 PREDICTED: uncharacterized protein LOC103875291 [Brassica rapa]	-	-	-	-	-
XLOC_090577	1.17	6.89667	2.55939	2.53763e-103	4.76368e-102	XP_018474819.1 PREDICTED: uncharacterized protein LOC108846104 [Raphanus sativus]	ko01100//Metabolic pathways;ko00920//Sulfur metabolism;ko01120//Microbial metabolism in diverse environments	K08738	GO:0044464//cell part;GO:0043231//intracellular membrane-bounded organelle;GO:0005623//cell;GO:0005737//cytoplasm;GO:0044424//intracellular part;GO:0044444//cytoplasmic part;GO:0043227//membrane-bounded organelle;GO:0043226//organelle;GO:0005622//intracellular;GO:0043229//intracellular organelle	GO:0046872//metal ion binding;GO:0005488//binding;GO:0043167//ion binding;GO:0043169//cation binding;GO:0046914//transition metal ion binding	-
XLOC_090622	0.34	2.09	2.6199	1.4515e-14	5.89555e-14	-	-	-	-	-	-
XLOC_090625	2.11	0.486667	-2.11624	0.00025454	0.000544849	CDX81256.1 BnaC09g06670D [Brassica napus]	-	-	-	-	-
XLOC_090685	0.653333	0.0166667	-5.29278	1.59195e-06	4.11484e-06	CDX68401.1 BnaC01g24790D [Brassica napus]	-	-	GO:0044464//cell part;GO:0044444//cytoplasmic part;GO:0005737//cytoplasm;GO:0044446//intracellular organelle part;GO:0043229//intracellular organelle;GO:0043227//membrane-bounded organelle;GO:0044424//intracellular part;GO:0044422//organelle part;GO:0005622//intracellular;GO:0009536//plastid;GO:0016020//membrane;GO:0005623//cell;GO:0043231//intracellular membrane-bounded organelle;GO:0043226//org…	-	GO:0044699//single-organism process
XLOC_090690	16.9333	4.07	-2.05677	2.26826e-110	4.50621e-109	CDX81341.1 BnaC09g07520D [Brassica napus]	-	-	-	GO:0001071//nucleic acid binding transcription factor activity	GO:0043480//pigment accumulation in tissues;GO:0009653//anatomical structure morphogenesis;GO:0044238//primary metabolic process;GO:0043476//pigment accumulation;GO:0009605//response to external stimulus;GO:0043478//pigment accumulation in response to UV light;GO:0048731//system development;GO:0090558//plant epidermis development;GO:0071704//organic substance metabolic process;GO:0043412//macromo…
XLOC_090716	2.33	0.423333	-2.46046	1.0701e-14	4.37142e-14	CDX81403.1 BnaC09g08140D [Brassica napus]	ko01230//Biosynthesis of amino acids;ko01100//Metabolic pathways;ko01210//2-Oxocarboxylic acid metabolism;ko01110//Biosynthesis of secondary metabolites;ko00290//Valine, leucine and isoleucine biosynthesis;ko00660//C5-Branched dibasic acid metabolism	K00052	-	-	-
XLOC_090975	0.823333	0.0166667	-5.62644	5.93258e-06	1.46874e-05	CDY57368.1 BnaCnng31820D [Brassica napus]	-	-	GO:0016020//membrane	GO:0004672//protein kinase activity;GO:0016740//transferase activity;GO:0016772//transferase activity, transferring phosphorus-containing groups;GO:0016773//phosphotransferase activity, alcohol group as acceptor;GO:0016301//kinase activity;GO:0003824//catalytic activity	GO:0071704//organic substance metabolic process;GO:0044699//single-organism process;GO:0044767//single-organism developmental process;GO:0043412//macromolecule modification;GO:0036211//protein modification process;GO:0044237//cellular metabolic process;GO:0006468//protein phosphorylation;GO:0009743//response to carbohydrate;GO:0044267//cellular protein metabolic process;GO:0034284//response to mo…
XLOC_090980	0.01	0.78	6.2854	3.31419e-18	1.55918e-17	XP_013611551.1 PREDICTED: G-type lectin S-receptor-like serine/threonine-protein kinase SD1-29 isoform X1 [Brassica oleracea var. oleracea] [Brassica oleracea]	-	-	-	GO:0005488//binding;GO:0003824//catalytic activity;GO:0016301//kinase activity;GO:0016740//transferase activity;GO:0016772//transferase activity, transferring phosphorus-containing groups	-
XLOC_090981	0.62	5.65333	3.18876	3.71009e-58	4.24064e-57	-	-	-	-	-	-
XLOC_091112	2.15667	0.166667	-3.69377	3.4265e-16	1.49211e-15	XP_013598803.1 PREDICTED: ubiquitin thioesterase otubain-like [Brassica oleracea var. oleracea] [Brassica oleracea]	-	-	-	-	-
XLOC_091127	1.65	10.6133	2.68534	3.87306e-74	5.42054e-73	XP_013588325.1 PREDICTED: metal tolerance protein C4-like [Brassica oleracea var. oleracea] [Brassica oleracea]	-	-	-	GO:0022857//transmembrane transporter activity;GO:0005215//transporter activity;GO:0022892//substrate-specific transporter activity;GO:0015075//ion transmembrane transporter activity;GO:0022891//substrate-specific transmembrane transporter activity	-
XLOC_091133	1.10667	0.0733333	-3.91561	1.41561e-05	3.39673e-05	CDY33868.1 BnaC06g04850D [Brassica napus]	-	-	-	-	-
XLOC_091167	1.19333	0.26	-2.19841	0.000354463	0.000747757	CDY17435.1 BnaC09g21020D [Brassica napus]	-	-	GO:0009536//plastid;GO:0043229//intracellular organelle;GO:0005623//cell;GO:0044424//intracellular part;GO:0043227//membrane-bounded organelle;GO:0044464//cell part;GO:0005737//cytoplasm;GO:0044444//cytoplasmic part;GO:0005622//intracellular;GO:0043231//intracellular membrane-bounded organelle;GO:0043226//organelle	-	-
XLOC_091266	0.943333	0.1	-3.23777	5.38254e-09	1.65034e-08	CDX99516.1 BnaC09g24760D [Brassica napus]	ko03420//Nucleotide excision repair;ko03030//DNA replication;ko03440//Homologous recombination;ko03430//Mismatch repair	K07466	-	-	-
XLOC_091322	10.9567	2.70667	-2.01722	7.73157e-21	3.98969e-20	-	-	-	-	-	-
XLOC_091340	1.84333	0.443333	-2.05585	8.15386e-09	2.46942e-08	XP_018463942.1 PREDICTED: topless-related protein 2-like [Raphanus sativus]	-	-	-	-	-
XLOC_091353	0.533333	0.001	-9.05889	7.89658e-07	2.08506e-06	-	ko01200//Carbon metabolism;ko01230//Biosynthesis of amino acids;ko01100//Metabolic pathways;ko01210//2-Oxocarboxylic acid metabolism;ko00710//Carbon fixation in photosynthetic organisms;ko00250//Alanine, aspartate and glutamate metabolism;ko00220//Arginine biosynthesis;ko01120//Microbial metabolism in diverse environments	K00814	-	-	-
XLOC_091460	1.97667	0.09	-4.457	4.26079e-10	1.39365e-09	CDY19689.1 BnaC09g29450D [Brassica napus]	ko03018//RNA degradation	K04077	-	-	-
XLOC_091522	0.71	0.0366667	-4.27528	3.48979e-05	8.09267e-05	-	-	-	-	-	-
XLOC_091582	6.05667	0.883333	-2.77749	3.36356e-38	2.7291e-37	CDX77883.1 BnaC03g53360D [Brassica napus]	ko01100//Metabolic pathways;ko00010//Glycolysis / Gluconeogenesis;ko00040//Pentose and glucuronate interconversions;ko00620//Pyruvate metabolism;ko01110//Biosynthesis of secondary metabolites;ko00561//Glycerolipid metabolism;ko00903//Limonene and pinene degradation;ko00330//Arginine and proline metabolism;ko00380//Tryptophan metabolism;ko00280//Valine, leucine and isoleucine degradation;ko00071//…	K00128	-	-	-
XLOC_091613	0.28	0.01	-4.80735	0.000257006	0.000549781	XP_018470929.1 PREDICTED: uncharacterized protein LOC108842502 isoform X1 [Raphanus sativus]	-	-	-	-	-
XLOC_091639	0.853333	5.17667	2.60084	8.73967e-24	4.95263e-23	XP_010254060.1 PREDICTED: golgin candidate 5-like isoform X1 [Nelumbo nucifera]	-	-	-	-	-
XLOC_091734	13.6767	1.39333	-3.2951	7.89249e-114	1.60995e-112	XP_018457844.1 PREDICTED: uncharacterized protein LOC108828599 [Raphanus sativus]	-	-	GO:0005622//intracellular;GO:0044424//intracellular part;GO:0043226//organelle;GO:0043227//membrane-bounded organelle;GO:0043229//intracellular organelle;GO:0043231//intracellular membrane-bounded organelle;GO:0005623//cell;GO:0044464//cell part	-	GO:0050896//response to stimulus;GO:0009719//response to endogenous stimulus;GO:0010033//response to organic substance;GO:0042221//response to chemical;GO:0009725//response to hormone
XLOC_091745	21.33	3.49667	-2.60883	7.61829e-124	1.68628e-122	CDY25893.1 BnaC09g32650D [Brassica napus]	-	-	GO:0099512//supramolecular fiber;GO:0005819//spindle;GO:0099568//cytoplasmic region;GO:0005737//cytoplasm;GO:0099513//polymeric cytoskeletal fiber;GO:0030981//cortical microtubule cytoskeleton;GO:0005623//cell;GO:0043229//intracellular organelle;GO:0043232//intracellular non-membrane-bounded organelle;GO:0044446//intracellular organelle part;GO:0015630//microtubule cytoskeleton;GO:0044444//cytopl…	GO:0015631//tubulin binding;GO:0005488//binding;GO:0008092//cytoskeletal protein binding;GO:0005515//protein binding	GO:0044767//single-organism developmental process;GO:0022402//cell cycle process;GO:0031112//positive regulation of microtubule polymerization or depolymerization;GO:0032502//developmental process;GO:0030865//cortical cytoskeleton organization;GO:0044262//cellular carbohydrate metabolic process;GO:0009987//cellular process;GO:0051128//regulation of cellular component organization;GO:0043436//oxoa…
XLOC_091766	0.28	0.0133333	-4.39232	0.000415996	0.000871406	XP_010088459.1 Calcium-activated outward-rectifying potassium channel 1 [Morus notabilis]	-	-	-	-	-
XLOC_091866	2.06	0.0733333	-4.81203	6.87916e-54	7.4037e-53	XP_013656445.1 PREDICTED: disease resistance-like protein CSA1 isoform X1 [Brassica napus]	-	-	-	-	GO:0009814//defense response, incompatible interaction;GO:0044237//cellular metabolic process;GO:0009607//response to biotic stimulus;GO:0043207//response to external biotic stimulus;GO:0045087//innate immune response;GO:0009987//cellular process;GO:0009627//systemic acquired resistance;GO:0042743//hydrogen peroxide metabolic process;GO:0006950//response to stress;GO:0006952//defense response;GO:…
XLOC_091884	0.99	0.153333	-2.69076	3.36983e-08	9.8249e-08	-	-	-	-	-	-
XLOC_091886	0.436667	0.09	-2.27854	1.98477e-05	4.70403e-05	CDY35831.1 BnaC09g37630D [Brassica napus]	-	-	-	-	-
XLOC_091907	1.62333	0.236667	-2.77803	3.02754e-15	1.26587e-14	CDY26408.1 BnaA02g23620D [Brassica napus]	-	-	-	-	-
XLOC_091908	4.44	0.53	-3.0665	6.65874e-20	3.32505e-19	XP_013691222.1 PREDICTED: SNF2 domain-containing protein CLASSY 1-like isoform X1 [Brassica napus]	-	-	GO:0043227//membrane-bounded organelle;GO:0005737//cytoplasm;GO:0044424//intracellular part;GO:0043231//intracellular membrane-bounded organelle;GO:0044444//cytoplasmic part;GO:0043229//intracellular organelle;GO:0005623//cell;GO:0005622//intracellular;GO:0044464//cell part;GO:0043226//organelle	-	GO:0071704//organic substance metabolic process;GO:0044764//multi-organism cellular process;GO:1901360//organic cyclic compound metabolic process;GO:0006725//cellular aromatic compound metabolic process;GO:0006259//DNA metabolic process;GO:0044238//primary metabolic process;GO:0009292//genetic transfer;GO:0051704//multi-organism process;GO:0009987//cellular process;GO:0006139//nucleobase-containi…
XLOC_091937	0.001	3.34667	11.7085	1.04365e-156	2.899e-155	XP_009140437.1 PREDICTED: uncharacterized protein LOC103864439 [Brassica rapa]	-	-	-	-	-
XLOC_091948	1.73333	0.0233333	-6.21501	1.85089e-14	7.48844e-14	-	-	-	-	-	-
XLOC_092008	2.84	0.616667	-2.20333	2.06479e-16	9.06644e-16	XP_013676797.1 PREDICTED: uncharacterized protein LOC106381442 [Brassica napus]	-	-	-	-	-
XLOC_092167	1.15	0.13	-3.14505	6.47376e-16	2.78511e-15	CDY09866.1 BnaC09g42950D [Brassica napus]	-	-	GO:0031090//organelle membrane;GO:0042170//plastid membrane;GO:0009536//plastid;GO:0005623//cell;GO:0044446//intracellular organelle part;GO:0044435//plastid part;GO:0031975//envelope;GO:0044444//cytoplasmic part;GO:0019866//organelle inner membrane;GO:0016020//membrane;GO:0044422//organelle part;GO:0005622//intracellular;GO:0043229//intracellular organelle;GO:0043231//intracellular membrane-boun…	-	-
XLOC_092213	2.64333	0.336667	-2.97297	3.89077e-21	2.02765e-20	XP_013642505.1 PREDICTED: uncharacterized protein LOC106347499 isoform X3 [Brassica napus]	-	-	-	-	-
XLOC_092323	0.296667	1.32333	2.15726	3.00195e-09	9.34204e-09	CDX97139.1 BnaC09g44860D [Brassica napus]	ko04144//Endocytosis	K12471	GO:0043229//intracellular organelle;GO:0044464//cell part;GO:0005623//cell;GO:0043226//organelle;GO:0043231//intracellular membrane-bounded organelle;GO:0043227//membrane-bounded organelle;GO:0005622//intracellular;GO:0044424//intracellular part	GO:0003824//catalytic activity;GO:0016740//transferase activity	-
XLOC_092331	1.17667	0.0233333	-5.65617	8.82783e-11	3.00274e-10	CDX97124.1 BnaC09g45010D [Brassica napus]	-	-	-	-	-
XLOC_092338	8.85333	1.42	-2.64033	2.04981e-06	5.25661e-06	-	-	-	-	-	-
XLOC_092480	1.29667	0.153333	-3.08006	1.41995e-12	5.29011e-12	XP_013607217.1 PREDICTED: F-box protein At5g07670 isoform X1 [Brassica oleracea var. oleracea] [Brassica oleracea]	-	-	-	-	-
XLOC_092548	0.416667	0.001	-8.70275	0.000241498	0.000518185	XP_018444341.1 PREDICTED: uncharacterized protein LOC108816264 [Raphanus sativus]	-	-	-	-	-
XLOC_092553	0.001	0.176667	7.46489	6.1422e-06	1.51857e-05	CDY48563.1 BnaA09g01590D [Brassica napus]	-	-	-	-	-
XLOC_092566	0.36	0.0666667	-2.43296	1.99254e-11	7.02366e-11	CDX77896.1 BnaC03g53230D [Brassica napus]	-	-	-	-	-
XLOC_092603	1.02667	0.03	-5.09686	2.25629e-07	6.20734e-07	CDY00106.1 BnaC09g01950D [Brassica napus]	-	-	-	-	-
XLOC_092625	0.156667	2.13	3.76508	1.46966e-17	6.74863e-17	CDY63238.1 BnaCnng41730D [Brassica napus]	-	-	-	-	-
XLOC_092810	1.83333	0.11	-4.05889	2.17789e-24	1.25766e-23	CDX87262.1 BnaC09g05770D [Brassica napus]	-	-	-	-	-
XLOC_092917	6.63333	0.793333	-3.06373	5.29775e-56	5.86754e-55	CDX82857.1 BnaC01g13070D [Brassica napus]	-	-	-	-	-
XLOC_093010	0.42	0.0366667	-3.51785	0.000333976	0.000706235	XP_013638524.1 PREDICTED: uncharacterized protein LOC106343771 [Brassica oleracea var. oleracea] [Brassica oleracea]	ko03420//Nucleotide excision repair;ko03030//DNA replication;ko03440//Homologous recombination;ko03430//Mismatch repair	K07466	-	-	-
XLOC_093079	1.57333	0.0766667	-4.35908	7.92391e-40	6.65869e-39	XP_013599293.1 PREDICTED: uncharacterized protein LOC106307012 [Brassica oleracea var. oleracea] [Brassica oleracea]	-	-	-	-	-
XLOC_093080	1.33	0.0466667	-4.83289	2.10231e-15	8.85561e-15	XP_013661535.1 PREDICTED: uncharacterized protein LOC106366480 [Brassica napus]	-	-	-	-	-
XLOC_093115	1.27333	0.001	-10.3144	9.82748e-10	3.147e-09	-	-	-	-	-	-
XLOC_093168	6.62	0.973333	-2.76583	1.39649e-44	1.28253e-43	CDY40958.1 BnaCnng10010D [Brassica napus]	-	-	-	GO:0003824//catalytic activity;GO:0016740//transferase activity	-
XLOC_093238	2.52333	0.473333	-2.4144	2.53111e-06	6.44592e-06	XP_013659390.1 PREDICTED: uncharacterized protein LOC106364333 [Brassica napus]	-	-	-	-	-
XLOC_093314	18.6633	3.27667	-2.50991	2.5476e-78	3.75935e-77	CDY66648.1 BnaCnng51770D [Brassica napus]	-	-	GO:0043227//membrane-bounded organelle;GO:0043231//intracellular membrane-bounded organelle;GO:0043226//organelle;GO:0005623//cell;GO:0005622//intracellular;GO:0044424//intracellular part;GO:0043229//intracellular organelle;GO:0044464//cell part	-	GO:1901362//organic cyclic compound biosynthetic process;GO:0044249//cellular biosynthetic process;GO:0009987//cellular process;GO:0018130//heterocycle biosynthetic process;GO:1901360//organic cyclic compound metabolic process;GO:0009058//biosynthetic process;GO:0071704//organic substance metabolic process;GO:0006778//porphyrin-containing compound metabolic process;GO:0019438//aromatic compound b…
XLOC_093447	2.71	0.396667	-2.77229	3.92909e-07	1.0613e-06	CDY70169.1 BnaCnng67030D [Brassica napus]	-	-	-	-	-
XLOC_093452	1.75667	0.103333	-4.08746	4.13948e-16	1.79567e-15	-	-	-	-	-	-
XLOC_093473	10.84	0.966667	-3.4872	5.69096e-74	7.9469e-73	XP_002874258.1 CYCA2_1 [Arabidopsis lyrata subsp. lyrata] [Arabidopsis lyrata]	-	-	-	-	-
XLOC_093486	3.10333	0.39	-2.99227	3.8787e-22	2.08497e-21	XP_013718637.1 PREDICTED: putative cysteine-rich receptor-like protein kinase 34 isoform X1 [Brassica napus]	-	-	-	-	-
XLOC_093595	5.89	0.813333	-2.85635	1.2634e-34	9.48286e-34	-	ko01200//Carbon metabolism;ko01230//Biosynthesis of amino acids;ko01100//Metabolic pathways;ko01210//2-Oxocarboxylic acid metabolism;ko00710//Carbon fixation in photosynthetic organisms;ko00250//Alanine, aspartate and glutamate metabolism;ko00220//Arginine biosynthesis;ko01120//Microbial metabolism in diverse environments	K00814	-	-	-
XLOC_093599	0.716667	0.103333	-2.794	1.02772e-12	3.85364e-12	XP_018443770.1 PREDICTED: uncharacterized protein LOC108815774 [Raphanus sativus]	-	-	-	-	-
XLOC_093628	0.616667	0.0166667	-5.20945	1.21824e-07	3.41291e-07	XP_013608112.1 PREDICTED: LOW QUALITY PROTEIN: NAC domain-containing protein 89, partial [Brassica oleracea var. oleracea] [Brassica oleracea]	-	-	-	GO:0005488//binding;GO:0001071//nucleic acid binding transcription factor activity	GO:0097659//nucleic acid-templated transcription;GO:0043170//macromolecule metabolic process;GO:0006139//nucleobase-containing compound metabolic process;GO:0009791//post-embryonic development;GO:0044260//cellular macromolecule metabolic process;GO:0019438//aromatic compound biosynthetic process;GO:0034654//nucleobase-containing compound biosynthetic process;GO:0016070//RNA metabolic process;GO:0…
XLOC_093645	0.49	0.106667	-2.19967	4.09942e-05	9.44184e-05	-	-	-	-	-	-
XLOC_093663	0.773333	0.0533333	-3.85798	7.04682e-05	0.000159088	CDY68257.1 BnaCnng58240D [Brassica napus]	-	-	-	-	-
XLOC_093707	1.52	0.146667	-3.37346	1.82039e-06	4.68406e-06	CDY19689.1 BnaC09g29450D [Brassica napus]	ko03018//RNA degradation	K04077	-	-	-
XLOC_093744	0.001	0.453333	8.82443	0.000101211	0.000225189	CDX97699.1 BnaA05g23800D [Brassica napus]	-	-	-	-	-
XLOC_093801	1.47	0.0466667	-4.97728	7.91279e-31	5.42976e-30	XP_018470929.1 PREDICTED: uncharacterized protein LOC108842502 isoform X1 [Raphanus sativus]	-	-	-	-	-
XLOC_093894	2.17	0.0866667	-4.64607	8.27597e-08	2.34707e-07	XP_013704352.1 PREDICTED: uncharacterized protein LOC106408070 [Brassica napus]	-	-	-	-	-
XLOC_093968	2.73333	0.356667	-2.93801	3.43077e-07	9.30642e-07	XP_013606667.1 PREDICTED: laccase-17 [Brassica oleracea var. oleracea] [Brassica oleracea]	-	-	-	GO:0003824//catalytic activity	GO:0010383//cell wall polysaccharide metabolic process;GO:0044699//single-organism process;GO:0010410//hemicellulose metabolic process;GO:1901576//organic substance biosynthetic process;GO:0071704//organic substance metabolic process;GO:0006725//cellular aromatic compound metabolic process;GO:0045491//xylan metabolic process;GO:0009058//biosynthetic process;GO:0044710//single-organism metabolic p…
XLOC_094020	0.396667	0.04	-3.30986	0.000215564	0.000464845	ACP30632.1 disease resistance protein [Brassica rapa subsp. pekinensis] [Brassica rapa]	-	-	-	-	-
XLOC_094021	0.88	0.05	-4.1375	3.52299e-08	1.02614e-07	XP_013656447.1 PREDICTED: disease resistance protein RRS1-like isoform X1 [Brassica napus]	-	-	-	-	GO:0050896//response to stimulus;GO:0006950//response to stress
XLOC_094183	0.62	3.89333	2.65067	8.10317e-12	2.91051e-11	-	-	-	-	-	-
XLOC_094373	1.43	0.02	-6.15987	8.67061e-06	2.11683e-05	CDY44538.1 BnaCnng11490D [Brassica napus]	ko03018//RNA degradation	K12598	-	-	-
XLOC_094417	2.87667	0.16	-4.16825	3.12931e-67	4.02422e-66	CDX97187.1 BnaC09g44380D [Brassica napus]	-	-	-	-	-
XLOC_094522	2.34	0.11	-4.41093	6.77223e-34	5.00213e-33	CDY62481.1 BnaCnng40340D [Brassica napus]	-	-	-	-	-
XLOC_094535	0.49	0.0333333	-3.87774	0.000209256	0.000451661	CDY02852.1 BnaC02g10370D [Brassica napus]	-	-	-	-	-
XLOC_094536	0.423333	0.08	-2.40372	0.000246468	0.000528339	CDY02853.1 BnaC02g10360D [Brassica napus]	-	-	-	-	-
XLOC_094624	11.2833	1.24667	-3.17805	1.97764e-75	2.818e-74	CDX99537.1 BnaC09g24550D [Brassica napus]	-	-	-	-	-
XLOC_094638	0.001	0.376667	8.55714	1.03092e-07	2.90428e-07	XP_013608540.1 PREDICTED: uncharacterized protein LOC106315356 [Brassica oleracea var. oleracea] [Brassica oleracea]	-	-	-	-	-
XLOC_094994	0.576667	0.01	-5.84967	1.15178e-06	3.00708e-06	CDX80311.1 BnaC09g34310D [Brassica napus]	-	-	GO:0043229//intracellular organelle;GO:0043227//membrane-bounded organelle;GO:0009536//plastid;GO:0043226//organelle;GO:0005623//cell;GO:0044424//intracellular part;GO:0005622//intracellular;GO:0044464//cell part;GO:0005737//cytoplasm;GO:0044444//cytoplasmic part;GO:0043231//intracellular membrane-bounded organelle	-	-
XLOC_095059	0.92	0.0766667	-3.58496	2.30815e-05	5.43491e-05	-	-	-	-	-	-
XLOC_095067	1.73333	0.15	-3.53051	3.61698e-16	1.57358e-15	XP_013626297.1 PREDICTED: uncharacterized protein LOC106332375 [Brassica oleracea var. oleracea] [Brassica oleracea]	-	-	-	-	-
XLOC_095097	9.02	1.36	-2.72952	1.40812e-55	1.55037e-54	-	-	-	-	-	-
XLOC_095140	0.756667	0.07	-3.43423	2.10924e-05	4.98653e-05	-	-	-	-	-	-
XLOC_095196	3.99333	0.563333	-2.82553	2.20286e-10	7.33185e-10	CDY66401.1 BnaCnng50700D [Brassica napus]	-	-	-	-	-
XLOC_095219	1.03667	0.216667	-2.2584	1.33392e-05	3.20814e-05	CDY08692.1 BnaC03g54900D [Brassica napus]	-	-	-	-	-
[truncated: 12,433 more rows]

## Sheet: 16NSt0-vs-16NSt2
Table S3. The DEGs identified in 16NS
[truncated: 13,719 more rows]

[truncated: 2 more sheets: 17NSt0-vs-17NSt2, gene expression]
