# Supplementary material for: Genome-Wide Identification of Freezing-Responsive Genes in a Rapeseed Line NTS57 Tolerant to Low-Temperature
Source: Int J Mol Sci. 2024 Nov 21;25(23):12491. doi: 10.3390/ijms252312491 (PMC11641804; doi:10.3390/ijms252312491)
Supplement: Supplementary file 1 [file ijms-25-12491-s001.zip › Table S4. The DEGs identified only in 15NSt0-vs-15NSt2, 16NSt0-vs-16NSt2 and 17NSt0-vs-17NSt2, respectively.xlsx]

## Sheet: 15NSt0-vs-15NSt2-unique
Table S4. The DEGs identified only in 15NS
id	Description
XLOC_000505	XP_013594577.1 PREDICTED: uncharacterized protein LOC106302659 [Brassica oleracea var. oleracea] [Brassica oleracea]
XLOC_000817	XP_018509776.1 PREDICTED: pto-interacting protein 1-like [Brassica rapa]
XLOC_002469	XP_018493572.1 PREDICTED: mediator of RNA polymerase II transcription subunit 33A isoform X1 [Raphanus sativus]
XLOC_003692	XP_013699868.1 PREDICTED: uncharacterized protein LOC106403599 [Brassica napus]
XLOC_004494	CDY07090.1 BnaCnng01050D [Brassica napus]
XLOC_004519	XP_009118581.1 PREDICTED: isopentenyl-diphosphate Delta-isomerase I-like [Brassica rapa]
XLOC_006289	CDX92547.1 BnaA10g15860D [Brassica napus]
XLOC_006774	XP_009129395.1 PREDICTED: DExH-box ATP-dependent RNA helicase DExH17 [Brassica rapa]
XLOC_007247	XP_013701628.1 PREDICTED: CDPK-related kinase 5-like [Brassica napus]
XLOC_007789	XP_009126248.1 PREDICTED: disease resistance protein TAO1-like [Brassica rapa]
XLOC_008298	XP_013676347.1 PREDICTED: probable receptor-like protein kinase At1g67000 isoform X1 [Brassica napus]
XLOC_008512	CDY43003.1 BnaC02g19770D [Brassica napus]
XLOC_008727	CDY28384.1 BnaA05g18560D [Brassica napus]
XLOC_009079	-
XLOC_009159	CDY33412.1 BnaA07g04270D [Brassica napus]
XLOC_009486	CDY36705.1 BnaC02g31260D [Brassica napus]
XLOC_009963	CDX78510.1 BnaA03g04220D [Brassica napus]
XLOC_010200	XP_013589026.1 PREDICTED: uncharacterized protein LOC106297302 [Brassica oleracea var. oleracea] [Brassica oleracea]
XLOC_010818	XP_013734631.1 PREDICTED: probable inactive lysine-specific demethylase JMJ19 isoform X1 [Brassica napus]
XLOC_012566	-
XLOC_012641	CDX98738.1 BnaA03g45230D [Brassica napus]
XLOC_013086	CDY13499.1 BnaA03g52170D [Brassica napus]
XLOC_013930	XP_013669757.1 PREDICTED: putative B3 domain-containing protein REM4 [Brassica napus]
XLOC_014724	CDX90778.1 BnaA03g24580D [Brassica napus]
XLOC_014828	XP_009134484.1 PREDICTED: WAT1-related protein At4g01450-like isoform X1 [Brassica rapa]
XLOC_014845	CDX74350.1 BnaA03g26970D [Brassica napus]
XLOC_016476	XP_013607716.1 PREDICTED: uncharacterized protein LOC106314385 [Brassica oleracea var. oleracea] [Brassica oleracea]
XLOC_016945	CDX89183.1 BnaA04g00030D [Brassica napus]
XLOC_017293	XP_002878412.1 EMB1703 [Arabidopsis lyrata subsp. lyrata] [Arabidopsis lyrata]
XLOC_017541	XP_006391450.1 hypothetical protein EUTSA_v10018994mg [Eutrema salsugineum]
XLOC_018804	-
XLOC_019423	-
XLOC_020638	CDY10727.1 BnaA05g12090D [Brassica napus]
XLOC_020674	-
XLOC_020936	CDY64443.1 BnaA05g36560D [Brassica napus]
XLOC_021030	-
XLOC_021308	XP_018449000.1 PREDICTED: disease resistance protein TAO1-like isoform X1 [Raphanus sativus]
XLOC_021638	XP_013633860.1 PREDICTED: probable replication factor A 73 kDa subunit [Brassica oleracea var. oleracea] [Brassica oleracea]
XLOC_021708	-
XLOC_021903	-
XLOC_022422	-
XLOC_022750	JAU67460.1 Ankyrin repeat-containing protein, partial [Noccaea caerulescens]
XLOC_022977	-
XLOC_024323	JAU46338.1 Importin-13 [Noccaea caerulescens]
XLOC_024344	XP_018512185.1 PREDICTED: uncharacterized protein LOC103855082 [Brassica rapa]
XLOC_024513	XP_010036728.1 PREDICTED: pyruvate kinase 1, cytosolic [Eucalyptus grandis]
XLOC_024975	-
XLOC_025286	AAF16753.1 F3M18.15 [Arabidopsis thaliana]
XLOC_025416	-
XLOC_025717	XP_009151222.1 PREDICTED: myosin heavy chain, cardiac muscle isoform-like [Brassica rapa]
XLOC_025812	CDY39820.1 BnaC02g42980D [Brassica napus]
XLOC_026025	CDY10324.1 BnaC05g29550D [Brassica napus]
XLOC_026371	-
XLOC_026779	XP_018512129.1 PREDICTED: uncharacterized protein LOC103853810 isoform X1 [Brassica rapa]
XLOC_026824	CDY44538.1 BnaCnng11490D [Brassica napus]
XLOC_027072	CDY26158.1 BnaA06g12590D [Brassica napus]
XLOC_027082	CDY26724.1 BnaA06g12980D [Brassica napus]
XLOC_027154	XP_009149481.1 PREDICTED: protein IQ-DOMAIN 32 isoform X1 [Brassica rapa]
XLOC_027218	XP_018444341.1 PREDICTED: uncharacterized protein LOC108816264 [Raphanus sativus]
XLOC_027232	CDY46023.1 BnaA02g17030D [Brassica napus]
XLOC_027325	JAU12216.1 Retrovirus-related Pol polyprotein from transposon TNT 1-94, partial [Noccaea caerulescens]
XLOC_027812	XP_013622342.1 PREDICTED: 60S ribosomal protein L8-1 [Brassica oleracea var. oleracea] [Brassica oleracea]
XLOC_028209	XP_013644471.1 PREDICTED: uncharacterized protein LOC106349107 isoform X1 [Brassica napus]
XLOC_028640	-
XLOC_028968	XP_013624270.1 PREDICTED: uncharacterized protein LOC106330329 [Brassica oleracea var. oleracea] [Brassica oleracea]
XLOC_029306	XP_013739939.1 PREDICTED: ubiquitin-like modifier-activating enzyme ATG7 [Brassica napus]
XLOC_029675	CDY41523.1 BnaA06g22760D [Brassica napus]
XLOC_029686	CDX68909.1 BnaC01g05440D [Brassica napus]
XLOC_030458	-
XLOC_031123	XP_013634269.1 PREDICTED: uncharacterized protein LOC106339951 [Brassica oleracea var. oleracea] [Brassica oleracea]
XLOC_031402	CDY04525.1 BnaA07g13510D [Brassica napus]
XLOC_031403	XP_009103636.1 PREDICTED: Niemann-Pick C1 protein-like [Brassica rapa]
XLOC_031580	CDY38662.1 BnaC02g23170D [Brassica napus]
XLOC_031755	CDY36681.1 BnaCnng07830D [Brassica napus]
XLOC_032636	CDY03847.1 BnaC07g10720D [Brassica napus]
XLOC_032796	CDX91685.1 BnaC08g06040D [Brassica napus]
XLOC_033026	XP_018454906.1 PREDICTED: probable ADP-ribosylation factor GTPase-activating protein AGD13 [Raphanus sativus]
XLOC_033241	XP_013656059.1 PREDICTED: receptor-like protein 12 [Brassica napus]
XLOC_033286	CDX68909.1 BnaC01g05440D [Brassica napus]
XLOC_033321	XP_009145296.2 PREDICTED: uncharacterized protein LOC103869007 [Brassica rapa]
XLOC_033624	XP_018447990.1 PREDICTED: IRK-interacting protein-like isoform X1 [Raphanus sativus]
XLOC_033902	CDY68166.1 BnaCnng57820D, partial [Brassica napus]
XLOC_034424	CDY60841.1 BnaA08g29500D [Brassica napus]
XLOC_034425	XP_013723650.1 PREDICTED: uncharacterized protein LOC106427465 [Brassica napus]
XLOC_034470	CDY16451.1 BnaA08g03160D [Brassica napus]
XLOC_035180	AAD22994.1 phosphoenolpyruvate carboxylase [Arabidopsis thaliana]
XLOC_035340	-
XLOC_035419	CDY28373.1 BnaC01g35430D [Brassica napus]
XLOC_035511	XP_013607762.1 PREDICTED: uncharacterized protein LOC106314439 [Brassica oleracea var. oleracea] [Brassica oleracea]
XLOC_035649	XP_009110034.1 PREDICTED: dof zinc finger protein DOF1.3-like [Brassica rapa]
XLOC_037340	XP_018514344.1 PREDICTED: uncharacterized protein LOC103869929 isoform X1 [Brassica rapa]
XLOC_037376	CDY64313.1 BnaC09g51820D, partial [Brassica napus]
XLOC_037473	XP_002875224.1 predicted protein [Arabidopsis lyrata subsp. lyrata] [Arabidopsis lyrata]
XLOC_037576	XP_009115748.1 PREDICTED: uncharacterized protein LOC103840987 [Brassica rapa]
XLOC_037899	CDY16223.1 BnaA09g29570D [Brassica napus]
XLOC_038152	CDX78264.1 BnaA09g34590D [Brassica napus]
XLOC_038738	CDY66600.1 BnaAnng22520D [Brassica napus]
XLOC_039303	CDX96693.1 BnaA08g22360D [Brassica napus]
XLOC_040084	JAU47151.1 Cyclin-B1-4, partial [Noccaea caerulescens]
XLOC_040100	CDY38994.1 BnaC01g27210D [Brassica napus]
XLOC_040579	-
XLOC_041919	XP_013602270.1 PREDICTED: glyoxylate/hydroxypyruvate reductase HPR3-like isoform X2 [Brassica oleracea var. oleracea] [Brassica oleracea]
XLOC_041960	XP_018510484.1 PREDICTED: G-type lectin S-receptor-like serine/threonine-protein kinase At1g11330 [Brassica rapa]
XLOC_042351	XP_013606923.1 PREDICTED: uncharacterized protein LOC106313608 isoform X1 [Brassica oleracea var. oleracea] [Brassica oleracea]
XLOC_042611	-
XLOC_042612	-
XLOC_042638	XP_006408116.1 hypothetical protein EUTSA_v10020353mg [Eutrema salsugineum]
XLOC_042795	XP_013665734.1 PREDICTED: uncharacterized protein LOC106370231 [Brassica napus]
XLOC_043134	CDY44538.1 BnaCnng11490D [Brassica napus]
XLOC_043166	XP_009120703.1 PREDICTED: uncharacterized protein LOC103845591 isoform X1 [Brassica rapa]
XLOC_043418	JAU22000.1 hypothetical protein GA_TR16861_c0_g1_i1_g.54104 [Noccaea caerulescens]
XLOC_043478	CDY04087.1 BnaC02g38020D [Brassica napus]
XLOC_043595	XP_013698853.1 PREDICTED: uncharacterized protein LOC106402622 isoform X2 [Brassica napus]
XLOC_043723	XP_013739804.1 PREDICTED: uncharacterized protein LOC106442695 [Brassica napus]
XLOC_044169	XP_013720093.1 PREDICTED: uncharacterized protein LOC106423885 [Brassica napus]
XLOC_045803	XP_013584721.1 PREDICTED: ubiquitin-conjugating enzyme E2 2-like [Brassica oleracea var. oleracea] [Brassica oleracea]
XLOC_045989	-
XLOC_046629	XP_006390576.1 hypothetical protein EUTSA_v10018404mg [Eutrema salsugineum]
XLOC_046719	CDX94386.1 BnaC01g17980D [Brassica napus]
XLOC_047725	CDX82161.1 BnaC02g21290D [Brassica napus]
XLOC_048098	XP_018480797.1 PREDICTED: beta-glucosidase 11 isoform X2 [Raphanus sativus]
XLOC_048782	CDX94448.1 BnaC01g17360D [Brassica napus]
XLOC_048856	XP_013600660.1 PREDICTED: microtubule-associated protein TORTIFOLIA1 [Brassica oleracea var. oleracea] [Brassica oleracea]
XLOC_049038	CDY44183.1 BnaC01g22330D [Brassica napus]
XLOC_049486	XP_013615758.1 PREDICTED: uncharacterized aarF domain-containing protein kinase 2 [Brassica oleracea var. oleracea] [Brassica oleracea]
XLOC_049643	-
XLOC_049754	CDY32332.1 BnaC01g36510D [Brassica napus]
XLOC_050331	CDX90853.1 BnaA03g25330D [Brassica napus]
XLOC_050428	CDX90997.1 BnaC02g06000D [Brassica napus]
XLOC_050672	CDY33958.1 BnaC02g43790D [Brassica napus]
XLOC_051232	CDX68773.1 BnaC01g06800D [Brassica napus]
XLOC_051327	CDX82149.1 BnaC02g21410D [Brassica napus]
XLOC_051450	CDX71158.1 BnaC07g04370D [Brassica napus]
XLOC_051489	XP_013613644.1 PREDICTED: uncharacterized protein LOC106319794 [Brassica oleracea var. oleracea] [Brassica oleracea]
XLOC_051661	CDX91317.1 BnaC02g27280D [Brassica napus]
XLOC_051907	XP_018509027.1 PREDICTED: uncharacterized protein LOC108869285 [Brassica rapa]
XLOC_052241	XP_013724695.1 PREDICTED: LOW QUALITY PROTEIN: probable ATP-dependent RNA helicase DDX11 [Brassica napus]
XLOC_052280	CDY02257.1 BnaA03g39100D [Brassica napus]
XLOC_052662	CDY46174.1 BnaA05g20610D [Brassica napus]
XLOC_052735	CDY05396.1 BnaC02g41040D [Brassica napus]
XLOC_053244	CDY04336.1 BnaC05g25980D [Brassica napus]
XLOC_053445	XP_013708244.1 PREDICTED: probable receptor-like protein kinase At1g80640 isoform X1 [Brassica napus]
XLOC_054185	-
XLOC_054298	XP_013685357.1 PREDICTED: uncharacterized protein LOC106389600 [Brassica napus]
XLOC_054458	XP_013620704.1 PREDICTED: uncharacterized protein LOC106327179 isoform X1 [Brassica oleracea var. oleracea] [Brassica oleracea]
XLOC_054582	-
XLOC_055101	XP_018458514.1 PREDICTED: uncharacterized protein LOC108829351 [Raphanus sativus]
XLOC_055138	XP_013586356.1 PREDICTED: jacalin-related lectin 35 [Brassica oleracea var. oleracea] [Brassica oleracea]
XLOC_055365	CDY04799.1 BnaC05g17900D [Brassica napus]
XLOC_055497	CDX78155.1 BnaA09g33500D [Brassica napus]
XLOC_056077	XP_013624954.1 PREDICTED: vacuolar protein sorting-associated protein 53 A-like [Brassica oleracea var. oleracea] [Brassica oleracea]
XLOC_056322	XP_013629557.1 PREDICTED: fasciclin-like arabinogalactan protein 17 [Brassica oleracea var. oleracea] [Brassica oleracea]
XLOC_056985	XP_013706859.1 PREDICTED: U3 snoRNP-associated protein-like EMB2271 [Brassica napus]
XLOC_057272	CDX79519.1 BnaC03g18550D [Brassica napus]
XLOC_057896	XP_013742731.1 PREDICTED: uncharacterized protein LOC106445682 [Brassica napus]
XLOC_058048	CDY05761.1 BnaC07g00420D [Brassica napus]
XLOC_058435	CDY60032.1 BnaCnng35670D [Brassica napus]
XLOC_058610	CDX80351.1 BnaC09g33910D [Brassica napus]
XLOC_058804	CDY20917.1 BnaC06g01370D [Brassica napus]
XLOC_059093	XP_002870022.1 ATOFP5/OFP5 [Arabidopsis lyrata subsp. lyrata] [Arabidopsis lyrata]
XLOC_059189	XP_009148594.1 PREDICTED: ATP-dependent Clp protease proteolytic subunit-related protein 2, chloroplastic [Brassica rapa]
XLOC_059402	XP_013628354.1 PREDICTED: protein BRASSINOSTEROID INSENSITIVE 1-like [Brassica oleracea var. oleracea] [Brassica oleracea]
XLOC_059643	CDX83052.1 BnaA01g20520D [Brassica napus]
XLOC_059649	CDY71768.1 BnaCnng74360D, partial [Brassica napus]
XLOC_059747	CDY48439.1 BnaA08g11480D [Brassica napus]
XLOC_059914	XP_006408116.1 hypothetical protein EUTSA_v10020353mg [Eutrema salsugineum]
XLOC_059944	CDY70061.1 BnaUnng03610D, partial [Brassica napus]
XLOC_059981	XP_013654403.1 PREDICTED: uncharacterized protein LOC106359218 [Brassica napus]
XLOC_059999	-
XLOC_060301	CDY53006.1 BnaC03g76920D [Brassica napus]
XLOC_060320	XP_013667713.1 PREDICTED: pyrroline-5-carboxylate reductase [Brassica napus]
XLOC_060358	XP_009130883.1 PREDICTED: peptide-N4-(N-acetyl-beta-glucosaminyl)asparagine amidase A [Brassica rapa]
XLOC_060498	XP_013689598.1 PREDICTED: uncharacterized protein LOC106393445 [Brassica napus]
XLOC_061618	XP_013630542.1 PREDICTED: probable methyltransferase PMT11 [Brassica oleracea var. oleracea] [Brassica oleracea]
XLOC_061673	XP_013623485.1 PREDICTED: WAT1-related protein At2g40900-like [Brassica oleracea var. oleracea] [Brassica oleracea]
XLOC_061937	CDY05075.1 BnaC03g28730D [Brassica napus]
XLOC_062075	XP_013727773.1 PREDICTED: xyloglucan endotransglucosylase/hydrolase protein 9-like [Brassica napus]
XLOC_062196	XP_013686996.1 PREDICTED: defensin-like protein 3 [Brassica napus]
XLOC_062675	JAU24188.1 Cysteine-rich and transmembrane domain-containing protein PCC1 [Noccaea caerulescens]
XLOC_062960	CDX84411.1 BnaC03g50890D [Brassica napus]
XLOC_063242	JAU26203.1 Uncharacterized protein GA_TR7886_c0_g1_i1_g.25499 [Noccaea caerulescens]
XLOC_063273	XP_018468887.1 PREDICTED: sister chromatid cohesion protein PDS5 homolog A isoform X1 [Raphanus sativus]
XLOC_063292	-
XLOC_063643	XP_013679942.1 PREDICTED: uncharacterized protein LOC106384538 [Brassica napus]
XLOC_063657	CDY72109.1 BnaCnng76010D, partial [Brassica napus]
XLOC_063753	XP_013681527.1 PREDICTED: uncharacterized protein LOC106386193 isoform X1 [Brassica napus]
XLOC_063824	CDY36460.1 BnaC03g67800D [Brassica napus]
XLOC_063903	XP_013629159.1 PREDICTED: WD repeat-containing protein VIP3-like [Brassica oleracea var. oleracea] [Brassica oleracea]
XLOC_063945	XP_010423952.1 PREDICTED: pyridoxal 5'-phosphate synthase subunit PDX1.3 [Camelina sativa]
XLOC_063993	XP_018450626.1 PREDICTED: PRA1 family protein F2 [Raphanus sativus]
XLOC_064957	JAU45739.1 Retrovirus-related Pol polyprotein from transposon TNT 1-94 [Noccaea caerulescens]
XLOC_065325	XP_010476893.1 PREDICTED: transcription initiation factor TFIID subunit 12b [Camelina sativa]
XLOC_065475	XP_013662164.1 PREDICTED: probable WRKY transcription factor 19 isoform X1 [Brassica napus]
XLOC_065680	CDY18296.1 BnaC09g30460D [Brassica napus]
XLOC_065810	CDY04043.1 BnaC02g37580D [Brassica napus]
XLOC_066125	CDY70512.1 BnaCnng68680D [Brassica napus]
XLOC_066434	CDY02419.1 BnaA02g23280D [Brassica napus]
XLOC_066439	CDY27312.1 BnaC04g50930D [Brassica napus]
XLOC_066456	CDX99614.1 BnaC04g33710D [Brassica napus]
XLOC_066541	XP_018474353.1 PREDICTED: uncharacterized protein LOC108845687 [Raphanus sativus]
XLOC_068016	CDY47121.1 BnaC04g13780D [Brassica napus]
XLOC_068178	XP_013742731.1 PREDICTED: uncharacterized protein LOC106445682 [Brassica napus]
XLOC_068659	XP_013618728.1 PREDICTED: RNA polymerase II-associated protein 3 isoform X1 [Brassica oleracea var. oleracea] [Brassica oleracea]
XLOC_068677	XP_013750838.1 PREDICTED: G-type lectin S-receptor-like serine/threonine-protein kinase SD1-29 [Brassica napus]
XLOC_069019	CDX95325.1 BnaC04g28330D [Brassica napus]
XLOC_069070	XP_013584449.1 PREDICTED: dof zinc finger protein DOF1.3 [Brassica oleracea var. oleracea] [Brassica oleracea]
XLOC_069081	CDX85144.1 BnaC07g07620D [Brassica napus]
XLOC_069300	CDY17768.1 BnaC08g21760D [Brassica napus]
XLOC_069858	CDY39778.1 BnaA09g10300D [Brassica napus]
XLOC_070232	CDY14808.1 BnaC04g48050D [Brassica napus]
XLOC_070875	CDX84229.1 BnaC04g09910D [Brassica napus]
XLOC_071034	CDX93532.1 BnaA06g05160D [Brassica napus]
XLOC_071302	CDY39321.1 BnaC05g10580D [Brassica napus]
XLOC_071406	XP_002890721.1 hypothetical protein ARALYDRAFT_472928 [Arabidopsis lyrata subsp. lyrata] [Arabidopsis lyrata]
XLOC_071483	CDX80228.1 BnaC09g35140D [Brassica napus]
XLOC_071511	CDY35129.1 BnaA06g11390D [Brassica napus]
XLOC_071782	CDY04671.1 BnaC05g17090D [Brassica napus]
XLOC_071908	CDY71992.1 BnaCnng75460D, partial [Brassica napus]
XLOC_072448	XP_013732444.1 PREDICTED: uncharacterized protein LOC106436033 [Brassica napus]
XLOC_072663	CDY42256.1 BnaC02g11590D [Brassica napus]
XLOC_073226	XP_018473751.1 PREDICTED: uncharacterized protein LOC108844969 [Raphanus sativus]
XLOC_073860	XP_018485773.1 PREDICTED: rhodanese-like domain-containing protein 4A, chloroplastic [Raphanus sativus]
XLOC_074372	CDY15314.1 BnaC06g08000D [Brassica napus]
XLOC_074508	CDY06383.1 BnaC05g31470D [Brassica napus]
XLOC_074646	XP_009147627.1 PREDICTED: uncharacterized protein LOC103871150 [Brassica rapa]
XLOC_075008	CDY28017.1 BnaC05g44190D [Brassica napus]
XLOC_075834	CDY05950.1 BnaC08g21270D [Brassica napus]
XLOC_075969	CDY27210.1 BnaA09g35920D [Brassica napus]
XLOC_076037	XP_013709034.1 PREDICTED: uncharacterized protein LOC106412666 [Brassica napus]
XLOC_076118	CDY03086.1 BnaC07g21410D [Brassica napus]
XLOC_076197	CDY32023.1 BnaC06g16010D [Brassica napus]
XLOC_076456	CDX79248.1 BnaC06g20550D [Brassica napus]
XLOC_078045	XP_013699909.1 PREDICTED: uncharacterized protein LOC106403642 [Brassica napus]
XLOC_078427	CDX79313.1 BnaC06g19900D [Brassica napus]
XLOC_078444	CDY02257.1 BnaA03g39100D [Brassica napus]
XLOC_078900	XP_013658287.1 PREDICTED: uncharacterized protein LOC106363023 [Brassica napus]
XLOC_079849	XP_010657629.1 PREDICTED: uncharacterized protein LOC104880969 [Vitis vinifera]
XLOC_080263	CDX98909.1 BnaC09g49260D [Brassica napus]
XLOC_080351	KJB49788.1 hypothetical protein B456_008G138300 [Gossypium raimondii]
XLOC_080374	CDY25727.1 BnaC03g69480D [Brassica napus]
XLOC_080592	-
XLOC_080757	-
XLOC_080861	XP_018456567.1 PREDICTED: elongation factor Tu, mitochondrial [Raphanus sativus]
XLOC_081244	CDX68569.1 BnaC01g26470D [Brassica napus]
XLOC_081524	CDY01582.1 BnaC07g35720D [Brassica napus]
XLOC_081582	XP_018480642.1 PREDICTED: homeobox-leucine zipper protein MERISTEM L1-like [Raphanus sativus]
XLOC_081691	CDX92633.1 BnaC07g38910D [Brassica napus]
XLOC_081709	XP_013642505.1 PREDICTED: uncharacterized protein LOC106347499 isoform X3 [Brassica napus]
XLOC_081757	-
XLOC_082345	XP_018471953.1 PREDICTED: transmembrane protein 120 homolog [Raphanus sativus]
XLOC_082531	XP_009102325.1 PREDICTED: multiple organellar RNA editing factor 6, mitochondrial-like [Brassica rapa]
XLOC_082684	CDX85144.1 BnaC07g07620D [Brassica napus]
XLOC_082922	CDY00451.1 BnaC07g13750D [Brassica napus]
XLOC_083176	CDX94767.1 BnaC07g17760D [Brassica napus]
XLOC_084144	XP_009150917.1 PREDICTED: endoglucanase 9-like [Brassica rapa]
XLOC_084388	XP_009137246.2 PREDICTED: isoleucine--tRNA ligase, cytoplasmic-like [Brassica rapa]
XLOC_084482	CDY03439.1 BnaC01g16430D [Brassica napus]
XLOC_084495	XP_013596668.1 PREDICTED: membrane-anchored ubiquitin-fold protein 3-like [Brassica oleracea var. oleracea] [Brassica oleracea]
XLOC_084946	CDY31222.1 BnaC08g15170D [Brassica napus]
XLOC_085417	CDX77235.1 BnaC08g02800D [Brassica napus]
XLOC_085438	XP_002876855.1 hypothetical protein ARALYDRAFT_484214 [Arabidopsis lyrata subsp. lyrata] [Arabidopsis lyrata]
XLOC_085566	-
XLOC_085736	XP_018449827.1 PREDICTED: outer envelope pore protein 16-2, chloroplastic isoform X1 [Raphanus sativus]
XLOC_085805	XP_013723973.1 PREDICTED: ATPase 5, plasma membrane-type-like isoform X3 [Brassica napus]
XLOC_086121	XP_013584729.1 PREDICTED: protein NUCLEAR FUSION DEFECTIVE 6, chloroplastic/mitochondrial-like [Brassica oleracea var. oleracea] [Brassica oleracea]
XLOC_086512	XP_013600032.1 PREDICTED: U-box domain-containing protein 3-like isoform X1 [Brassica oleracea var. oleracea] [Brassica oleracea]
XLOC_086554	AAC79110.1 putative polyprotein of LTR transposon [Arabidopsis thaliana]
XLOC_086937	CDX76769.1 BnaC08g33550D [Brassica napus]
XLOC_087550	CDY03502.1 BnaC01g15800D [Brassica napus]
XLOC_087716	-
XLOC_087883	XP_013600851.1 PREDICTED: DEAD-box ATP-dependent RNA helicase 5-like isoform X1 [Brassica oleracea var. oleracea] [Brassica oleracea]
XLOC_088335	CDY62216.1 BnaCnng39630D [Brassica napus]
XLOC_088644	CDY24491.1 BnaC05g34630D [Brassica napus]
XLOC_088963	XP_013745260.1 PREDICTED: zinc finger BED domain-containing protein RICESLEEPER 2-like [Brassica napus]
XLOC_089079	CDY26887.1 BnaA02g19120D [Brassica napus]
XLOC_089180	XP_013672869.1 PREDICTED: transcription factor BPE-like [Brassica napus]
XLOC_090019	CDY37436.1 BnaC08g45740D [Brassica napus]
XLOC_090434	XP_013706859.1 PREDICTED: U3 snoRNP-associated protein-like EMB2271 [Brassica napus]
XLOC_090625	CDX81256.1 BnaC09g06670D [Brassica napus]
XLOC_090685	CDX68401.1 BnaC01g24790D [Brassica napus]
XLOC_091353	-
XLOC_091613	XP_018470929.1 PREDICTED: uncharacterized protein LOC108842502 isoform X1 [Raphanus sativus]
XLOC_091639	XP_010254060.1 PREDICTED: golgin candidate 5-like isoform X1 [Nelumbo nucifera]
XLOC_091884	-
XLOC_092008	XP_013676797.1 PREDICTED: uncharacterized protein LOC106381442 [Brassica napus]
XLOC_092338	-
XLOC_092548	XP_018444341.1 PREDICTED: uncharacterized protein LOC108816264 [Raphanus sativus]
XLOC_093744	CDX97699.1 BnaA05g23800D [Brassica napus]
XLOC_094373	CDY44538.1 BnaCnng11490D [Brassica napus]
XLOC_095140	-
XLOC_095291	CDY07292.1 BnaC05g26540D [Brassica napus]
XLOC_097836	CDY46056.1 BnaC01g35030D [Brassica napus]
XLOC_098365	CDY49391.1 BnaC09g53580D [Brassica napus]
XLOC_098900	XP_013636981.1 PREDICTED: uncharacterized protein LOC106342555 [Brassica oleracea var. oleracea] [Brassica oleracea]
XLOC_099277	-
XLOC_100112	XP_013660003.1 PREDICTED: uncharacterized protein LOC106365095 [Brassica napus]
XLOC_100136	XP_018452786.1 PREDICTED: G-type lectin S-receptor-like serine/threonine-protein kinase RLK1 [Raphanus sativus]
XLOC_100530	CDY45882.1 BnaC01g28180D [Brassica napus]
XLOC_100852	CDY26835.1 BnaC09g09620D [Brassica napus]
XLOC_100868	-
XLOC_101233	XP_009130374.1 PREDICTED: ribosomal protein S2, mitochondrial [Brassica rapa]
XLOC_101244	JAU52475.1 50S ribosomal protein L25, partial [Noccaea caerulescens]
XLOC_101284	CDX89552.1 BnaC04g35710D [Brassica napus]
XLOC_101603	-
XLOC_102212	XP_013621346.1 PREDICTED: uncharacterized protein LOC106327672 [Brassica oleracea var. oleracea] [Brassica oleracea]
XLOC_102242	CDY64783.1 BnaCnng44890D [Brassica napus]
XLOC_102315	-
XLOC_102483	XP_013584721.1 PREDICTED: ubiquitin-conjugating enzyme E2 2-like [Brassica oleracea var. oleracea] [Brassica oleracea]
XLOC_103492	XP_013684359.1 PREDICTED: uncharacterized protein LOC106388764 [Brassica napus]
XLOC_103596	CDY04073.1 BnaC02g37880D [Brassica napus]
XLOC_103744	XP_013655569.1 PREDICTED: uncharacterized protein LOC106360504 [Brassica napus]
XLOC_103853	CDX69081.1 BnaC01g03720D [Brassica napus]
XLOC_103953	CDY66022.1 BnaC09g52380D [Brassica napus]
XLOC_104240	CDY03263.1 BnaC09g10850D [Brassica napus]
XLOC_104309	CDY03585.1 BnaC03g68440D [Brassica napus]
XLOC_104389	XP_013606606.1 PREDICTED: peroxisome biogenesis protein 5 [Brassica oleracea var. oleracea] [Brassica oleracea]
XLOC_104493	-
XLOC_104638	JAU22300.1 Splicing factor 3B subunit 2, partial [Noccaea caerulescens]
XLOC_105388	CDY62824.1 BnaAnng18330D [Brassica napus]
ncbi_106345219	PREDICTED: ethylene-responsive transcription factor ERF022-like [Brassica rapa]
ncbi_106345353	PREDICTED: hypersensitive-induced response protein 3 [Brassica rapa]
ncbi_106345371	PREDICTED: rapid alkalinization factor 23-like [Brassica napus]
ncbi_106345415	BnaA05g26120D [Brassica napus]
ncbi_106345540	zinc ion-binding protein [Arabidopsis thaliana]
ncbi_106345743	PREDICTED: photosystem I reaction center subunit VI, chloroplastic [Brassica rapa]
ncbi_106345781	PREDICTED: phosphatidylinositol/phosphatidylcholine transfer protein SFH13-like [Brassica napus]
ncbi_106345852	PREDICTED: feruloyl CoA ortho-hydroxylase 1-like [Brassica oleracea var. oleracea] [Brassica oleracea]
ncbi_106345868	PREDICTED: superoxide dismutase [Fe] 2, chloroplastic isoform X1 [Brassica napus]
ncbi_106345884	PREDICTED: non-specific lipid-transfer protein 3-like [Brassica rapa]
ncbi_106345897	BnaA03g12990D [Brassica napus]
ncbi_106345928	PREDICTED: ubiquitin domain-containing protein 2-like isoform X1 [Brassica napus]
ncbi_106345965	PREDICTED: protein PHR1-LIKE 1-like isoform X1 [Brassica napus]
ncbi_106345986	BnaA03g11340D [Brassica napus]
ncbi_106346000	PREDICTED: FH protein interacting protein FIP2-like [Brassica napus]
ncbi_106346071	PREDICTED: transcription factor bHLH122 [Brassica napus]
ncbi_106346114	PREDICTED: GATA transcription factor 15-like [Brassica napus]
ncbi_106346127	PREDICTED: LOW QUALITY PROTEIN: probable receptor-like protein kinase At1g49730 [Brassica napus]
ncbi_106346143	PREDICTED: cyclin-dependent kinase inhibitor 7-like isoform X1 [Brassica napus]
ncbi_106346162	PREDICTED: probable disease resistance protein At1g15890 [Brassica napus]
ncbi_106346210	PREDICTED: pentatricopeptide repeat-containing protein At1g10270-like isoform X1 [Brassica napus]
ncbi_106346329	palmitoyl-acyl carrier protein thioesterase, chloroplastic-like [Brassica napus]
ncbi_106346334	PREDICTED: RINT1-like protein MAG2L [Brassica napus]
ncbi_106346386	PREDICTED: ankyrin repeat-containing protein At5g02620-like [Brassica napus]
ncbi_106346415	PREDICTED: G-protein coupled receptor 1-like [Brassica napus]
ncbi_106346439	BnaC01g33150D [Brassica napus]
ncbi_106346445	PREDICTED: oxysterol-binding protein-related protein 1D [Brassica napus]
ncbi_106346447	BnaA06g07600D [Brassica napus]
ncbi_106346475	PREDICTED: binding partner of ACD11 1-like [Brassica napus]
ncbi_106346517	Core-2/I-branching beta-1,6-N-acetylglucosaminyltransferase family protein [Arabidopsis thaliana]
ncbi_106346535	PREDICTED: phosphate transporter PHO1 homolog 3-like [Brassica napus]
ncbi_106346618	PREDICTED: protein PLANT CADMIUM RESISTANCE 2-like [Brassica rapa]
ncbi_106346651	PREDICTED: probable cysteine proteinase At3g19400 isoform X1 [Brassica napus]
ncbi_106346671	PREDICTED: zinc finger BED domain-containing protein DAYSLEEPER-like [Brassica napus]
ncbi_106346794	PREDICTED: phosphatidylinositol-glycan biosynthesis class F protein-like [Brassica napus]
ncbi_106346813	BnaC05g12030D [Brassica napus]
ncbi_106346834	PREDICTED: homeobox-leucine zipper protein HDG12-like [Brassica napus]
ncbi_106346850	PREDICTED: leucine-rich repeat receptor-like protein kinase PEPR2 [Brassica rapa]
ncbi_106346886	PREDICTED: LOW QUALITY PROTEIN: G-type lectin S-receptor-like serine/threonine-protein kinase At1g61480 [Brassica napus]
ncbi_106346921	PREDICTED: LON peptidase N-terminal domain and RING finger protein 1-like [Brassica napus]
ncbi_106346943	PREDICTED: protein YeeZ-like isoform X2 [Brassica napus]
ncbi_106346958	PREDICTED: 3-ketoacyl-CoA synthase 4-like [Brassica napus]
ncbi_106346965	PREDICTED: protein BRASSINAZOLE-RESISTANT 2 [Brassica rapa]
ncbi_106346975	PREDICTED: probable flavin-containing monooxygenase 1 [Brassica rapa]
ncbi_106346991	PREDICTED: filament-like plant protein 4 [Brassica napus]
ncbi_106346992	BnaC02g16370D [Brassica napus]
ncbi_106347054	PREDICTED: NAC transcription factor 29-like [Brassica napus]
ncbi_106347099	BnaC01g17490D [Brassica napus]
ncbi_106347137	PREDICTED: proline-rich receptor-like protein kinase PERK10 [Brassica napus]
ncbi_106347144	PREDICTED: AP2/ERF and B3 domain-containing transcription repressor TEM1-like isoform X1 [Brassica napus]
ncbi_106347155	PREDICTED: aluminum-activated malate transporter 4-like [Brassica napus]
ncbi_106347183	PREDICTED: serine carboxypeptidase-like 46 [Brassica napus]
ncbi_106347219	PREDICTED: glutathione S-transferase U12-like [Brassica napus]
ncbi_106347224	BnaC06g31050D [Brassica napus]
ncbi_106347237	PREDICTED: protein ALTERED XYLOGLUCAN 4 [Brassica napus]
ncbi_106347272	PREDICTED: glycine-rich RNA-binding protein 10-like [Brassica napus]
ncbi_106347304	PREDICTED: NEP1-interacting protein 1 [Brassica rapa]
ncbi_106347320	BnaC01g34610D [Brassica napus]
ncbi_106347458	BnaA01g27860D [Brassica napus]
ncbi_106347460	BnaAnng19850D [Brassica napus]
ncbi_106347499	PREDICTED: ultraviolet-B receptor UVR8-like [Brassica rapa]
ncbi_106347504	PREDICTED: L-type lectin-domain containing receptor kinase I.3-like [Brassica napus]
ncbi_106347516	PREDICTED: WAT1-related protein At3g45870 isoform X1 [Brassica napus]
ncbi_106347574	PREDICTED: aspartyl protease family protein 1 [Brassica rapa]
ncbi_106347582	BnaCnng01030D [Brassica napus]
ncbi_106347614	PREDICTED: thioredoxin M2, chloroplastic-like [Brassica napus]
ncbi_106347623	PREDICTED: pentatricopeptide repeat-containing protein At4g14170-like isoform X1 [Brassica napus]
ncbi_106347649	PREDICTED: phototropin-1 [Brassica rapa]
ncbi_106347653	BnaA02g30570D [Brassica napus]
ncbi_106347657	PREDICTED: alpha,alpha-trehalose-phosphate synthase [UDP-forming] 5-like [Brassica napus]
ncbi_106347677	PREDICTED: probable polygalacturonase [Brassica oleracea var. oleracea] [Brassica oleracea]
ncbi_106347680	BnaA06g39010D [Brassica napus]
ncbi_106347729	PREDICTED: acyltransferase-like protein At3g26840, chloroplastic [Brassica napus]
ncbi_106347815	PREDICTED: E3 ubiquitin-protein ligase SHPRH-like [Brassica napus]
ncbi_106347844	PREDICTED: protein NRT1/ PTR FAMILY 2.11-like [Brassica rapa]
ncbi_106347846	PREDICTED: LRR receptor-like serine/threonine-protein kinase FEI 2 [Brassica napus]
ncbi_106347923	BnaC03g50780D [Brassica napus]
ncbi_106347924	BnaC03g50780D [Brassica napus]
ncbi_106347939	PREDICTED: beta-galactosidase 10 [Brassica napus]
ncbi_106348013	PREDICTED: probable mitochondrial adenine nucleotide transporter BTL3 [Brassica napus]
ncbi_106348051	PREDICTED: leucine-rich repeat extensin-like protein 3 [Brassica napus]
ncbi_106348060	PREDICTED: transcription factor SAC51-like [Brassica napus]
ncbi_106348161	BnaA06g24980D [Brassica napus]
ncbi_106348174	PREDICTED: phytosulfokines 5 [Brassica rapa]
ncbi_106348176	cellulose synthase A catalytic subunit 2 [Brassica napus]
ncbi_106348182	PREDICTED: NAC domain-containing protein 102 [Brassica oleracea var. oleracea] [Brassica oleracea]
ncbi_106348201	PREDICTED: serine/threonine-protein phosphatase 6 regulatory subunit 1-like [Brassica napus]
ncbi_106348236	PREDICTED: anaphase-promoting complex subunit 10 [Brassica oleracea var. oleracea] [Brassica oleracea]
ncbi_106348267	PREDICTED: protein ABIL3 isoform X1 [Brassica napus]
ncbi_106348272	BnaA06g26790D [Brassica napus]
ncbi_106348279	PREDICTED: squalene monooxygenase 1,2-like [Brassica napus]
ncbi_106348292	PREDICTED: probable receptor-like protein kinase At5g24010 [Brassica napus]
ncbi_106348301	PREDICTED: pectin acetylesterase 9 isoform X1 [Brassica rapa]
ncbi_106348307	PREDICTED: remorin [Brassica napus]
ncbi_106348327	BnaA06g26210D [Brassica napus]
ncbi_106348359	PREDICTED: serine/threonine-protein kinase EDR1-like isoform X2 [Brassica napus]
ncbi_106348367	BnaCnng74510D [Brassica napus]
ncbi_106348383	PREDICTED: GTPase-activating protein GYP1-like [Brassica napus]
ncbi_106348389	PREDICTED: E3 ubiquitin protein ligase DRIP2-like isoform X2 [Brassica napus]
ncbi_106348400	PREDICTED: B3 domain-containing transcription repressor VAL1-like [Brassica napus]
ncbi_106348491	PREDICTED: zinc finger with UFM1-specific peptidase domain protein-like [Brassica napus]
ncbi_106348541	BnaA06g27840D [Brassica napus]
ncbi_106348549	PREDICTED: probable isoaspartyl peptidase/L-asparaginase 2 [Brassica napus]
ncbi_106348557	PREDICTED: ent-kaurene oxidase, chloroplastic [Brassica napus]
ncbi_106348598	BnaA01g28140D [Brassica napus]
ncbi_106348603	PREDICTED: keratinocyte-associated protein 2-like [Brassica napus]
ncbi_106348626	BnaA05g17040D [Brassica napus]
ncbi_106348633	BnaA05g17040D [Brassica napus]
ncbi_106348647	PREDICTED: bifunctional L-3-cyanoalanine synthase/cysteine synthase D2-like isoform X1 [Brassica napus]
ncbi_106348653	PREDICTED: kinesin-like protein KIFC3 isoform X1 [Brassica oleracea var. oleracea] [Brassica oleracea]
ncbi_106348658	PREDICTED: FRIGIDA-like protein 5 [Brassica napus]
ncbi_106348660	BnaC07g27770D [Brassica napus]
ncbi_106348664	PREDICTED: sugar transporter ERD6-like 18 [Brassica napus]
ncbi_106348728	PREDICTED: sugar transport protein 13-like [Brassica napus]
ncbi_106348734	PREDICTED: solute carrier family 25 member 44-like [Brassica napus]
ncbi_106348737	PREDICTED: probable WRKY transcription factor 50 [Brassica oleracea var. oleracea] [Brassica oleracea]
ncbi_106348758	PREDICTED: ent-kaurene oxidase, chloroplastic-like [Brassica napus]
ncbi_106348825	PREDICTED: mitochondrial thiamine pyrophosphate carrier [Brassica rapa]
ncbi_106348850	PREDICTED: sec-independent protein translocase protein TATA, chloroplastic-like [Brassica napus]
ncbi_106348853	PREDICTED: basic leucine zipper 63-like [Brassica napus]
ncbi_106348854	PREDICTED: sec-independent protein translocase protein TATA, chloroplastic-like [Brassica napus]
ncbi_106348860	PREDICTED: craniofacial development protein 1-like [Brassica napus]
ncbi_106348868	PREDICTED: probable prefoldin subunit 3 [Brassica napus]
ncbi_106348886	PREDICTED: mitochondrial thiamine pyrophosphate carrier [Brassica rapa]
ncbi_106348889	PREDICTED: probable disease resistance RPP8-like protein 2 [Brassica napus]
ncbi_106348891	PREDICTED: pentatricopeptide repeat-containing protein At5g48910-like [Brassica napus]
ncbi_106348911	PREDICTED: glutamic acid-rich protein-like [Brassica napus]
ncbi_106348950	PREDICTED: kinesin-like protein FRA1 isoform X1 [Brassica napus]
ncbi_106348952	PREDICTED: adenylate kinase 2, chloroplastic isoform X1 [Brassica oleracea var. oleracea] [Brassica oleracea]
ncbi_106348953	BnaA06g30570D [Brassica napus]
ncbi_106348973	PREDICTED: indole-3-glycerol phosphate synthase, chloroplastic [Brassica napus]
ncbi_106348984	PREDICTED: formin-like protein 9 [Brassica napus]
ncbi_106348996	PREDICTED: transcription factor bHLH78-like isoform X1 [Brassica napus]
ncbi_106349025	PREDICTED: AT-hook motif nuclear-localized protein 11-like [Brassica napus]
ncbi_106349031	PREDICTED: pentatricopeptide repeat-containing protein At2g36980, mitochondrial-like [Brassica napus]
ncbi_106349032	PREDICTED: UDP-glycosyltransferase 86A1 [Brassica napus]
ncbi_106349048	PREDICTED: auxin-induced protein 15A-like [Brassica rapa]
ncbi_106349052	PREDICTED: receptor-like protein kinase FERONIA [Brassica napus]
ncbi_106349053	PREDICTED: lipid transfer protein EARLI 1 [Brassica rapa]
ncbi_106349063	PREDICTED: phosphoinositide phosphatase SAC8-like isoform X1 [Brassica napus]
ncbi_106349067	PREDICTED: acylamino-acid-releasing enzyme-like [Brassica napus]
ncbi_106349111	PREDICTED: COBRA-like protein 2 [Brassica napus]
ncbi_106349118	BnaC07g25780D [Brassica napus]
ncbi_106349144	PREDICTED: protein AIG2 [Brassica rapa]
ncbi_106349147	PREDICTED: protein AIG2-like [Brassica rapa]
ncbi_106349149	PREDICTED: structural maintenance of chromosomes protein 4-like [Brassica napus]
ncbi_106349158	PREDICTED: cytochrome P450 72A15-like isoform X1 [Brassica napus]
ncbi_106349170	PREDICTED: transmembrane protein 56-B-like isoform X1 [Brassica napus]
ncbi_106349205	BnaA08g14890D [Brassica napus]
ncbi_106349211	PREDICTED: pentatricopeptide repeat-containing protein At3g14730 [Brassica napus]
ncbi_106349244	PREDICTED: serine/threonine-protein kinase D6PKL3 isoform X1 [Brassica rapa]
ncbi_106349252	BnaC01g36610D [Brassica napus]
ncbi_106349275	BnaA06g32320D [Brassica napus]
ncbi_106349289	BnaC07g48990D [Brassica napus]
ncbi_106349329	PREDICTED: protein DETOXIFICATION 29 [Brassica rapa]
ncbi_106349332	PREDICTED: aquaporin TIP1-2-like [Brassica napus]
ncbi_106349341	BnaA06g32940D [Brassica napus]
ncbi_106349350	PREDICTED: cyclin-B1-3-like [Brassica napus]
ncbi_106349351	PREDICTED: vacuolar protein sorting-associated protein 55 homolog isoform X1 [Brassica rapa]
ncbi_106349367	BnaC03g73370D [Brassica napus]
ncbi_106349376	BnaA09g12210D [Brassica napus]
ncbi_106349434	PREDICTED: cytochrome P450 71B19-like isoform X1 [Brassica napus]
ncbi_106349455	BnaA01g28820D [Brassica napus]
ncbi_106349466	PREDICTED: phosphoinositide phospholipase C 3-like [Brassica napus]
ncbi_106349481	BnaA06g37340D [Brassica napus]
ncbi_106349497	PREDICTED: probable receptor-like protein kinase At4g39110 [Brassica napus]
ncbi_106349543	PREDICTED: probable inactive receptor kinase At5g67200 [Brassica napus]
ncbi_106349565	PREDICTED: probable histone H2A variant 3 [Brassica rapa]
ncbi_106349619	PREDICTED: persulfide dioxygenase ETHE1 homolog, mitochondrial [Brassica rapa]
ncbi_106349654	PREDICTED: myrosinase-binding protein 2-like isoform X4 [Brassica rapa]
ncbi_106349766	PREDICTED: probable sulfate transporter 3.4 [Brassica napus]
ncbi_106349790	BnaC03g48290D [Brassica napus]
ncbi_106350091	PREDICTED: N-glycosylase/DNA lyase OGG1 [Brassica rapa]
ncbi_106350346	PREDICTED: plant intracellular Ras-group-related LRR protein 4-like [Brassica napus]
ncbi_106350475	PREDICTED: protein CROWDED NUCLEI 4-like [Brassica napus]
ncbi_106350583	PREDICTED: pentatricopeptide repeat-containing protein At2g30100, chloroplastic-like [Brassica napus]
ncbi_106350625	PREDICTED: transcription factor bHLH74-like isoform X1 [Brassica napus]
ncbi_106350710	PREDICTED: probable leucine-rich repeat receptor-like protein kinase At5g63930 [Brassica napus]
ncbi_106350936	BnaC07g48690D [Brassica napus]
ncbi_106350938	PREDICTED: protein indeterminate-domain 11-like isoform X1 [Brassica napus]
ncbi_106350952	PREDICTED: beta-fructofuranosidase, insoluble isoenzyme CWINV1-like [Brassica napus]
ncbi_106350962	PREDICTED: beta-galactosidase 1-like [Brassica napus]
ncbi_106351012	PREDICTED: protein BRASSINOSTEROID INSENSITIVE 1-like [Brassica napus]
ncbi_106351046	transmembrane protein [Arabidopsis thaliana]
ncbi_106351069	PREDICTED: uncharacterized protein LOC106351069 [Brassica napus]
ncbi_106351129	PREDICTED: protein indeterminate-domain 11-like isoform X1 [Brassica napus]
ncbi_106351134	PREDICTED: cyclin-dependent kinase inhibitor 7-like isoform X1 [Brassica napus]
ncbi_106351151	PREDICTED: pentatricopeptide repeat-containing protein At3g13880-like [Brassica napus]
ncbi_106351182	PREDICTED: U11/U12 small nuclear ribonucleoprotein 65 kDa protein [Brassica napus]
ncbi_106351183	PREDICTED: fasciclin-like arabinogalactan protein 18 [Brassica rapa]
ncbi_106351211	PREDICTED: ras-related protein RABD1-like [Brassica napus]
ncbi_106351229	PREDICTED: ankyrin repeat domain-containing protein 13C-like isoform X2 [Brassica napus]
ncbi_106351230	PREDICTED: dihydroneopterin aldolase 1 [Brassica rapa]
ncbi_106351315	Sterile alpha motif (SAM) domain-containing protein [Arabidopsis thaliana]
ncbi_106351350	PREDICTED: F-box/FBD/LRR-repeat protein At1g16930-like [Brassica napus]
ncbi_106351389	PREDICTED: glutathione S-transferase T3-like [Brassica napus]
ncbi_106351409	PREDICTED: protein TRANSPARENT TESTA 12-like [Brassica oleracea var. oleracea] [Brassica oleracea]
ncbi_106351534	BnaA01g30480D [Brassica napus]
ncbi_106351547	PREDICTED: actin-related protein 2/3 complex subunit 2B isoform X1 [Brassica napus]
ncbi_106351706	transmembrane protein [Arabidopsis thaliana]
ncbi_106351777	BnaC05g24770D [Brassica napus]
ncbi_106351836	PREDICTED: protein PTST, chloroplastic-like [Brassica napus]
ncbi_106351906	PREDICTED: root meristem growth factor 9-like [Brassica rapa]
ncbi_106352037	PREDICTED: monothiol glutaredoxin-S9 [Brassica rapa]
ncbi_106352163	PREDICTED: signal peptidase complex subunit 3B [Brassica oleracea var. oleracea] [Brassica oleracea]
ncbi_106352200	PREDICTED: cysteine protease inhibitor WSCP-like [Brassica rapa]
ncbi_106352286	PREDICTED: myb-related protein Myb4-like isoform X2 [Brassica napus]
ncbi_106352331	PREDICTED: protein RALF-like 27 [Brassica rapa]
ncbi_106352332	BnaC07g49110D, partial [Brassica napus]
ncbi_106352405	PREDICTED: cytosolic endo-beta-N-acetylglucosaminidase 2-like [Brassica napus]
ncbi_106352551	OBP33pep like protein [Arabidopsis thaliana]
ncbi_106352556	Protein neuralized [Noccaea caerulescens]
ncbi_106352568	PREDICTED: receptor-like serine/threonine-protein kinase NCRK [Brassica napus]
ncbi_106352571	PREDICTED: protein UPSTREAM OF FLC-like [Brassica napus]
ncbi_106352578	PREDICTED: SNF1-related protein kinase regulatory subunit beta-3 [Brassica rapa]
ncbi_106352666	BnaA01g02440D [Brassica napus]
ncbi_106352765	PREDICTED: protein kinase and PP2C-like domain-containing protein [Brassica napus]
ncbi_106352769	PREDICTED: formin-like protein 2 [Brassica napus]
ncbi_106352796	PREDICTED: cysteine-rich and transmembrane domain-containing protein A-like isoform X2 [Brassica napus]
ncbi_106352809	BnaA03g19610D [Brassica napus]
ncbi_106352823	PREDICTED: serine/threonine-protein kinase WNK2-like [Brassica napus]
ncbi_106352826	PREDICTED: B3 domain-containing protein REM20-like [Brassica napus]
ncbi_106352828	PREDICTED: probable E3 ubiquitin-protein ligase LUL2 [Brassica napus]
ncbi_106352837	PREDICTED: serine/threonine-protein kinase AFC1-like isoform X1 [Brassica napus]
ncbi_106352871	PREDICTED: DJ-1 protein homolog F-like [Brassica napus]
ncbi_106352879	PREDICTED: monothiol glutaredoxin-S14, chloroplastic-like [Brassica napus]
ncbi_106352890	PREDICTED: ABC transporter G family member 18-like [Brassica napus]
ncbi_106352903	PREDICTED: protein ESKIMO 1 [Brassica rapa]
ncbi_106352929	PREDICTED: nuclear pore complex protein NUP43-like [Brassica napus]
ncbi_106353004	PREDICTED: sialidase-like [Brassica napus]
ncbi_106353062	BnaC03g73370D [Brassica napus]
ncbi_106353072	PREDICTED: pre-mRNA-splicing factor prp12-like [Brassica napus]
ncbi_106353080	PREDICTED: MATE efflux family protein ALF5-like [Brassica napus]
ncbi_106353102	PREDICTED: aspartic proteinase CDR1-like [Brassica napus]
ncbi_106353120	PREDICTED: palmitoyl-protein thioesterase 3 [Brassica oleracea var. oleracea] [Brassica oleracea]
ncbi_106353127	PREDICTED: nucleolar protein 56-like [Brassica napus]
ncbi_106353130	multidrug resistance-associated protein 9 [Arabidopsis thaliana]
ncbi_106353134	PREDICTED: nucleolar protein 56-like [Brassica napus]
ncbi_106353191	PREDICTED: MATH domain and coiled-coil domain-containing protein At3g58270-like [Brassica rapa]
ncbi_106353203	PREDICTED: probable N-acetylglucosaminyl-phosphatidylinositol de-N-acetylase isoform X2 [Brassica oleracea var. oleracea] [Brassica oleracea]
ncbi_106353224	PREDICTED: transcription factor bHLH60-like isoform X2 [Brassica napus]
ncbi_106353277	BnaC06g42870D [Brassica napus]
ncbi_106353302	PREDICTED: B3 domain-containing transcription factor NGA2-like [Brassica napus]
ncbi_106353348	PREDICTED: regulator of telomere elongation helicase 1-like [Brassica napus]
ncbi_106353369	PREDICTED: topless-related protein 1 isoform X1 [Brassica napus]
ncbi_106353375	PREDICTED: nuclear pore complex protein NUP96-like [Brassica napus]
ncbi_106353419	PREDICTED: photosystem II 10 kDa polypeptide, chloroplastic isoform X1 [Brassica napus]
ncbi_106353422	PREDICTED: photosystem II 10 kDa polypeptide, chloroplastic isoform X1 [Brassica napus]
ncbi_106353493	PREDICTED: extensin-like [Brassica napus]
ncbi_106353525	PREDICTED: uncharacterized protein LOC106353526 [Brassica napus]
ncbi_106353527	PREDICTED: uncharacterized protein LOC106302594 [Brassica oleracea var. oleracea] [Brassica oleracea]
ncbi_106353766	PREDICTED: hydroxypyruvate reductase-like isoform X1 [Brassica napus]
ncbi_106353769	small auxin up RNA protein [Sinapis alba]
ncbi_106353775	BnaA07g22980D [Brassica napus]
ncbi_106353794	PREDICTED: phenolic glucoside malonyltransferase 2-like [Brassica napus]
ncbi_106353857	BnaA07g24720D [Brassica napus]
ncbi_106353864	PREDICTED: alpha,alpha-trehalose-phosphate synthase [UDP-forming] 6 [Brassica napus]
ncbi_106354035	PREDICTED: lysine-rich arabinogalactan protein 19-like [Brassica napus]
ncbi_106354036	PREDICTED: mitochondrial protein import protein ZIM17-like [Brassica rapa]
ncbi_106354037	PREDICTED: phosphate transporter PHO1 homolog 1 [Brassica napus]
ncbi_106354058	PREDICTED: PLASMODESMATA CALLOSE-BINDING PROTEIN 4-like [Brassica napus]
ncbi_106354097	PREDICTED: SEC14 cytosolic factor-like isoform X1 [Brassica napus]
ncbi_106354108	PREDICTED: NAC domain-containing protein 21/22-like [Brassica napus]
ncbi_106354114	PREDICTED: nucleolar protein 56-like [Brassica napus]
ncbi_106354178	PREDICTED: protein ROOT PRIMORDIUM DEFECTIVE 1-like [Brassica napus]
ncbi_106354180	PREDICTED: sucrose transport protein SUC1-like [Brassica rapa]
ncbi_106354194	PREDICTED: patellin-1-like [Brassica napus]
ncbi_106354272	PREDICTED: bark lectin-like [Brassica rapa]
ncbi_106354274	PREDICTED: bark lectin isoform 2-like [Brassica napus]
ncbi_106354281	Endosomal targeting BRO1-like domain-containing protein [Arabidopsis thaliana]
ncbi_106354308	BnaC06g34670D [Brassica napus]
ncbi_106354414	PREDICTED: cellulose synthase A catalytic subunit 7 [UDP-forming]-like isoform X1 [Brassica napus]
ncbi_106354436	PREDICTED: ATPase family AAA domain-containing protein 3-B-like [Brassica napus]
ncbi_106354439	PREDICTED: probable arabinosyltransferase ARAD1 [Brassica napus]
ncbi_106354483	PREDICTED: pentatricopeptide repeat-containing protein At1g69290 [Brassica oleracea var. oleracea] [Brassica oleracea]
ncbi_106354517	BnaA07g31930D [Brassica napus]
ncbi_106354543	PREDICTED: protein FAR1-RELATED SEQUENCE 5-like [Brassica napus]
ncbi_106354563	PREDICTED: RNA-binding protein 24-like [Brassica napus]
ncbi_106354580	BnaA07g20730D [Brassica napus]
ncbi_106354590	PREDICTED: auxin response factor 17-like [Brassica napus]
ncbi_106354601	PREDICTED: filament-like plant protein 1 isoform X2 [Brassica napus]
ncbi_106354638	BnaA07g33220D [Brassica napus]
ncbi_106354706	PREDICTED: RNA-binding protein 24 isoform X1 [Brassica rapa]
ncbi_106354730	PREDICTED: cytochrome P450 71B2-like isoform X1 [Brassica napus]
ncbi_106354767	PREDICTED: nucleolar complex protein 3 homolog isoform X1 [Brassica napus]
ncbi_106354768	filamentous hemagglutinin transporter [Arabidopsis thaliana]
ncbi_106354784	PREDICTED: organic cation/carnitine transporter 5-like [Brassica napus]
ncbi_106354793	BnaA07g35000D [Brassica napus]
ncbi_106354800	PREDICTED: wall-associated receptor kinase-like 22 [Brassica napus]
ncbi_106354840	PREDICTED: 3-isopropylmalate dehydrogenase, chloroplastic-like [Brassica napus]
ncbi_106354908	BnaA07g00480D [Brassica napus]
ncbi_106354919	BnaA07g00870D [Brassica napus]
ncbi_106355440	PREDICTED: osmotin-like protein [Brassica rapa]
ncbi_106355531	BnaC06g15660D [Brassica napus]
ncbi_106355621	PREDICTED: calcium-transporting ATPase 10, plasma membrane-type-like [Brassica napus]
ncbi_106355658	PREDICTED: topless-related protein 1-like [Brassica napus]
ncbi_106356007	PREDICTED: DNA polymerase delta subunit 3 isoform X1 [Brassica oleracea var. oleracea] [Brassica oleracea]
ncbi_106356088	transmembrane protein [Arabidopsis thaliana]
ncbi_106356113	BnaCnng75740D [Brassica napus]
ncbi_106356189	50S ribosomal protein L34 [Arabidopsis thaliana]
ncbi_106356217	PREDICTED: proline-rich receptor-like protein kinase PERK4 [Brassica oleracea var. oleracea] [Brassica oleracea]
ncbi_106356261	PREDICTED: CASP-like protein 5B3 [Brassica rapa]
ncbi_106356270	BnaA07g07450D [Brassica napus]
ncbi_106356446	BnaC07g14830D [Brassica napus]
ncbi_106356557	BnaAnng21200D [Brassica napus]
ncbi_106356568	PREDICTED: protein RESTRICTED TEV MOVEMENT 2-like [Brassica napus]
ncbi_106356641	BnaC06g12250D [Brassica napus]
ncbi_106356782	PREDICTED: zinc finger CCCH domain-containing protein 36-like [Brassica napus]
ncbi_106356790	PREDICTED: DCN1-like protein 2 [Brassica napus]
ncbi_106356792	PREDICTED: auxin-responsive protein SAUR72-like [Brassica rapa]
ncbi_106356835	PREDICTED: bet1-like SNARE 1-1 [Brassica rapa]
ncbi_106356858	PREDICTED: zinc finger protein ZAT9-like [Brassica napus]
ncbi_106356869	BnaC06g17990D [Brassica napus]
ncbi_106356930	PREDICTED: uncharacterized protein LOC106356930 [Brassica napus]
ncbi_106356993	SLL3 ORF2 protein [Brassica oleracea]
ncbi_106357129	PREDICTED: ranBP2-type zinc finger protein At1g67325 isoform X1 [Brassica rapa]
ncbi_106357131	PREDICTED: agamous-like MADS-box protein AGL16 [Brassica napus]
ncbi_106357147	PREDICTED: uncharacterized GPI-anchored protein At1g61900-like, partial [Brassica napus]
ncbi_106357381	PREDICTED: glutathione S-transferase U21 [Brassica rapa]
ncbi_106357479	PREDICTED: cell division cycle protein 27 homolog B [Brassica napus]
ncbi_106357491	PREDICTED: purple acid phosphatase 18 [Brassica napus]
ncbi_106357536	CAAX amino terminal protease family protein [Arabidopsis lyrata subsp. lyrata] [Arabidopsis lyrata]
ncbi_106357538	PREDICTED: pentatricopeptide repeat-containing protein At2g20710, mitochondrial isoform X1 [Brassica napus]
ncbi_106357544	PREDICTED: transmembrane E3 ubiquitin-protein ligase 1-like isoform X1 [Brassica napus]
ncbi_106357642	PREDICTED: NAC transcription factor 25-like [Brassica oleracea var. oleracea] [Brassica oleracea]
ncbi_106357647	PREDICTED: bifunctional riboflavin biosynthesis protein RIBA 1, chloroplastic [Brassica oleracea var. oleracea] [Brassica oleracea]
ncbi_106357650	PREDICTED: dicarboxylate transporter 2.1, chloroplastic-like [Brassica oleracea var. oleracea] [Brassica oleracea]
ncbi_106357661	PREDICTED: UPF0496 protein At5g66675 [Brassica napus]
ncbi_106357724	PREDICTED: phosphopantetheine adenylyltransferase-like [Brassica napus]
ncbi_106357753	PREDICTED: pentatricopeptide repeat-containing protein At1g05670, mitochondrial-like [Brassica napus]
ncbi_106357766	BnaC02g35210D [Brassica napus]
ncbi_106357783	BnaA07g04530D [Brassica napus]
ncbi_106357796	PREDICTED: gibberellin-regulated protein 10-like [Brassica napus]
ncbi_106357802	PREDICTED: LOW QUALITY PROTEIN: probable polyol transporter 3 [Brassica napus]
ncbi_106357854	PREDICTED: selenium-binding protein 3 [Brassica napus]
ncbi_106357858	PREDICTED: receptor-like kinase TMK4 [Brassica napus]
ncbi_106357971	PREDICTED: pentatricopeptide repeat-containing protein At2g13420, mitochondrial-like [Brassica napus]
ncbi_106357972	PREDICTED: pentatricopeptide repeat-containing protein At2g13420, mitochondrial-like [Brassica napus]
ncbi_106358044	PREDICTED: zinc finger protein CONSTANS-LIKE 15-like [Brassica rapa]
ncbi_106358067	sinapine esterase precursor [Brassica napus]
ncbi_106358099	PREDICTED: vesicle transport v-SNARE 12 [Brassica rapa]
ncbi_106358100	PREDICTED: mediator of RNA polymerase II transcription subunit 10b-like [Brassica rapa]
ncbi_106358137	BnaA07g10090D [Brassica napus]
ncbi_106358141	PREDICTED: gamma-interferon-inducible-lysosomal thiol reductase-like isoform X1 [Brassica napus]
ncbi_106358151	PREDICTED: RING-H2 finger protein ATL2-like [Brassica napus]
ncbi_106358152	PREDICTED: probable polygalacturonase [Brassica napus]
ncbi_106358154	PREDICTED: dihydrolipoyl dehydrogenase 1, chloroplastic [Brassica napus]
ncbi_106358171	PREDICTED: alcohol dehydrogenase-like 2 [Brassica napus]
ncbi_106358172	-
ncbi_106358274	BnaA03g17640D [Brassica napus]
ncbi_106358316	PREDICTED: probable trehalose-phosphate phosphatase I isoform X1 [Brassica napus]
ncbi_106358321	PREDICTED: lecithin-cholesterol acyltransferase-like 4 [Brassica napus]
ncbi_106358322	PREDICTED: glutathionyl-hydroquinone reductase YqjG-like isoform X1 [Brassica napus]
ncbi_106358323	PREDICTED: glycine-rich RNA-binding protein 2, mitochondrial-like [Brassica oleracea var. oleracea] [Brassica oleracea]
ncbi_106358377	PREDICTED: protein PAIR1-like isoform X1 [Brassica napus]
ncbi_106358399	PREDICTED: calcium-dependent protein kinase 28-like [Brassica napus]
ncbi_106358429	PREDICTED: ferredoxin, root R-B1 [Brassica napus]
ncbi_106358477	PREDICTED: UPF0261 protein y4oU-like isoform X1 [Brassica napus]
ncbi_106358487	PREDICTED: U3 small nucleolar ribonucleoprotein protein MPP10 [Brassica napus]
ncbi_106358552	PREDICTED: probable DEAD-box ATP-dependent RNA helicase 48 [Brassica napus]
ncbi_106358581	PREDICTED: U3 small nucleolar RNA-associated protein 25-like [Brassica napus]
ncbi_106358772	BnaA05g17040D [Brassica napus]
ncbi_106358858	PREDICTED: adenylosuccinate lyase-like [Brassica napus]
ncbi_106358872	PREDICTED: uncharacterized protein LOC106358872 [Brassica napus]
ncbi_106358986	PREDICTED: pathogenesis-related homeodomain protein-like [Brassica napus]
ncbi_106359034	PREDICTED: UPF0725 protein At4g29550-like [Brassica napus]
ncbi_106359488	PREDICTED: trafficking protein particle complex subunit 1-like [Brassica napus]
ncbi_106359509	BnaA01g31310D [Brassica napus]
ncbi_106359529	PREDICTED: zinc-finger homeodomain protein 7-like isoform X2 [Brassica napus]
ncbi_106359587	PREDICTED: 60S ribosome subunit biogenesis protein NIP7 homolog [Brassica napus]
ncbi_106359651	PREDICTED: defensin-like protein 195 [Brassica napus]
ncbi_106359818	BnaC05g50540D [Brassica napus]
ncbi_106359833	PREDICTED: uncharacterized protein LOC106359833 [Brassica napus]
ncbi_106359838	PREDICTED: ankyrin repeat-containing protein At3g12360-like isoform X1 [Brassica napus]
ncbi_106359841	BnaC01g20260D [Brassica napus]
ncbi_106359969	BnaA08g16600D [Brassica napus]
ncbi_106359971	PREDICTED: TSL-kinase interacting protein 1-like isoform X1 [Brassica napus]
ncbi_106360003	PREDICTED: auxilin-related protein 2-like [Brassica napus]
ncbi_106360256	PREDICTED: probable GTP-binding protein OBGM, mitochondrial [Brassica napus]
ncbi_106360264	PREDICTED: probable GTP-binding protein OBGM, mitochondrial [Brassica napus]
ncbi_106360291	PREDICTED: PLASMODESMATA CALLOSE-BINDING PROTEIN 4-like [Brassica napus]
ncbi_106360360	PREDICTED: E3 ubiquitin-protein ligase RING1-like [Brassica oleracea var. oleracea] [Brassica oleracea]
ncbi_106360365	PREDICTED: nuclear pore complex protein NUP214-like [Brassica napus]
ncbi_106360388	BnaA09g01660D [Brassica napus]
ncbi_106360427	BnaC03g69500D [Brassica napus]
ncbi_106360432	PREDICTED: probable serine/threonine-protein kinase At1g54610 [Brassica napus]
ncbi_106360445	PREDICTED: probable arabinosyltransferase ARAD1 [Brassica napus]
ncbi_106360447	PREDICTED: uncharacterized protein At3g17950-like isoform X1 [Brassica napus]
ncbi_106360451	heat-inducible transcription repressor [Arabidopsis thaliana]
ncbi_106360502	PREDICTED: tRNA-specific 2-thiouridylase MnmA-like [Brassica napus]
ncbi_106360503	PREDICTED: translation initiation factor eIF-2B subunit delta-like [Brassica napus]
ncbi_106360507	PREDICTED: nucleolin 1-like [Brassica napus]
ncbi_106360620	retrotransposon like protein [Arabidopsis thaliana]
ncbi_106360634	PREDICTED: UDP-glycosyltransferase 75D1-like [Brassica napus]
ncbi_106360704	BnaA08g30210D [Brassica napus]
ncbi_106360753	PREDICTED: NAC transcription factor 29-like [Brassica napus]
ncbi_106360789	PREDICTED: mitochondrial substrate carrier family protein B [Brassica oleracea var. oleracea] [Brassica oleracea]
ncbi_106360793	BnaA09g35300D [Brassica napus]
ncbi_106360798	PREDICTED: guanine nucleotide exchange factor SPIKE 1-like [Brassica napus]
ncbi_106360815	PREDICTED: pentatricopeptide repeat-containing protein At3g56030-like [Brassica napus]
ncbi_106360864	PREDICTED: thaumatin-like protein 1 isoform X1 [Brassica napus]
ncbi_106361108	PREDICTED: F-box/LRR-repeat protein 15-like [Brassica napus]
ncbi_106361115	PREDICTED: IQ domain-containing protein IQM1-like [Brassica rapa]
ncbi_106361122	PREDICTED: TOM1-like protein 2 isoform X1 [Brassica napus]
ncbi_106361232	BnaC08g12550D [Brassica napus]
ncbi_106361254	PREDICTED: arabinogalactan peptide 21-like [Brassica rapa]
ncbi_106361272	PREDICTED: dof zinc finger protein DOF4.6-like isoform X1 [Brassica napus]
ncbi_106361278	PREDICTED: ankyrin repeat domain-containing protein 2-like [Brassica napus]
ncbi_106361281	PREDICTED: probable serine/threonine-protein kinase Cx32, chloroplastic [Brassica rapa]
ncbi_106361289	PREDICTED: UPF0725 protein At5g63820-like [Brassica napus]
ncbi_106361342	PREDICTED: protein phosphatase 2C 56-like [Brassica napus]
ncbi_106361387	PREDICTED: heat shock 70 kDa protein 9, mitochondrial-like [Brassica napus]
ncbi_106361412	PREDICTED: transcription factor MYB44-like [Brassica napus]
ncbi_106361439	PREDICTED: pentatricopeptide repeat-containing protein At4g36680, mitochondrial-like isoform X1 [Brassica napus]
ncbi_106361442	PREDICTED: random slug protein 5-like [Brassica napus]
ncbi_106361476	PREDICTED: protein BASIC PENTACYSTEINE5-like [Brassica napus]
ncbi_106361477	V-type proton ATPase subunit c5, partial [Noccaea caerulescens]
ncbi_106361478	PREDICTED: B-box zinc finger protein 19-like isoform X1 [Brassica napus]
ncbi_106361506	PREDICTED: protein BRASSINOSTEROID INSENSITIVE 1-like [Brassica rapa]
ncbi_106361518	BnaC02g38090D [Brassica napus]
ncbi_106361520	PREDICTED: probable fatty acyl-CoA reductase 4 [Brassica napus]
ncbi_106361527	BnaA08g29920D [Brassica napus]
ncbi_106361549	PREDICTED: serine/threonine-protein kinase HT1-like [Brassica napus]
ncbi_106361558	BnaA08g17150D [Brassica napus]
ncbi_106361589	PREDICTED: CBL-interacting serine/threonine-protein kinase 23-like [Brassica napus]
ncbi_106361646	BnaA08g17870D [Brassica napus]
ncbi_106361668	PREDICTED: armadillo repeat-containing protein 6-like [Brassica napus]
ncbi_106361672	PREDICTED: snRNA-activating protein complex subunit-like [Brassica napus]
ncbi_106361707	PREDICTED: U-box domain-containing protein 45 [Brassica rapa]
ncbi_106361790	BnaA03g37540D [Brassica napus]
ncbi_106361814	PREDICTED: formin-like protein 1 [Brassica napus]
ncbi_106361825	BnaA03g37730D [Brassica napus]
ncbi_106361838	PREDICTED: non-specific lipid-transfer protein 4-like [Brassica rapa]
ncbi_106361839	PREDICTED: non-specific lipid-transfer protein 4-like [Brassica rapa]
ncbi_106361847	PREDICTED: uridine-cytidine kinase C-like [Brassica napus]
ncbi_106361864	PREDICTED: protein ASPARTIC PROTEASE IN GUARD CELL 1-like [Brassica napus]
ncbi_106361886	PREDICTED: uncharacterized membrane protein YuiD-like [Brassica napus]
ncbi_106361959	PREDICTED: probable flavin-containing monooxygenase 1 [Brassica rapa]
ncbi_106361968	PREDICTED: two-component response regulator ARR7-like [Brassica rapa]
ncbi_106362001	PREDICTED: general transcription factor IIH subunit 3-like [Brassica napus]
ncbi_106362049	BnaA08g24530D [Brassica napus]
ncbi_106362053	BnaA08g24530D [Brassica napus]
ncbi_106362098	BnaA08g24130D [Brassica napus]
ncbi_106362113	PREDICTED: protein indeterminate-domain 6, chloroplastic-like isoform X2 [Brassica napus]
ncbi_106362144	PREDICTED: partner of Y14 and mago-like [Brassica rapa]
ncbi_106362170	PREDICTED: dihydrolipoyllysine-residue succinyltransferase component of 2-oxoglutarate dehydrogenase complex 2, mitochondrial-like [Brassica napus]
ncbi_106362199	PREDICTED: MLP-like protein 31 [Brassica oleracea var. oleracea] [Brassica oleracea]
ncbi_106362306	PREDICTED: germination-specific cysteine protease 1-like [Brassica napus]
ncbi_106362331	BnaA08g26720D [Brassica napus]
ncbi_106362333	PREDICTED: DEMETER-like protein 3 [Brassica napus]
ncbi_106362399	PREDICTED: branched-chain-amino-acid aminotransferase 1, mitochondrial-like isoform X1 [Brassica napus]
ncbi_106362401	PREDICTED: branched-chain-amino-acid aminotransferase 2, chloroplastic-like [Brassica napus]
ncbi_106362420	PREDICTED: probable xyloglucan endotransglucosylase/hydrolase protein 33 [Brassica napus]
ncbi_106362428	PREDICTED: lipase-like [Brassica napus]
ncbi_106362490	PREDICTED: inactive leucine-rich repeat receptor-like serine/threonine-protein kinase At1g60630 [Brassica napus]
ncbi_106362542	BnaA01g33630D [Brassica napus]
ncbi_106362548	PREDICTED: sn1-specific diacylglycerol lipase beta-like [Brassica napus]
ncbi_106362594	At5g48470 [Arabidopsis thaliana]
ncbi_106362761	PREDICTED: receptor-like protein 12 [Brassica napus]
ncbi_106362763	non-LTR retroelement reverse transcriptase-like protein [Arabidopsis thaliana]
ncbi_106362772	PREDICTED: delta(7)-sterol-C5(6)-desaturase 1-like [Brassica napus]
ncbi_106362912	BnaC09g51820D, partial [Brassica napus]
ncbi_106363312	PREDICTED: chaperonin CPN60-like 1, mitochondrial [Brassica rapa]
ncbi_106363474	PREDICTED: lipase-like PAD4 [Brassica napus]
ncbi_106363539	PREDICTED: receptor-like protein 12 [Brassica napus]
ncbi_106363596	PREDICTED: serine/threonine-protein kinase EDR1-like [Brassica oleracea var. oleracea] [Brassica oleracea]
ncbi_106363652	PREDICTED: flowering time control protein FPA-like isoform X1 [Brassica napus]
ncbi_106363727	BnaA09g43670D [Brassica napus]
ncbi_106363895	PREDICTED: 2-hydroxy-6-oxononadienedioate/2-hydroxy-6-oxononatrienedioate hydrolase 1-like [Brassica oleracea var. oleracea] [Brassica oleracea]
ncbi_106363956	PREDICTED: probable aquaporin PIP2-4 [Brassica napus]
ncbi_106363978	PREDICTED: protein SULFUR DEFICIENCY-INDUCED 1-like [Brassica rapa]
ncbi_106364021	PREDICTED: auxin-responsive protein IAA28-like [Brassica napus]
ncbi_106364034	BnaA09g04640D [Brassica napus]
ncbi_106364037	PREDICTED: protein ENHANCED DISEASE RESISTANCE 2-like [Brassica napus]
ncbi_106364330	PREDICTED: ethylene-responsive transcription factor ERF096-like [Brassica napus]
ncbi_106364466	serine/arginine repetitive matrix-like protein (DUF761) [Arabidopsis thaliana]
ncbi_106364526	PREDICTED: tRNA (cytosine(34)-C(5))-methyltransferase-like isoform X2 [Brassica napus]
ncbi_106364597	PREDICTED: bystin-like [Brassica napus]
ncbi_106364625	PREDICTED: cytochrome P450 724B1-like [Brassica rapa]
ncbi_106364658	PREDICTED: 65-kDa microtubule-associated protein 8-like [Brassica napus]
ncbi_106364733	PREDICTED: probable alpha-mannosidase I MNS5 isoform X1 [Brassica napus]
ncbi_106364819	PREDICTED: non-specific lipid-transfer protein 12-like [Brassica rapa]
ncbi_106364903	PREDICTED: UDP-glycosyltransferase 73D1-like [Brassica napus]
ncbi_106364928	PREDICTED: transcription factor bHLH78-like [Brassica napus]
ncbi_106364995	PREDICTED: U3 small nucleolar ribonucleoprotein protein IMP3 [Brassica oleracea var. oleracea] [Brassica oleracea]
ncbi_106365006	PREDICTED: probable trehalose-phosphate phosphatase H [Brassica rapa]
ncbi_106365121	PREDICTED: universal stress protein A-like protein [Brassica napus]
ncbi_106365162	BnaC08g34390D [Brassica napus]
ncbi_106365297	PREDICTED: pathogenesis-related protein 5-like isoform X1 [Brassica napus]
ncbi_106365354	PREDICTED: 10 kDa chaperonin [Brassica rapa]
ncbi_106365514	PREDICTED: non-specific phospholipase C6-like, partial [Brassica napus]
ncbi_106365516	PREDICTED: exocyst complex component SEC15B [Brassica rapa]
ncbi_106365541	PREDICTED: uncharacterized protein LOC106365541 [Brassica napus]
ncbi_106365554	BnaA01g14850D [Brassica napus]
ncbi_106365571	PREDICTED: ras-related protein RABA1b-like [Brassica napus]
ncbi_106365597	PREDICTED: chitobiosyldiphosphodolichol beta-mannosyltransferase-like isoform X2 [Brassica napus]
ncbi_106365606	PREDICTED: secretory carrier-associated membrane protein 4-like [Brassica napus]
ncbi_106365656	BnaA09g00070D [Brassica napus]
ncbi_106365718	PREDICTED: uncharacterized calcium-binding protein At1g02270 [Brassica rapa]
ncbi_106365731	BnaCnng01760D [Brassica napus]
ncbi_106365736	PREDICTED: rhodanese-like domain-containing protein 4, chloroplastic [Brassica napus]
ncbi_106365818	PREDICTED: acyl-coenzyme A thioesterase 9, mitochondrial-like isoform X1 [Brassica napus]
ncbi_106365830	PREDICTED: kinesin-like protein FRA1 [Brassica napus]
ncbi_106365834	PREDICTED: probable sodium-coupled neutral amino acid transporter 6 [Brassica napus]
ncbi_106365930	PREDICTED: protein FAR1-RELATED SEQUENCE 1 isoform X2 [Brassica oleracea var. oleracea] [Brassica oleracea]
ncbi_106365982	PREDICTED: RNA-binding protein 28-like [Brassica napus]
ncbi_106366024	BnaA09g05120D [Brassica napus]
ncbi_106366032	BnaA09g05120D [Brassica napus]
ncbi_106366069	PREDICTED: glycine-rich RNA-binding protein 3, mitochondrial-like [Brassica napus]
ncbi_106366098	PREDICTED: DEAD-box ATP-dependent RNA helicase 7-like [Brassica napus]
ncbi_106366105	PREDICTED: myb-related protein 306-like [Brassica napus]
ncbi_106366160	PREDICTED: protein NRT1/ PTR FAMILY 2.11-like [Brassica napus]
ncbi_106366170	PREDICTED: rac-like GTP-binding protein ARAC10 [Brassica rapa]
ncbi_106366176	BnaA09g06340D [Brassica napus]
ncbi_106366195	PREDICTED: probable inactive leucine-rich repeat receptor-like protein kinase At3g03770 isoform X1 [Brassica rapa]
ncbi_106366235	PREDICTED: SAL1 phosphatase-like [Brassica napus]
ncbi_106366271	BnaA09g07890D [Brassica napus]
ncbi_106366276	PREDICTED: U3 small nucleolar ribonucleoprotein protein MPP10-like isoform X1 [Brassica napus]
ncbi_106366285	PREDICTED: UPF0496 protein At5g66675-like [Brassica napus]
ncbi_106366290	PREDICTED: ATP-dependent DNA helicase DDM1-like [Brassica napus]
ncbi_106366296	PREDICTED: L-ascorbate oxidase homolog [Brassica napus]
ncbi_106366318	PREDICTED: 36.4 kDa proline-rich protein-like [Brassica napus]
ncbi_106366348	PREDICTED: kinesin-like protein NACK2 [Brassica napus]
ncbi_106366362	PREDICTED: protein CHROMATIN REMODELING 5-like [Brassica napus]
ncbi_106366465	BnaA09g12210D [Brassica napus]
ncbi_106366476	PREDICTED: protein SEH1 [Brassica rapa]
ncbi_106366496	PREDICTED: disease resistance protein RML1B-like isoform X1 [Brassica napus]
ncbi_106366504	PREDICTED: U3 small nucleolar ribonucleoprotein protein IMP4 [Brassica rapa]
ncbi_106366519	PREDICTED: probable DEAD-box ATP-dependent RNA helicase 48 [Brassica napus]
ncbi_106366547	PREDICTED: 21 kDa protein-like [Brassica napus]
ncbi_106366603	BnaC09g15650D [Brassica napus]
ncbi_106366667	BnaA07g04630D [Brassica napus]
ncbi_106366698	PREDICTED: vacuolar-sorting receptor 6-like [Brassica napus]
ncbi_106366709	PREDICTED: bifunctional aspartokinase/homoserine dehydrogenase 1, chloroplastic [Brassica oleracea var. oleracea] [Brassica oleracea]
ncbi_106366721	BnaA07g15680D [Brassica napus]
ncbi_106366776	PREDICTED: uncharacterized acetyltransferase At3g50280-like [Brassica napus]
ncbi_106366777	PREDICTED: uncharacterized acetyltransferase At3g50280-like [Brassica napus]
ncbi_106366782	PREDICTED: uncharacterized acetyltransferase At3g50280 [Brassica napus]
ncbi_106366826	PREDICTED: AT-hook motif nuclear-localized protein 8-like [Brassica napus]
ncbi_106366878	PREDICTED: adenosine deaminase-like protein [Brassica rapa]
ncbi_106366880	PREDICTED: cardiolipin synthase (CMP-forming), mitochondrial [Brassica rapa]
ncbi_106366898	BnaA03g31700D [Brassica napus]
ncbi_106366916	BnaC09g22910D [Brassica napus]
ncbi_106366937	PREDICTED: protein TIME FOR COFFEE-like [Brassica napus]
ncbi_106366948	PREDICTED: phospholipase D gamma 1-like [Brassica napus]
ncbi_106366960	PREDICTED: chaperone protein dnaJ 13 [Brassica napus]
ncbi_106367047	PREDICTED: probable arabinosyltransferase ARAD1 [Brassica napus]
ncbi_106367065	ESTs gb|H37295 and gb|R64895 come from this gene [Arabidopsis thaliana]
ncbi_106367082	PREDICTED: Golgi SNAP receptor complex member 1-1 [Brassica oleracea var. oleracea] [Brassica oleracea]
ncbi_106367088	PREDICTED: cinnamoyl-CoA reductase 1-like [Brassica napus]
ncbi_106367120	PREDICTED: probable xyloglucan endotransglucosylase/hydrolase protein 30 [Brassica napus]
ncbi_106367147	PREDICTED: phospholipase SGR2-like isoform X1 [Brassica napus]
ncbi_106367158	PREDICTED: FRIGIDA-like protein 2 [Brassica napus]
ncbi_106367274	PREDICTED: ABC transporter C family member 12-like [Brassica napus]
ncbi_106367340	PREDICTED: very-long-chain 3-oxoacyl-CoA reductase-like protein At1g24470 isoform X1 [Brassica rapa]
ncbi_106367377	BnaA05g17040D [Brassica napus]
ncbi_106367454	PREDICTED: serine/threonine-protein kinase RHS3-like [Brassica napus]
ncbi_106367464	PREDICTED: guanine nucleotide exchange factor SPIKE 1 isoform X1 [Brassica napus]
ncbi_106367486	PREDICTED: NADH dehydrogenase [ubiquinone] 1 alpha subcomplex subunit 6 [Brassica rapa]
ncbi_106367531	PREDICTED: transcription factor TRY-like [Brassica oleracea var. oleracea] [Brassica oleracea]
ncbi_106367557	PREDICTED: protein ASPARTIC PROTEASE IN GUARD CELL 1-like [Brassica napus]
ncbi_106367597	PREDICTED: neurofilament heavy polypeptide isoform X1 [Brassica napus]
ncbi_106367625	PREDICTED: pentatricopeptide repeat-containing protein At4g14190, chloroplastic-like [Brassica napus]
ncbi_106367628	PREDICTED: LRR receptor-like serine/threonine-protein kinase FLS2 isoform X2 [Brassica napus]
ncbi_106367629	PREDICTED: LOW QUALITY PROTEIN: LRR receptor-like serine/threonine-protein kinase FLS2 [Brassica napus]
ncbi_106367721	PREDICTED: cyclin-SDS-like [Brassica napus]
ncbi_106367779	PREDICTED: protein MON2 homolog isoform X1 [Brassica napus]
ncbi_106367803	PREDICTED: probable DNA double-strand break repair Rad50 ATPase isoform X1 [Brassica oleracea var. oleracea] [Brassica oleracea]
ncbi_106367815	PREDICTED: alpha carbonic anhydrase 1, chloroplastic isoform X1 [Brassica rapa]
ncbi_106367817	PREDICTED: nucleolin-like [Brassica napus]
ncbi_106367824	PREDICTED: protein SMAX1-LIKE 3-like [Brassica rapa]
ncbi_106367852	PREDICTED: peptidyl-prolyl cis-trans isomerase FKBP42-like [Brassica napus]
ncbi_106367903	PREDICTED: tetratricopeptide repeat protein 7B-like [Brassica napus]
ncbi_106367924	BnaA09g33280D [Brassica napus]
ncbi_106367969	PREDICTED: tRNA (guanine(26)-N(2))-dimethyltransferase-like [Brassica napus]
ncbi_106367974	PREDICTED: probable LRR receptor-like serine/threonine-protein kinase IRK [Brassica napus]
ncbi_106367992	PREDICTED: phosphatidylinositol 4-kinase gamma 8-like isoform X1 [Brassica napus]
ncbi_106368000	PREDICTED: sigma factor binding protein 1, chloroplastic-like [Brassica oleracea var. oleracea] [Brassica oleracea]
ncbi_106368004	PREDICTED: formin-like protein 9 [Brassica rapa]
ncbi_106368015	PREDICTED: glycosyltransferase-like At3g57200 [Brassica napus]
ncbi_106368104	PREDICTED: leucine-rich repeat receptor-like protein kinase TDR [Brassica napus]
ncbi_106368117	PREDICTED: pentatricopeptide repeat-containing protein At3g56030-like [Brassica napus]
ncbi_106368170	PREDICTED: phenylalanine--tRNA ligase, chloroplastic/mitochondrial-like [Brassica napus]
ncbi_106368198	BnaA09g36940D [Brassica napus]
ncbi_106368200	PREDICTED: teneurin-4-like [Brassica napus]
ncbi_106368266	PREDICTED: rhomboid-like protein 15 isoform X1 [Brassica napus]
ncbi_106368416	PREDICTED: uncharacterized protein LOC106368416 [Brassica napus]
ncbi_106368425	BnaA06g37990D [Brassica napus]
ncbi_106368522	BnaA09g39930D [Brassica napus]
ncbi_106368628	PREDICTED: DNA-directed RNA polymerase 3, chloroplastic-like [Brassica napus]
ncbi_106368634	PREDICTED: probable cyclic nucleotide-gated ion channel 6 [Brassica rapa]
ncbi_106368717	PREDICTED: probable ubiquitin-like-specific protease 2A isoform X1 [Brassica oleracea var. oleracea] [Brassica oleracea]
ncbi_106368742	PREDICTED: probable disease resistance protein At4g33300 [Brassica napus]
ncbi_106368759	BnaC01g05140D [Brassica napus]
ncbi_106368791	PREDICTED: uncharacterized protein LOC103842581 [Brassica rapa]
ncbi_106368795	PREDICTED: protein EPIDERMAL PATTERNING FACTOR 1 [Brassica rapa]
ncbi_106368810	PREDICTED: adenine nucleotide transporter BT1, chloroplastic/mitochondrial-like [Brassica napus]
ncbi_106368854	PREDICTED: pentatricopeptide repeat-containing protein At1g62720-like [Brassica napus]
ncbi_106368965	PREDICTED: serine/threonine-protein phosphatase PP1-like [Brassica napus]
ncbi_106369025	PREDICTED: probable ADP-ribosylation factor GTPase-activating protein AGD13 [Brassica rapa]
ncbi_106369067	PREDICTED: transcription factor MYB34-like [Brassica napus]
ncbi_106369124	PREDICTED: phosphate transporter PHO1 homolog 3-like [Brassica napus]
ncbi_106369173	PREDICTED: phosphate transporter PHO1 homolog 8-like [Brassica oleracea var. oleracea] [Brassica oleracea]
ncbi_106369231	PREDICTED: NEDD8-activating enzyme E1 regulatory subunit-like isoform X1 [Brassica napus]
ncbi_106369349	PREDICTED: F-box protein PP2-B10-like [Brassica napus]
ncbi_106369357	PREDICTED: ATPase ASNA1 homolog isoform X1 [Brassica napus]
ncbi_106369529	PREDICTED: F-box protein At4g00893-like [Brassica napus]
ncbi_106369645	BnaA10g11380D [Brassica napus]
ncbi_106369762	BnaA10g14480D [Brassica napus]
ncbi_106369808	PREDICTED: homeobox-leucine zipper protein ATHB-40 [Brassica napus]
ncbi_106370001	BnaA10g27440D [Brassica napus]
ncbi_106370040	BnaA01g04720D [Brassica napus]
ncbi_106370103	BnaA10g02690D [Brassica napus]
ncbi_106370121	PREDICTED: beta carbonic anhydrase 3-like [Brassica napus]
ncbi_106370128	PREDICTED: protein KRTCAP2 homolog [Brassica napus]
ncbi_106370198	PREDICTED: SPX domain-containing protein 3 [Brassica oleracea var. oleracea] [Brassica oleracea]
ncbi_106370202	PREDICTED: ethylene-responsive transcription factor ERF034-like [Brassica oleracea var. oleracea] [Brassica oleracea]
ncbi_106370243	PREDICTED: ethylene-responsive transcription factor CRF3-like [Brassica napus]
ncbi_106370284	PREDICTED: protein YLS9-like [Brassica napus]
ncbi_106370356	PREDICTED: protein GLUTAMINE DUMPER 3-like [Brassica napus]
ncbi_106370379	BnaA06g39010D [Brassica napus]
ncbi_106370395	PREDICTED: uncharacterized protein LOC106370395 [Brassica napus]
ncbi_106370418	PREDICTED: NAC domain-containing protein 90-like [Brassica napus]
ncbi_106370466	PREDICTED: senescence-associated protein DIN1-like isoform X2 [Brassica napus]
ncbi_106370528	BnaA07g07420D [Brassica napus]
ncbi_106370651	PREDICTED: probable beta-1,3-galactosyltransferase 10 [Brassica napus]
ncbi_106370685	PREDICTED: 36.4 kDa proline-rich protein-like [Brassica napus]
ncbi_106370686	PREDICTED: beta-amylase 5 [Brassica oleracea var. oleracea] [Brassica oleracea]
ncbi_106370708	PREDICTED: phosphopantothenate--cysteine ligase 2 [Brassica napus]
ncbi_106370773	PREDICTED: zinc-finger homeodomain protein 11-like [Brassica napus]
ncbi_106370849	PREDICTED: tRNA-specific adenosine deaminase 1-like [Brassica napus]
ncbi_106370859	PREDICTED: U-box domain-containing protein 56 isoform X1 [Brassica rapa]
ncbi_106370867	PREDICTED: cytochrome P450 86A4-like [Brassica napus]
ncbi_106370874	PREDICTED: pinin-like [Brassica napus]
ncbi_106370995	PREDICTED: 7-hydroxymethyl chlorophyll a reductase, chloroplastic [Brassica rapa]
ncbi_106371027	PREDICTED: phylloplanin-like [Brassica rapa]
ncbi_106371061	BnaA10g05020D [Brassica napus]
ncbi_106371089	PREDICTED: patellin-1-like [Brassica napus]
ncbi_106371117	PREDICTED: peptidyl-tRNA hydrolase 2, mitochondrial [Brassica rapa]
ncbi_106371161	PREDICTED: uncharacterized protein LOC106371161 [Brassica napus]
ncbi_106371203	PREDICTED: protein NSP-INTERACTING KINASE 2-like [Brassica napus]
ncbi_106371205	BnaC04g56890D [Brassica napus]
ncbi_106371221	BnaC04g49990D [Brassica napus]
ncbi_106371239	PREDICTED: tryptophan synthase beta chain 1, chloroplastic [Brassica rapa]
ncbi_106371301	PREDICTED: probable beta-1,3-galactosyltransferase 11 isoform X1 [Brassica napus]
ncbi_106371317	BnaC01g33150D [Brassica napus]
ncbi_106371325	BnaCnng62280D, partial [Brassica napus]
ncbi_106371329	PREDICTED: GDSL esterase/lipase At5g55050 [Brassica rapa]
ncbi_106371427	PREDICTED: uncharacterized protein LOC106371426 [Brassica napus]
ncbi_106371454	PREDICTED: neurochondrin [Brassica napus]
ncbi_106371489	BnaC09g53520D [Brassica napus]
ncbi_106371511	PREDICTED: L-type lectin-domain containing receptor kinase IV.1-like [Brassica napus]
ncbi_106371519	PREDICTED: villin-5 [Brassica napus]
ncbi_106371543	Meiosis arrest female protein 1 -like protein [Noccaea caerulescens]
ncbi_106371572	PREDICTED: reticulon-like protein B21 [Brassica napus]
ncbi_106371586	PREDICTED: transcription initiation factor TFIID subunit 4b-like isoform X1 [Brassica napus]
ncbi_106371616	PREDICTED: glycerol-3-phosphate acyltransferase 3-like [Brassica napus]
ncbi_106371623	PREDICTED: heavy metal-associated isoprenylated plant protein 3-like [Brassica rapa]
ncbi_106371661	PREDICTED: NAC domain-containing protein 89 [Brassica napus]
ncbi_106371670	PREDICTED: protein STRICTOSIDINE SYNTHASE-LIKE 3-like [Brassica napus]
ncbi_106371678	hybrid signal transduction histidine kinase M-like protein [Arabidopsis thaliana]
ncbi_106371679	PREDICTED: ylmG homolog protein 2, chloroplastic-like [Brassica napus]
ncbi_106371722	PREDICTED: protein yippee-like At4g27740 [Brassica napus]
ncbi_106371835	BnaA10g15990D [Brassica napus]
ncbi_106371892	PREDICTED: WAT1-related protein At1g44800 isoform X1 [Brassica napus]
ncbi_106371936	PREDICTED: ATPase family AAA domain-containing protein 3-B-like [Brassica napus]
ncbi_106371945	PREDICTED: telomerase reverse transcriptase-like [Brassica napus]
ncbi_106371958	PREDICTED: tetratricopeptide repeat protein 27 homolog [Brassica napus]
ncbi_106371962	phytoene synthase, chloroplastic-like [Brassica napus]
ncbi_106371965	PREDICTED: ATPase family AAA domain-containing protein 3-B-like [Brassica napus]
ncbi_106371968	PREDICTED: probable arabinosyltransferase ARAD1 [Brassica napus]
ncbi_106372001	PREDICTED: glutamine synthetase cytosolic isozyme 1-4 isoform X1 [Brassica napus]
ncbi_106372008	BnaA10g18000D [Brassica napus]
ncbi_106372083	PREDICTED: acetyltransferase At1g77540-like [Brassica napus]
ncbi_106372196	AT5g16110 [Arabidopsis lyrata subsp. lyrata] [Arabidopsis lyrata]
ncbi_106372319	BnaA01g06640D [Brassica napus]
ncbi_106372347	Ubiquitin-associated/translation elongation factor EF1B protein [Arabidopsis thaliana]
ncbi_106372348	PREDICTED: elongation factor 1-beta 1 [Brassica napus]
ncbi_106372350	PREDICTED: cysteine proteinase inhibitor 1-like [Brassica napus]
ncbi_106372387	PREDICTED: ARMADILLO BTB ARABIDOPSIS PROTEIN 1-like [Brassica napus]
ncbi_106372398	PREDICTED: thioredoxin-related transmembrane protein 2 homolog [Brassica napus]
ncbi_106372404	BnaA10g21020D [Brassica napus]
ncbi_106372468	PREDICTED: very-long-chain (3R)-3-hydroxyacyl-CoA dehydratase PASTICCINO 2 [Brassica napus]
ncbi_106372476	PREDICTED: E3 ubiquitin-protein ligase RING1-like [Brassica napus]
ncbi_106372485	ARM-repeat/Tetratricopeptide repeat (TPR)-like protein [Arabidopsis thaliana]
ncbi_106372486	PREDICTED: sulfate transporter 2.1-like isoform X1 [Brassica rapa]
ncbi_106372502	BnaC09g50660D [Brassica napus]
ncbi_106372505	PREDICTED: 3-phosphoinositide-dependent protein kinase 1 isoform X1 [Brassica napus]
ncbi_106372507	BnaC09g50590D [Brassica napus]
ncbi_106372535	PREDICTED: GDSL esterase/lipase At4g28780-like [Brassica napus]
ncbi_106372538	PREDICTED: protein RNA-directed DNA methylation 3-like [Brassica napus]
ncbi_106372543	PREDICTED: high mobility group B protein 10-like [Brassica napus]
ncbi_106372549	PREDICTED: glutathione S-transferase T3-like [Brassica napus]
ncbi_106372673	PREDICTED: ferredoxin-dependent glutamate synthase 1, chloroplastic/mitochondrial [Brassica napus]
ncbi_106372693	PREDICTED: zinc finger CCCH domain-containing protein 25 isoform X1 [Brassica rapa]
ncbi_106373062	PREDICTED: separase-like, partial [Brassica napus]
ncbi_106373182	PREDICTED: disease resistance protein RPS2-like [Brassica napus]
ncbi_106373193	PREDICTED: zinc finger protein HD1-like [Brassica napus]
ncbi_106373274	PREDICTED: uncharacterized protein LOC106373274 [Brassica napus]
ncbi_106373275	PREDICTED: uncharacterized protein LOC106373275 [Brassica napus]
ncbi_106373514	PREDICTED: scarecrow-like protein 23 [Brassica napus]
ncbi_106373897	PREDICTED: cinnamyl alcohol dehydrogenase 7-like [Brassica napus]
ncbi_106374237	PREDICTED: flowering-promoting factor 1-like protein 1 [Brassica napus]
ncbi_106374324	PREDICTED: ethylene-responsive transcription factor ERF014 [Brassica oleracea var. oleracea] [Brassica oleracea]
ncbi_106374533	BnaC05g09710D [Brassica napus]
ncbi_106374587	PREDICTED: protein SRC2 homolog [Brassica rapa]
ncbi_106374770	ZCF37 [Arabidopsis thaliana]
ncbi_106374779	PREDICTED: zinc finger A20 and AN1 domain-containing stress-associated protein 7-like [Brassica napus]
ncbi_106374801	PREDICTED: ultraviolet-B receptor UVR8-like [Brassica rapa]
ncbi_106374826	PREDICTED: blue copper protein-like [Brassica napus]
ncbi_106374933	PREDICTED: abscisic acid 8'-hydroxylase 1-like [Brassica napus]
ncbi_106374964	PREDICTED: lysine-rich arabinogalactan protein 18-like [Brassica napus]
ncbi_106375027	transmembrane protein [Arabidopsis thaliana]
ncbi_106375249	PREDICTED: chloride channel protein CLC-e-like isoform X1 [Brassica napus]
ncbi_106375334	PREDICTED: helicase and polymerase-containing protein TEBICHI [Brassica napus]
ncbi_106375427	PREDICTED: selenoprotein H-like [Brassica napus]
ncbi_106375466	PREDICTED: F-box protein At5g06550 [Brassica oleracea var. oleracea] [Brassica oleracea]
ncbi_106375496	PREDICTED: succinate dehydrogenase [ubiquinone] iron-sulfur subunit 1, mitochondrial-like [Brassica napus]
ncbi_106375533	PREDICTED: transmembrane protein 230-like [Brassica napus]
ncbi_106375600	PREDICTED: probable WRKY transcription factor 51 [Brassica napus]
ncbi_106375709	PREDICTED: zinc finger BED domain-containing protein RICESLEEPER 1-like [Brassica napus]
ncbi_106375716	PREDICTED: glutathione S-transferase U12-like [Brassica napus]
ncbi_106375722	PREDICTED: quinone oxidoreductase PIG3 [Brassica oleracea var. oleracea] [Brassica oleracea]
ncbi_106375763	PREDICTED: separase-like [Brassica napus]
ncbi_106375777	PREDICTED: zinc-finger homeodomain protein 2 [Brassica napus]
ncbi_106375780	BnaC01g16550D [Brassica napus]
ncbi_106375843	BnaC04g43930D [Brassica napus]
ncbi_106375921	BnaCnng13700D [Brassica napus]
ncbi_106375945	PREDICTED: probable CDP-diacylglycerol--inositol 3-phosphatidyltransferase 2 isoform X1 [Brassica oleracea var. oleracea] [Brassica oleracea]
ncbi_106375946	BnaA08g17050D [Brassica napus]
ncbi_106376016	PREDICTED: growth-regulating factor 8-like isoform X1 [Brassica napus]
ncbi_106376076	regulatory protein NPR1-like [Brassica napus]
ncbi_106376128	PREDICTED: protein yippee-like At4g27745 [Brassica napus]
ncbi_106376131	PREDICTED: acyl-CoA-binding domain-containing protein 2 [Brassica napus]
ncbi_106376143	PREDICTED: S-type anion channel SLAH2-like [Brassica napus]
ncbi_106376147	BnaC01g20550D [Brassica napus]
ncbi_106376151	PREDICTED: lactation elevated protein 1-like [Brassica napus]
ncbi_106376191	PREDICTED: homeobox-leucine zipper protein HAT4-like [Brassica napus]
ncbi_106376203	PREDICTED: probable protein arginine N-methyltransferase 1.2 [Brassica oleracea var. oleracea] [Brassica oleracea]
ncbi_106376210	PREDICTED: tetraspanin-2-like [Brassica napus]
ncbi_106376226	PREDICTED: BI1-like protein [Brassica oleracea var. oleracea] [Brassica oleracea]
ncbi_106376235	PREDICTED: probable disease resistance protein At1g12280 [Brassica napus]
ncbi_106376324	PREDICTED: MLP-like protein 328 [Brassica rapa]
ncbi_106376387	PREDICTED: vacuolar protein sorting-associated protein 28 homolog 2 [Brassica oleracea var. oleracea] [Brassica oleracea]
ncbi_106376412	PREDICTED: serine/threonine-protein kinase TOUSLED-like isoform X1 [Brassica oleracea var. oleracea] [Brassica oleracea]
ncbi_106376415	BnaA10g14580D [Brassica napus]
ncbi_106376424	PHYTOSULFOKINE 3 PRECURSOR [Arabidopsis thaliana]
ncbi_106376499	PREDICTED: tryptophan synthase beta chain 2-like [Brassica oleracea var. oleracea] [Brassica oleracea]
ncbi_106376529	BnaC01g13990D [Brassica napus]
ncbi_106376535	PREDICTED: replication protein A 70 kDa DNA-binding subunit A-like isoform X1 [Brassica napus]
ncbi_106376536	PREDICTED: FAM10 family protein At4g22670-like isoform X1 [Brassica napus]
ncbi_106376574	PREDICTED: basic leucine zipper 1-like [Brassica napus]
ncbi_106376606	BnaC03g53200D [Brassica napus]
ncbi_106376621	PREDICTED: eukaryotic translation initiation factor 6-2 [Brassica oleracea var. oleracea] [Brassica oleracea]
ncbi_106376646	BnaC04g18260D [Brassica napus]
ncbi_106376654	PREDICTED: topless-related protein 1 isoform X1 [Brassica oleracea var. oleracea] [Brassica oleracea]
ncbi_106376695	PREDICTED: peroxidase 47 [Brassica napus]
ncbi_106376698	PREDICTED: coatomer subunit zeta-1 [Brassica napus]
ncbi_106376807	PREDICTED: sucrose transport protein SUC1-like [Brassica oleracea var. oleracea] [Brassica oleracea]
ncbi_106376825	PREDICTED: patellin-1-like [Brassica napus]
ncbi_106376850	PREDICTED: probable isoaspartyl peptidase/L-asparaginase 2 [Brassica napus]
ncbi_106376877	PREDICTED: uncharacterized protein LOC106376877 isoform X1 [Brassica napus]
ncbi_106376950	PREDICTED: subtilisin-like protease SBT3.3 [Brassica napus]
ncbi_106377019	PREDICTED: superoxide dismutase [Cu-Zn] [Brassica oleracea var. oleracea] [Brassica oleracea]
ncbi_106377026	PREDICTED: probable low-specificity L-threonine aldolase 1 [Brassica napus]
ncbi_106377028	PREDICTED: thioredoxin-like 1-1, chloroplastic [Brassica napus]
ncbi_106377030	PREDICTED: palmitoyl-acyl carrier protein thioesterase, chloroplastic-like [Brassica napus]
ncbi_106377080	PREDICTED: pectin acetylesterase 7 [Brassica napus]
ncbi_106377181	PREDICTED: ganglioside-induced differentiation-associated protein 2-like [Brassica napus]
ncbi_106377194	PREDICTED: asparagine synthetase [glutamine-hydrolyzing]-like isoform X1 [Brassica napus]
ncbi_106377197	PREDICTED: phototropin-1 [Brassica napus]
ncbi_106377228	PREDICTED: F-box protein SKP2B-like isoform X2 [Brassica napus]
ncbi_106377278	PREDICTED: thymidine kinase-like [Brassica napus]
ncbi_106377291	PREDICTED: TPR repeat-containing thioredoxin TTL1-like [Brassica napus]
ncbi_106377336	PREDICTED: eukaryotic initiation factor 4A-1-like [Brassica napus]
ncbi_106377366	PREDICTED: cyclic pyranopterin monophosphate synthase accessory protein, mitochondrial-like [Brassica napus]
ncbi_106377367	PREDICTED: FK506-binding protein 4-like isoform X1 [Brassica napus]
ncbi_106377369	PREDICTED: probable serine/threonine-protein kinase At1g01540 [Brassica napus]
ncbi_106377373	PREDICTED: probable ferric reduction oxidase 1 isoform X1 [Brassica napus]
ncbi_106377428	PREDICTED: vacuolar cation/proton exchanger 2-like [Brassica napus]
ncbi_106377475	BnaA01g30480D [Brassica napus]
ncbi_106377515	PREDICTED: pentatricopeptide repeat-containing protein At3g13150 [Brassica napus]
ncbi_106377530	PREDICTED: WPP domain-interacting protein 3-like [Brassica napus]
ncbi_106377573	BnaA05g27460D [Brassica napus]
ncbi_106377579	PREDICTED: thioredoxin M2, chloroplastic-like isoform X1 [Brassica oleracea var. oleracea] [Brassica oleracea]
ncbi_106377812	BnaA02g01220D [Brassica napus]
ncbi_106377836	PREDICTED: lipoxygenase 2, chloroplastic-like [Brassica napus]
ncbi_106377887	PREDICTED: two-pore potassium channel 1-like [Brassica rapa]
ncbi_106378302	PREDICTED: LETM1 and EF-hand domain-containing protein 1, mitochondrial-like [Brassica napus]
ncbi_106378366	PREDICTED: protein ULTRAPETALA 1-like [Brassica napus]
ncbi_106378473	PREDICTED: F-box/kelch-repeat protein At4g39560-like [Brassica oleracea var. oleracea] [Brassica oleracea]
ncbi_106378531	PREDICTED: DNA-directed RNA polymerase II subunit 4-like [Brassica oleracea var. oleracea] [Brassica oleracea]
ncbi_106378750	Receptor-like protein 12, partial [Noccaea caerulescens]
ncbi_106379113	PREDICTED: protein YLS9-like [Brassica napus]
ncbi_106379128	PREDICTED: bidirectional sugar transporter SWEET15-like [Brassica napus]
ncbi_106379200	Dynein light chain type 1 family protein [Arabidopsis thaliana]
ncbi_106379247	PREDICTED: WUSCHEL-related homeobox 7-like [Brassica oleracea var. oleracea] [Brassica oleracea]
ncbi_106379270	BnaA05g15960D [Brassica napus]
ncbi_106379296	PREDICTED: growth-regulating factor 7-like [Brassica napus]
ncbi_106379300	PREDICTED: glycosyltransferase family 92 protein RCOM_0530710 [Raphanus sativus]
ncbi_106379421	PREDICTED: uncharacterized protein LOC106379421 [Brassica napus]
ncbi_106379517	PREDICTED: cucumisin-like [Brassica napus]
ncbi_106379644	BnaA05g34700D [Brassica napus]
ncbi_106379733	BnaUnng04940D [Brassica napus]
ncbi_106379776	PREDICTED: mitochondrial import receptor subunit TOM7-2-like [Brassica napus]
ncbi_106379926	PREDICTED: 14 kDa proline-rich protein DC2.15 [Brassica oleracea var. oleracea] [Brassica oleracea]
ncbi_106379930	BnaC08g15280D [Brassica napus]
ncbi_106380043	PREDICTED: UDP-glycosyltransferase 73D1-like [Brassica napus]
ncbi_106380072	BnaA02g32100D [Brassica napus]
ncbi_106380085	PREDICTED: mavicyanin-like [Brassica napus]
ncbi_106380151	PREDICTED: NAC transcription factor 25-like [Brassica napus]
ncbi_106380417	BnaC02g06870D [Brassica napus]
ncbi_106380420	PREDICTED: heat stress transcription factor A-1b-like [Brassica napus]
ncbi_106380426	PREDICTED: ATPase family AAA domain-containing protein 3-B [Brassica oleracea var. oleracea] [Brassica oleracea]
ncbi_106380487	PREDICTED: UDP-glycosyltransferase 74C1-like isoform X2 [Brassica napus]
ncbi_106380529	PREDICTED: transcription factor TCP21-like [Brassica oleracea var. oleracea] [Brassica oleracea]
ncbi_106380586	PREDICTED: serine/threonine-protein phosphatase BSL1-like [Brassica napus]
ncbi_106380597	PREDICTED: protein NRT1/ PTR FAMILY 5.7-like [Brassica napus]
ncbi_106380600	PREDICTED: mitochondrial substrate carrier family protein B-like [Brassica napus]
ncbi_106380602	PREDICTED: ultraviolet-B receptor UVR8-like isoform X1 [Brassica napus]
ncbi_106380662	PREDICTED: ethylene-responsive transcription factor RAP2-2-like [Brassica napus]
ncbi_106380675	CAAX amino terminal protease family protein [Arabidopsis lyrata subsp. lyrata] [Arabidopsis lyrata]
ncbi_106380682	BnaA07g00480D [Brassica napus]
ncbi_106380683	PREDICTED: transmembrane E3 ubiquitin-protein ligase 1-like isoform X1 [Brassica napus]
ncbi_106380725	BnaA02g04610D [Brassica napus]
ncbi_106380762	PREDICTED: rho GTPase-activating protein 7-like isoform X1 [Brassica napus]
ncbi_106380765	PREDICTED: disease resistance protein TAO1-like isoform X1 [Brassica oleracea var. oleracea] [Brassica oleracea]
ncbi_106380903	PREDICTED: phosphate transporter PHO1 homolog 3-like [Brassica napus]
ncbi_106380954	PREDICTED: MLO-like protein 11 isoform X1 [Brassica napus]
ncbi_106381011	PREDICTED: glutathione S-transferase U19 [Brassica oleracea var. oleracea] [Brassica oleracea]
ncbi_106381015	PREDICTED: AMSH-like ubiquitin thioesterase 2 [Brassica rapa]
ncbi_106381030	PREDICTED: probable receptor-like protein kinase At1g67000 isoform X1 [Brassica napus]
ncbi_106381032	BnaC02g16930D [Brassica napus]
ncbi_106381042	PREDICTED: glycerophosphodiester phosphodiesterase protein kinase domain-containing GDPDL2-like, partial [Brassica napus]
ncbi_106381050	PREDICTED: protein CROWDED NUCLEI 1-like isoform X1 [Brassica napus]
ncbi_106381055	PREDICTED: nucleolin 1-like [Brassica rapa]
ncbi_106381070	BnaC02g17080D [Brassica napus]
ncbi_106381071	BnaC02g17080D [Brassica napus]
ncbi_106381121	PREDICTED: CDP-diacylglycerol--inositol 3-phosphatidyltransferase 1-like [Brassica napus]
ncbi_106381133	PREDICTED: probable protein phosphatase 2C 14 [Brassica napus]
ncbi_106381149	BnaA02g15130D [Brassica napus]
ncbi_106381195	PREDICTED: NAC domain-containing protein 53-like [Brassica napus]
ncbi_106381218	BnaC02g22380D [Brassica napus]
ncbi_106381249	PREDICTED: eukaryotic translation initiation factor isoform 4E-like [Brassica oleracea var. oleracea] [Brassica oleracea]
ncbi_106381272	BnaA06g16500D [Brassica napus]
ncbi_106381321	PREDICTED: phosducin-like protein 3 [Brassica napus]
ncbi_106381418	PREDICTED: aspartic proteinase PCS1-like [Brassica napus]
ncbi_106381453	PREDICTED: U-box domain-containing protein 52-like isoform X2 [Brassica napus]
ncbi_106381472	PREDICTED: dolichyl-phosphate beta-glucosyltransferase-like [Brassica napus]
ncbi_106381499	PREDICTED: probable leucine-rich repeat receptor-like protein kinase At5g49770 [Brassica napus]
ncbi_106381501	PREDICTED: syntaxin-52-like [Brassica napus]
ncbi_106381590	BnaC02g26130D [Brassica napus]
ncbi_106381677	PREDICTED: LOW QUALITY PROTEIN: probable disease resistance protein At5g45510 [Brassica napus]
ncbi_106381704	PREDICTED: probable disease resistance protein At5g45510 isoform X1 [Brassica napus]
ncbi_106381801	PREDICTED: receptor-like kinase TMK4 [Brassica napus]
ncbi_106381838	PREDICTED: uncharacterized protein LOC106381838 [Brassica napus]
ncbi_106381968	PREDICTED: ubiquitin-like-specific protease 1D [Brassica napus]
ncbi_106381993	PREDICTED: serine/threonine protein phosphatase 2A 55 kDa regulatory subunit B' delta isoform-like [Brassica napus]
ncbi_106382020	PREDICTED: ABC transporter G family member 19-like [Brassica napus]
ncbi_106382037	PREDICTED: protein ESKIMO 1-like [Brassica napus]
ncbi_106382078	PREDICTED: nucleolin 1 [Brassica napus]
ncbi_106382107	PREDICTED: glycine-rich RNA-binding protein RZ1A-like [Brassica napus]
ncbi_106382145	PREDICTED: WAT1-related protein At3g28050 isoform X1 [Brassica oleracea var. oleracea] [Brassica oleracea]
ncbi_106382158	PREDICTED: protein AIG2-like [Brassica napus]
ncbi_106382226	PREDICTED: bifunctional L-3-cyanoalanine synthase/cysteine synthase D2-like isoform X1 [Brassica napus]
ncbi_106382229	PREDICTED: protein MON2 homolog isoform X1 [Brassica rapa]
ncbi_106382240	BnaC07g27770D [Brassica napus]
ncbi_106382255	BnaA03g30030D [Brassica napus]
ncbi_106382269	PREDICTED: receptor-like protein 12 [Brassica napus]
ncbi_106382271	PREDICTED: receptor-like protein 12 [Brassica napus]
ncbi_106382275	PREDICTED: cytosolic endo-beta-N-acetylglucosaminidase 2-like isoform X1 [Brassica napus]
ncbi_106382277	PREDICTED: cytosolic endo-beta-N-acetylglucosaminidase 2-like isoform X1 [Brassica napus]
ncbi_106382293	PREDICTED: dihydroceramide fatty acyl 2-hydroxylase FAH1 [Brassica rapa]
ncbi_106382352	BnaA08g24310D [Brassica napus]
ncbi_106382355	PREDICTED: allene oxide cyclase 4, chloroplastic-like [Brassica napus]
ncbi_106382545	myrosinase-like precursor [Brassica napus]
ncbi_106382552	PREDICTED: glutathione S-transferase U12-like [Brassica napus]
ncbi_106382571	peptide upstream protein [Arabidopsis thaliana]
ncbi_106382586	PREDICTED: pentatricopeptide repeat-containing protein At3g53170-like [Brassica napus]
ncbi_106382601	BnaC03g60710D [Brassica napus]
ncbi_106382605	PREDICTED: general transcription factor 3C polypeptide 5-like [Brassica napus]
ncbi_106382606	PREDICTED: general transcription factor 3C polypeptide 5-like [Brassica napus]
ncbi_106382674	myrosinase precursor [Brassica napus]
ncbi_106382708	PREDICTED: F-box/LRR-repeat protein 2-like [Brassica napus]
ncbi_106382747	BnaAnng07020D [Brassica napus]
ncbi_106382808	PREDICTED: 29 kDa ribonucleoprotein, chloroplastic-like [Brassica napus]
ncbi_106382858	PREDICTED: delta(7)-sterol-C5(6)-desaturase 1 [Brassica napus]
ncbi_106382921	PREDICTED: SAL2 phosphatase-like [Brassica napus]
ncbi_106382923	PREDICTED: SAL2 phosphatase-like, partial [Brassica napus]
ncbi_106382935	BnaA01g23030D [Brassica napus]
ncbi_106382983	PREDICTED: cellulose synthase A catalytic subunit 3 [UDP-forming]-like [Brassica napus]
ncbi_106383013	PREDICTED: K(+) efflux antiporter 6-like isoform X1 [Brassica napus]
ncbi_106383040	PREDICTED: DNA-directed RNA polymerase II subunit 4 [Brassica rapa]
ncbi_106383045	PREDICTED: inactive disease resistance protein RPS4-like isoform X1 [Brassica napus]
ncbi_106383060	PREDICTED: regulator of telomere elongation helicase 1-like [Brassica napus]
ncbi_106383095	PREDICTED: auxin response factor 2-like isoform X2 [Brassica napus]
ncbi_106383186	PREDICTED: classical arabinogalactan protein 4-like [Brassica rapa]
ncbi_106383365	PREDICTED: enhancer of rudimentary homolog [Brassica rapa]
ncbi_106383504	BnaA03g07290D [Brassica napus]
ncbi_106383634	BnaAnng12780D [Brassica napus]
ncbi_106383978	PREDICTED: 5-formyltetrahydrofolate cyclo-ligase, mitochondrial-like isoform X1 [Brassica napus]
ncbi_106384010	BnaC03g24220D [Brassica napus]
ncbi_106384066	BnaC03g28190D [Brassica napus]
ncbi_106384103	PREDICTED: oxysterol-binding protein-related protein 2B-like, partial [Brassica napus]
ncbi_106384115	protection of telomeres 1b protein [Brassica oleracea]
ncbi_106384212	PREDICTED: protein argonaute 6-like [Brassica napus]
ncbi_106384398	PREDICTED: protein PNS1-like [Brassica napus]
ncbi_106384598	PREDICTED: histone deacetylase HDT2-like isoform X2 [Brassica napus]
ncbi_106384659	PREDICTED: probable WRKY transcription factor 38 [Brassica napus]
ncbi_106384710	PREDICTED: bifunctional nitrilase/nitrile hydratase NIT4-like [Brassica napus]
ncbi_106384828	PREDICTED: U-box domain-containing protein 56-like [Brassica napus]
ncbi_106384853	PREDICTED: ADP-ribosylation factor-like protein 2 [Brassica rapa]
ncbi_106384854	hybrid signal transduction histidine kinase M-like protein [Arabidopsis thaliana]
ncbi_106384865	PREDICTED: glycine-rich RNA-binding protein 2, mitochondrial-like [Brassica napus]
ncbi_106384913	PREDICTED: probable inactive receptor kinase At5g10020 isoform X1 [Brassica napus]
ncbi_106384969	PREDICTED: katanin p80 WD40 repeat-containing subunit B1 homolog [Brassica napus]
ncbi_106384984	PREDICTED: E3 ubiquitin-protein ligase CIP8-like [Brassica napus]
ncbi_106385022	furry [Arabidopsis thaliana]
ncbi_106385047	PREDICTED: protein KRI1-like isoform X1 [Brassica napus]
ncbi_106385048	BnaC02g03770D [Brassica napus]
ncbi_106385197	BnaC03g12670D [Brassica napus]
ncbi_106385228	PREDICTED: ATP-dependent zinc metalloprotease FTSH 6, chloroplastic isoform X2 [Brassica napus]
ncbi_106385293	PREDICTED: centromere protein S [Brassica oleracea var. oleracea] [Brassica oleracea]
ncbi_106385319	BnaA01g05180D [Brassica napus]
ncbi_106385452	PREDICTED: zinc finger protein ZAT4-like [Brassica napus]
ncbi_106385473	PREDICTED: monofunctional riboflavin biosynthesis protein RIBA 3, chloroplastic-like [Brassica napus]
ncbi_106385500	BnaC03g08270D [Brassica napus]
ncbi_106385546	PREDICTED: 1-aminocyclopropane-1-carboxylate synthase 11-like isoform X1 [Brassica napus]
ncbi_106385585	PREDICTED: osmotin-like protein OSM34 [Brassica napus]
ncbi_106385596	PREDICTED: B3 domain-containing protein At5g06250 [Brassica oleracea var. oleracea] [Brassica oleracea]
ncbi_106385618	PREDICTED: protein NIM1-INTERACTING 1-like [Brassica napus]
ncbi_106385642	BnaA03g29250D [Brassica napus]
ncbi_106385648	PREDICTED: uncharacterized protein LOC106385648 [Brassica napus]
ncbi_106385770	PREDICTED: blue copper protein-like [Brassica napus]
ncbi_106385785	PREDICTED: dirigent protein 7-like [Brassica napus]
ncbi_106385787	PREDICTED: dirigent protein 7-like [Brassica napus]
ncbi_106385864	PREDICTED: uncharacterized membrane protein YuiD [Brassica oleracea var. oleracea] [Brassica oleracea]
ncbi_106385893	PREDICTED: uncharacterized protein LOC106385893 [Brassica napus]
ncbi_106385998	PREDICTED: 1-aminocyclopropane-1-carboxylate oxidase 5 [Brassica napus]
ncbi_106386091	PREDICTED: uncharacterized protein LOC106386091 [Brassica napus]
ncbi_106386130	PREDICTED: extensin-like [Brassica napus]
ncbi_106386136	PREDICTED: vesicle-associated protein 1-4-like [Brassica napus]
ncbi_106386154	PREDICTED: transcription initiation factor TFIID subunit 13-like isoform X1 [Brassica napus]
ncbi_106386277	PREDICTED: protein arginine N-methyltransferase 1.1-like [Brassica napus]
ncbi_106386300	PREDICTED: protein REVEILLE 1-like [Brassica oleracea var. oleracea] [Brassica oleracea]
ncbi_106386308	PREDICTED: brassinosteroid LRR receptor kinase-like isoform X1 [Brassica oleracea var. oleracea] [Brassica oleracea]
ncbi_106386323	BnaA03g06570D [Brassica napus]
ncbi_106386373	PREDICTED: exocyst complex component EXO70A1-like [Brassica napus]
ncbi_106386377	BnaAnng05420D [Brassica napus]
ncbi_106386394	PREDICTED: abscisic acid 8'-hydroxylase 3-like [Brassica napus]
ncbi_106386446	PREDICTED: receptor-like protein kinase At5g59670 [Brassica napus]
ncbi_106386599	root hair specific protein [Arabidopsis thaliana]
ncbi_106386617	PREDICTED: serine/threonine-protein kinase ULK4-like [Brassica napus]
ncbi_106386625	PREDICTED: F-box/FBD/LRR-repeat protein At5g18770-like [Brassica napus]
ncbi_106386733	PREDICTED: cold-inducible RNA-binding protein A-like [Brassica oleracea var. oleracea] [Brassica oleracea]
ncbi_106386738	BnaC09g16170D [Brassica napus]
ncbi_106386780	PREDICTED: mitochondrial substrate carrier family protein B [Brassica rapa]
ncbi_106386831	PREDICTED: receptor-like protein kinase At5g59670 [Brassica napus]
ncbi_106386851	PREDICTED: protein arginine N-methyltransferase 1.1-like [Brassica napus]
ncbi_106386867	PREDICTED: histone H2B.3-like [Brassica napus]
ncbi_106386915	PREDICTED: RING finger and CHY zinc finger domain-containing protein 1-like [Brassica napus]
ncbi_106386949	peptidyl-prolyl cis-trans isomerase G [Arabidopsis thaliana]
ncbi_106386959	BnaC03g10620D [Brassica napus]
ncbi_106387043	PREDICTED: thioredoxin-like 2-2, chloroplastic isoform X1 [Brassica napus]
ncbi_106387148	PREDICTED: non-specific lipid-transfer protein 3-like [Brassica napus]
ncbi_106387177	BnaC03g12540D [Brassica napus]
ncbi_106387190	BnaC03g12710D [Brassica napus]
ncbi_106387303	PREDICTED: RING-H2 finger protein ATL51-like [Brassica napus]
ncbi_106387329	PREDICTED: afadin- and alpha-actinin-binding protein isoform X1 [Brassica oleracea var. oleracea] [Brassica oleracea]
ncbi_106387370	PREDICTED: dehydrodolichyl diphosphate synthase 2-like [Brassica napus]
ncbi_106387371	PREDICTED: 40S ribosomal protein S5-1 [Brassica oleracea var. oleracea] [Brassica oleracea]
ncbi_106387372	PREDICTED: RNA-binding protein CP29B, chloroplastic-like isoform X1 [Brassica napus]
ncbi_106387411	PREDICTED: serine/threonine-protein kinase D6PK-like [Brassica napus]
ncbi_106387416	PREDICTED: heat shock protein 90-2-like [Brassica napus]
ncbi_106387440	PREDICTED: heat shock protein 90-2-like [Brassica napus]
ncbi_106387477	PREDICTED: zinc finger protein HD1-like isoform X1 [Brassica oleracea var. oleracea] [Brassica oleracea]
ncbi_106387512	PREDICTED: probable 2-oxoglutarate-dependent dioxygenase AOP1 [Brassica napus]
ncbi_106387557	PREDICTED: DEAD-box ATP-dependent RNA helicase 51-like [Brassica napus]
ncbi_106387564	PREDICTED: ADP,ATP carrier protein 2, chloroplastic-like [Brassica napus]
ncbi_106387584	PREDICTED: pentatricopeptide repeat-containing protein At3g24000, mitochondrial-like [Brassica napus]
ncbi_106387592	BnaA08g23520D [Brassica napus]
ncbi_106387626	PREDICTED: protein phosphatase 2C 7-like [Brassica napus]
ncbi_106387628	PREDICTED: U3 small nucleolar RNA-associated protein 25-like [Brassica napus]
ncbi_106387703	PREDICTED: trafficking protein particle complex subunit 5-like [Brassica oleracea var. oleracea] [Brassica oleracea]
ncbi_106387705	PREDICTED: probable arabinosyltransferase ARAD1 [Brassica oleracea var. oleracea] [Brassica oleracea]
ncbi_106387706	PREDICTED: ATPase family AAA domain-containing protein 3-B-like [Brassica napus]
ncbi_106387747	BnaC09g40180D [Brassica napus]
ncbi_106387783	PREDICTED: disease resistance protein TAO1-like [Brassica napus]
ncbi_106387792	PREDICTED: probable receptor-like protein kinase At5g18500 [Brassica napus]
ncbi_106387808	PREDICTED: inactive beta-amylase 9-like [Brassica napus]
ncbi_106387831	PREDICTED: fasciclin-like arabinogalactan protein 2 isoform X2 [Brassica napus]
ncbi_106387943	BnaA03g12990D [Brassica napus]
ncbi_106387952	PREDICTED: dihydrodipicolinate reductase-like protein CRR1, chloroplastic [Brassica napus]
ncbi_106387969	PREDICTED: GPN-loop GTPase 3 [Brassica rapa]
ncbi_106387993	PREDICTED: UDP-glycosyltransferase 74D1-like [Brassica napus]
ncbi_106388058	BnaC03g24650D [Brassica napus]
ncbi_106388110	PREDICTED: O-acyltransferase WSD1-like isoform X1 [Brassica napus]
ncbi_106388115	PREDICTED: LRR receptor-like serine/threonine-protein kinase FEI 2 [Brassica napus]
ncbi_106388116	PREDICTED: LRR receptor-like serine/threonine-protein kinase FEI 2 [Brassica napus]
ncbi_106388142	PREDICTED: DNA mismatch repair protein Msh3-like [Brassica napus]
ncbi_106388166	Uncharacterized conserved protein (UCP030365) [Arabidopsis thaliana]
ncbi_106388206	PREDICTED: dTDP-4-dehydrorhamnose reductase-like isoform X1 [Brassica napus]
ncbi_106388218	PREDICTED: ribosome biogenesis protein BOP1 homolog [Brassica napus]
ncbi_106388221	PREDICTED: phosphatidate cytidylyltransferase 4, chloroplastic-like [Brassica napus]
ncbi_106388228	PREDICTED: uncharacterized protein LOC106377198 [Brassica napus]
ncbi_106388269	BnaC03g23570D [Brassica napus]
ncbi_106388274	PREDICTED: uric acid degradation bifunctional protein TTL isoform X1 [Brassica oleracea var. oleracea] [Brassica oleracea]
ncbi_106388334	PREDICTED: something about silencing protein 10 [Brassica rapa]
ncbi_106388335	PREDICTED: protein IQ-DOMAIN 14 isoform X1 [Brassica napus]
ncbi_106388463	PREDICTED: probable UDP-arabinopyranose mutase 4 isoform X1 [Brassica oleracea var. oleracea] [Brassica oleracea]
ncbi_106388495	BnaA03g23290D [Brassica napus]
ncbi_106388509	BnaA03g23190D [Brassica napus]
ncbi_106388532	PREDICTED: flavonol synthase/flavanone 3-hydroxylase-like [Brassica napus]
ncbi_106388562	PREDICTED: small ubiquitin-related modifier 3 [Brassica napus]
ncbi_106388579	BnaC03g29480D [Brassica napus]
ncbi_106388612	PREDICTED: TLD domain-containing protein 1-like [Brassica napus]
ncbi_106388613	hyaluronan mediated motility receptor-like protein [Arabidopsis thaliana]
ncbi_106388614	BnaC03g02530D [Brassica napus]
ncbi_106388616	PREDICTED: 2-Cys peroxiredoxin BAS1-like, chloroplastic [Brassica oleracea var. oleracea] [Brassica oleracea]
ncbi_106388672	Tetratricopeptide repeat (TPR)-like superfamily protein [Arabidopsis thaliana]
ncbi_106388694	PREDICTED: transcription factor UNE10-like [Brassica napus]
ncbi_106388716	BnaC03g32020D [Brassica napus]
ncbi_106388724	PREDICTED: plant UBX domain-containing protein 9-like [Brassica napus]
ncbi_106388743	BnaC03g31850D [Brassica napus]
ncbi_106388756	PREDICTED: WD repeat-containing protein VIP3-like [Brassica napus]
ncbi_106388809	PREDICTED: diacylglycerol kinase 7-like [Brassica napus]
ncbi_106388823	PREDICTED: WD repeat-containing protein 48-like [Brassica napus]
ncbi_106388852	O-fucosyltransferase family protein [Arabidopsis thaliana]
ncbi_106388854	BnaC03g34430D [Brassica napus]
ncbi_106388893	CCI2 [Arabidopsis thaliana]
ncbi_106388903	BnaC03g35290D [Brassica napus]
ncbi_106388930	PREDICTED: lipoamide acyltransferase component of branched-chain alpha-keto acid dehydrogenase complex, mitochondrial-like [Brassica napus]
ncbi_106388933	PREDICTED: probable polygalacturonase isoform X1 [Brassica napus]
ncbi_106388935	PREDICTED: disease resistance protein TAO1-like [Brassica napus]
ncbi_106388950	PREDICTED: oxysterol-binding protein-related protein 3B-like [Brassica napus]
ncbi_106389004	PREDICTED: formin-like protein 10 [Brassica rapa]
ncbi_106389005	BnaA03g30030D [Brassica napus]
ncbi_106389037	PREDICTED: formamidase-like [Brassica napus]
ncbi_106389062	BnaCnng07040D [Brassica napus]
ncbi_106389115	PREDICTED: protein VAC14 homolog [Brassica napus]
ncbi_106389119	BnaA03g32830D [Brassica napus]
ncbi_106389135	PREDICTED: nudix hydrolase 17, mitochondrial-like [Brassica napus]
ncbi_106389212	PREDICTED: novel plant SNARE 13 [Brassica napus]
ncbi_106389252	PREDICTED: pentatricopeptide repeat-containing protein At2g03880, mitochondrial [Brassica napus]
ncbi_106389434	PREDICTED: mediator-associated protein 1-like [Brassica napus]
ncbi_106389438	PREDICTED: multiple organellar RNA editing factor 9, chloroplastic-like [Brassica napus]
ncbi_106389446	PREDICTED: protein PLANT CADMIUM RESISTANCE 10 isoform X1 [Raphanus sativus]
ncbi_106389485	BnaA02g08580D [Brassica napus]
ncbi_106389493	BnaA02g08580D [Brassica napus]
ncbi_106389569	PREDICTED: U-box domain-containing protein 45-like [Brassica napus]
ncbi_106389576	BnaA08g18800D [Brassica napus]
ncbi_106389657	PREDICTED: probable methyltransferase PMT1 [Brassica rapa]
ncbi_106389709	PREDICTED: GTP cyclohydrolase 1-like [Brassica napus]
ncbi_106389759	PREDICTED: heat shock 70 kDa protein 9, mitochondrial [Brassica oleracea var. oleracea] [Brassica oleracea]
ncbi_106389767	PREDICTED: probable protein phosphatase 2C 21 [Brassica napus]
ncbi_106389812	PREDICTED: pentatricopeptide repeat-containing protein At4g36680, mitochondrial [Brassica oleracea var. oleracea] [Brassica oleracea]
ncbi_106389838	PREDICTED: probable BOI-related E3 ubiquitin-protein ligase 3 [Brassica napus]
ncbi_106389840	PREDICTED: auxin-responsive protein SAUR72 [Brassica oleracea var. oleracea] [Brassica oleracea]
ncbi_106389863	PREDICTED: vesicle-associated protein 1-4-like [Brassica napus]
ncbi_106389866	BnaC03g76900D [Brassica napus]
ncbi_106389895	cytochrome-c oxidase/ electron carrier [Arabidopsis thaliana]
ncbi_106389914	PREDICTED: TBC1 domain family member 5 homolog A-like [Brassica napus]
ncbi_106389919	PREDICTED: probable CDP-diacylglycerol--inositol 3-phosphatidyltransferase 2 [Brassica napus]
ncbi_106389923	PREDICTED: serine/threonine-protein kinase HT1-like [Brassica napus]
ncbi_106389962	PREDICTED: zerumbone synthase-like isoform X1 [Brassica napus]
ncbi_106389963	PREDICTED: zerumbone synthase-like isoform X1 [Brassica napus]
ncbi_106389964	PREDICTED: mitochondrial substrate carrier family protein ucpB-like isoform X2 [Brassica napus]
ncbi_106389972	PREDICTED: mitochondrial substrate carrier family protein ucpB-like isoform X2 [Brassica napus]
ncbi_106389974	PREDICTED: RNA-binding protein BRN1-like [Brassica napus]
ncbi_106389979	PREDICTED: probable 2-oxoglutarate-dependent dioxygenase AOP1 [Brassica rapa]
ncbi_106390040	PREDICTED: serine/threonine-protein kinase HT1-like [Brassica napus]
ncbi_106390073	PREDICTED: U-box domain-containing protein 56-like [Brassica napus]
ncbi_106390124	PREDICTED: myb-like protein L [Brassica napus]
ncbi_106390163	PREDICTED: formin-like protein 2 [Brassica napus]
ncbi_106390174	PREDICTED: stomatal closure-related actin-binding protein 2-like isoform X1 [Brassica napus]
ncbi_106390204	PREDICTED: nucleolar complex protein 2 homolog [Brassica napus]
ncbi_106390264	PREDICTED: armadillo repeat-containing protein 3-like [Brassica napus]
ncbi_106390276	PREDICTED: ras-related protein RABG3f-like [Brassica oleracea var. oleracea] [Brassica oleracea]
ncbi_106390287	PREDICTED: alkane hydroxylase MAH1-like [Brassica napus]
ncbi_106390349	PREDICTED: lon protease homolog 1, mitochondrial [Brassica napus]
ncbi_106390365	PREDICTED: ribosomal L1 domain-containing protein 1-like [Brassica napus]
ncbi_106390417	PREDICTED: dol-P-Man:Man(5)GlcNAc(2)-PP-Dol alpha-1,3-mannosyltransferase-like [Brassica napus]
ncbi_106390470	BnaA03g32830D [Brassica napus]
ncbi_106390490	BnaA03g32570D [Brassica napus]
ncbi_106390497	PREDICTED: protein EXORDIUM-like 4 [Brassica napus]
ncbi_106390552	PREDICTED: monothiol glutaredoxin-S4-like [Brassica oleracea var. oleracea] [Brassica oleracea]
ncbi_106390581	PREDICTED: probable pectinesterase/pectinesterase inhibitor 61 [Brassica napus]
ncbi_106390626	PREDICTED: E3 ubiquitin-protein ligase RING1-like [Brassica napus]
ncbi_106390627	PREDICTED: B3 domain-containing protein At5g25470-like isoform X1 [Brassica napus]
ncbi_106390632	methyl esterase 12 [Arabidopsis thaliana]
ncbi_106390650	PREDICTED: 14 kDa proline-rich protein DC2.15-like [Brassica napus]
ncbi_106390763	PREDICTED: ethylene-responsive transcription factor RAP2-3-like [Brassica napus]
ncbi_106390767	PREDICTED: DUF21 domain-containing protein At4g14240 [Brassica napus]
ncbi_106390911	BnaA08g07280D [Brassica napus]
ncbi_106390989	PREDICTED: nudix hydrolase 23, chloroplastic-like [Brassica napus]
ncbi_106390993	PREDICTED: histone-lysine N-methyltransferase ASHH3-like [Brassica napus]
ncbi_106390996	PREDICTED: phosphatidate cytidylyltransferase 1-like [Brassica napus]
ncbi_106391002	PREDICTED: AUGMIN subunit 6 [Brassica rapa]
ncbi_106391042	PREDICTED: autophagy-related protein 101-like isoform X2 [Raphanus sativus]
ncbi_106391044	PREDICTED: tRNA(His) guanylyltransferase 1-like [Brassica napus]
ncbi_106391074	BnaCnng17160D [Brassica napus]
ncbi_106391081	BnaA03g32580D [Brassica napus]
ncbi_106391108	PREDICTED: serine/threonine-protein phosphatase PP1 isozyme 4-like [Brassica napus]
ncbi_106391157	PREDICTED: ankyrin repeat domain-containing protein 13C [Brassica oleracea var. oleracea] [Brassica oleracea]
ncbi_106391212	BnaA04g16730D [Brassica napus]
ncbi_106391255	PREDICTED: autophagy-related protein 8c isoform X1 [Brassica napus]
ncbi_106391256	PREDICTED: U-box domain-containing protein 3-like [Brassica napus]
ncbi_106391258	PREDICTED: random slug protein 5-like [Brassica oleracea var. oleracea] [Brassica oleracea]
ncbi_106391261	PREDICTED: probable leucine-rich repeat receptor-like protein kinase At1g68400 [Brassica napus]
ncbi_106391268	PREDICTED: NEDD8-activating enzyme E1 regulatory subunit-like [Brassica napus]
ncbi_106391358	PREDICTED: AAA-ATPase At4g30250 [Brassica rapa]
ncbi_106391390	PREDICTED: probable E3 ubiquitin-protein ligase ARI7 isoform X1 [Brassica oleracea var. oleracea] [Brassica oleracea]
ncbi_106391391	PREDICTED: dolichyl-phosphate beta-glucosyltransferase-like [Brassica napus]
ncbi_106391403	BnaCnng36630D [Brassica napus]
ncbi_106391427	BnaA04g20870D [Brassica napus]
ncbi_106391559	PREDICTED: E3 ubiquitin-protein ligase HOS1-like [Brassica napus]
ncbi_106391561	BnaC04g46680D [Brassica napus]
ncbi_106391569	PREDICTED: peroxisomal nicotinamide adenine dinucleotide carrier-like [Brassica napus]
ncbi_106391627	PREDICTED: WAT1-related protein At2g40900-like [Brassica napus]
ncbi_106391631	PREDICTED: protein PLANT CADMIUM RESISTANCE 10-like isoform X1 [Brassica napus]
ncbi_106391638	PREDICTED: ABSCISIC ACID-INSENSITIVE 5-like protein 3 [Brassica napus]
ncbi_106391649	BnaA04g23830D [Brassica napus]
ncbi_106391651	transmembrane protein [Arabidopsis thaliana]
ncbi_106391671	PREDICTED: calcium-transporting ATPase 4, plasma membrane-type [Brassica oleracea var. oleracea] [Brassica oleracea]
ncbi_106391726	BnaA04g24420D [Brassica napus]
ncbi_106391736	PREDICTED: histone chaperone ASF1-like [Brassica oleracea var. oleracea] [Brassica oleracea]
ncbi_106391742	BnaA04g24270D [Brassica napus]
ncbi_106391786	PREDICTED: F-box/kelch-repeat protein At1g15670-like [Brassica napus]
ncbi_106391825	PREDICTED: basic endochitinase CHB4-like [Brassica napus]
ncbi_106391850	PREDICTED: serine/threonine-protein kinase CDL1-like [Brassica napus]
ncbi_106391876	PREDICTED: phytochrome E-like [Brassica napus]
ncbi_106391905	PREDICTED: E3 ubiquitin-protein ligase hel2-like [Brassica napus]
ncbi_106391913	BnaC04g55150D [Brassica napus]
ncbi_106391949	PREDICTED: inactive TPR repeat-containing thioredoxin TTL3-like [Brassica napus]
ncbi_106391978	PREDICTED: calmodulin-binding transcription activator 4-like [Brassica napus]
ncbi_106391990	PREDICTED: inositol transporter 4-like [Brassica napus]
ncbi_106392017	BnaC04g50700D [Brassica napus]
ncbi_106392024	PREDICTED: ubiquitin-conjugating enzyme E2 6-like [Brassica napus]
ncbi_106392025	PREDICTED: ubiquitin-conjugating enzyme E2 6-like [Brassica napus]
ncbi_106392027	PREDICTED: aquaporin PIP1-2-like isoform X2 [Brassica napus]
ncbi_106392036	PREDICTED: DEAD-box ATP-dependent RNA helicase 6-like isoform X1 [Brassica napus]
ncbi_106392039	PREDICTED: phosphomannomutase-like [Brassica napus]
ncbi_106392044	PREDICTED: peroxisomal membrane protein 11D isoform X3 [Brassica oleracea var. oleracea] [Brassica oleracea]
ncbi_106392079	BnaC09g28410D [Brassica napus]
ncbi_106392133	PREDICTED: serine carboxypeptidase-like 13 isoform X2 [Brassica napus]
ncbi_106392134	PREDICTED: transcription factor RF2b-like [Brassica napus]
ncbi_106392228	PREDICTED: heterogeneous nuclear ribonucleoprotein F-like [Brassica napus]
ncbi_106392231	BnaC09g08330D [Brassica napus]
ncbi_106392284	BnaC09g00450D [Brassica napus]
ncbi_106392285	BnaC09g00450D [Brassica napus]
ncbi_106392287	PREDICTED: probable 2-oxoglutarate-dependent dioxygenase AOP1 [Brassica napus]
ncbi_106392290	PREDICTED: RNA-binding protein BRN1-like [Brassica napus]
ncbi_106392295	PREDICTED: zerumbone synthase-like [Brassica napus]
ncbi_106392327	PREDICTED: diacylglycerol kinase 7 [Brassica rapa]
ncbi_106392443	PREDICTED: homeobox-leucine zipper protein HDG2-like [Brassica napus]
ncbi_106392459	PREDICTED: probable protein phosphatase 2C 64, partial [Brassica napus]
ncbi_106392586	BnaC03g20470D [Brassica napus]
ncbi_106392631	PREDICTED: uncharacterized protein LOC106400648 [Brassica napus]
ncbi_106392769	retrotransposon like protein [Arabidopsis thaliana]
ncbi_106392847	PREDICTED: uncharacterized protein LOC106392847, partial [Brassica napus]
ncbi_106392875	PREDICTED: RING-H2 finger protein ATL33-like [Brassica napus]
ncbi_106392895	PREDICTED: non-specific lipid-transfer protein-like protein At5g64080 [Brassica napus]
ncbi_106392934	PREDICTED: L-type lectin-domain containing receptor kinase IV.1 [Brassica napus]
ncbi_106392952	BnaA10g07280D [Brassica napus]
ncbi_106392971	PREDICTED: WD repeat-containing protein 44-like [Brassica napus]
ncbi_106393016	PREDICTED: phospholipid-transporting ATPase 3-like, partial [Brassica napus]
ncbi_106393021	PREDICTED: oleoyl-acyl carrier protein thioesterase 1, chloroplastic [Brassica napus]
ncbi_106393377	BnaA02g21610D [Brassica napus]
ncbi_106393492	BnaC01g07790D [Brassica napus]
ncbi_106393558	PREDICTED: probable RNA polymerase II transcription factor B subunit 1-1 isoform X1 [Brassica napus]
ncbi_106393783	PREDICTED: pentatricopeptide repeat-containing protein At5g42310, mitochondrial isoform X1 [Theobroma cacao]
ncbi_106393801	PREDICTED: transcription factor MYB44-like, partial [Brassica napus]
ncbi_106393909	BnaCnng40550D [Brassica napus]
ncbi_106393988	PREDICTED: probable glutamate carboxypeptidase 2, partial [Brassica napus]
ncbi_106394113	PREDICTED: ferredoxin-dependent glutamate synthase 2, chloroplastic-like [Brassica napus]
ncbi_106394165	BnaA09g22340D [Brassica napus]
ncbi_106394351	PREDICTED: kinesin-4-like [Brassica oleracea var. oleracea] [Brassica oleracea]
ncbi_106394352	PREDICTED: kinesin-4-like [Brassica oleracea var. oleracea] [Brassica oleracea]
ncbi_106394380	PREDICTED: classical arabinogalactan protein 26-like [Brassica napus]
ncbi_106394450	PREDICTED: cyclin-dependent kinase inhibitor 6-like [Brassica napus]
ncbi_106394469	PREDICTED: probable xyloglucan endotransglucosylase/hydrolase protein 18 [Brassica rapa]
ncbi_106394500	PREDICTED: ribonuclease 3 [Brassica oleracea var. oleracea] [Brassica oleracea]
ncbi_106394514	PREDICTED: protein LURP-one-related 13 [Brassica napus]
ncbi_106394517	BnaA05g03270D [Brassica napus]
ncbi_106394553	BnaA05g06850D [Brassica napus]
ncbi_106394567	PREDICTED: probable thiol methyltransferase 2 [Brassica napus]
ncbi_106394573	PREDICTED: probable thiol methyltransferase 2 [Brassica napus]
ncbi_106394611	PREDICTED: CTD small phosphatase-like protein [Brassica napus]
ncbi_106394631	PREDICTED: serine/threonine-protein kinase BLUS1-like isoform X1 [Brassica napus]
ncbi_106394632	PREDICTED: proline-rich receptor-like protein kinase PERK8 [Brassica oleracea var. oleracea] [Brassica oleracea]
ncbi_106394639	BnaC04g52990D [Brassica napus]
ncbi_106394679	PREDICTED: protein trichome birefringence-like 33 [Brassica napus]
ncbi_106394691	BnaC07g25090D [Brassica napus]
ncbi_106394730	PREDICTED: cysteine-rich receptor-like protein kinase 14 [Brassica napus]
ncbi_106394748	BnaA05g02610D [Brassica napus]
ncbi_106394775	At2g42395 [Arabidopsis thaliana]
ncbi_106394826	PREDICTED: 2-hydroxy-6-oxo-2,4-heptadienoate hydrolase-like isoform X1 [Brassica napus]
ncbi_106394828	BnaC04g47230D [Brassica napus]
ncbi_106394935	PREDICTED: cinnamyl alcohol dehydrogenase 5-like [Brassica napus]
ncbi_106394951	PREDICTED: cysteine proteinase COT44-like [Brassica napus]
ncbi_106394983	PREDICTED: endogenous alpha-amylase/subtilisin inhibitor-like [Brassica napus]
ncbi_106395066	PREDICTED: phosphatidylinositol 4-phosphate 5-kinase 5-like [Brassica napus]
ncbi_106395079	PREDICTED: cycloeucalenol cycloisomerase-like [Brassica napus]
ncbi_106395127	BnaC04g22060D [Brassica napus]
ncbi_106395206	PREDICTED: cysteine-rich repeat secretory protein 2-like isoform X1 [Brassica napus]
ncbi_106395666	PREDICTED: tripartite motif-containing protein 44-like [Brassica napus]
ncbi_106395721	PREDICTED: patellin-1-like [Brassica napus]
ncbi_106396060	PREDICTED: putative Myb family transcription factor At1g14600 [Brassica napus]
ncbi_106396067	PREDICTED: FK506-binding protein 4-like [Brassica napus]
ncbi_106396185	PREDICTED: 7-methylguanosine phosphate-specific 5'-nucleotidase A-like [Brassica napus]
ncbi_106396195	PREDICTED: host cell factor-like isoform X1 [Brassica napus]
ncbi_106396204	PREDICTED: MATE efflux family protein 5-like [Brassica oleracea var. oleracea] [Brassica oleracea]
ncbi_106396216	PREDICTED: S-formylglutathione hydrolase-like [Brassica napus]
ncbi_106396224	PREDICTED: aquaporin PIP2-2-like [Brassica oleracea var. oleracea] [Brassica oleracea]
ncbi_106396227	PREDICTED: protein IQ-DOMAIN 14-like [Brassica oleracea var. oleracea] [Brassica oleracea]
ncbi_106396238	TRM26 [Arabidopsis thaliana]
ncbi_106396365	PREDICTED: LOW QUALITY PROTEIN: serine--glyoxylate aminotransferase-like [Brassica napus]
ncbi_106396385	PREDICTED: WAT1-related protein At3g28050-like [Brassica napus]
ncbi_106396418	BnaA05g09330D [Brassica napus]
ncbi_106396473	PREDICTED: ferredoxin, leaf L-A [Brassica oleracea var. oleracea] [Brassica oleracea]
ncbi_106396504	PREDICTED: protein UPSTREAM OF FLC-like [Brassica napus]
ncbi_106396553	PREDICTED: ubiquitin-like-specific protease 1D isoform X1 [Brassica rapa]
ncbi_106396622	BnaC08g19810D [Brassica napus]
ncbi_106396639	PREDICTED: myosin heavy chain, non-muscle-like isoform X1 [Brassica napus]
ncbi_106396646	PREDICTED: protein WVD2-like 1 [Brassica napus]
ncbi_106396648	BnaA06g39850D [Brassica napus]
ncbi_106396655	PREDICTED: cytochrome P450 734A1-like [Brassica oleracea var. oleracea] [Brassica oleracea]
ncbi_106396662	PREDICTED: clavaminate synthase-like protein At3g21360 [Brassica oleracea var. oleracea] [Brassica oleracea]
ncbi_106396692	PREDICTED: syntaxin-51-like [Brassica oleracea var. oleracea] [Brassica oleracea]
ncbi_106396775	PREDICTED: subtilisin-like protease SBT1.6 [Brassica napus]
ncbi_106396790	PREDICTED: protein ECERIFERUM 3-like [Brassica napus]
ncbi_106396799	PREDICTED: auxin response factor 18-like [Brassica oleracea var. oleracea] [Brassica oleracea]
ncbi_106396813	PREDICTED: LETM1 and EF-hand domain-containing protein 1, mitochondrial-like [Brassica napus]
ncbi_106396828	BnaC07g22450D [Brassica napus]
ncbi_106396831	BnaA05g03270D [Brassica napus]
ncbi_106396837	PREDICTED: glycine-rich RNA-binding protein 10-like [Brassica napus]
ncbi_106396857	PREDICTED: cyclin-U4-1 [Brassica oleracea var. oleracea] [Brassica oleracea]
ncbi_106396912	PREDICTED: 14 kDa proline-rich protein DC2.15-like [Brassica napus]
ncbi_106396925	PREDICTED: probable receptor-like protein kinase At3g55450 isoform X1 [Brassica napus]
ncbi_106396941	PREDICTED: mitochondrial uncoupling protein 4 [Brassica oleracea var. oleracea] [Brassica oleracea]
ncbi_106397068	PREDICTED: leucine-rich repeat receptor-like serine/threonine-protein kinase At2g14510 [Brassica napus]
ncbi_106397082	PREDICTED: serine racemase-like [Brassica napus]
ncbi_106397121	PREDICTED: peroxidase 29-like [Brassica napus]
ncbi_106397198	PREDICTED: 2-oxoglutarate-dependent dioxygenase DAO-like [Brassica napus]
ncbi_106397200	BnaA04g15120D [Brassica napus]
ncbi_106397205	PREDICTED: NEDD8-activating enzyme E1 regulatory subunit-like isoform X1 [Brassica napus]
ncbi_106397232	PREDICTED: COP9 signalosome complex subunit 8-like [Brassica napus]
ncbi_106397248	PREDICTED: THO complex subunit 3 [Brassica napus]
ncbi_106397288	PREDICTED: lysM domain-containing GPI-anchored protein 1 [Brassica napus]
ncbi_106397294	PREDICTED: prohibitin-4, mitochondrial [Brassica rapa]
ncbi_106397317	PREDICTED: E3 SUMO-protein ligase MMS21 [Brassica napus]
ncbi_106397358	PREDICTED: L-type lectin-domain containing receptor kinase IV.4-like [Brassica napus]
ncbi_106397380	PREDICTED: L-type lectin-domain containing receptor kinase I.8-like [Brassica napus]
ncbi_106397416	PREDICTED: vesicle-associated protein 2-1-like [Brassica napus]
ncbi_106397431	PREDICTED: ferredoxin, root R-B1-like [Brassica oleracea var. oleracea] [Brassica oleracea]
ncbi_106397451	PREDICTED: glutamine synthetase cytosolic isozyme 1-2-like [Brassica rapa]
ncbi_106397486	PREDICTED: protein LNK3-like isoform X1 [Brassica rapa]
ncbi_106397502	PREDICTED: RNA-binding protein 24-like [Brassica napus]
ncbi_106397552	PREDICTED: wall-associated receptor kinase 2-like [Brassica napus]
ncbi_106397565	PREDICTED: protein indeterminate-domain 4, chloroplastic-like isoform X4 [Brassica napus]
ncbi_106397572	PREDICTED: axial regulator YABBY 3-like isoform X1 [Brassica napus]
ncbi_106397653	PREDICTED: protein ROOT PRIMORDIUM DEFECTIVE 1-like [Brassica napus]
ncbi_106397714	PREDICTED: probable flavin-containing monooxygenase 1 [Brassica napus]
ncbi_106397770	PREDICTED: protein LIGHT-DEPENDENT SHORT HYPOCOTYLS 6-like [Brassica napus]
ncbi_106397849	PREDICTED: chitinase 10-like [Brassica napus]
ncbi_106397855	PREDICTED: UDP-glycosyltransferase 85A4 [Brassica rapa]
ncbi_106397941	PREDICTED: protein arginine N-methyltransferase 1.1 [Brassica napus]
ncbi_106398204	PREDICTED: ethylene-responsive transcription factor 13-like [Brassica rapa]
ncbi_106398274	PREDICTED: cysteine-rich receptor-like protein kinase 10 [Brassica napus]
ncbi_106398275	BnaC05g07770D [Brassica napus]
ncbi_106398416	PREDICTED: glycine-rich cell wall structural protein 1-like [Brassica napus]
ncbi_106398471	ATPase family AAA domain-containing protein 1 [Noccaea caerulescens]
ncbi_106398555	transmembrane protein [Arabidopsis thaliana]
ncbi_106398592	PREDICTED: transcription factor bHLH28-like [Brassica napus]
ncbi_106398991	PREDICTED: eukaryotic peptide chain release factor subunit 1-1-like [Brassica napus]
ncbi_106399109	PREDICTED: probable serine/threonine-protein kinase kinX [Brassica napus]
ncbi_106399191	PREDICTED: protein PLANT CADMIUM RESISTANCE 10 isoform X1 [Raphanus sativus]
ncbi_106399192	PREDICTED: protein PLANT CADMIUM RESISTANCE 10 isoform X1 [Raphanus sativus]
ncbi_106399200	PREDICTED: rac-like GTP-binding protein ARAC10 isoform X1 [Brassica oleracea var. oleracea] [Brassica oleracea]
ncbi_106399201	BnaCnng51080D [Brassica napus]
ncbi_106399224	PREDICTED: cysteine-rich receptor-like protein kinase 15 [Brassica napus]
ncbi_106399241	PREDICTED: cysteine-rich receptor-like protein kinase 15 [Brassica napus]
ncbi_106399282	PREDICTED: probable mitochondrial adenine nucleotide transporter BTL1 [Brassica napus]
ncbi_106399283	PREDICTED: probable mitochondrial adenine nucleotide transporter BTL1 [Brassica napus]
ncbi_106399328	BnaA10g02690D [Brassica napus]
ncbi_106399410	BnaC08g22140D [Brassica napus]
ncbi_106399417	PREDICTED: nicotinamide/nicotinic acid mononucleotide adenylyltransferase-like [Brassica napus]
ncbi_106399516	PREDICTED: F-box protein At1g22220-like [Brassica napus]
ncbi_106399713	PREDICTED: protein OBERON 1-like [Brassica napus]
ncbi_106399860	PREDICTED: CRIB domain-containing protein RIC11-like [Brassica rapa]
ncbi_106399891	PREDICTED: BEACH domain-containing protein lvsA-like isoform X3 [Brassica napus]
ncbi_106400136	PREDICTED: cinnamyl alcohol dehydrogenase 5 isoform X1 [Brassica oleracea var. oleracea] [Brassica oleracea]
ncbi_106400165	BnaA07g20730D [Brassica napus]
ncbi_106400284	PREDICTED: auxin response factor 17-like [Brassica napus]
ncbi_106400528	PREDICTED: probable galacturonosyltransferase 4 [Brassica napus]
ncbi_106400537	PREDICTED: proline-rich antigen homolog [Brassica napus]
ncbi_106400538	PREDICTED: proline-rich antigen homolog [Brassica napus]
ncbi_106400539	PREDICTED: proline-rich antigen homolog [Brassica napus]
ncbi_106400557	PREDICTED: uncharacterized TPR repeat-containing protein At1g05150 isoform X1 [Brassica napus]
ncbi_106400605	PREDICTED: probable serine/threonine-protein kinase kinX [Brassica napus]
ncbi_106400663	PREDICTED: vesicle-associated protein 2-1 [Brassica napus]
ncbi_106400681	PREDICTED: homeobox-leucine zipper protein MERISTEM L1 [Brassica napus]
ncbi_106400684	PREDICTED: beta-glucosidase 47-like [Brassica napus]
ncbi_106400692	PREDICTED: motile sperm domain-containing protein 2-like [Brassica napus]
ncbi_106400702	PREDICTED: ras-related protein RABD2b [Brassica rapa]
ncbi_106400713	PREDICTED: protein BRASSINAZOLE-RESISTANT 2 [Brassica napus]
ncbi_106400788	PREDICTED: multiple organellar RNA editing factor 8, chloroplastic/mitochondrial-like [Brassica napus]
ncbi_106400814	PREDICTED: probable sulfate transporter 3.4 [Brassica napus]
ncbi_106400869	Tryptophan RNA-binding attenuator protein-like protein [Arabidopsis thaliana]
ncbi_106400895	BnaA10g04250D [Brassica napus]
ncbi_106400967	BnaA10g03250D [Brassica napus]
ncbi_106401000	PREDICTED: two-component response regulator ARR7-like [Brassica napus]
ncbi_106401008	PREDICTED: receptor-like protein 12 [Brassica napus]
ncbi_106401017	PREDICTED: calmodulin-binding transcription activator 6-like [Brassica napus]
ncbi_106401027	BnaA04g15090D [Brassica napus]
ncbi_106401053	PREDICTED: protein yippee-like At3g08990 isoform X1 [Raphanus sativus]
ncbi_106401149	PREDICTED: 50S ribosomal protein L6, chloroplastic-like [Brassica napus]
ncbi_106401212	PREDICTED: mitoferrin-like [Brassica napus]
ncbi_106401256	PREDICTED: villin-5-like [Brassica napus]
ncbi_106401272	PREDICTED: squamosa promoter-binding-like protein 11 [Brassica napus]
ncbi_106401411	BnaA02g20660D [Brassica napus]
ncbi_106401440	PREDICTED: cysteine-rich receptor-like protein kinase 24 isoform X2 [Brassica napus]
ncbi_106401484	PREDICTED: protein translocase subunit SecA-like isoform X1 [Brassica napus]
ncbi_106401528	PREDICTED: universal stress protein YxiE-like isoform X1 [Brassica napus]
ncbi_106401571	PREDICTED: two-component response regulator ARR1-like [Brassica napus]
ncbi_106401580	PREDICTED: protein C2-DOMAIN ABA-RELATED 8-like [Brassica napus]
ncbi_106401588	BnaA04g15350D [Brassica napus]
ncbi_106401611	PREDICTED: transcription factor UNE10-like [Brassica napus]
ncbi_106401612	PREDICTED: probable plastid-lipid-associated protein 11 [Brassica rapa]
ncbi_106401632	PREDICTED: probable polygalacturonase [Brassica napus]
ncbi_106401643	BnaC05g20540D [Brassica napus]
ncbi_106401660	pentatricopeptide repeat-containing protein [Arabidopsis lyrata subsp. lyrata] [Arabidopsis lyrata]
ncbi_106401703	PREDICTED: KH domain-containing protein At4g18375-like isoform X1 [Brassica napus]
ncbi_106401737	BnaA05g24630D [Brassica napus]
ncbi_106401749	BnaC05g07290D [Brassica napus]
ncbi_106401784	PREDICTED: protein LHY-like [Brassica napus]
ncbi_106401839	PREDICTED: transcription initiation factor TFIID subunit 13-like [Brassica napus]
ncbi_106401893	PREDICTED: protein STRUBBELIG-RECEPTOR FAMILY 3 [Brassica oleracea var. oleracea] [Brassica oleracea]
ncbi_106401903	PREDICTED: pentatricopeptide repeat-containing protein At1g06145 [Brassica oleracea var. oleracea] [Brassica oleracea]
ncbi_106401924	PREDICTED: thioredoxin-like 2-1, chloroplastic [Brassica oleracea var. oleracea] [Brassica oleracea]
ncbi_106401927	PREDICTED: exosome complex component RRP42-like [Brassica napus]
ncbi_106401928	PREDICTED: exosome complex component RRP42-like [Brassica napus]
ncbi_106401956	PREDICTED: ABC transporter G family member 22-like [Brassica napus]
ncbi_106402043	PREDICTED: peroxidase 29-like [Brassica napus]
ncbi_106402080	PREDICTED: auxin-repressed 12.5 kDa protein-like isoform X1 [Brassica napus]
ncbi_106402117	BnaC09g02210D [Brassica napus]
ncbi_106402168	PREDICTED: probable protein phosphatase 2C 1 [Brassica napus]
ncbi_106402170	PREDICTED: basic 7S globulin-like [Brassica napus]
ncbi_106402203	BnaA05g29630D [Brassica napus]
ncbi_106402230	BnaC05g09670D [Brassica napus]
ncbi_106402259	PREDICTED: cold-regulated 413 plasma membrane protein 2 [Brassica napus]
ncbi_106402290	PREDICTED: oligopeptide transporter 7-like isoform X1 [Brassica napus]
ncbi_106402335	BnaCnng70820D [Brassica napus]
ncbi_106402351	BnaC06g36400D [Brassica napus]
ncbi_106402380	PREDICTED: probable alpha-galactosidase B [Brassica napus]
ncbi_106402391	BnaC07g20930D [Brassica napus]
ncbi_106402410	PREDICTED: pentatricopeptide repeat-containing protein At1g02060, chloroplastic-like [Brassica napus]
ncbi_106402428	BnaA02g11500D [Brassica napus]
ncbi_106402429	PREDICTED: probable sugar phosphate/phosphate translocator At1g48230 [Brassica oleracea var. oleracea] [Brassica oleracea]
ncbi_106402431	PREDICTED: U3 snoRNP-associated protein-like YAO [Brassica napus]
ncbi_106402496	PREDICTED: protein transport protein yos1-like [Brassica napus]
ncbi_106402510	PREDICTED: monothiol glutaredoxin-S15, mitochondrial [Brassica rapa]
ncbi_106402515	PREDICTED: sodium-coupled neutral amino acid transporter 4-like [Brassica napus]
ncbi_106402594	PREDICTED: proton pump-interactor 2-like [Brassica napus]
ncbi_106402597	PREDICTED: arabinogalactan peptide 21-like [Brassica rapa]
ncbi_106402602	zinc finger protein [Arabidopsis thaliana]
ncbi_106402655	PREDICTED: E3 ubiquitin protein ligase RIE1-like [Brassica napus]
ncbi_106402676	PREDICTED: 25.3 kDa heat shock protein, chloroplastic-like [Brassica napus]
ncbi_106402680	PREDICTED: cyclic dof factor 5-like [Brassica napus]
ncbi_106402702	PREDICTED: GDSL esterase/lipase At5g03610-like isoform X1 [Brassica napus]
ncbi_106402729	PREDICTED: afadin- and alpha-actinin-binding protein-like isoform X1 [Brassica napus]
ncbi_106402741	PREDICTED: kunitz-type serine protease inhibitor DrTI-like [Brassica napus]
ncbi_106402778	BnaC06g36420D [Brassica napus]
ncbi_106402782	PREDICTED: calcium-dependent protein kinase 13-like isoform X2 [Brassica napus]
ncbi_106402814	PREDICTED: polyadenylate-binding protein 1-like [Brassica napus]
ncbi_106402822	PREDICTED: WD repeat-containing protein 43-like [Brassica napus]
ncbi_106402837	PREDICTED: probable LRR receptor-like serine/threonine-protein kinase At4g36180 [Brassica oleracea var. oleracea] [Brassica oleracea]
ncbi_106402843	PREDICTED: protein NLP9-like [Brassica napus]
ncbi_106402850	PREDICTED: U6 snRNA phosphodiesterase-like isoform X1 [Brassica napus]
ncbi_106402851	PREDICTED: PI-PLC X domain-containing protein At5g67130-like isoform X1 [Brassica napus]
ncbi_106402853	PREDICTED: NAI2-like protein isoform X1 [Brassica napus]
ncbi_106402854	PREDICTED: serine/arginine-rich SC35-like splicing factor SCL33 isoform X1 [Brassica napus]
ncbi_106402967	BnaA02g11920D [Brassica napus]
ncbi_106402970	PREDICTED: homeobox-leucine zipper protein HDG11-like [Brassica napus]
ncbi_106402979	PREDICTED: actin-related protein 7-like [Brassica napus]
ncbi_106402989	PREDICTED: phosphoenolpyruvate carboxylase 4-like isoform X3 [Brassica oleracea var. oleracea] [Brassica oleracea]
ncbi_106403003	PREDICTED: E3 ubiquitin-protein ligase SINA-like 2 isoform X1 [Brassica napus]
ncbi_106403048	PREDICTED: trypsin inhibitor BvTI-like [Brassica napus]
ncbi_106403159	PREDICTED: probable 2-oxoglutarate-dependent dioxygenase AOP1 [Brassica napus]
ncbi_106403221	cytokinin oxidase/dehydrogenase 5-2, partial [Brassica napus]
ncbi_106403250	PREDICTED: protein XRI1-like [Brassica napus]
ncbi_106403332	PREDICTED: uncharacterized protein LOC106403332 [Brassica napus]
ncbi_106403462	BnaC06g07420D [Brassica napus]
ncbi_106403544	PREDICTED: 2-alkenal reductase (NADP(+)-dependent)-like [Brassica napus]
ncbi_106403557	BnaC04g53770D [Brassica napus]
ncbi_106403689	BnaC07g43370D [Brassica napus]
ncbi_106403882	PREDICTED: zinc finger MYND domain-containing protein 15 [Brassica oleracea var. oleracea] [Brassica oleracea]
ncbi_106403940	PREDICTED: CDK5 regulatory subunit-associated protein 2-like [Brassica napus]
ncbi_106403958	BnaA02g32100D [Brassica napus]
ncbi_106403984	BnaA10g19290D [Brassica napus]
ncbi_106404013	PREDICTED: BAG family molecular chaperone regulator 8, chloroplastic-like [Brassica napus]
ncbi_106404079	DUF1666 [Brassica oleracea var. alboglabra] [Brassica oleracea]
ncbi_106404144	BnaA08g14890D [Brassica napus]
ncbi_106404309	PREDICTED: uncharacterized protein LOC106404309 [Brassica napus]
ncbi_106404445	PREDICTED: pentatricopeptide repeat-containing protein At1g74600, chloroplastic-like [Brassica napus]
ncbi_106404493	PREDICTED: E3 ubiquitin-protein ligase RING1-like [Brassica napus]
ncbi_106404494	PREDICTED: E3 ubiquitin-protein ligase RING1-like [Brassica napus]
ncbi_106404516	PREDICTED: aquaporin TIP2-1 [Brassica oleracea var. oleracea] [Brassica oleracea]
ncbi_106404544	PREDICTED: probable anion transporter 3, chloroplastic [Brassica oleracea var. oleracea] [Brassica oleracea]
ncbi_106404562	PREDICTED: cell wall / vacuolar inhibitor of fructosidase 2-like [Brassica napus]
ncbi_106404577	PREDICTED: glycerophosphodiester phosphodiesterase GDPD4-like [Brassica napus]
ncbi_106404604	PREDICTED: B-box zinc finger protein 19 isoform X1 [Brassica oleracea var. oleracea] [Brassica oleracea]
ncbi_106404609	PREDICTED: transcription factor bHLH147-like [Brassica napus]
ncbi_106404663	PREDICTED: vitellogenin [Raphanus sativus]
ncbi_106404712	PREDICTED: CLAVATA3/ESR (CLE)-related protein 17 [Brassica napus]
ncbi_106404748	Wound-responsive family protein [Arabidopsis thaliana]
ncbi_106404784	PREDICTED: probable LRR receptor-like serine/threonine-protein kinase MRH1 [Brassica napus]
ncbi_106404993	PREDICTED: protein ATAF2-like [Brassica oleracea var. oleracea] [Brassica oleracea]
ncbi_106405049	BnaC04g45970D [Brassica napus]
ncbi_106405317	BnaC05g26600D [Brassica napus]
ncbi_106405495	PREDICTED: cellulose synthase A catalytic subunit 6 [UDP-forming]-like [Brassica napus]
ncbi_106405530	PREDICTED: dynein light chain LC6, flagellar outer arm-like [Brassica napus]
ncbi_106405540	BnaA03g16110D [Brassica napus]
ncbi_106405542	PREDICTED: protein HAIKU1-like [Brassica napus]
ncbi_106405593	PREDICTED: sugar transporter ERD6-like 6 isoform X1 [Brassica napus]
ncbi_106405659	PREDICTED: 3-oxoacyl-[acyl-carrier-protein] reductase FabG isoform X1 [Brassica oleracea var. oleracea] [Brassica oleracea]
ncbi_106405681	PREDICTED: cytochrome P450 90B1-like isoform X1 [Brassica napus]
ncbi_106405709	PREDICTED: probable receptor-like protein kinase At1g49730 isoform X2 [Brassica napus]
ncbi_106405737	PREDICTED: embryogenesis-associated protein EMB8-like isoform X1 [Brassica napus]
ncbi_106405785	PREDICTED: ARF guanine-nucleotide exchange factor GNL1 [Brassica napus]
ncbi_106405821	hydroxyproline-rich glycoprotein family protein [Arabidopsis thaliana]
ncbi_106405826	PREDICTED: probable alpha-amylase 2 [Brassica napus]
ncbi_106405835	PREDICTED: tetratricopeptide repeat protein 4 homolog [Brassica napus]
ncbi_106405879	BnaC04g56630D [Brassica napus]
ncbi_106405883	PREDICTED: LOW QUALITY PROTEIN: mediator of RNA polymerase II transcription subunit 13 [Brassica napus]
ncbi_106405949	PREDICTED: 30S ribosomal protein S20, chloroplastic-like [Brassica napus]
ncbi_106405961	PREDICTED: serine/threonine-protein kinase EDR1-like [Brassica napus]
ncbi_106406073	PREDICTED: serine/threonine-protein kinase EDR1-like [Brassica napus]
ncbi_106406183	PREDICTED: TSK-associating protein 1-like isoform X1 [Brassica napus]
ncbi_106406326	PREDICTED: lipoxygenase 2, chloroplastic-like [Brassica napus]
ncbi_106406335	PREDICTED: solanesyl diphosphate synthase 3, chloroplastic/mitochondrial isoform X1 [Brassica napus]
ncbi_106406336	PREDICTED: serine carboxypeptidase-like 2 isoform X1 [Brassica oleracea var. oleracea] [Brassica oleracea]
ncbi_106406345	PREDICTED: myb-related protein 308-like [Brassica napus]
ncbi_106406354	PREDICTED: DNA-directed RNA polymerase II subunit 4-like [Brassica napus]
ncbi_106406368	BnaC06g11140D [Brassica napus]
ncbi_106406370	PREDICTED: inorganic phosphate transporter 1-4-like isoform X1 [Brassica napus]
ncbi_106406371	BnaC04g46050D [Brassica napus]
ncbi_106406379	BnaC06g36370D [Brassica napus]
ncbi_106406401	BnaC06g24030D [Brassica napus]
ncbi_106406495	PREDICTED: IQ domain-containing protein IQM1-like [Brassica rapa]
ncbi_106406503	PREDICTED: protein ASPARTIC PROTEASE IN GUARD CELL 2-like isoform X1 [Brassica napus]
ncbi_106406505	BnaA02g01660D [Brassica napus]
ncbi_106406509	BnaCnng00490D [Brassica napus]
ncbi_106406568	PREDICTED: thioredoxin M4, chloroplastic [Brassica napus]
ncbi_106406569	PREDICTED: tubulin-folding cofactor E [Brassica oleracea var. oleracea] [Brassica oleracea]
ncbi_106406580	PREDICTED: protein INVOLVED IN DE NOVO 2-like [Brassica napus]
ncbi_106406593	PREDICTED: DEAD-box ATP-dependent RNA helicase 14-like isoform X1 [Brassica napus]
ncbi_106406634	PREDICTED: photosystem II 5 kDa protein, chloroplastic-like [Brassica napus]
ncbi_106406647	BnaA04g21690D [Brassica napus]
ncbi_106406666	PREDICTED: sugar transporter ERD6-like 6 [Brassica napus]
ncbi_106406678	PREDICTED: bark lectin isoform 2-like [Brassica napus]
ncbi_106406701	PREDICTED: GDSL esterase/lipase At2g38180-like isoform X1 [Brassica oleracea var. oleracea] [Brassica oleracea]
ncbi_106406708	PREDICTED: caffeoylshikimate esterase-like [Brassica napus]
ncbi_106406770	PREDICTED: monoglyceride lipase-like isoform X1 [Brassica napus]
ncbi_106406772	PREDICTED: transcription factor TCP21-like [Brassica napus]
ncbi_106406808	PREDICTED: periodic tryptophan protein 2 homolog isoform X2 [Brassica oleracea var. oleracea] [Brassica oleracea]
ncbi_106406820	PREDICTED: inorganic pyrophosphatase 1-like [Brassica oleracea var. oleracea] [Brassica oleracea]
ncbi_106406837	PREDICTED: ras GTPase-activating protein-binding protein 2-like [Brassica napus]
ncbi_106406852	PREDICTED: protein sip5-like [Brassica napus]
ncbi_106406863	Alpha-ketoglutarate-dependent dioxygenase alkB -like protein 2 [Noccaea caerulescens]
ncbi_106406871	PREDICTED: rRNA-processing protein UTP23 homolog [Brassica napus]
ncbi_106406873	PREDICTED: lysine-rich arabinogalactan protein 19 [Brassica napus]
ncbi_106406877	PREDICTED: gibberellin-regulated protein 1 [Brassica rapa]
ncbi_106406947	PREDICTED: nostrin-like [Brassica napus]
ncbi_106406949	PREDICTED: diacylglycerol O-acyltransferase 1-like [Brassica napus]
ncbi_106406986	BnaA03g52280D [Brassica napus]
ncbi_106407011	PREDICTED: phosphomannomutase/phosphoglucomutase-like isoform X1 [Brassica napus]
ncbi_106407077	PREDICTED: transcription factor PIF7-like isoform X1 [Brassica napus]
ncbi_106407136	PREDICTED: peptide methionine sulfoxide reductase B5-like [Brassica oleracea var. oleracea] [Brassica oleracea]
ncbi_106407154	PREDICTED: glucan endo-1,3-beta-glucosidase 5-like [Brassica napus]
ncbi_106407180	PREDICTED: ethylene-responsive transcription factor ERF120-like [Brassica napus]
ncbi_106407258	BnaA02g05960D [Brassica napus]
ncbi_106407268	PREDICTED: purple acid phosphatase 7-like [Brassica oleracea var. oleracea] [Brassica oleracea]
ncbi_106407277	PREDICTED: ribokinase [Brassica napus]
ncbi_106407284	PREDICTED: ABC transporter G family member 21 [Brassica napus]
ncbi_106407467	PREDICTED: peptidyl-prolyl cis-trans isomerase FKBP53-like [Brassica napus]
ncbi_106407523	BnaC07g41210D [Brassica napus]
ncbi_106407524	PREDICTED: signal peptidase complex subunit 3B [Brassica oleracea var. oleracea] [Brassica oleracea]
ncbi_106407588	PREDICTED: pentatricopeptide repeat-containing protein At1g71460, chloroplastic-like [Brassica napus]
ncbi_106407626	PREDICTED: ethylene-responsive transcription factor WRI1-like [Brassica oleracea var. oleracea] [Brassica oleracea]
ncbi_106407717	PREDICTED: U-box domain-containing protein 37-like [Brassica napus]
ncbi_106407774	PREDICTED: two-component response regulator ARR18 [Brassica rapa]
ncbi_106407935	PREDICTED: non-functional pseudokinase ZED1-like [Brassica napus]
ncbi_106407984	PREDICTED: auxin efflux carrier component 7-like [Brassica napus]
ncbi_106408126	PREDICTED: aspartic proteinase nepenthesin-2 [Brassica oleracea var. oleracea] [Brassica oleracea]
ncbi_106408182	PREDICTED: ER membrane protein complex subunit 10-like [Brassica napus]
ncbi_106408489	BnaC07g39840D [Brassica napus]
ncbi_106408598	PREDICTED: probable cyclic nucleotide-gated ion channel 6 [Brassica rapa]
ncbi_106408734	PREDICTED: probable beta-D-xylosidase 5 [Brassica napus]
ncbi_106408882	PREDICTED: B3 domain-containing transcription factor NGA3-like [Brassica napus]
ncbi_106408936	PREDICTED: probable cyclic nucleotide-gated ion channel 16 [Brassica napus]
ncbi_106408965	PREDICTED: probable calcium-binding protein CML16 [Brassica rapa]
ncbi_106408973	BnaC07g14830D [Brassica napus]
ncbi_106408974	BnaC07g14830D [Brassica napus]
ncbi_106408990	BnaC07g23530D [Brassica napus]
ncbi_106409023	BnaA07g25240D [Brassica napus]
ncbi_106409026	PREDICTED: 2-hydroxymuconate semialdehyde hydrolase [Brassica napus]
ncbi_106409039	BnaC07g49110D, partial [Brassica napus]
ncbi_106409054	PREDICTED: ethylene-responsive transcription factor ERF043-like [Brassica napus]
ncbi_106409082	PREDICTED: B-box zinc finger protein 19-like [Brassica oleracea var. oleracea] [Brassica oleracea]
ncbi_106409090	Pleckstrin homology (PH) domain-containing protein [Arabidopsis thaliana]
ncbi_106409192	At4g16447 [Arabidopsis thaliana]
ncbi_106409227	PREDICTED: DNA replication complex GINS protein SLD5-like [Brassica napus]
ncbi_106409269	PREDICTED: phospholipase A1-Igamma1, chloroplastic-like [Brassica oleracea var. oleracea] [Brassica oleracea]
ncbi_106409273	-
ncbi_106409405	BnaA03g42300D [Brassica napus]
ncbi_106409500	PREDICTED: probable trehalose-phosphate phosphatase H [Brassica oleracea var. oleracea] [Brassica oleracea]
ncbi_106409919	PREDICTED: U3 snoRNP-associated protein-like YAO isoform X1 [Brassica napus]
ncbi_106410240	PREDICTED: short-chain-enoyl-CoA hydratase-like [Brassica napus]
ncbi_106410255	BnaA05g25100D [Brassica napus]
ncbi_106410257	BnaA03g42540D [Brassica napus]
ncbi_106410294	PREDICTED: protein BRASSINOSTEROID INSENSITIVE 1-like [Brassica napus]
ncbi_106410347	PREDICTED: ATP-dependent 6-phosphofructokinase 2 [Brassica napus]
ncbi_106410384	PREDICTED: histone deacetylase 5-like [Brassica napus]
ncbi_106410427	PREDICTED: 4-coumarate--CoA ligase-like 4 [Brassica napus]
ncbi_106410475	PREDICTED: glutathione gamma-glutamylcysteinyltransferase 1 [Brassica napus]
ncbi_106410498	PREDICTED: protein TWIN LOV 1-like isoform X1 [Brassica napus]
ncbi_106410528	PREDICTED: kinesin-like protein KIF22 isoform X1 [Brassica napus]
ncbi_106410532	PREDICTED: phosphoinositide phosphatase SAC1-like [Brassica napus]
ncbi_106410609	PREDICTED: myb-like protein Q [Brassica oleracea var. oleracea] [Brassica oleracea]
ncbi_106410627	PREDICTED: SEC14 cytosolic factor-like [Brassica napus]
ncbi_106410643	PREDICTED: protein CER1-like 2 isoform X1 [Brassica napus]
ncbi_106410672	aquaporin TIP1-2-like [Brassica napus]
ncbi_106410713	PREDICTED: triacylglycerol lipase SDP1L-like [Brassica napus]
ncbi_106410716	PREDICTED: nudix hydrolase 7-like [Brassica napus]
ncbi_106410812	PREDICTED: tryptophan synthase beta chain 2, chloroplastic-like [Brassica napus]
ncbi_106410843	PREDICTED: 65-kDa microtubule-associated protein 6-like isoform X1 [Brassica napus]
ncbi_106410863	PREDICTED: histidine kinase 4-like isoform X2 [Brassica napus]
ncbi_106410868	PREDICTED: egg cell-secreted protein 1.4-like [Brassica oleracea var. oleracea] [Brassica oleracea]
ncbi_106410887	PREDICTED: UDP-N-acetylglucosamine transferase subunit ALG14 homolog [Brassica oleracea var. oleracea] [Brassica oleracea]
ncbi_106410896	PREDICTED: pumilio homolog 6, chloroplastic-like [Brassica napus]
ncbi_106410911	PREDICTED: non-specific lipid-transfer protein D [Brassica napus]
ncbi_106410937	PREDICTED: pentatricopeptide repeat-containing protein At5g48910-like [Brassica napus]
ncbi_106410940	PREDICTED: COBRA-like protein 2 [Brassica napus]
ncbi_106410941	PREDICTED: inorganic phosphate transporter 1-4-like [Brassica napus]
ncbi_106410958	PREDICTED: probable inactive leucine-rich repeat receptor-like protein kinase At3g03770 [Brassica napus]
ncbi_106410992	PREDICTED: DEAD-box ATP-dependent RNA helicase 30 [Brassica oleracea var. oleracea] [Brassica oleracea]
ncbi_106411000	PREDICTED: LYR motif-containing protein 4B-like [Brassica napus]
ncbi_106411008	PREDICTED: cellulose synthase A catalytic subunit 4 [UDP-forming] [Brassica napus]
ncbi_106411009	PREDICTED: mitotic apparatus protein p62-like [Brassica napus]
ncbi_106411010	PREDICTED: FGGY carbohydrate kinase domain-containing protein-like [Brassica napus]
ncbi_106411102	PREDICTED: phosphoinositide phospholipase C 3-like [Brassica napus]
ncbi_106411156	PREDICTED: histidine kinase 4-like isoform X2 [Brassica napus]
ncbi_106411180	PREDICTED: N-acetyl-D-glucosamine kinase-like [Brassica napus]
ncbi_106411182	PREDICTED: peroxidase 47 [Brassica oleracea var. oleracea] [Brassica oleracea]
ncbi_106411237	PREDICTED: glycine-rich cell wall structural protein 1.8-like [Brassica napus]
ncbi_106411239	BnaA05g36810D [Brassica napus]
ncbi_106411294	PREDICTED: probable polygalacturonase isoform X1 [Brassica napus]
ncbi_106411298	PREDICTED: transcription factor MYB44-like [Brassica napus]
ncbi_106411340	PREDICTED: transcriptional corepressor LEUNIG-like isoform X1 [Brassica napus]
ncbi_106411373	PREDICTED: myrosinase-like [Brassica napus]
ncbi_106411380	PREDICTED: ABC transporter C family member 12 [Brassica napus]
ncbi_106411396	PREDICTED: beta-1,4-mannosyl-glycoprotein 4-beta-N-acetylglucosaminyltransferase-like isoform X1 [Brassica napus]
ncbi_106411400	PREDICTED: nicotinate phosphoribosyltransferase 1 [Brassica oleracea var. oleracea] [Brassica oleracea]
ncbi_106411409	PREDICTED: glutathione reductase, cytosolic-like [Brassica napus]
ncbi_106411418	PREDICTED: probable LRR receptor-like serine/threonine-protein kinase At2g16250 [Brassica napus]
ncbi_106411432	PREDICTED: protein AIG2-like [Brassica napus]
ncbi_106411440	PREDICTED: 14-3-3-like protein GF14 lambda [Brassica rapa]
ncbi_106411455	PREDICTED: multiple RNA-binding domain-containing protein 1-like [Brassica napus]
ncbi_106411459	PREDICTED: nudix hydrolase 17, mitochondrial [Brassica napus]
ncbi_106411493	PREDICTED: pentatricopeptide repeat-containing protein At5g48910-like [Brassica napus]
ncbi_106411519	PREDICTED: pentatricopeptide repeat-containing protein At2g01860-like [Brassica napus]
ncbi_106411526	BnaA06g32940D [Brassica napus]
ncbi_106411541	PREDICTED: ABC transporter C family member 13-like isoform X1 [Brassica napus]
ncbi_106411542	PREDICTED: 14 kDa proline-rich protein DC2.15-like [Brassica napus]
ncbi_106411564	PREDICTED: sugar transporter ERD6-like 17 [Brassica napus]
ncbi_106411569	PREDICTED: U-box domain-containing protein 29-like [Brassica napus]
ncbi_106411591	PREDICTED: protein TRIGALACTOSYLDIACYLGLYCEROL 1, chloroplastic-like isoform X1 [Brassica napus]
ncbi_106411593	PREDICTED: probable prolyl 4-hydroxylase 7 [Brassica rapa]
ncbi_106411636	PREDICTED: ras-related protein RABA1b-like [Brassica rapa]
ncbi_106411647	PREDICTED: maspardin-like [Brassica napus]
ncbi_106411650	PREDICTED: nucleolar complex protein 2 homolog [Brassica napus]
ncbi_106411651	PREDICTED: ribosomal L1 domain-containing protein 1-like [Brassica napus]
ncbi_106411784	PREDICTED: IST1 homolog [Brassica rapa]
ncbi_106411786	PREDICTED: peroxidase 66 [Brassica rapa]
ncbi_106411798	PREDICTED: beta-glucosidase 16 isoform X1 [Brassica oleracea var. oleracea] [Brassica oleracea]
ncbi_106411804	T32E20.30 [Arabidopsis thaliana]
ncbi_106411808	BnaA08g22610D [Brassica napus]
ncbi_106411813	PREDICTED: sulfhydryl oxidase 1-like [Brassica napus]
ncbi_106411844	PREDICTED: pentatricopeptide repeat-containing protein At1g08070, chloroplastic-like [Brassica napus]
ncbi_106411872	PREDICTED: ribosomal L1 domain-containing protein 1-like [Brassica rapa]
ncbi_106411909	PREDICTED: FBD-associated F-box protein At4g10400-like [Brassica napus]
ncbi_106411923	PREDICTED: dihydrodipicolinate reductase-like protein CRR1, chloroplastic [Brassica rapa]
ncbi_106411930	LEM3 (ligand-effect modulator 3) family protein / CDC50 family protein [Arabidopsis thaliana]
ncbi_106411932	PREDICTED: ubiquitin-conjugating enzyme E2 34-like [Brassica napus]
ncbi_106412006	BnaA08g14000D [Brassica napus]
ncbi_106412067	PREDICTED: alkaline/neutral invertase CINV1-like [Brassica napus]
ncbi_106412123	PREDICTED: probable xyloglucan endotransglucosylase/hydrolase protein 33 [Brassica oleracea var. oleracea] [Brassica oleracea]
ncbi_106412143	BnaC08g25120D [Brassica napus]
ncbi_106412165	PREDICTED: universal stress protein PHOS34-like [Brassica rapa]
ncbi_106412188	PREDICTED: protein ABIL3 isoform X1 [Brassica napus]
ncbi_106412195	PREDICTED: L-type lectin-domain containing receptor kinase I.9-like [Brassica rapa]
ncbi_106412200	PREDICTED: nudix hydrolase 7-like [Brassica oleracea var. oleracea] [Brassica oleracea]
ncbi_106412231	BnaA07g32180D [Brassica napus]
ncbi_106412264	PREDICTED: glucan endo-1,3-beta-glucosidase, acidic isoform-like [Brassica napus]
ncbi_106412281	PREDICTED: RHOMBOID-like protein 13 [Brassica napus]
ncbi_106412320	PREDICTED: aberrant root formation protein 4-like [Brassica napus]
ncbi_106412336	BnaC08g30530D [Brassica napus]
ncbi_106412410	BnaA10g29620D [Brassica napus]
ncbi_106412421	PREDICTED: protein SHI RELATED SEQUENCE 7-like [Brassica napus]
ncbi_106412455	PREDICTED: L-type lectin-domain containing receptor kinase I.7-like [Brassica napus]
ncbi_106412459	PREDICTED: mannan endo-1,4-beta-mannosidase 2-like [Brassica napus]
ncbi_106412861	PREDICTED: uncharacterized protein LOC106412861 [Brassica napus]
ncbi_106413187	BnaC08g06970D [Brassica napus]
ncbi_106413319	PREDICTED: probable glucuronoxylan glucuronosyltransferase F8H [Brassica napus]
ncbi_106413586	T15D22.8 [Arabidopsis thaliana]
ncbi_106413661	PREDICTED: xylosyltransferase 2-like [Brassica napus]
ncbi_106413722	BnaA09g36410D [Brassica napus]
ncbi_106413739	BnaA09g38410D [Brassica napus]
ncbi_106413846	PREDICTED: uncharacterized protein LOC106413846 [Brassica napus]
ncbi_106413978	BnaC08g08410D [Brassica napus]
ncbi_106413994	PREDICTED: pollen allergen Che a 1-like [Brassica rapa]
ncbi_106414011	BnaC09g45630D [Brassica napus]
ncbi_106414027	BnaA09g38430D [Brassica napus]
ncbi_106414132	PREDICTED: probable pectinesterase/pectinesterase inhibitor 33 [Brassica napus]
ncbi_106414144	PREDICTED: probable L-gulonolactone oxidase 6 [Brassica napus]
ncbi_106414225	BnaC06g42870D [Brassica napus]
ncbi_106414272	BnaC01g20260D [Brassica napus]
ncbi_106414330	PREDICTED: calcium uniporter protein 4, mitochondrial [Brassica oleracea var. oleracea] [Brassica oleracea]
ncbi_106414484	BnaA08g14210D [Brassica napus]
ncbi_106415010	BnaA08g23520D [Brassica napus]
ncbi_106415018	PREDICTED: thylakoid lumenal protein At1g12250, chloroplastic-like [Brassica napus]
ncbi_106415128	PREDICTED: probable LRR receptor-like serine/threonine-protein kinase At4g08850 [Brassica napus]
ncbi_106415141	PREDICTED: LOB domain-containing protein 1-like [Brassica napus]
ncbi_106415184	PREDICTED: filament-like plant protein 4 [Brassica napus]
ncbi_106415215	BnaC07g30180D [Brassica napus]
ncbi_106415219	BnaA09g07400D [Brassica napus]
ncbi_106415287	PREDICTED: rhodanese-like domain-containing protein 6 isoform X1 [Brassica napus]
ncbi_106415343	PREDICTED: DNA-directed RNA polymerase 3, chloroplastic [Brassica napus]
ncbi_106415374	PREDICTED: protein MON2 homolog isoform X1 [Brassica napus]
ncbi_106415383	BnaC04g00710D [Brassica napus]
ncbi_106415399	PREDICTED: protein TOPLESS-like [Brassica napus]
ncbi_106415430	PREDICTED: probable chlorophyll(ide) b reductase NYC1, chloroplastic [Brassica napus]
ncbi_106415475	PREDICTED: vacuolar amino acid transporter 1 [Brassica rapa]
ncbi_106415502	PREDICTED: syntaxin-23 [Brassica napus]
ncbi_106415527	PREDICTED: conserved oligomeric Golgi complex subunit 7-like [Brassica napus]
ncbi_106415535	PREDICTED: palmitoyl-acyl carrier protein thioesterase, chloroplastic [Brassica oleracea var. oleracea] [Brassica oleracea]
ncbi_106415563	PREDICTED: tricalbin-3-like [Brassica napus]
ncbi_106415606	PREDICTED: bifunctional L-3-cyanoalanine synthase/cysteine synthase C1, mitochondrial-like [Brassica napus]
ncbi_106415616	PREDICTED: transcription factor MYB35-like [Brassica napus]
ncbi_106415737	PREDICTED: phospholipase SGR2-like isoform X1 [Brassica napus]
ncbi_106415785	BnaC08g31320D [Brassica napus]
ncbi_106415795	PREDICTED: protein CURVATURE THYLAKOID 1B, chloroplastic-like [Brassica napus]
ncbi_106415820	PREDICTED: E3 ubiquitin-protein ligase SDIR1 [Brassica napus]
ncbi_106415842	PREDICTED: cardiolipin synthase (CMP-forming), mitochondrial [Brassica oleracea var. oleracea] [Brassica oleracea]
ncbi_106415861	PREDICTED: vesicle-associated protein 1-1-like isoform X1 [Brassica napus]
ncbi_106415866	PREDICTED: epithiospecifier protein-like [Brassica napus]
ncbi_106415877	squalene monooxygenase 1,2 [Brassica napus]
ncbi_106415910	PREDICTED: vesicle-fusing ATPase [Brassica oleracea var. oleracea] [Brassica oleracea]
ncbi_106415930	PREDICTED: protein phosphatase 2C 32-like [Brassica napus]
ncbi_106415949	PREDICTED: protein EXORDIUM [Brassica oleracea var. oleracea] [Brassica oleracea]
ncbi_106415990	PREDICTED: post-GPI attachment to proteins factor 3-like [Brassica napus]
ncbi_106416013	BnaA02g00270D [Brassica napus]
ncbi_106416042	PREDICTED: dynein light chain 1, cytoplasmic-like [Brassica napus]
ncbi_106416067	PREDICTED: probable protein phosphatase 2C 10 [Brassica napus]
ncbi_106416072	PREDICTED: probable inactive patatin-like protein 9 [Brassica rapa]
ncbi_106416074	PREDICTED: chaperone protein dnaJ 10-like [Brassica napus]
ncbi_106416097	PREDICTED: peptide deformylase 1A, chloroplastic/mitochondrial-like [Brassica napus]
ncbi_106416099	ESTs gb|H37295 and gb|R64895 come from this gene [Arabidopsis thaliana]
ncbi_106416106	PREDICTED: chitobiosyldiphosphodolichol beta-mannosyltransferase-like [Brassica napus]
ncbi_106416120	PREDICTED: LOW QUALITY PROTEIN: UDP-glycosyltransferase 75C1 [Brassica oleracea var. oleracea] [Brassica oleracea]
ncbi_106416125	PREDICTED: leucine-rich repeat receptor-like tyrosine-protein kinase PXC3 [Brassica oleracea var. oleracea] [Brassica oleracea]
ncbi_106416143	PREDICTED: high mobility group B protein 2 [Brassica rapa]
ncbi_106416150	BnaC08g38110D [Brassica napus]
ncbi_106416168	BnaC03g58900D [Brassica napus]
ncbi_106416172	bundle-sheath defective protein 2 family [Arabidopsis lyrata subsp. lyrata] [Arabidopsis lyrata]
ncbi_106416221	PREDICTED: F-box/kelch-repeat protein At1g16250-like [Brassica napus]
ncbi_106416233	PREDICTED: lysine histidine transporter 1 [Brassica napus]
ncbi_106416300	PREDICTED: trihelix transcription factor ASIL2-like isoform X2 [Brassica napus]
[truncated: 1,140 more rows]

## Sheet: 16NSt0-vs-16NSt2-unique
Table S4. The DEGs identified only in 16NS
id	Description
XLOC_000231	XP_009132836.1 PREDICTED: cytochrome c oxidase subunit 6a, mitochondrial-like [Brassica rapa]
XLOC_000543	-
XLOC_001175	CDY16845.1 BnaA09g05370D [Brassica napus]
XLOC_001468	-
XLOC_001649	-
XLOC_001812	XP_018509750.1 PREDICTED: zinc finger CCCH domain-containing protein 63-like, partial [Brassica rapa]
XLOC_001878	XP_009110178.1 PREDICTED: protein ETHYLENE INSENSITIVE 3-like [Brassica rapa]
XLOC_001946	XP_018513438.1 PREDICTED: uncharacterized protein LOC103837157 [Brassica rapa]
XLOC_002445	CDY68710.1 BnaAnng28080D, partial [Brassica napus]
XLOC_003482	XP_013720612.1 PREDICTED: uncharacterized protein LOC106424403 [Brassica napus]
XLOC_003601	CDX84252.1 BnaC04g10140D [Brassica napus]
XLOC_003665	-
XLOC_003689	CDY23340.1 BnaA08g12060D [Brassica napus]
XLOC_003931	CDY69245.1 BnaAnng29780D [Brassica napus]
XLOC_004009	-
XLOC_004023	CDY24540.1 BnaA01g22440D [Brassica napus]
XLOC_004130	-
XLOC_004153	XP_018449484.1 PREDICTED: pentatricopeptide repeat-containing protein At5g42450, mitochondrial [Raphanus sativus]
XLOC_004386	XP_018440396.1 PREDICTED: G-type lectin S-receptor-like serine/threonine-protein kinase CES101 [Raphanus sativus]
XLOC_004541	XP_009119091.1 PREDICTED: nucleolin [Brassica rapa]
XLOC_004591	CDY50528.1 BnaA01g30520D [Brassica napus]
XLOC_004652	XP_009121666.1 PREDICTED: F-box protein SKIP19-like [Brassica rapa]
XLOC_005586	CDY35556.1 BnaA05g16300D [Brassica napus]
XLOC_005670	-
XLOC_006000	CDX76550.1 BnaA08g08500D [Brassica napus]
XLOC_006187	CDY03757.1 BnaA02g14800D [Brassica napus]
XLOC_006227	-
XLOC_006320	-
XLOC_006468	-
XLOC_006490	CDY08992.1 BnaC01g30990D [Brassica napus]
XLOC_006581	CDX87679.1 BnaC02g32700D [Brassica napus]
XLOC_006784	AAM61471.1 unknown [Arabidopsis thaliana]
XLOC_006891	-
XLOC_007356	CDY36724.1 BnaC02g31450D [Brassica napus]
XLOC_007549	XP_013702405.1 PREDICTED: uncharacterized protein LOC106406318 [Brassica napus]
XLOC_008521	BAH19954.1 AT1G50010, partial [Arabidopsis thaliana]
XLOC_008628	XP_009127996.1 PREDICTED: nudix hydrolase 21, chloroplastic [Brassica rapa]
XLOC_008796	XP_013708711.1 PREDICTED: uncharacterized protein LOC106412337 [Brassica napus]
XLOC_008881	CDY21645.1 BnaC09g46470D [Brassica napus]
XLOC_009068	XP_018448498.1 PREDICTED: uncharacterized protein LOC108819997 [Raphanus sativus]
XLOC_009099	-
XLOC_009281	JAU48951.1 Flap endonuclease 1 [Noccaea caerulescens]
XLOC_009919	-
XLOC_010154	XP_009131793.1 PREDICTED: disease resistance protein TAO1-like isoform X2 [Brassica rapa]
XLOC_010155	ACP30577.1 disease resistance protein [Brassica rapa subsp. pekinensis] [Brassica rapa]
XLOC_010601	XP_006294907.1 hypothetical protein CARUB_v10023958mg, partial [Capsella rubella]
XLOC_011007	CDY63877.1 BnaCnng42800D [Brassica napus]
XLOC_011107	XP_013658353.1 PREDICTED: uncharacterized protein At3g43530-like [Brassica napus]
XLOC_011161	XP_018467654.1 PREDICTED: uncharacterized protein LOC108839383 [Raphanus sativus]
XLOC_011708	XP_018512427.1 PREDICTED: prostatic spermine-binding protein-like [Brassica rapa]
XLOC_011790	CDY21854.1 BnaC01g35940D [Brassica napus]
XLOC_012232	-
XLOC_012635	XP_013597175.1 PREDICTED: uncharacterized protein LOC106305342 isoform X1 [Brassica oleracea var. oleracea] [Brassica oleracea]
XLOC_012702	-
XLOC_013110	CDY46112.1 BnaA03g52560D [Brassica napus]
XLOC_013274	XP_009130664.2 PREDICTED: uncharacterized protein LOC103855431 isoform X1 [Brassica rapa]
XLOC_013567	-
XLOC_013627	XP_013737029.1 PREDICTED: uncharacterized protein LOC106440008 [Brassica napus]
XLOC_014600	XP_018451419.1 PREDICTED: uncharacterized protein LOC108822758 [Raphanus sativus]
XLOC_016035	XP_013737231.1 PREDICTED: uncharacterized protein LOC106440175 [Brassica napus]
XLOC_016163	XP_013595249.1 PREDICTED: cysteine-rich receptor-like protein kinase 15 [Brassica oleracea var. oleracea] [Brassica oleracea]
XLOC_016310	CDY42733.1 BnaA03g48060D [Brassica napus]
XLOC_016400	-
XLOC_016426	-
XLOC_016485	XP_013672957.1 PREDICTED: uncharacterized protein LOC106377300 [Brassica napus]
XLOC_016574	CDY49384.1 BnaA03g50730D [Brassica napus]
XLOC_016575	XP_013689236.1 PREDICTED: uncharacterized protein LOC106393028 [Brassica napus]
XLOC_016579	JAU05370.1 Protein DJ-1 -like protein C [Noccaea caerulescens]
XLOC_017667	-
XLOC_017807	CDY69389.1 BnaAnng30290D [Brassica napus]
XLOC_019003	CDY36231.1 BnaC06g27750D [Brassica napus]
XLOC_019092	XP_009140485.1 PREDICTED: uncharacterized protein LOC103864488 [Brassica rapa]
XLOC_019286	CDY19062.1 BnaA04g18020D [Brassica napus]
XLOC_019291	-
XLOC_019355	-
XLOC_020100	XP_009143023.1 PREDICTED: serine/threonine-protein kinase PRP4 homolog [Brassica rapa]
XLOC_020111	XP_013636953.1 PREDICTED: uncharacterized protein At1g04910 [Brassica oleracea var. oleracea] [Brassica oleracea]
XLOC_020637	CDX76729.1 BnaC08g33150D [Brassica napus]
XLOC_020743	CDY12342.1 BnaA06g20020D [Brassica napus]
XLOC_021010	CDY49303.1 BnaA07g01640D [Brassica napus]
XLOC_021066	XP_009145264.1 PREDICTED: protein NETWORKED 1A [Brassica rapa]
XLOC_021067	CDY10670.1 BnaA05g16920D [Brassica napus]
XLOC_021340	XP_018493533.1 PREDICTED: kinesin-like protein KIN-13A isoform X1 [Raphanus sativus]
XLOC_022385	XP_013694935.1 PREDICTED: probable cysteine proteinase At3g19400 [Brassica napus]
XLOC_022578	CDY03984.1 BnaC02g36990D [Brassica napus]
XLOC_022716	CDY71449.1 BnaCnng72940D [Brassica napus]
XLOC_023253	CDX95877.1 BnaC05g36280D [Brassica napus]
XLOC_023636	-
XLOC_024763	-
XLOC_024834	XP_013685233.1 PREDICTED: auxin transporter-like protein 2 isoform X1 [Brassica napus]
XLOC_025044	-
XLOC_025093	XP_006296676.1 hypothetical protein CARUB_v10012824mg [Capsella rubella]
XLOC_025287	-
XLOC_025295	CDY01497.1 BnaC07g34870D [Brassica napus]
XLOC_025532	-
XLOC_026065	XP_018513836.1 PREDICTED: uncharacterized protein LOC108871623 [Brassica rapa]
XLOC_026617	XP_009148262.1 PREDICTED: LOW QUALITY PROTEIN: leucine--tRNA ligase, cytoplasmic [Brassica rapa]
XLOC_026646	CDX93454.1 BnaA06g05940D [Brassica napus]
XLOC_026939	CDY38985.1 BnaC07g18350D [Brassica napus]
XLOC_027327	CDY08078.1 BnaA06g16480D [Brassica napus]
XLOC_027871	CDY19062.1 BnaA04g18020D [Brassica napus]
XLOC_027970	XP_013597304.1 PREDICTED: protein COFACTOR ASSEMBLY OF COMPLEX C SUBUNIT B CCB1, chloroplastic-like [Brassica oleracea var. oleracea] [Brassica oleracea]
XLOC_028014	-
XLOC_028110	CDY20077.1 BnaA01g29250D [Brassica napus]
XLOC_028582	-
XLOC_028923	JAU22373.1 Dynamin-related protein 1C [Noccaea caerulescens]
XLOC_028934	CDY65152.1 BnaA07g36180D [Brassica napus]
XLOC_028967	CDY41436.1 BnaA08g20380D [Brassica napus]
XLOC_029038	-
XLOC_029763	CDY54313.1 BnaC06g43110D [Brassica napus]
XLOC_030795	CDY24342.1 BnaA07g02670D [Brassica napus]
XLOC_031020	XP_002865794.1 predicted protein [Arabidopsis lyrata subsp. lyrata] [Arabidopsis lyrata]
XLOC_031109	XP_013608504.1 PREDICTED: calcium-binding mitochondrial carrier protein SCaMC-1-like, partial [Brassica oleracea var. oleracea] [Brassica oleracea]
XLOC_031386	CDY04499.1 BnaA07g13250D [Brassica napus]
XLOC_032396	XP_009106413.1 PREDICTED: uncharacterized protein LOC103832200 [Brassica rapa]
XLOC_032730	CDY00204.1 BnaA06g21050D [Brassica napus]
XLOC_032820	XP_018446578.1 PREDICTED: uncharacterized protein LOC108818183 [Raphanus sativus]
XLOC_033078	-
XLOC_033110	XP_013731282.1 PREDICTED: uncharacterized protein LOC106434969 [Brassica napus]
XLOC_033211	-
XLOC_033225	-
XLOC_033845	CDY29355.1 BnaA05g16220D [Brassica napus]
XLOC_035040	XP_018469994.1 PREDICTED: dolichyl-diphosphooligosaccharide--protein glycosyltransferase subunit 2 [Raphanus sativus]
XLOC_035141	XP_018448439.1 PREDICTED: putative F-box protein At3g23950 [Raphanus sativus]
XLOC_035153	CDY23315.1 BnaA08g12310D [Brassica napus]
XLOC_036456	XP_009111960.1 PREDICTED: dof zinc finger protein DOF5.4-like [Brassica rapa]
XLOC_036839	CDY47849.1 BnaA09g12280D [Brassica napus]
XLOC_036840	CDY47849.1 BnaA09g12280D [Brassica napus]
XLOC_036945	XP_013619696.1 PREDICTED: histone deacetylase HDT2-like [Brassica oleracea var. oleracea] [Brassica oleracea]
XLOC_037285	CDY03449.1 BnaC01g16330D [Brassica napus]
XLOC_037405	XP_009141214.1 PREDICTED: F-box protein At5g65850-like [Brassica rapa]
XLOC_037502	XP_013728306.1 PREDICTED: 40S ribosomal protein S12-1-like, partial [Brassica napus]
XLOC_037551	CDY25728.1 BnaC03g69470D [Brassica napus]
XLOC_037605	XP_018510401.1 PREDICTED: calcium-dependent protein kinase 31-like [Brassica rapa]
XLOC_037844	-
XLOC_038295	XP_018462590.1 PREDICTED: origin of replication complex subunit 5-like [Raphanus sativus]
XLOC_038361	CDX73442.1 BnaC08g25610D [Brassica napus]
XLOC_038658	XP_018514300.1 PREDICTED: uncharacterized protein LOC103867367 [Brassica rapa]
XLOC_039510	CDY23538.1 BnaC06g25070D [Brassica napus]
XLOC_039848	CDY08382.1 BnaC09g12140D [Brassica napus]
XLOC_039957	CDX78855.1 BnaA01g09220D [Brassica napus]
XLOC_040227	-
XLOC_040523	-
XLOC_040563	CDX97412.1 BnaC08g12770D [Brassica napus]
XLOC_040733	KFK21945.1 hypothetical protein AALP_AAs69469U000100, partial [Arabis alpina]
XLOC_040809	CDX82972.1 BnaC01g14220D [Brassica napus]
XLOC_040810	CDY20263.1 BnaC04g36930D [Brassica napus]
XLOC_041073	-
XLOC_041586	XP_009117116.1 PREDICTED: LOW QUALITY PROTEIN: B3 domain-containing protein REM13-like [Brassica rapa]
XLOC_041631	XP_013707948.1 PREDICTED: serine carboxypeptidase-like 10 isoform X3 [Brassica napus]
XLOC_041663	CDY31366.1 BnaA02g33750D [Brassica napus]
XLOC_042081	-
XLOC_042376	CDY49303.1 BnaA07g01640D [Brassica napus]
XLOC_042801	BAJ34255.1 unnamed protein product [Eutrema halophilum]
XLOC_043835	CDY64878.1 BnaCnng45490D [Brassica napus]
XLOC_044118	-
XLOC_044956	XP_013726988.1 PREDICTED: uncharacterized protein LOC106430722 isoform X2 [Brassica napus]
XLOC_045757	CDY42617.1 BnaC01g00290D [Brassica napus]
XLOC_045770	XP_006411763.1 hypothetical protein EUTSA_v10024641mg [Eutrema salsugineum]
XLOC_046170	XP_013673194.1 PREDICTED: uncharacterized protein LOC106377492 isoform X2 [Brassica napus]
XLOC_046357	-
XLOC_046366	CDY19856.1 BnaC09g31220D [Brassica napus]
XLOC_046665	XP_013607716.1 PREDICTED: uncharacterized protein LOC106314385 [Brassica oleracea var. oleracea] [Brassica oleracea]
XLOC_046686	-
XLOC_046831	CDY18995.1 BnaC01g20730D [Brassica napus]
XLOC_047091	XP_013635990.1 PREDICTED: cytochrome P450 76C1-like [Brassica oleracea var. oleracea] [Brassica oleracea]
XLOC_047218	-
XLOC_047222	OAP13378.1 hypothetical protein AXX17_AT1G50150 [Arabidopsis thaliana]
XLOC_047303	CDY01932.1 BnaC02g27950D [Brassica napus]
XLOC_047664	CDY45929.1 BnaC06g09980D [Brassica napus]
XLOC_047721	-
XLOC_047736	XP_009135225.1 PREDICTED: cilia- and flagella-associated protein 20 [Brassica rapa]
XLOC_047792	AAZ41811.1 01P13-1 [Brassica rapa subsp. pekinensis] [Brassica rapa]
XLOC_048072	XP_018854193.1 PREDICTED: zinc finger CCCH domain-containing protein 1-like, partial [Juglans regia]
XLOC_048109	XP_013638704.1 PREDICTED: LOW QUALITY PROTEIN: CBS domain-containing protein CBSX2, chloroplastic [Brassica oleracea var. oleracea] [Brassica oleracea]
XLOC_048146	CDY52524.1 BnaCnng22570D [Brassica napus]
XLOC_048261	CDY63457.1 BnaCnng42130D [Brassica napus]
XLOC_048267	CDY06774.1 BnaC01g08730D [Brassica napus]
XLOC_048443	CDY47292.1 BnaC04g29730D [Brassica napus]
XLOC_048881	XP_009143539.1 PREDICTED: proton pump-interactor 1 [Brassica rapa]
XLOC_048993	JAU67388.1 hypothetical protein LE_TR20129_c0_g1_i1_g.64330, partial [Noccaea caerulescens]
XLOC_049181	CDY53459.1 BnaCnng25180D [Brassica napus]
XLOC_049714	CDY22921.1 BnaA01g18590D [Brassica napus]
XLOC_050335	XP_013621674.1 PREDICTED: protein EMBRYONIC FLOWER 1-like [Brassica oleracea var. oleracea] [Brassica oleracea]
XLOC_050526	XP_010416102.1 PREDICTED: transcription factor GTE3, chloroplastic-like [Camelina sativa]
XLOC_050565	CDY45098.1 BnaA02g04780D [Brassica napus]
XLOC_050618	CDY12959.1 BnaC02g29660D [Brassica napus]
XLOC_050681	CDY45896.1 BnaAnng07770D [Brassica napus]
XLOC_050968	XP_013619465.1 PREDICTED: putative FBD-associated F-box protein At5g56700 [Brassica oleracea var. oleracea] [Brassica oleracea]
XLOC_051082	JAU08913.1 Disease resistance protein RPS6, partial [Noccaea caerulescens]
XLOC_051108	JAU58001.1 Adenylate isopentenyltransferase 1, chloroplastic, partial [Noccaea caerulescens]
XLOC_051623	CDX85129.1 BnaC07g07770D [Brassica napus]
XLOC_051739	-
XLOC_051740	-
XLOC_051904	ACP30601.1 disease resistance protein [Brassica rapa subsp. pekinensis] [Brassica rapa]
XLOC_051916	CDX96909.1 BnaC02g30470D [Brassica napus]
XLOC_051936	CDX71280.1 BnaC07g05590D [Brassica napus]
XLOC_052041	-
XLOC_052066	XP_018515146.1 PREDICTED: uncharacterized protein LOC108872236 [Brassica rapa]
XLOC_052368	OAP00690.1 CPK15 [Arabidopsis thaliana]
XLOC_052731	CDX94512.1 BnaC09g23240D [Brassica napus]
XLOC_053216	XP_009103105.1 PREDICTED: vesicle transport v-SNARE 12 [Brassica rapa]
XLOC_053217	XP_013608369.1 PREDICTED: uncharacterized protein LOC106315159 [Brassica oleracea var. oleracea] [Brassica oleracea]
XLOC_053400	CDX88728.1 BnaA03g09210D [Brassica napus]
XLOC_053592	XP_013717197.1 PREDICTED: glutathione S-transferase T3-like [Brassica napus]
XLOC_053814	XP_013613580.1 PREDICTED: probable receptor-like protein kinase At1g67000 [Brassica oleracea var. oleracea] [Brassica oleracea]
XLOC_053972	-
XLOC_054273	CDY32183.1 BnaCnng06920D [Brassica napus]
XLOC_054536	CDX96909.1 BnaC02g30470D [Brassica napus]
XLOC_054846	CDY56721.1 BnaCnng31080D [Brassica napus]
XLOC_054937	CDY66869.1 BnaC02g47570D [Brassica napus]
XLOC_054973	-
XLOC_055137	-
XLOC_055158	CDY27435.1 BnaC03g64750D [Brassica napus]
XLOC_055210	XP_013733171.1 PREDICTED: uncharacterized protein LOC106436773 isoform X2 [Brassica napus]
XLOC_055331	XP_013608366.1 PREDICTED: uncharacterized protein LOC106315156 [Brassica oleracea var. oleracea] [Brassica oleracea]
XLOC_055339	-
XLOC_055385	CDY05646.1 BnaC02g38910D [Brassica napus]
XLOC_056026	XP_013673006.1 PREDICTED: uncharacterized protein LOC106377337 isoform X1 [Brassica napus]
XLOC_056232	CDX82622.1 BnaC07g02440D [Brassica napus]
XLOC_056315	XP_002873288.1 hypothetical protein ARALYDRAFT_487516 [Arabidopsis lyrata subsp. lyrata] [Arabidopsis lyrata]
XLOC_056526	CDX70577.1 BnaC03g06610D [Brassica napus]
XLOC_056796	CDX71112.1 BnaC03g11960D [Brassica napus]
XLOC_056886	-
XLOC_057115	CDX97414.1 BnaC08g12790D [Brassica napus]
XLOC_057205	XP_006294907.1 hypothetical protein CARUB_v10023958mg, partial [Capsella rubella]
XLOC_057218	XP_006417388.1 hypothetical protein EUTSA_v10008990mg [Eutrema salsugineum]
XLOC_057256	CDX79485.1 BnaC03g18210D [Brassica napus]
XLOC_057820	CDY12659.1 BnaA02g13270D [Brassica napus]
XLOC_058283	CDY67306.1 BnaC01g44920D, partial [Brassica napus]
XLOC_058284	XP_013622662.1 PREDICTED: T-complex protein 1 subunit eta-like [Brassica oleracea var. oleracea] [Brassica oleracea]
XLOC_058472	CDY01932.1 BnaC02g27950D [Brassica napus]
XLOC_058601	KFK33814.1 hypothetical protein AALP_AA5G063400 [Arabis alpina]
XLOC_058774	-
XLOC_058775	XP_013617226.1 PREDICTED: uncharacterized protein LOC106323686 [Brassica oleracea var. oleracea] [Brassica oleracea]
XLOC_058812	-
XLOC_058836	CDY01932.1 BnaC02g27950D [Brassica napus]
XLOC_058850	CDY65969.1 BnaC09g51000D, partial [Brassica napus]
XLOC_059098	CDY55393.1 BnaA05g34290D [Brassica napus]
XLOC_059644	CDX87677.1 BnaC02g32720D [Brassica napus]
XLOC_060064	XP_009102113.1 PREDICTED: uncharacterized protein LOC103828250 [Brassica rapa]
XLOC_060166	CDY33173.1 BnaC04g08660D [Brassica napus]
XLOC_060606	XP_018461626.1 PREDICTED: uncharacterized protein LOC108832660 [Raphanus sativus]
XLOC_060662	CDY59583.1 BnaA02g36780D [Brassica napus]
XLOC_060901	OAO96215.1 hypothetical protein AXX17_AT5G59050 [Arabidopsis thaliana]
XLOC_061295	XP_013625377.1 PREDICTED: malonyl CoA-acyl carrier protein transacylase-like [Brassica oleracea var. oleracea] [Brassica oleracea]
XLOC_061632	-
XLOC_061714	CDY42824.1 BnaC03g23820D [Brassica napus]
XLOC_061762	CDX95619.1 BnaC03g25000D [Brassica napus]
XLOC_061772	XP_013725835.1 PREDICTED: protein LITTLE ZIPPER 1-like [Brassica napus]
XLOC_061872	JAU19175.1 Auxin transporter-like protein 2, partial [Noccaea caerulescens]
XLOC_061927	XP_013629522.1 PREDICTED: uncharacterized protein LOC106335525 [Brassica oleracea var. oleracea] [Brassica oleracea]
XLOC_062150	-
XLOC_062264	CDY08021.1 BnaC03g35020D [Brassica napus]
XLOC_062721	CDY15084.1 BnaC03g44450D [Brassica napus]
XLOC_062880	XP_006408162.1 hypothetical protein EUTSA_v10020698mg [Eutrema salsugineum]
XLOC_063302	CDY28373.1 BnaC01g35430D [Brassica napus]
XLOC_063523	-
XLOC_063686	-
XLOC_063762	CDY51334.1 BnaCnng20710D [Brassica napus]
XLOC_063922	CDY03628.1 BnaC03g68870D [Brassica napus]
XLOC_063923	CDY03628.1 BnaC03g68870D [Brassica napus]
XLOC_063981	-
XLOC_064711	CDY10305.1 BnaC05g29740D [Brassica napus]
XLOC_065036	CDO98459.1 unnamed protein product [Coffea canephora]
XLOC_065311	XP_018510047.1 PREDICTED: uncharacterized protein LOC108869725 isoform X1 [Brassica rapa]
XLOC_065750	-
XLOC_065996	CDY42429.1 BnaC02g22790D [Brassica napus]
XLOC_066278	CDY21842.1 BnaC01g36060D [Brassica napus]
XLOC_066298	-
XLOC_066548	XP_013672957.1 PREDICTED: uncharacterized protein LOC106377300 [Brassica napus]
XLOC_066567	CDY20298.1 BnaC04g36580D [Brassica napus]
XLOC_066628	CDY04619.1 BnaC05g16570D [Brassica napus]
XLOC_066847	-
XLOC_066895	XP_013688957.1 PREDICTED: uncharacterized protein LOC106392703 [Brassica napus]
XLOC_066904	XP_018436128.1 PREDICTED: uncharacterized protein At4g02000-like [Raphanus sativus]
XLOC_066952	CDX85144.1 BnaC07g07620D [Brassica napus]
XLOC_067076	CDY51380.1 BnaCnng20860D [Brassica napus]
XLOC_067459	XP_013637050.1 PREDICTED: ABC transporter B family member 4-like [Brassica oleracea var. oleracea] [Brassica oleracea]
XLOC_067757	XP_018515382.1 PREDICTED: uncharacterized protein LOC103871073 isoform X1 [Brassica rapa]
XLOC_068049	CDY14723.1 BnaC05g19800D [Brassica napus]
XLOC_068052	XP_006296923.1 hypothetical protein CARUB_v10012916mg [Capsella rubella]
XLOC_068154	CDY65188.1 BnaCnng45950D [Brassica napus]
XLOC_068271	CDY66576.1 BnaUnng01530D [Brassica napus]
XLOC_068336	XP_013739754.1 PREDICTED: uncharacterized protein LOC106442637 [Brassica napus]
XLOC_068350	CDY12241.1 BnaC04g12710D [Brassica napus]
XLOC_068461	XP_013631234.1 PREDICTED: nucleobase-ascorbate transporter 12 isoform X1 [Brassica oleracea var. oleracea] [Brassica oleracea]
XLOC_068508	CDY33547.1 BnaC02g26090D [Brassica napus]
XLOC_068614	XP_013632964.1 PREDICTED: glutathione S-transferase T3-like [Brassica oleracea var. oleracea] [Brassica oleracea]
XLOC_069080	-
XLOC_069351	CDY71705.1 BnaUnng04540D [Brassica napus]
XLOC_069557	CDY12961.1 BnaC02g29680D [Brassica napus]
XLOC_069593	XP_013617491.1 PREDICTED: uncharacterized mitochondrial protein AtMg00810-like [Brassica oleracea var. oleracea] [Brassica oleracea]
XLOC_070115	CDX93207.1 BnaC04g46890D [Brassica napus]
XLOC_070387	XP_013679698.1 PREDICTED: leukotriene A-4 hydrolase homolog [Brassica napus]
XLOC_070785	CDY18168.1 BnaC05g01910D [Brassica napus]
XLOC_070872	-
XLOC_071184	XP_013685143.1 PREDICTED: G-type lectin S-receptor-like serine/threonine-protein kinase RKS1 isoform X2 [Brassica napus]
XLOC_071218	CDY08662.1 BnaC04g19710D [Brassica napus]
XLOC_071434	XP_013721751.1 PREDICTED: uncharacterized protein LOC106425561 [Brassica napus]
XLOC_071471	-
XLOC_071519	XP_013703154.1 PREDICTED: ferredoxin--NADP reductase, root isozyme 2, chloroplastic-like [Brassica napus]
XLOC_071973	CDX85916.1 BnaC06g22180D [Brassica napus]
XLOC_072005	-
XLOC_072580	CDY23619.1 BnaC05g39750D [Brassica napus]
XLOC_072711	CDX96216.1 BnaC02g14350D [Brassica napus]
XLOC_072979	CDY15190.1 BnaC05g00690D [Brassica napus]
XLOC_072986	XP_013696949.1 PREDICTED: NAC domain-containing protein 1-like [Brassica napus]
XLOC_072997	-
XLOC_073265	-
XLOC_073589	XP_009101878.1 PREDICTED: uncharacterized protein LOC103828045 [Brassica rapa]
XLOC_073716	CDX84147.1 BnaC04g09090D [Brassica napus]
XLOC_073731	XP_018476778.1 PREDICTED: GDSL esterase/lipase At2g36325-like [Raphanus sativus]
XLOC_073826	XP_018459344.1 PREDICTED: uncharacterized protein LOC108830241 [Raphanus sativus]
XLOC_073905	XP_009141406.1 PREDICTED: coatomer subunit epsilon-2-like [Brassica rapa]
XLOC_073939	-
XLOC_074009	-
XLOC_074028	-
XLOC_074285	CDY66136.1 BnaAnng21590D [Brassica napus]
XLOC_074291	-
XLOC_074334	CDY20849.1 BnaC05g26430D [Brassica napus]
XLOC_074341	CDY25006.1 BnaC02g40020D [Brassica napus]
XLOC_074384	-
XLOC_074799	-
XLOC_075087	CDY05200.1 BnaC05g46030D [Brassica napus]
XLOC_076485	-
XLOC_077688	XP_013618699.1 PREDICTED: heat shock 70 kDa protein 7, chloroplastic-like isoform X1 [Brassica oleracea var. oleracea] [Brassica oleracea]
XLOC_077693	XP_013737722.1 PREDICTED: zinc finger CCCH domain-containing protein 64-like [Brassica napus]
XLOC_077719	XP_018478829.1 PREDICTED: GATA transcription factor 25-like [Raphanus sativus]
XLOC_078142	XP_013691961.1 PREDICTED: uncharacterized protein LOC106396182 [Brassica napus]
XLOC_078471	CDX79176.1 BnaC06g21270D [Brassica napus]
XLOC_078912	XP_009105750.1 PREDICTED: MLP-like protein 43 [Brassica rapa]
XLOC_078963	XP_013592372.1 PREDICTED: ABC transporter G family member 25 [Brassica oleracea var. oleracea] [Brassica oleracea]
XLOC_078964	CDX72849.1 BnaC06g32970D [Brassica napus]
XLOC_079041	XP_009105994.1 PREDICTED: uncharacterized protein LOC103831817 isoform X2 [Brassica rapa]
XLOC_079588	-
XLOC_079809	XP_013596961.1 PREDICTED: uncharacterized protein LOC106305137 isoform X2 [Brassica oleracea var. oleracea] [Brassica oleracea]
XLOC_079842	CDX71208.1 BnaC07g04870D [Brassica napus]
XLOC_079859	CDY00829.1 BnaCnng00290D [Brassica napus]
XLOC_079884	CDX91234.1 BnaC02g26450D [Brassica napus]
XLOC_079885	-
XLOC_080186	XP_013593431.1 PREDICTED: probable mannan synthase 10 [Brassica oleracea var. oleracea] [Brassica oleracea]
XLOC_080189	XP_013661195.1 PREDICTED: UPF0725 protein At1g23950-like [Brassica napus]
XLOC_080360	CDY30792.1 BnaC07g16920D [Brassica napus]
XLOC_080509	XP_010463453.1 PREDICTED: auxin-responsive protein IAA9-like isoform X2 [Camelina sativa]
XLOC_080623	CDY29617.1 BnaA05g15530D [Brassica napus]
XLOC_080672	XP_010514135.1 PREDICTED: cell division control protein 48 homolog B-like [Camelina sativa]
XLOC_080825	CDY44089.1 BnaA02g14530D [Brassica napus]
XLOC_081259	XP_013596140.1 PREDICTED: putative F-box/kelch-repeat protein At5g24040 [Brassica oleracea var. oleracea] [Brassica oleracea]
XLOC_081290	-
XLOC_081761	CDX92787.1 BnaC07g40450D [Brassica napus]
XLOC_081846	CDY16729.1 BnaA09g06530D [Brassica napus]
XLOC_082086	-
XLOC_082196	-
XLOC_082229	CDX72341.1 BnaC07g43630D [Brassica napus]
XLOC_082294	XP_009112833.1 PREDICTED: F-box protein At1g11270-like [Brassica rapa]
XLOC_082497	CDY40520.1 BnaC01g19920D [Brassica napus]
XLOC_082624	XP_013703707.1 PREDICTED: mannose-1-phosphate guanylyltransferase 1-like [Brassica napus]
XLOC_082682	CDX87971.1 BnaC03g54250D [Brassica napus]
XLOC_082756	CDX94602.1 BnaC07g10560D [Brassica napus]
XLOC_083028	CDY12847.1 BnaC07g15860D [Brassica napus]
XLOC_083153	XP_018478403.1 PREDICTED: 1-aminocyclopropane-1-carboxylate oxidase homolog 10-like [Raphanus sativus]
XLOC_083229	XP_009124633.1 PREDICTED: 60S ribosomal protein L3-2-like [Brassica rapa]
XLOC_083727	XP_013748579.1 PREDICTED: membrane-anchored ubiquitin-fold protein 6 [Brassica napus]
XLOC_083810	-
XLOC_083953	XP_006295423.1 hypothetical protein CARUB_v10024520mg [Capsella rubella]
XLOC_084335	CDY66463.1 BnaCnng51000D [Brassica napus]
XLOC_084685	XP_018464961.1 PREDICTED: protein SUPPRESSOR OF GENE SILENCING 3 [Raphanus sativus]
XLOC_084694	CDY01656.1 BnaC04g30960D [Brassica napus]
XLOC_084718	XP_018512919.1 PREDICTED: uncharacterized protein LOC103862159 [Brassica rapa]
XLOC_084815	CDY13519.1 BnaA03g52370D [Brassica napus]
XLOC_085073	XP_013686643.1 PREDICTED: disease resistance protein RPS6-like [Brassica napus]
XLOC_085826	ABD65027.1 heat shock protein -related [Brassica oleracea]
XLOC_085998	-
XLOC_086968	-
XLOC_087649	XP_018511393.1 PREDICTED: low-temperature-induced 65 kDa protein-like [Brassica rapa]
XLOC_087900	CDY12402.1 BnaC08g08030D [Brassica napus]
XLOC_087982	CDY20298.1 BnaC04g36580D [Brassica napus]
XLOC_088084	CAB10484.1 Clp proteinase like protein [Arabidopsis thaliana]
XLOC_088188	CDY01932.1 BnaC02g27950D [Brassica napus]
XLOC_088189	XP_013731371.1 PREDICTED: uncharacterized protein LOC106435067 [Brassica napus]
XLOC_088771	CDY14005.1 BnaC09g38210D [Brassica napus]
XLOC_088878	XP_013603280.1 PREDICTED: LOW QUALITY PROTEIN: protein NRT1/ PTR FAMILY 8.1 [Brassica oleracea var. oleracea] [Brassica oleracea]
XLOC_088964	NP_001146869.1 ferritin-1 [Zea mays]
XLOC_089060	-
XLOC_089539	XP_018465075.1 PREDICTED: zinc finger BED domain-containing protein RICESLEEPER 2-like [Raphanus sativus]
XLOC_089766	CDY58353.1 BnaCnng33060D [Brassica napus]
XLOC_090345	XP_013693854.1 PREDICTED: cytochrome P450 90A1-like [Brassica napus]
XLOC_090803	XP_006396914.1 hypothetical protein EUTSA_v10028650mg [Eutrema salsugineum]
XLOC_090875	CDY08339.1 BnaC09g12570D [Brassica napus]
XLOC_090923	CDY31840.1 BnaC09g13090D [Brassica napus]
XLOC_090948	CDX99543.1 BnaC09g24490D [Brassica napus]
XLOC_091003	XP_009113343.2 PREDICTED: probable serine/threonine-protein kinase At1g09600 isoform X1 [Brassica rapa]
XLOC_091281	-
XLOC_091419	CDY56173.1 BnaC05g49330D [Brassica napus]
XLOC_091597	-
XLOC_091635	XP_013722277.1 PREDICTED: uncharacterized protein LOC106426115 [Brassica napus]
XLOC_091644	CDY67108.1 BnaCnng53590D [Brassica napus]
XLOC_091801	XP_002864573.1 binding protein [Arabidopsis lyrata subsp. lyrata] [Arabidopsis lyrata]
XLOC_091851	-
XLOC_091862	CDY35453.1 BnaC03g62070D [Brassica napus]
XLOC_091912	XP_013611113.1 PREDICTED: LOW QUALITY PROTEIN: subtilisin-like protease SBT6.1 [Brassica oleracea var. oleracea] [Brassica oleracea]
XLOC_091978	XP_013683155.1 PREDICTED: disease resistance protein TAO1-like [Brassica napus]
XLOC_091980	XP_013714719.1 PREDICTED: disease resistance protein TAO1-like isoform X1 [Brassica napus]
XLOC_091982	XP_013714719.1 PREDICTED: disease resistance protein TAO1-like isoform X1 [Brassica napus]
XLOC_091983	XP_009120983.2 PREDICTED: disease resistance protein TAO1-like isoform X1 [Brassica rapa]
XLOC_092029	CDY16918.1 BnaC09g40450D [Brassica napus]
XLOC_092092	CDX71208.1 BnaC07g04870D [Brassica napus]
XLOC_092357	XP_013612354.1 PREDICTED: LOW QUALITY PROTEIN: probable disease resistance protein RPP1 [Brassica oleracea var. oleracea] [Brassica oleracea]
XLOC_093208	CDY64214.1 BnaC09g51630D [Brassica napus]
XLOC_093415	CDY17847.1 BnaC04g03720D [Brassica napus]
XLOC_093556	CDX71615.1 BnaC09g26560D [Brassica napus]
XLOC_093600	CDY67457.1 BnaUnng02200D [Brassica napus]
XLOC_093783	CDX77886.1 BnaC03g53330D [Brassica napus]
XLOC_093927	XP_009120289.2 PREDICTED: B3 domain-containing protein At5g57720 isoform X1 [Brassica rapa]
XLOC_095422	-
XLOC_095451	CDY45098.1 BnaA02g04780D [Brassica napus]
XLOC_095574	CDX82702.1 BnaC07g01640D [Brassica napus]
XLOC_095976	XP_013731306.1 PREDICTED: E3 ubiquitin-protein ligase AIP2-like [Brassica napus]
XLOC_096015	XP_001768155.1 predicted protein [Physcomitrella patens]
XLOC_096129	XP_013717392.1 PREDICTED: 3-isopropylmalate dehydratase small subunit 1-like [Brassica napus]
XLOC_096535	XP_013588138.1 PREDICTED: uncharacterized protein LOC106296537 [Brassica oleracea var. oleracea] [Brassica oleracea]
XLOC_096580	CDY48353.1 BnaCnng16150D [Brassica napus]
XLOC_097184	CDY36694.1 BnaCnng07960D [Brassica napus]
XLOC_097376	XP_013727618.1 PREDICTED: basic leucine zipper 25-like [Brassica napus]
XLOC_097414	CDY33629.1 BnaC08g19290D [Brassica napus]
XLOC_097890	XP_018454260.1 PREDICTED: receptor-like protein kinase At5g59670 [Raphanus sativus]
XLOC_097989	-
XLOC_098136	CDY72114.1 BnaCnng76030D [Brassica napus]
XLOC_098360	CDY49387.1 BnaC09g53540D [Brassica napus]
XLOC_098406	XP_013601660.1 PREDICTED: uncharacterized protein LOC106309138 [Brassica oleracea var. oleracea] [Brassica oleracea]
XLOC_098415	CDY05662.1 BnaC02g38750D [Brassica napus]
XLOC_098600	CDY24763.1 BnaC04g13680D [Brassica napus]
XLOC_099023	CDY14524.1 BnaC03g49350D [Brassica napus]
XLOC_099309	CDY49536.1 BnaCnng17600D [Brassica napus]
XLOC_099350	XP_009138497.1 PREDICTED: 31 kDa ribonucleoprotein, chloroplastic [Brassica rapa]
XLOC_099684	XP_013646976.1 PREDICTED: uncharacterized protein LOC106351778 [Brassica napus]
XLOC_099950	XP_013630471.1 PREDICTED: uncharacterized protein LOC106336242 [Brassica oleracea var. oleracea] [Brassica oleracea]
XLOC_100108	XP_013606947.1 PREDICTED: transmembrane protein adipocyte-associated 1 [Brassica oleracea var. oleracea] [Brassica oleracea]
XLOC_100124	BAM78214.1 Myb transcription factor BoMyb28-2 [Brassica oleracea var. viridis] [Brassica oleracea]
XLOC_100490	CDY33842.1 BnaC06g05110D [Brassica napus]
XLOC_100492	XP_013647876.1 PREDICTED: DNA-(apurinic or apyrimidinic site) lyase, chloroplastic-like isoform X1 [Brassica napus]
XLOC_100493	CDX85979.1 BnaC06g21550D [Brassica napus]
XLOC_100871	XP_013655622.1 PREDICTED: tRNA-specific adenosine deaminase 2-like isoform X2 [Brassica napus]
XLOC_101004	XP_013633860.1 PREDICTED: probable replication factor A 73 kDa subunit [Brassica oleracea var. oleracea] [Brassica oleracea]
XLOC_101286	-
XLOC_101885	-
XLOC_101895	CDY18736.1 BnaC08g08800D [Brassica napus]
XLOC_101990	CDX91098.1 BnaC02g04990D [Brassica napus]
XLOC_102321	-
XLOC_102481	CDY51794.1 BnaC03g75370D [Brassica napus]
XLOC_103239	XP_002884260.1 hypothetical protein ARALYDRAFT_477337 [Arabidopsis lyrata subsp. lyrata] [Arabidopsis lyrata]
XLOC_103341	XP_013716091.1 PREDICTED: NF-X1-type zinc finger protein NFXL1-like [Brassica napus]
XLOC_103538	CDY09408.1 BnaA02g26020D [Brassica napus]
XLOC_103790	-
XLOC_103963	CDX77335.1 BnaC08g03800D [Brassica napus]
XLOC_104474	CDY22341.1 BnaA06g36630D [Brassica napus]
XLOC_104605	XP_006415602.1 hypothetical protein EUTSA_v10009096mg [Eutrema salsugineum]
XLOC_104995	-
XLOC_105158	CDY21645.1 BnaC09g46470D [Brassica napus]
XLOC_105159	CDY26069.1 BnaC06g11270D [Brassica napus]
XLOC_105205	CDY30983.1 BnaC04g24410D [Brassica napus]
XLOC_105605	-
XLOC_105670	XP_013638701.1 PREDICTED: beta-glucosidase 11 isoform X1 [Brassica oleracea var. oleracea] [Brassica oleracea]
XLOC_105681	XP_013653035.1 PREDICTED: mediator of RNA polymerase II transcription subunit 33A isoform X1 [Brassica napus]
ncbi_106345166	PREDICTED: glutamyl-tRNA reductase-binding protein, chloroplastic [Brassica napus]
ncbi_106345183	PREDICTED: transmembrane protein 136-like isoform X1 [Brassica napus]
ncbi_106345241	PREDICTED: sucrose synthase 3-like [Brassica napus]
ncbi_106345303	BnaA05g22340D [Brassica napus]
ncbi_106345361	PREDICTED: E3 ubiquitin-protein ligase At1g63170-like [Brassica napus]
ncbi_106345375	PREDICTED: CASP-like protein 3A1 [Brassica rapa]
ncbi_106345442	PREDICTED: formin-like protein 3 [Brassica oleracea var. oleracea] [Brassica oleracea]
ncbi_106345443	BnaA07g15710D [Brassica napus]
ncbi_106345447	PREDICTED: heavy metal-associated isoprenylated plant protein 21 isoform X1 [Brassica rapa]
ncbi_106345456	PREDICTED: thioredoxin-like 3-3 [Brassica oleracea var. oleracea] [Brassica oleracea]
ncbi_106345464	PREDICTED: transcription factor DIVARICATA [Brassica napus]
ncbi_106345473	PREDICTED: vesicle transport protein GOT1B-like isoform X6 [Brassica rapa]
ncbi_106345564	PREDICTED: 40S ribosomal protein S17-3-like [Brassica napus]
ncbi_106345589	BnaA05g28680D [Brassica napus]
ncbi_106345628	PREDICTED: wound-induced basic protein [Brassica rapa]
ncbi_106345643	PREDICTED: 5'-3' exonuclease-like [Brassica napus]
ncbi_106345650	PREDICTED: coiled-coil domain-containing protein SCD2 isoform X1 [Brassica rapa]
ncbi_106345736	PREDICTED: xanthoxin dehydrogenase-like [Brassica napus]
ncbi_106345838	PREDICTED: zinc finger CCCH domain-containing protein 29-like [Brassica oleracea var. oleracea] [Brassica oleracea]
ncbi_106345845	PREDICTED: B-box zinc finger protein 22-like [Brassica napus]
ncbi_106345886	PREDICTED: probable mitochondrial intermediate peptidase, mitochondrial [Brassica napus]
ncbi_106345901	PREDICTED: protein HOTHEAD-like isoform X1 [Brassica napus]
ncbi_106345915	PREDICTED: proton pump-interactor 4-like [Brassica napus]
ncbi_106345916	PREDICTED: probable E3 ubiquitin-protein ligase HIP1 [Brassica napus]
ncbi_106345934	PREDICTED: E3 ubiquitin-protein ligase CCNB1IP1 homolog isoform X1 [Brassica napus]
ncbi_106345945	PREDICTED: probable serine incorporator [Brassica napus]
ncbi_106345988	PREDICTED: beta-(1,2)-xylosyltransferase [Brassica napus]
ncbi_106345992	PREDICTED: probable histone H2A.2 [Brassica rapa]
ncbi_106346006	PREDICTED: TBC1 domain family member 15-like isoform X1 [Brassica napus]
ncbi_106346043	PREDICTED: transcription factor bHLH123-like isoform X1 [Brassica napus]
ncbi_106346063	PREDICTED: phospholipase A1-Igamma3, chloroplastic-like [Brassica napus]
ncbi_106346069	PREDICTED: serine/threonine-protein kinase UCN [Brassica napus]
ncbi_106346075	BnaA06g02530D [Brassica napus]
ncbi_106346084	PREDICTED: beta-glucosidase-like SFR2, chloroplastic [Brassica napus]
ncbi_106346086	PREDICTED: CAS1 domain-containing protein 1-like isoform X1 [Brassica napus]
ncbi_106346134	PREDICTED: probable carboxylesterase 5 [Brassica napus]
ncbi_106346151	PREDICTED: probable serine/threonine-protein kinase Cx32, chloroplastic [Brassica napus]
ncbi_106346215	PREDICTED: NF-X1-type zinc finger protein NFXL1-like [Brassica napus]
ncbi_106346226	PREDICTED: mitochondrial import receptor subunit TOM40-1 isoform X1 [Brassica rapa]
ncbi_106346236	BnaC02g05450D [Brassica napus]
ncbi_106346241	PREDICTED: pentatricopeptide repeat-containing protein At1g09820-like [Brassica napus]
ncbi_106346303	PREDICTED: probable histone H2AXa [Brassica rapa]
ncbi_106346345	PREDICTED: U-box domain-containing protein 4-like [Brassica napus]
ncbi_106346360	PREDICTED: high-affinity nitrate transporter 2.1-like [Brassica napus]
ncbi_106346403	PREDICTED: serine/threonine-protein phosphatase 7 long form homolog [Brassica napus]
ncbi_106346407	BnaA06g04010D [Brassica napus]
ncbi_106346444	BnaA09g11000D [Brassica napus]
ncbi_106346459	PREDICTED: transcription factor SCREAM2-like isoform X2 [Brassica napus]
ncbi_106346495	PREDICTED: DDB1- and CUL4-associated factor 8-like isoform X1 [Brassica napus]
ncbi_106346500	PREDICTED: probable L-type lectin-domain containing receptor kinase I.5 isoform X1 [Brassica napus]
ncbi_106346502	PREDICTED: probable arabinosyltransferase ARAD1 [Brassica napus]
ncbi_106346574	PREDICTED: 50S ribosomal protein L25-like [Brassica oleracea var. oleracea] [Brassica oleracea]
ncbi_106346608	PREDICTED: protein OBERON 3 [Brassica napus]
ncbi_106346625	PREDICTED: protein arginine N-methyltransferase 2-like isoform X1 [Brassica napus]
ncbi_106346627	PREDICTED: phytosulfokines 5-like [Brassica napus]
ncbi_106346690	PREDICTED: zinc finger A20 and AN1 domain-containing stress-associated protein 6-like [Brassica napus]
ncbi_106346720	PREDICTED: ubiquitin carboxyl-terminal hydrolase 15-like [Brassica napus]
ncbi_106346722	PREDICTED: bZIP transcription factor 44-like [Brassica rapa]
ncbi_106346729	PREDICTED: LOW QUALITY PROTEIN: cytochrome P450 72C1 [Brassica rapa]
ncbi_106346800	PREDICTED: biorientation of chromosomes in cell division protein 1-like 1 [Brassica napus]
ncbi_106346829	PREDICTED: senescence-associated protein DIN1 isoform X1 [Brassica rapa]
ncbi_106346838	PREDICTED: miraculin-like [Brassica napus]
ncbi_106346854	Pentatricopeptide repeat (PPR-like) superfamily protein [Arabidopsis thaliana]
ncbi_106346855	PREDICTED: heterogeneous nuclear ribonucleoprotein 1 [Brassica rapa]
ncbi_106346895	PREDICTED: thaumatin-like protein [Brassica napus]
ncbi_106346904	PREDICTED: probable serine/threonine-protein kinase At1g18390 [Brassica napus]
ncbi_106346935	PREDICTED: probable purine permease 14 [Brassica napus]
ncbi_106346963	PREDICTED: uncharacterized membrane protein At1g75140-like [Brassica napus]
ncbi_106346984	AT3g18560/K24M9_5 [Arabidopsis thaliana]
ncbi_106347021	PREDICTED: protein TOO MANY MOUTHS-like [Brassica napus]
ncbi_106347057	BnaC02g30860D [Brassica napus]
ncbi_106347058	BnaA01g22430D [Brassica napus]
ncbi_106347066	PREDICTED: HVA22-like protein h [Brassica napus]
ncbi_106347068	PREDICTED: DNA ligase 1-like [Brassica oleracea var. oleracea] [Brassica oleracea]
ncbi_106347139	BnaA09g28740D [Brassica napus]
ncbi_106347199	PREDICTED: dormancy-associated protein homolog 1 [Brassica rapa]
ncbi_106347235	PREDICTED: metalloendoproteinase 2-MMP isoform X1 [Brassica napus]
ncbi_106347252	BnaC01g34520D [Brassica napus]
ncbi_106347285	PREDICTED: prolyl endopeptidase-like [Brassica napus]
ncbi_106347294	PREDICTED: aldose 1-epimerase-like [Brassica napus]
ncbi_106347311	PREDICTED: thiamine thiazole synthase, chloroplastic-like [Brassica napus]
ncbi_106347357	PREDICTED: carboxyvinyl-carboxyphosphonate phosphorylmutase, chloroplastic-like [Brassica napus]
ncbi_106347358	PREDICTED: scarecrow-like protein 1 [Brassica napus]
ncbi_106347359	PREDICTED: bidirectional sugar transporter SWEET1 [Brassica napus]
ncbi_106347360	BnaC05g16670D [Brassica napus]
ncbi_106347365	PREDICTED: probable acyl-activating enzyme 9 [Brassica rapa]
ncbi_106347380	PREDICTED: swi5-dependent recombination DNA repair protein 1 homolog [Brassica napus]
ncbi_106347418	PREDICTED: NAC domain-containing protein 62-like [Brassica napus]
ncbi_106347425	purple acid phosphatase 17-like [Brassica napus]
ncbi_106347496	PREDICTED: homeobox-leucine zipper protein REVOLUTA-like isoform X1 [Brassica rapa]
ncbi_106347506	PREDICTED: probable L-type lectin-domain containing receptor kinase I.5 isoform X1 [Brassica rapa]
ncbi_106347514	PREDICTED: poly(A) RNA polymerase cid11-like [Brassica napus]
ncbi_106347531	PREDICTED: exosome complex exonuclease RRP46 homolog [Brassica rapa]
ncbi_106347541	PREDICTED: fasciclin-like arabinogalactan protein 4 [Brassica napus]
ncbi_106347545	PREDICTED: E3 ubiquitin-protein ligase RING1-like [Brassica napus]
ncbi_106347558	tubulin beta-2 chain [Camelina sativa]
ncbi_106347581	BnaCnng01040D [Brassica napus]
ncbi_106347711	tubulin beta-2 chain [Camelina sativa]
ncbi_106347752	PREDICTED: ADP-ribosylation factor GTPase-activating protein AGD1-like isoform X1 [Brassica napus]
ncbi_106347767	PREDICTED: pentatricopeptide repeat-containing protein At5g61800-like isoform X1 [Brassica napus]
ncbi_106347769	PREDICTED: calnexin homolog 1 [Brassica napus]
ncbi_106347777	BnaA06g21190D [Brassica napus]
ncbi_106347809	BnaC09g28290D [Brassica napus]
ncbi_106347834	PREDICTED: neurofilament heavy polypeptide [Brassica rapa]
ncbi_106347855	BnaA06g22270D [Brassica napus]
ncbi_106347876	BnaA06g22610D [Brassica napus]
ncbi_106347938	PREDICTED: beta-galactosidase 6-like [Brassica napus]
ncbi_106347948	PREDICTED: protein CHROMATIN REMODELING 24-like [Brassica napus]
ncbi_106347984	PREDICTED: protein TRANSPARENT TESTA 12-like [Brassica napus]
ncbi_106347999	PREDICTED: probable trehalose-phosphate phosphatase J [Brassica oleracea var. oleracea] [Brassica oleracea]
ncbi_106348028	BnaC03g49620D [Brassica napus]
ncbi_106348030	PREDICTED: chromatin assembly factor 1 subunit FAS2 [Brassica rapa]
ncbi_106348031	PREDICTED: protein CHROMATIN REMODELING 24-like [Brassica napus]
ncbi_106348036	PREDICTED: LOW QUALITY PROTEIN: filaggrin-2 [Brassica napus]
ncbi_106348068	PREDICTED: metacaspase-3-like [Brassica napus]
ncbi_106348098	PREDICTED: E3 ubiquitin-protein ligase FANCL-like [Brassica napus]
ncbi_106348114	PREDICTED: L-type lectin-domain containing receptor kinase IX.2-like isoform X1 [Brassica napus]
ncbi_106348119	PREDICTED: receptor-like cytosolic serine/threonine-protein kinase RBK1 [Brassica napus]
ncbi_106348129	PREDICTED: (R,S)-reticuline 7-O-methyltransferase-like [Brassica oleracea var. oleracea] [Brassica oleracea]
ncbi_106348138	PREDICTED: probable E3 ubiquitin-protein ligase ATL45 [Brassica rapa]
ncbi_106348145	BnaA03g53420D [Brassica napus]
ncbi_106348147	PREDICTED: beta-galactosidase 6-like [Brassica napus]
ncbi_106348160	PREDICTED: polyubiquitin isoform X1 [Pyrus x bretschneideri]
ncbi_106348175	PREDICTED: protein arginine N-methyltransferase 2 isoform X1 [Brassica rapa]
ncbi_106348193	PREDICTED: 60S ribosomal protein L6, mitochondrial-like [Brassica napus]
ncbi_106348214	PREDICTED: LOW QUALITY PROTEIN: phosphoserine aminotransferase 2, chloroplastic [Brassica napus]
ncbi_106348228	BnaA06g25560D [Brassica napus]
ncbi_106348250	PREDICTED: 1-aminocyclopropane-1-carboxylate oxidase-like [Brassica napus]
ncbi_106348312	PREDICTED: DNA-directed RNA polymerase III subunit rpc6 [Brassica rapa]
ncbi_106348363	PREDICTED: shaggy-related protein kinase zeta [Brassica rapa]
ncbi_106348374	PREDICTED: probable 2-oxoacid dependent dioxygenase [Brassica napus]
ncbi_106348385	PREDICTED: trigger factor-like [Brassica napus]
ncbi_106348391	PREDICTED: nucleolin 1-like isoform X1 [Brassica napus]
ncbi_106348417	PREDICTED: probable protein phosphatase 2C 25 [Brassica napus]
ncbi_106348426	PREDICTED: pathogenesis-related protein 5-like [Brassica napus]
ncbi_106348429	BnaA02g32410D [Brassica napus]
ncbi_106348458	PREDICTED: protein Brevis radix-like 2 [Brassica napus]
ncbi_106348470	BnaC06g07160D [Brassica napus]
ncbi_106348471	PREDICTED: kinesin-13A-like isoform X1 [Brassica napus]
ncbi_106348479	BnaA06g26970D [Brassica napus]
ncbi_106348508	transmembrane protein [Arabidopsis thaliana]
ncbi_106348516	PREDICTED: CBL-interacting serine/threonine-protein kinase 25-like [Brassica napus]
ncbi_106348528	PREDICTED: EIN3-binding F-box protein 2-like [Brassica napus]
ncbi_106348532	BnaA09g04540D [Brassica napus]
ncbi_106348554	PREDICTED: probable glycosyltransferase At3g07620 isoform X1 [Brassica napus]
ncbi_106348562	PREDICTED: probable disease resistance protein At5g66900 [Brassica napus]
ncbi_106348591	PREDICTED: sugar transport protein 13-like [Brassica napus]
ncbi_106348601	PREDICTED: auxilin-related protein 2-like isoform X1 [Brassica napus]
ncbi_106348667	BnaC07g27850D [Brassica napus]
ncbi_106348768	PREDICTED: phosphate transporter PHO1 homolog 5-like isoform X2 [Brassica napus]
ncbi_106348796	PREDICTED: craniofacial development protein 1-like [Brassica napus]
ncbi_106348842	PREDICTED: B3 domain-containing protein At4g34400-like [Brassica napus]
ncbi_106348914	PREDICTED: peptidyl-prolyl cis-trans isomerase FKBP15-2-like [Brassica napus]
ncbi_106348981	BnaA06g30300D [Brassica napus]
ncbi_106348999	PREDICTED: peptidyl-prolyl cis-trans isomerase FKBP15-2 [Brassica napus]
ncbi_106349072	PREDICTED: receptor-like protein 12 [Brassica napus]
ncbi_106349097	PREDICTED: protodermal factor 1 [Brassica rapa]
ncbi_106349099	PREDICTED: protodermal factor 1 [Brassica rapa]
ncbi_106349102	PREDICTED: disease resistance protein TAO1-like [Brassica rapa]
ncbi_106349110	PREDICTED: disease resistance protein TAO1-like [Brassica rapa]
ncbi_106349120	PREDICTED: BAG family molecular chaperone regulator 8, chloroplastic-like [Brassica napus]
ncbi_106349126	PREDICTED: pentatricopeptide repeat-containing protein At3g29230 [Brassica napus]
ncbi_106349134	PREDICTED: filament-like plant protein 5 [Brassica napus]
ncbi_106349142	PREDICTED: structural maintenance of chromosomes protein 4 [Brassica napus]
ncbi_106349190	BnaA09g25580D [Brassica napus]
ncbi_106349212	PREDICTED: 6-phosphogluconate dehydrogenase, decarboxylating 3 [Brassica oleracea var. oleracea] [Brassica oleracea]
ncbi_106349220	PREDICTED: mitogen-activated protein kinase 19 [Brassica napus]
ncbi_106349227	PREDICTED: probable phospholipid-transporting ATPase 8 [Brassica rapa]
ncbi_106349276	PREDICTED: trifunctional UDP-glucose 4,6-dehydratase/UDP-4-keto-6-deoxy-D-glucose 3,5-epimerase/UDP-4-keto-L-rhamnose-reductase RHM3 [Brassica napus]
ncbi_106349283	PREDICTED: protease HtpX homolog [Brassica napus]
ncbi_106349312	PREDICTED: acyltransferase-like protein At3g26840, chloroplastic isoform X1 [Brassica napus]
ncbi_106349322	PREDICTED: pentatricopeptide repeat-containing protein At3g26630, chloroplastic-like [Brassica napus]
ncbi_106349333	BnaC03g43680D [Brassica napus]
ncbi_106349346	PREDICTED: protein IQ-DOMAIN 1-like [Brassica napus]
ncbi_106349368	PREDICTED: syntaxin-121-like isoform X1 [Brassica napus]
ncbi_106349413	BnaC07g23050D [Brassica napus]
ncbi_106349417	PREDICTED: 50S ribosomal protein L15, chloroplastic-like [Brassica napus]
ncbi_106349421	PREDICTED: 50S ribosomal protein L15, chloroplastic-like [Brassica napus]
ncbi_106349451	BnaA06g35030D [Brassica napus]
ncbi_106349456	PREDICTED: probable ribose-5-phosphate isomerase 2 [Brassica napus]
ncbi_106349577	PREDICTED: GDP-mannose transporter GONST4-like, partial [Brassica napus]
ncbi_106349579	PREDICTED: uncharacterized protein LOC106349579 [Brassica napus]
ncbi_106349623	PREDICTED: transcription initiation factor TFIID subunit 15b-like [Brassica napus]
ncbi_106349645	PREDICTED: TBC1 domain family member 15-like, partial [Brassica napus]
ncbi_106349711	PREDICTED: mitogen-activated protein kinase 1-like [Brassica napus]
ncbi_106349720	PREDICTED: leucine--tRNA ligase, cytoplasmic-like [Brassica napus]
ncbi_106349745	PREDICTED: acetyl-CoA carboxylase 1-like [Brassica napus]
ncbi_106349775	PREDICTED: F-box/kelch-repeat protein At3g16740-like isoform X1 [Brassica rapa]
ncbi_106349859	BnaA06g07080D [Brassica napus]
ncbi_106349960	PREDICTED: partner of Y14 and mago [Brassica rapa]
ncbi_106350006	PREDICTED: MLO-like protein 2 [Brassica napus]
ncbi_106350086	PREDICTED: transmembrane 9 superfamily member 1 [Brassica napus]
ncbi_106350097	PREDICTED: ferredoxin-1, chloroplastic-like [Brassica napus]
ncbi_106350112	PREDICTED: coiled-coil domain-containing protein SCD2 [Brassica rapa]
ncbi_106350132	PREDICTED: phosphatidylinositol 4-phosphate 5-kinase 7-like isoform X1 [Brassica napus]
ncbi_106350215	PREDICTED: alpha-latroinsectotoxin-Lt1a-like [Brassica napus]
ncbi_106350277	PREDICTED: polygalacturonase At1g48100-like [Brassica napus]
ncbi_106350340	PREDICTED: U-box domain-containing protein 18 [Brassica oleracea var. oleracea] [Brassica oleracea]
ncbi_106350357	PREDICTED: ubiquitin-activating enzyme E1 1-like, partial [Brassica napus]
ncbi_106350408	PREDICTED: increased DNA methylation 1-like [Brassica napus]
ncbi_106350409	PREDICTED: proline-rich receptor-like protein kinase PERK13 [Brassica napus]
ncbi_106350416	PREDICTED: metacaspase-3-like [Brassica napus]
ncbi_106350457	PREDICTED: immunoglobulin A1 protease autotransporter-like [Brassica napus]
ncbi_106350490	BnaA06g06120D [Brassica napus]
ncbi_106350497	PREDICTED: protein NYNRIN-like [Brassica rapa]
ncbi_106350500	PREDICTED: 26S protease regulatory subunit 7 homolog A-like [Brassica napus]
ncbi_106350522	PREDICTED: nucleolar GTP-binding protein 1-like [Brassica napus]
ncbi_106350553	PREDICTED: LIM domain-containing protein WLIM1 [Brassica oleracea var. oleracea] [Brassica oleracea]
ncbi_106350595	BnaC05g07490D [Brassica napus]
ncbi_106350602	BnaCnng41110D [Brassica napus]
ncbi_106350803	PREDICTED: uncharacterized protein LOC106350803 [Brassica napus]
ncbi_106350804	PREDICTED: uncharacterized protein LOC106350804 [Brassica napus]
ncbi_106350824	PREDICTED: probable monodehydroascorbate reductase, cytoplasmic isoform 2 [Brassica napus]
ncbi_106350883	PREDICTED: uncharacterized protein LOC106350883 [Brassica napus]
ncbi_106350886	PREDICTED: L-type lectin-domain containing receptor kinase S.6 [Brassica napus]
ncbi_106350939	PREDICTED: nuclear poly(A) polymerase 1-like [Brassica napus]
ncbi_106350940	PREDICTED: nuclear poly(A) polymerase 1-like [Brassica napus]
ncbi_106350998	F15I1.18 [Arabidopsis thaliana]
ncbi_106351054	PREDICTED: ethylene-responsive transcription factor 4-like [Brassica napus]
ncbi_106351075	BnaA03g11660D [Brassica napus]
ncbi_106351155	PREDICTED: germin-like protein subfamily 3 member 2 [Brassica rapa]
ncbi_106351168	BnaA06g05920D [Brassica napus]
ncbi_106351169	PREDICTED: ergosterol biosynthetic protein 28 [Brassica napus]
ncbi_106351175	BnaC08g13880D [Brassica napus]
ncbi_106351324	PREDICTED: U4/U6 small nuclear ribonucleoprotein Prp31-like [Brassica napus]
ncbi_106351348	BnaCnng30950D [Brassica napus]
ncbi_106351356	PREDICTED: U-box domain-containing protein 35-like [Brassica rapa]
ncbi_106351418	PREDICTED: transcription factor bHLH117 [Brassica napus]
ncbi_106351473	PREDICTED: CTP synthase-like [Brassica napus]
ncbi_106351475	BnaA07g38330D [Brassica napus]
ncbi_106351497	PREDICTED: zinc finger A20 and AN1 domain-containing stress-associated protein 5 [Brassica rapa]
ncbi_106351506	BnaA06g14360D [Brassica napus]
ncbi_106351594	PREDICTED: cysteine proteinase inhibitor 6-like [Brassica napus]
ncbi_106351619	PREDICTED: keratinocyte-associated protein 2-like [Brassica napus]
ncbi_106351710	PREDICTED: ankyrin repeat-containing protein At3g12360-like [Brassica napus]
ncbi_106351715	Wound-responsive family protein [Arabidopsis thaliana]
ncbi_106351749	BnaA06g38970D [Brassica napus]
ncbi_106351771	PREDICTED: polygalacturonase inhibitor 1-like [Brassica rapa]
ncbi_106351816	PREDICTED: serine carboxypeptidase-like 15 [Brassica napus]
ncbi_106351886	PREDICTED: amino acid permease 4-like [Brassica napus]
ncbi_106351898	PREDICTED: DNA (cytosine-5)-methyltransferase CMT3-like [Brassica napus]
ncbi_106351910	BnaA06g23630D [Brassica napus]
ncbi_106351964	BnaC06g10300D [Brassica napus]
ncbi_106351994	PREDICTED: polyadenylate-binding protein-interacting protein 13-like [Brassica napus]
ncbi_106352047	BnaA04g17400D [Brassica napus]
ncbi_106352078	PREDICTED: heavy metal-associated isoprenylated plant protein 3-like [Brassica rapa]
ncbi_106352173	BnaA09g04080D [Brassica napus]
ncbi_106352189	PREDICTED: RNA-binding protein 38-like isoform X1 [Brassica rapa]
ncbi_106352203	PREDICTED: receptor-like protein kinase ANXUR2 [Brassica napus]
ncbi_106352255	PREDICTED: GATA transcription factor 16-like [Brassica rapa]
ncbi_106352259	BnaA06g39590D [Brassica napus]
ncbi_106352261	BnaA07g23580D [Brassica napus]
ncbi_106352295	PREDICTED: protein POLLENLESS 3-LIKE 2-like isoform X1 [Brassica napus]
ncbi_106352304	PREDICTED: purine permease 2-like [Brassica napus]
ncbi_106352340	PREDICTED: transcription factor DIVARICATA-like [Brassica napus]
ncbi_106352412	PREDICTED: mavicyanin-like [Brassica napus]
ncbi_106352487	BnaA06g36910D [Brassica napus]
ncbi_106352492	PREDICTED: QWRF motif-containing protein 9 [Brassica oleracea var. oleracea] [Brassica oleracea]
ncbi_106352501	PREDICTED: wound-induced protein 1-like [Brassica napus]
ncbi_106352531	BnaCnng08610D [Brassica napus]
ncbi_106352536	NC domain-containing protein-like protein [Arabidopsis thaliana]
ncbi_106352561	PREDICTED: pentatricopeptide repeat-containing protein At2g27800, mitochondrial-like isoform X1 [Brassica napus]
ncbi_106352608	BnaC01g08890D [Brassica napus]
ncbi_106352612	PREDICTED: histone H2B.3 [Brassica napus]
ncbi_106352613	histone H4 [Zea mays]
ncbi_106352618	BnaA07g14360D [Brassica napus]
ncbi_106352640	PREDICTED: probable S-adenosylmethionine-dependent methyltransferase At5g38100 [Brassica napus]
ncbi_106352674	PREDICTED: probable calcium-binding protein CML45 [Brassica napus]
ncbi_106352712	PREDICTED: 20S-pre-rRNA D-site endonuclease nob1-like [Brassica napus]
ncbi_106352718	BnaA07g15380D [Brassica napus]
ncbi_106352721	PREDICTED: asparagine synthetase [glutamine-hydrolyzing] [Brassica napus]
ncbi_106352725	PREDICTED: E3 ubiquitin-protein ligase RNF8-like [Brassica napus]
ncbi_106352726	PREDICTED: zinc finger CCCH domain-containing protein 42-like [Brassica napus]
ncbi_106352727	BnaC03g56440D [Brassica napus]
ncbi_106352755	tubulin beta-2 chain [Camelina sativa]
ncbi_106352793	PREDICTED: DNA-(apurinic or apyrimidinic site) lyase, chloroplastic-like isoform X2 [Brassica napus]
ncbi_106352811	PREDICTED: uncharacterized protein LOC106352811 [Brassica napus]
ncbi_106352836	BnaA07g37660D [Brassica napus]
ncbi_106352864	PREDICTED: uridine 5'-monophosphate synthase-like [Brassica napus]
ncbi_106352875	PREDICTED: 3-hydroxybutyryl-CoA dehydrogenase-like [Brassica napus]
ncbi_106352883	PREDICTED: patatin-like protein 7 [Brassica napus]
ncbi_106352992	kinase family protein [Arabidopsis lyrata subsp. lyrata] [Arabidopsis lyrata]
ncbi_106353064	PREDICTED: syntaxin-121 isoform X1 [Brassica napus]
ncbi_106353066	PREDICTED: amino acid transporter ANT1 [Brassica napus]
ncbi_106353110	PREDICTED: 40S ribosomal protein S13-2 [Brassica rapa]
ncbi_106353166	PREDICTED: exopolysaccharide phosphotransferase SCO2592-like [Brassica napus]
ncbi_106353171	haloacid dehalogenase superfamily protein [Arabidopsis lyrata subsp. lyrata] [Arabidopsis lyrata]
ncbi_106353177	GPI-anchored adhesin-like protein [Arabidopsis thaliana]
ncbi_106353231	PREDICTED: calcium-dependent protein kinase 32-like [Brassica napus]
ncbi_106353249	PREDICTED: 40S ribosomal protein S13-2 [Brassica rapa]
ncbi_106353296	PREDICTED: protein ASPARTIC PROTEASE IN GUARD CELL 1-like isoform X1 [Brassica napus]
ncbi_106353309	PREDICTED: ABC transporter B family member 21 [Brassica napus]
ncbi_106353316	PREDICTED: dnaJ protein ERDJ3B-like isoform X1 [Brassica napus]
ncbi_106353334	PREDICTED: lipoxygenase 2, chloroplastic-like [Brassica napus]
ncbi_106353341	PREDICTED: early nodulin-like protein 3 isoform X1 [Brassica rapa]
ncbi_106353355	PREDICTED: protein TOO MANY MOUTHS-like [Brassica napus]
ncbi_106353395	PREDICTED: serine/threonine-protein kinase BLUS1-like [Brassica napus]
ncbi_106353406	PREDICTED: ALA-interacting subunit 5-like isoform X1 [Brassica napus]
ncbi_106353437	PREDICTED: B-box zinc finger protein 22-like [Brassica napus]
ncbi_106353473	PREDICTED: auxin transporter-like protein 3 [Brassica napus]
ncbi_106353515	PREDICTED: caffeic acid 3-O-methyltransferase-like [Brassica oleracea var. oleracea] [Brassica oleracea]
ncbi_106353535	PREDICTED: dehydration-responsive element-binding protein 2D-like [Brassica napus]
ncbi_106353539	PREDICTED: B-box zinc finger protein 21-like [Brassica napus]
ncbi_106353598	BnaC09g31850D [Brassica napus]
ncbi_106353607	PREDICTED: 1-acyl-sn-glycerol-3-phosphate acyltransferase 3 [Brassica napus]
ncbi_106353626	PREDICTED: F-box protein At5g03100-like [Brassica napus]
ncbi_106353627	PREDICTED: transcription factor BTF3 homolog 4-like [Brassica napus]
ncbi_106353676	PREDICTED: 5-methyltetrahydropteroyltriglutamate--homocysteine methyltransferase 2-like [Brassica napus]
ncbi_106353711	PREDICTED: transcription factor BTF3 homolog 4-like [Brassica napus]
ncbi_106353712	PREDICTED: F-box protein At5g03100-like [Brassica napus]
ncbi_106353732	BnaA07g23580D [Brassica napus]
ncbi_106353744	PREDICTED: F-box/kelch-repeat protein At5g49000-like isoform X1 [Brassica rapa]
ncbi_106353745	PREDICTED: peroxidase 12-like [Brassica rapa]
ncbi_106353802	BnaA07g23720D [Brassica napus]
ncbi_106353812	PREDICTED: ABC transporter C family member 4-like [Brassica napus]
ncbi_106353901	PREDICTED: MATE efflux family protein 5-like [Brassica napus]
ncbi_106353910	PREDICTED: non-specific lipid-transfer protein 2-like [Brassica napus]
ncbi_106353914	BnaA07g26200D [Brassica napus]
ncbi_106353931	PREDICTED: probable plastidic glucose transporter 2 [Brassica rapa]
ncbi_106353939	PREDICTED: pentatricopeptide repeat-containing protein At5g50390, chloroplastic-like [Brassica napus]
ncbi_106353949	PREDICTED: transcription factor MYB1R1-like [Brassica napus]
ncbi_106353955	PREDICTED: pantothenate kinase 2-like [Brassica napus]
ncbi_106353969	PREDICTED: very-long-chain 3-oxoacyl-CoA reductase 1 [Brassica napus]
ncbi_106353973	PREDICTED: probable pectate lyase 5 [Brassica napus]
ncbi_106353975	PREDICTED: protein SIEVE ELEMENT OCCLUSION C [Brassica napus]
ncbi_106353983	BnaA03g48240D [Brassica napus]
ncbi_106354018	PREDICTED: ethylene-responsive transcription factor ERF118-like [Brassica napus]
ncbi_106354023	BnaA07g27270D [Brassica napus]
ncbi_106354025	PREDICTED: 30S ribosomal protein 3-1, chloroplastic-like [Brassica napus]
ncbi_106354070	PREDICTED: probable protein S-acyltransferase 22 [Brassica napus]
ncbi_106354073	NAC transcription factor 29-like [Brassica napus]
ncbi_106354086	PREDICTED: uncharacterized protein LOC106354086 [Brassica napus]
ncbi_106354094	PREDICTED: uridine kinase-like protein 3 isoform X1 [Brassica napus]
ncbi_106354107	PREDICTED: serine acetyltransferase 1, chloroplastic-like [Brassica napus]
ncbi_106354131	BnaA07g29160D [Brassica napus]
ncbi_106354148	PREDICTED: pentatricopeptide repeat-containing protein At1g71420-like [Brassica napus]
ncbi_106354149	PREDICTED: pentatricopeptide repeat-containing protein At1g71460, chloroplastic [Brassica napus]
ncbi_106354188	PREDICTED: ABC transporter G family member 25 [Brassica napus]
ncbi_106354200	PREDICTED: kinesin KP1-like [Brassica napus]
ncbi_106354218	PREDICTED: transmembrane protein 87B-like [Brassica napus]
ncbi_106354226	BnaA06g19560D [Brassica napus]
ncbi_106354229	PREDICTED: leiomodin-2-like [Brassica napus]
ncbi_106354231	PREDICTED: vicilin-like seed storage protein At2g18540 [Brassica rapa]
ncbi_106354232	PREDICTED: sanguinarine reductase isoform X1 [Brassica rapa]
ncbi_106354239	PREDICTED: protein phosphatase 2C 16-like [Brassica napus]
ncbi_106354241	PREDICTED: formin-like protein 20 [Brassica napus]
ncbi_106354268	PREDICTED: homeobox-leucine zipper protein HDG11-like [Brassica napus]
ncbi_106354292	BnaA02g16510D [Brassica napus]
ncbi_106354324	PREDICTED: cytosolic sulfotransferase 18-like [Brassica napus]
ncbi_106354345	PREDICTED: probable serine/threonine-protein kinase At1g54610 [Brassica napus]
ncbi_106354364	PREDICTED: cytosolic sulfotransferase 18-like [Brassica napus]
ncbi_106354384	PREDICTED: probable LRR receptor-like serine/threonine-protein kinase At1g74360 [Brassica napus]
ncbi_106354394	PREDICTED: UPF0496 protein 1-like [Brassica napus]
ncbi_106354410	PREDICTED: maltose excess protein 1, chloroplastic-like [Brassica napus]
ncbi_106354423	PREDICTED: cyclin-A1-1-like [Brassica napus]
ncbi_106354466	BnaA02g03010D [Brassica napus]
ncbi_106354497	PREDICTED: BEL1-like homeodomain protein 11 [Brassica napus]
ncbi_106354509	PREDICTED: zinc-finger homeodomain protein 5-like [Brassica napus]
ncbi_106354531	PREDICTED: protein TIFY 10B-like [Brassica napus]
ncbi_106354542	PREDICTED: uncharacterized protein At3g43530-like isoform X1 [Brassica napus]
ncbi_106354558	PREDICTED: VQ motif-containing protein 9-like [Brassica napus]
ncbi_106354597	PREDICTED: nitrate reductase [NADH], clone PBNBR1405-like [Brassica napus]
ncbi_106354639	PREDICTED: TOM1-like protein 2 [Brassica napus]
ncbi_106354665	PREDICTED: epidermis-specific secreted glycoprotein EP1-like [Brassica napus]
ncbi_106354674	PREDICTED: alpha-1,3/1,6-mannosyltransferase ALG2 [Brassica napus]
ncbi_106354699	PREDICTED: VQ motif-containing protein 10-like [Brassica napus]
ncbi_106354734	BnaA01g34810D [Brassica napus]
ncbi_106354785	BnaA07g34910D [Brassica napus]
ncbi_106354796	PREDICTED: sodium/hydrogen exchanger 6-like [Brassica napus]
ncbi_106354827	PREDICTED: aquaporin NIP6-1-like [Brassica napus]
ncbi_106354956	PREDICTED: probable serine/threonine-protein kinase WNK4 [Brassica napus]
ncbi_106355057	PREDICTED: pentatricopeptide repeat-containing protein At1g08070, chloroplastic-like [Brassica napus]
ncbi_106355177	PREDICTED: vegetative incompatibility protein HET-E-1-like [Brassica napus]
ncbi_106355180	PREDICTED: U-box domain-containing protein 6-like [Brassica napus]
ncbi_106355231	PREDICTED: pathogenesis-related protein R major form-like [Brassica napus]
ncbi_106355232	PREDICTED: UDP-glycosyltransferase 85A1-like [Brassica napus]
ncbi_106355243	PREDICTED: scarecrow-like protein 1 [Brassica napus]
ncbi_106355245	PREDICTED: rhodanese-like domain-containing protein 14, chloroplastic [Brassica napus]
ncbi_106355400	BnaC08g17450D [Brassica napus]
ncbi_106355425	PREDICTED: probable sugar phosphate/phosphate translocator At1g48230 [Brassica napus]
ncbi_106355450	PREDICTED: tryptophan synthase beta chain 2-like [Brassica napus]
ncbi_106355468	PREDICTED: asparagine synthetase [glutamine-hydrolyzing]-like [Brassica napus]
ncbi_106355541	BnaC07g42970D [Brassica napus]
ncbi_106355606	PREDICTED: uncharacterized protein LOC106355606, partial [Brassica napus]
ncbi_106355649	PREDICTED: villin-4 [Brassica rapa]
ncbi_106355654	PREDICTED: ABC transporter G family member 36-like [Brassica napus]
ncbi_106355760	PREDICTED: uncharacterized protein LOC106355760 [Brassica napus]
ncbi_106355779	PREDICTED: probable serine/threonine-protein kinase At1g01540 [Brassica oleracea var. oleracea] [Brassica oleracea]
ncbi_106355834	PREDICTED: receptor-like protein 12 [Brassica napus]
ncbi_106355986	PREDICTED: acetolactate synthase small subunit 1, chloroplastic-like [Brassica napus]
ncbi_106355991	PREDICTED: probable WRKY transcription factor 57 [Brassica oleracea var. oleracea] [Brassica oleracea]
ncbi_106356040	PREDICTED: thioredoxin reductase 2-like [Brassica napus]
ncbi_106356092	PREDICTED: protein SNOWY COTYLEDON 3-like [Brassica napus]
ncbi_106356167	PREDICTED: GATA transcription factor 20-like [Brassica rapa]
ncbi_106356191	PREDICTED: bet1-like protein At4g14600 isoform X1 [Brassica napus]
ncbi_106356214	PREDICTED: zinc finger protein ZAT12-like [Brassica napus]
ncbi_106356265	BnaA07g06820D [Brassica napus]
ncbi_106356308	BnaC09g17740D [Brassica napus]
ncbi_106356337	PREDICTED: ethylene-responsive transcription factor 11-like [Brassica napus]
ncbi_106356352	PREDICTED: ribonuclease 3-like [Brassica napus]
ncbi_106356362	BnaA07g09500D [Brassica napus]
ncbi_106356404	BnaA07g10700D [Brassica napus]
ncbi_106356419	PREDICTED: early nodulin-like protein 1 [Brassica napus]
ncbi_106356425	PREDICTED: cyclin-dependent kinase B2-2 [Brassica rapa]
ncbi_106356436	PREDICTED: auxin-responsive protein SAUR61-like [Brassica napus]
ncbi_106356519	PREDICTED: zinc finger protein AZF3-like [Brassica napus]
ncbi_106356567	BnaC03g01700D [Brassica napus]
ncbi_106356663	PREDICTED: probable ribosome biogenesis protein RLP24 [Brassica rapa]
ncbi_106356687	PIF / Ping-Pong family of plant transposase [Arabidopsis thaliana]
ncbi_106356690	PREDICTED: protein fluG-like [Brassica napus]
ncbi_106356720	PREDICTED: 60S ribosomal protein L36-2 [Brassica rapa]
ncbi_106356804	allyl alcohol dehydrogenase-like protein [Arabidopsis thaliana]
ncbi_106356854	PREDICTED: two-component response regulator ARR9-like [Brassica napus]
ncbi_106356879	PREDICTED: monothiol glutaredoxin-S6-like [Brassica rapa]
ncbi_106356921	BnaC06g38670D [Brassica napus]
ncbi_106356926	PREDICTED: uncharacterized protein LOC103830546 [Brassica rapa]
ncbi_106356948	BnaC06g21760D [Brassica napus]
ncbi_106356967	PREDICTED: GDSL esterase/lipase EXL1-like [Brassica napus]
ncbi_106356968	PREDICTED: FAM206 family protein-like [Brassica napus]
ncbi_106356987	PREDICTED: probable long-chain-alcohol O-fatty-acyltransferase 1 [Brassica napus]
ncbi_106357021	PREDICTED: histone H1.2-like [Brassica oleracea var. oleracea] [Brassica oleracea]
ncbi_106357043	BnaA07g23360D [Brassica napus]
ncbi_106357156	PREDICTED: vitellogenin [Raphanus sativus]
ncbi_106357185	PREDICTED: protein BIG GRAIN 1-like E [Brassica rapa]
ncbi_106357192	PREDICTED: CLAVATA3/ESR (CLE)-related protein 10-like [Brassica napus]
ncbi_106357222	PREDICTED: probable complex I intermediate-associated protein 30 [Brassica napus]
ncbi_106357274	BnaA07g31640D [Brassica napus]
ncbi_106357287	PREDICTED: probable polygalacturonase At3g15720 [Brassica napus]
ncbi_106357290	BnaA02g03290D [Brassica napus]
ncbi_106357318	PREDICTED: receptor-like serine/threonine-protein kinase At1g78530 [Brassica napus]
ncbi_106357342	PREDICTED: 60S ribosomal protein L30-2 [Brassica rapa]
ncbi_106357357	PREDICTED: chaperone protein dnaJ 10 [Brassica napus]
ncbi_106357371	PREDICTED: receptor-like serine/threonine-protein kinase At1g78530 [Brassica napus]
ncbi_106357400	BnaA01g05050D [Brassica napus]
ncbi_106357402	PREDICTED: early nodulin-like protein 1 [Brassica rapa]
ncbi_106357482	PREDICTED: adenylosuccinate lyase-like, partial [Brassica napus]
ncbi_106357489	PREDICTED: DNA polymerase I B, chloroplastic/mitochondrial [Brassica rapa]
ncbi_106357494	PREDICTED: glycine-rich cell wall structural protein-like [Brassica napus]
ncbi_106357511	PREDICTED: chaperonin 60 subunit beta 2, chloroplastic [Brassica napus]
ncbi_106357515	BnaA01g09280D [Brassica napus]
ncbi_106357579	PREDICTED: uncharacterized tRNA/rRNA methyltransferase MSMEG_6073/MSMEI_5913 [Brassica napus]
ncbi_106357625	PREDICTED: subtilisin-like protease SBT2.5 [Brassica napus]
ncbi_106357768	PREDICTED: cytosolic sulfotransferase 11-like [Brassica napus]
ncbi_106357769	cytosolic sulfotransferase 12-like [Brassica napus]
ncbi_106357810	PREDICTED: F-box/kelch-repeat protein At3g17530-like isoform X1 [Brassica rapa]
ncbi_106357840	PREDICTED: 60S ribosomal protein L17-1 [Brassica rapa]
ncbi_106357860	BnaAnng19050D [Brassica napus]
ncbi_106357904	transmembrane protein [Arabidopsis thaliana]
ncbi_106357916	PREDICTED: U-box domain-containing protein 18-like [Brassica napus]
ncbi_106357926	PREDICTED: polygalacturonase At1g48100-like [Brassica napus]
ncbi_106357941	PREDICTED: inactive leucine-rich repeat receptor-like serine/threonine-protein kinase At1g60630 [Brassica napus]
ncbi_106357948	PREDICTED: transmembrane 9 superfamily member 1-like [Brassica napus]
ncbi_106358010	PREDICTED: origin of replication complex subunit 1B-like isoform X1 [Brassica napus]
ncbi_106358025	PREDICTED: probable beta-1,4-xylosyltransferase IRX10 [Brassica napus]
ncbi_106358056	PREDICTED: non-classical arabinogalactan protein 31-like [Brassica napus]
ncbi_106358068	PREDICTED: vegetative incompatibility protein HET-E-1-like [Brassica napus]
ncbi_106358086	BnaA09g28020D [Brassica napus]
ncbi_106358135	PREDICTED: dynein light chain 1, cytoplasmic-like [Brassica napus]
ncbi_106358147	PREDICTED: leucine-rich repeat extensin-like protein 5 [Brassica napus]
ncbi_106358177	PREDICTED: UDP-glycosyltransferase 85A1-like [Brassica napus]
ncbi_106358186	BnaA07g10860D [Brassica napus]
ncbi_106358195	PREDICTED: scarecrow-like protein 1 [Brassica napus]
ncbi_106358211	PREDICTED: RING-H2 finger protein ATL80-like [Brassica napus]
ncbi_106358212	PREDICTED: RING-H2 finger protein ATL80-like [Brassica napus]
ncbi_106358222	PREDICTED: catalase-1-like isoform X1 [Brassica napus]
ncbi_106358231	PREDICTED: auxin-responsive protein SAUR61-like [Brassica napus]
ncbi_106358234	PREDICTED: uncharacterized protein LOC103829429 [Brassica rapa]
ncbi_106358244	PREDICTED: plastocyanin-like [Brassica napus]
ncbi_106358245	PREDICTED: auxin-responsive protein SAUR61-like [Brassica napus]
ncbi_106358246	PREDICTED: uncharacterized protein LOC103829429 [Brassica rapa]
ncbi_106358337	PREDICTED: serine/threonine-protein kinase HT1-like [Brassica napus]
ncbi_106358347	BnaA07g12340D [Brassica napus]
ncbi_106358381	PREDICTED: actin-depolymerizing factor 10 [Brassica rapa]
ncbi_106358425	BnaA01g18800D [Brassica napus]
ncbi_106358426	BnaA07g13310D [Brassica napus]
ncbi_106358442	PREDICTED: protein YLS9-like [Brassica napus]
ncbi_106358478	BnaA09g07890D [Brassica napus]
ncbi_106358495	PREDICTED: pentatricopeptide repeat-containing protein At5g66631-like [Brassica napus]
ncbi_106358500	PREDICTED: calcium uniporter protein 3, mitochondrial-like [Brassica napus]
ncbi_106358534	PREDICTED: transcription factor DIVARICATA-like [Brassica napus]
ncbi_106358536	PREDICTED: cationic amino acid transporter 6, chloroplastic-like [Brassica napus]
ncbi_106358539	PREDICTED: pentatricopeptide repeat-containing protein At5g04780-like [Brassica napus]
ncbi_106358542	PREDICTED: beta-glucosidase BoGH3B-like [Brassica napus]
ncbi_106358558	PREDICTED: RHOMBOID-like protein 2 [Brassica napus]
ncbi_106358560	BnaCnng67210D [Brassica napus]
ncbi_106358583	PREDICTED: D-3-phosphoglycerate dehydrogenase 2, chloroplastic-like [Brassica napus]
ncbi_106358592	PREDICTED: homeobox-leucine zipper protein HDG12-like [Brassica napus]
ncbi_106358618	PREDICTED: lipase-like, partial [Brassica napus]
ncbi_106358689	PREDICTED: ras-related protein RABG3d-like, partial [Brassica napus]
ncbi_106358871	PREDICTED: protein NYNRIN-like [Brassica rapa]
ncbi_106358888	PREDICTED: F-box protein At5g25290-like [Brassica napus]
ncbi_106359027	PREDICTED: keratin, type II cytoskeletal 1-like [Brassica napus]
ncbi_106359120	BnaA10g13060D [Brassica napus]
ncbi_106359180	PREDICTED: zinc finger protein ZAT10-like [Brassica napus]
ncbi_106359214	PREDICTED: uncharacterized protein LOC106359214 [Brassica napus]
ncbi_106359295	BnaA08g22390D [Brassica napus]
ncbi_106359336	PREDICTED: tetrapyrrole-binding protein, chloroplastic-like [Brassica napus]
ncbi_106359449	BnaC08g03610D [Brassica napus]
ncbi_106359569	BnaA08g29370D [Brassica napus]
ncbi_106359581	PREDICTED: monothiol glutaredoxin-S4-like [Brassica rapa]
ncbi_106359684	BnaA01g09780D [Brassica napus]
ncbi_106359714	PREDICTED: ras-related protein RABG3a [Brassica rapa]
ncbi_106359802	PREDICTED: GDSL esterase/lipase At4g30140-like [Brassica napus]
ncbi_106359807	PREDICTED: GDSL esterase/lipase At4g30140-like [Brassica napus]
ncbi_106359822	PREDICTED: ctenidin-3-like [Brassica napus]
ncbi_106359831	pyrroline-5-carboxylate reductase [Arabidopsis thaliana]
ncbi_106359856	BnaA08g15110D [Brassica napus]
ncbi_106359873	PREDICTED: auxin-induced protein 15A-like [Brassica rapa]
ncbi_106359889	PREDICTED: actin-depolymerizing factor-like [Brassica rapa]
ncbi_106359893	PREDICTED: pathogenesis-related protein PR-1-like [Brassica napus]
ncbi_106360015	PREDICTED: probable WRKY transcription factor 32 [Brassica napus]
ncbi_106360022	PREDICTED: DNA mismatch repair protein MSH2 [Brassica napus]
ncbi_106360063	PREDICTED: protein SRG1-like [Brassica napus]
ncbi_106360120	BnaAnng38020D [Brassica napus]
ncbi_106360161	PREDICTED: formin-like protein 6, partial [Brassica napus]
ncbi_106360185	PREDICTED: protein TRANSPARENT TESTA 12-like [Brassica napus]
ncbi_106360190	BnaC08g15820D [Brassica napus]
ncbi_106360242	PREDICTED: neurofilament medium polypeptide-like [Brassica rapa]
ncbi_106360279	PREDICTED: putative axial regulator YABBY 2 isoform X1 [Brassica rapa]
ncbi_106360417	BnaA08g01150D [Brassica napus]
ncbi_106360433	BnaA08g01330D [Brassica napus]
ncbi_106360486	PREDICTED: dof zinc finger protein DOF1.7-like [Brassica napus]
ncbi_106360498	BnaC03g77720D [Brassica napus]
ncbi_106360522	PREDICTED: xylosyltransferase 2-like [Brassica napus]
ncbi_106360537	BnaA08g03230D [Brassica napus]
ncbi_106360585	PREDICTED: laccase-11-like [Brassica napus]
ncbi_106360639	PREDICTED: protein FAM179B-like isoform X1 [Brassica napus]
ncbi_106360685	PREDICTED: probable purine permease 18 [Brassica napus]
ncbi_106360691	PREDICTED: transmembrane emp24 domain-containing protein p24delta4-like [Brassica napus]
ncbi_106360693	PREDICTED: polycomb group protein VERNALIZATION 2-like isoform X1 [Brassica napus]
ncbi_106360716	PREDICTED: probable leucine-rich repeat receptor-like protein kinase IMK3 [Brassica napus]
ncbi_106360771	PREDICTED: subtilisin-like protease SBT2.5 isoform X1 [Brassica napus]
ncbi_106360823	PREDICTED: ethylene-responsive transcription factor 6-like [Brassica napus]
ncbi_106360834	PREDICTED: coenzyme Q-binding protein COQ10 homolog, mitochondrial-like [Brassica napus]
ncbi_106360861	PREDICTED: UDP-N-acetylglucosamine transferase subunit ALG14 homolog isoform X1 [Brassica napus]
ncbi_106360866	PREDICTED: phytochrome E [Brassica napus]
ncbi_106360898	PREDICTED: defensin-like protein 2 [Brassica napus]
ncbi_106360908	PREDICTED: adenylosuccinate lyase-like [Brassica napus]
ncbi_106360929	BnaA01g09780D [Brassica napus]
ncbi_106360938	PREDICTED: classical arabinogalactan protein 9-like [Brassica napus]
ncbi_106360981	PREDICTED: short-chain dehydrogenase/reductase SDRA-like [Brassica napus]
ncbi_106361002	mutator-like transposase-like [Arabidopsis thaliana]
ncbi_106361011	PREDICTED: probable alkaline/neutral invertase B [Brassica napus]
ncbi_106361050	PREDICTED: CBS domain-containing protein CBSX2, chloroplastic-like [Brassica napus]
ncbi_106361066	PREDICTED: cyclin-D3-1-like [Brassica napus]
ncbi_106361067	PREDICTED: elicitor-responsive protein 3-like [Brassica napus]
ncbi_106361085	PREDICTED: probable protein phosphatase 2C 63 [Brassica oleracea var. oleracea] [Brassica oleracea]
ncbi_106361098	PREDICTED: BRASSINOSTEROID INSENSITIVE 1-associated receptor kinase 1 isoform X2 [Brassica oleracea var. oleracea] [Brassica oleracea]
ncbi_106361130	BnaA01g04310D [Brassica napus]
ncbi_106361157	PREDICTED: pathogenesis-related homeodomain protein-like [Brassica napus]
ncbi_106361178	PREDICTED: 30S ribosomal protein S1 homolog [Brassica napus]
ncbi_106361201	PREDICTED: probable L-type lectin-domain containing receptor kinase VII.2 [Brassica napus]
ncbi_106361227	PREDICTED: WEB family protein At4g27595, chloroplastic-like isoform X2 [Brassica oleracea var. oleracea] [Brassica oleracea]
ncbi_106361265	PREDICTED: protein canopy homolog 3-like [Brassica napus]
ncbi_106361268	PREDICTED: disease resistance-like protein CSA1 isoform X1 [Brassica napus]
ncbi_106361280	PREDICTED: probable E3 ubiquitin-protein ligase ATL45 [Brassica rapa]
ncbi_106361295	PREDICTED: aconitate hydratase 1-like [Brassica napus]
ncbi_106361314	BnaA08g14650D [Brassica napus]
ncbi_106361320	PREDICTED: membrane-anchored ubiquitin-fold protein 3 [Brassica rapa]
ncbi_106361368	PREDICTED: ethylene-responsive transcription factor ERF060-like [Brassica napus]
ncbi_106361374	PREDICTED: adenylyl-sulfate kinase 2, chloroplastic-like [Brassica napus]
ncbi_106361449	PREDICTED: probable histone H2A variant 3 [Brassica oleracea var. oleracea] [Brassica oleracea]
ncbi_106361454	PREDICTED: 25S rRNA (cytosine-C(5))-methyltransferase nop2-like isoform X2 [Brassica napus]
ncbi_106361459	PREDICTED: ER membrane protein complex subunit 7 homolog isoform X2 [Brassica napus]
ncbi_106361480	PREDICTED: intersectin-1-like [Brassica napus]
ncbi_106361485	PREDICTED: BAHD acyltransferase At3g29680-like [Brassica napus]
ncbi_106361503	PREDICTED: ribonucleoside-diphosphate reductase large subunit [Brassica rapa]
ncbi_106361534	PREDICTED: PI-PLC X-box domain-containing protein DDB_G0293730 [Brassica rapa]
ncbi_106361536	PREDICTED: endo-beta-1,4-xylanase Xyn10C-like [Brassica napus]
ncbi_106361539	PREDICTED: transcription repressor MYB4 [Brassica rapa]
ncbi_106361544	PREDICTED: heavy metal-associated isoprenylated plant protein 26 [Brassica rapa]
ncbi_106361561	PREDICTED: DUF21 domain-containing protein At4g14230-like [Brassica napus]
ncbi_106361565	BnaA08g17240D [Brassica napus]
ncbi_106361658	BnaA08g18060D [Brassica napus]
ncbi_106361702	PREDICTED: U4/U6 small nuclear ribonucleoprotein Prp3-like [Brassica napus]
ncbi_106361765	BnaAnng38020D [Brassica napus]
ncbi_106361819	PREDICTED: subtilisin-like protease SBT5.3 [Brassica napus]
ncbi_106361855	BnaA08g19550D [Brassica napus]
ncbi_106361856	PREDICTED: probable transmembrane ascorbate ferrireductase 4 [Brassica napus]
ncbi_106361893	PREDICTED: nuclear transport factor 2-like isoform X1 [Brassica oleracea var. oleracea] [Brassica oleracea]
ncbi_106361907	BnaC03g57790D [Brassica napus]
ncbi_106362003	PREDICTED: ras-related protein RABA6b [Brassica rapa]
ncbi_106362004	PREDICTED: nudix hydrolase 4 [Brassica rapa]
ncbi_106362006	PREDICTED: probable calcium-binding protein CML27 [Brassica napus]
ncbi_106362025	PREDICTED: hsp70-Hsp90 organizing protein 3-like [Brassica napus]
ncbi_106362036	BnaC08g08550D [Brassica napus]
ncbi_106362048	BnaA08g24540D [Brassica napus]
ncbi_106362050	BnaA08g24540D [Brassica napus]
ncbi_106362087	BnaA08g24210D [Brassica napus]
ncbi_106362120	BnaC08g16340D [Brassica napus]
ncbi_106362134	PREDICTED: endonuclease 1-like [Brassica napus]
ncbi_106362208	PREDICTED: probable protein phosphatase 2C 4 isoform X2 [Brassica oleracea var. oleracea] [Brassica oleracea]
ncbi_106362233	BnaA08g28800D [Brassica napus]
ncbi_106362263	histone H4 [Zea mays]
ncbi_106362283	PREDICTED: germination-specific cysteine protease 1-like [Brassica napus]
ncbi_106362290	PREDICTED: putative axial regulator YABBY 2 isoform X1 [Brassica rapa]
ncbi_106362312	PREDICTED: calreticulin-3-like [Brassica napus]
ncbi_106362348	PREDICTED: calreticulin-2 [Brassica napus]
ncbi_106362349	PREDICTED: histone H3.2 [Musa acuminata subsp. malaccensis] [Musa acuminata]
ncbi_106362387	PREDICTED: probable rhamnogalacturonate lyase B [Brassica oleracea var. oleracea] [Brassica oleracea]
ncbi_106362403	PREDICTED: NF-X1-type zinc finger protein NFXL1-like [Brassica napus]
ncbi_106362508	PREDICTED: histidine biosynthesis bifunctional protein hisIE, chloroplastic-like [Brassica napus]
ncbi_106362702	PREDICTED: probable helicase senataxin [Brassica napus]
ncbi_106362711	PREDICTED: formin-like protein 7 [Brassica napus]
ncbi_106362739	PREDICTED: probable disease resistance protein At5g66890 [Brassica napus]
ncbi_106362760	PREDICTED: peroxidase 32, partial [Brassica napus]
ncbi_106362857	heat shock protein -related [Brassica oleracea]
ncbi_106362862	BnaA09g14660D [Brassica napus]
ncbi_106362955	2-isopropylmalate synthase [Arabidopsis thaliana]
ncbi_106362976	PREDICTED: PI-PLC X domain-containing protein At5g67130 [Brassica rapa]
ncbi_106362987	BnaC07g29240D [Brassica napus]
ncbi_106363000	PREDICTED: uncharacterized abhydrolase domain-containing protein DDB_G0269086-like [Brassica napus]
ncbi_106363349	PREDICTED: uncharacterized protein LOC106363349 [Brassica napus]
ncbi_106363351	PREDICTED: U3 small nucleolar RNA-associated protein 20-like [Brassica napus]
ncbi_106363452	PREDICTED: peroxiredoxin-2E, chloroplastic-like [Brassica napus]
ncbi_106363672	PREDICTED: LRR receptor-like serine/threonine-protein kinase ERECTA [Brassica napus]
ncbi_106363706	PREDICTED: mitochondrial uncoupling protein 5-like [Brassica napus]
ncbi_106363861	PREDICTED: probable pectate lyase 1 isoform X1 [Brassica napus]
ncbi_106363898	BnaC05g13140D [Brassica napus]
ncbi_106363921	PREDICTED: ethylene-responsive transcription factor ERF038-like [Brassica napus]
ncbi_106363936	BnaA08g31680D [Brassica napus]
ncbi_106363984	PREDICTED: basic 7S globulin 2-like [Brassica napus]
ncbi_106363987	BnaAnng08010D [Brassica napus]
ncbi_106364022	DUF1677 family protein (DUF1677) [Arabidopsis thaliana]
ncbi_106364031	PREDICTED: cyclin-A2-1 [Brassica napus]
ncbi_106364057	PREDICTED: protein RADIALIS-like 2 [Brassica rapa]
ncbi_106364065	PREDICTED: 60S acidic ribosomal protein P1 isoform X1 [Brassica rapa]
ncbi_106364085	PREDICTED: protein BREAKING OF ASYMMETRY IN THE STOMATAL LINEAGE-like [Brassica rapa]
ncbi_106364093	PREDICTED: U-box domain-containing protein 52-like [Brassica napus]
ncbi_106364097	PREDICTED: IQ domain-containing protein IQM1 [Brassica rapa]
ncbi_106364165	PREDICTED: protein RALF-like 34 [Brassica napus]
ncbi_106364217	BnaC07g41740D [Brassica napus]
ncbi_106364257	PREDICTED: E3 ubiquitin-protein ligase RHA1B-like [Brassica napus]
ncbi_106364262	PREDICTED: C2 domain-containing protein At1g63220 [Brassica oleracea var. oleracea] [Brassica oleracea]
ncbi_106364317	PREDICTED: NAC domain-containing protein 55-like [Brassica napus]
ncbi_106364373	root hair specific 4 [Arabidopsis thaliana]
ncbi_106364463	PREDICTED: F-box protein At4g05010-like [Brassica napus]
ncbi_106364540	PREDICTED: protein EPIDERMAL PATTERNING FACTOR 2-like [Brassica napus]
ncbi_106364560	PREDICTED: phosphatidylinositol-glycan biosynthesis class F protein-like [Brassica napus]
ncbi_106364582	PREDICTED: mitogen-activated protein kinase kinase 10 isoform X1 [Brassica rapa]
ncbi_106364632	PREDICTED: glutaredoxin-C8 [Brassica rapa]
ncbi_106364697	Alba DNA/RNA-binding protein [Arabidopsis thaliana]
ncbi_106364755	BnaCnng08570D [Brassica napus]
ncbi_106364757	BnaA03g51890D [Brassica napus]
ncbi_106364852	PREDICTED: transcription factor MYB108-like [Brassica rapa]
ncbi_106364874	PREDICTED: protein YLS9-like [Brassica oleracea var. oleracea] [Brassica oleracea]
ncbi_106364896	PREDICTED: 60S ribosomal protein L17-1-like [Brassica rapa]
ncbi_106364983	PREDICTED: transcription factor PRE2-like [Brassica rapa]
ncbi_106365035	PREDICTED: RING-H2 finger protein ATL3-like [Brassica napus]
ncbi_106365064	BnaC02g45680D [Brassica napus]
ncbi_106365071	BnaA09g38210D [Brassica napus]
ncbi_106365079	expressed protein [Arabidopsis thaliana]
ncbi_106365087	BnaC08g29920D [Brassica napus]
ncbi_106365100	PREDICTED: BTB/POZ domain-containing protein POB1-like [Brassica napus]
ncbi_106365123	PREDICTED: abscisic acid receptor PYL2 [Brassica rapa]
ncbi_106365133	BnaC04g56360D [Brassica napus]
ncbi_106365188	PREDICTED: PLAT domain-containing protein 2-like [Brassica rapa]
ncbi_106365199	BnaA09g08280D [Brassica napus]
ncbi_106365286	PREDICTED: probable myosin-binding protein 5 [Brassica napus]
ncbi_106365298	PREDICTED: 1-aminocyclopropane-1-carboxylate oxidase 1-like [Brassica napus]
ncbi_106365341	PREDICTED: MADS-box transcription factor 25-like [Brassica napus]
ncbi_106365356	Restriction endonuclease, type II-like superfamily protein [Arabidopsis thaliana]
ncbi_106365510	PREDICTED: sucrose synthase 3 [Brassica napus]
ncbi_106365511	PREDICTED: endoglucanase 17 [Brassica napus]
ncbi_106365520	BnaA06g19140D [Brassica napus]
ncbi_106365534	PREDICTED: probable methyltransferase PMT13 [Brassica napus]
ncbi_106365538	PREDICTED: probable methyltransferase PMT13 [Brassica napus]
ncbi_106365619	BnaUnng05280D, partial [Brassica napus]
ncbi_106365623	BnaCnng19180D [Brassica napus]
ncbi_106365625	BnaA04g20680D [Brassica napus]
ncbi_106365642	PREDICTED: UDP-glycosyltransferase 72B1 [Brassica napus]
ncbi_106365653	PREDICTED: reticulon-like protein B7 isoform X1 [Brassica rapa]
ncbi_106365667	BnaC08g50110D [Brassica napus]
ncbi_106365726	PREDICTED: enoyl-CoA delta isomerase 3 [Brassica napus]
ncbi_106365730	PREDICTED: ammonium transporter 1 member 2 [Brassica napus]
ncbi_106365791	BnaC08g33910D [Brassica napus]
ncbi_106365792	PREDICTED: B3 domain-containing protein REM13-like [Brassica napus]
ncbi_106365822	PREDICTED: acetyl-CoA acetyltransferase, cytosolic 1 [Brassica napus]
ncbi_106365833	PREDICTED: proline dehydrogenase 1, mitochondrial-like [Brassica napus]
ncbi_106365851	PREDICTED: expansin-A5 [Brassica rapa]
ncbi_106365856	PREDICTED: basic leucine zipper 1-like [Brassica napus]
ncbi_106366026	PREDICTED: 60S ribosomal protein L13-3-like [Brassica napus]
ncbi_106366046	PREDICTED: vesicle transport protein SFT2B-like [Brassica napus]
ncbi_106366048	PREDICTED: probable LRR receptor-like serine/threonine-protein kinase At1g34110 [Brassica napus]
ncbi_106366079	PREDICTED: uncharacterized Rho GTPase-activating protein At5g61530-like [Brassica rapa]
ncbi_106366087	PREDICTED: auxin response factor 2-like [Brassica napus]
ncbi_106366103	PREDICTED: 40S ribosomal protein S20-2 [Brassica oleracea var. oleracea] [Brassica oleracea]
ncbi_106366109	Homeodomain-like superfamily protein [Arabidopsis thaliana]
ncbi_106366118	PREDICTED: origin of replication complex subunit 1B-like [Brassica napus]
ncbi_106366124	BnaA09g20660D [Brassica napus]
ncbi_106366157	PREDICTED: microtubule-associated protein TORTIFOLIA1-like [Brassica rapa]
ncbi_106366173	PREDICTED: dof zinc finger protein DOF5.6-like [Brassica napus]
ncbi_106366207	PREDICTED: cysteine-rich receptor-like protein kinase 10 isoform X1 [Brassica napus]
ncbi_106366241	PREDICTED: ultraviolet-B receptor UVR8-like [Brassica napus]
ncbi_106366250	PREDICTED: beta-ureidopropionase-like [Brassica napus]
ncbi_106366259	PREDICTED: SAL1 phosphatase-like [Brassica napus]
ncbi_106366284	BnaA07g12470D [Brassica napus]
ncbi_106366332	PREDICTED: NEP1-interacting protein-like 1 [Brassica napus]
ncbi_106366336	PREDICTED: alpha-mannosidase-like [Brassica napus]
ncbi_106366377	PREDICTED: phosphoserine aminotransferase 2, chloroplastic-like [Brassica napus]
ncbi_106366386	PREDICTED: pentatricopeptide repeat-containing protein At5g50390, chloroplastic [Brassica oleracea var. oleracea] [Brassica oleracea]
ncbi_106366421	PREDICTED: zinc finger CCCH domain-containing protein 44-like [Brassica napus]
ncbi_106366450	PREDICTED: transcription factor bHLH157-like [Brassica napus]
ncbi_106366498	PREDICTED: BTB/POZ domain-containing protein At1g63850 [Brassica napus]
ncbi_106366500	PREDICTED: protein BRANCHLESS TRICHOME [Brassica rapa]
ncbi_106366527	PREDICTED: RHOMBOID-like protein 2 [Brassica napus]
ncbi_106366529	BnaA09g12920D [Brassica napus]
ncbi_106366536	PREDICTED: pollen-specific leucine-rich repeat extensin-like protein 1 [Brassica napus]
ncbi_106366542	PREDICTED: lysine-specific histone demethylase 1 homolog 1-like [Brassica napus]
ncbi_106366554	mediator of RNA polymerase II transcription subunit [Arabidopsis thaliana]
ncbi_106366561	BnaC02g41030D [Brassica napus]
ncbi_106366562	BnaC08g16580D [Brassica napus]
ncbi_106366585	PREDICTED: MATE efflux family protein 5-like [Brassica napus]
ncbi_106366653	PREDICTED: exocyst complex component EXO70A1 [Brassica napus]
ncbi_106366694	PREDICTED: haloacid dehalogenase-like hydrolase domain-containing protein 3 [Brassica rapa]
ncbi_106366697	PREDICTED: eukaryotic translation initiation factor 5B-like [Brassica napus]
ncbi_106366703	PREDICTED: UDP-N-acetylglucosamine diphosphorylase 1-like [Brassica napus]
ncbi_106366704	BnaAnng31730D [Brassica napus]
ncbi_106366722	PREDICTED: protein ABIL4 [Brassica oleracea var. oleracea] [Brassica oleracea]
ncbi_106366731	PREDICTED: GTPase-activating protein GYP7-like [Brassica napus]
ncbi_106366768	PREDICTED: probable sucrose-phosphate synthase 2 [Brassica napus]
ncbi_106366769	BnaC03g04640D [Brassica napus]
ncbi_106366779	PREDICTED: AP2-like ethylene-responsive transcription factor TOE3 [Brassica napus]
ncbi_106366783	PREDICTED: ethylene-responsive transcription factor ERF010-like isoform X2 [Brassica napus]
ncbi_106366784	PREDICTED: probable inactive receptor kinase At5g67200 [Brassica napus]
ncbi_106366793	PREDICTED: cyclin-D3-2-like [Brassica napus]
ncbi_106366797	BnaC07g29220D [Brassica napus]
ncbi_106366817	LOB domain-containing protein 41-like [Brassica napus]
ncbi_106366835	PREDICTED: scarecrow-like protein 1 [Brassica napus]
ncbi_106366851	PREDICTED: probable UDP-3-O-acylglucosamine N-acyltransferase 2, mitochondrial [Brassica napus]
ncbi_106366864	Wound-responsive family protein [Arabidopsis thaliana]
ncbi_106366867	PREDICTED: L-type lectin-domain containing receptor kinase VII.1-like [Brassica napus]
ncbi_106366875	PREDICTED: homeobox-leucine zipper protein PROTODERMAL FACTOR 2 isoform X2 [Brassica napus]
ncbi_106366950	PREDICTED: E3 ubiquitin-protein ligase PUB23-like [Brassica rapa]
ncbi_106366970	PREDICTED: probable inactive poly [ADP-ribose] polymerase SRO1 [Brassica napus]
ncbi_106366982	PREDICTED: protein STRUBBELIG-RECEPTOR FAMILY 8-like [Brassica napus]
ncbi_106366987	PREDICTED: calcium permeable stress-gated cation channel 1 [Brassica napus]
ncbi_106367021	PREDICTED: protein TPX2 isoform X1 [Brassica napus]
ncbi_106367029	PREDICTED: zinc finger A20 and AN1 domain-containing stress-associated protein 7 [Brassica napus]
ncbi_106367031	PREDICTED: ras-related protein RABA5c-like [Brassica napus]
ncbi_106367048	BnaA09g23120D [Brassica napus]
ncbi_106367050	PREDICTED: protein PLANT CADMIUM RESISTANCE 2-like [Brassica oleracea var. oleracea] [Brassica oleracea]
ncbi_106367110	PREDICTED: proteasome subunit alpha type-5-A [Brassica rapa]
ncbi_106367112	BnaA09g24210D [Brassica napus]
ncbi_106367119	cellulose synthase-like D6 [Arabidopsis thaliana]
ncbi_106367138	PREDICTED: light-regulated protein [Brassica oleracea var. oleracea] [Brassica oleracea]
ncbi_106367174	PREDICTED: protein LONGIFOLIA 1-like [Brassica napus]
ncbi_106367178	PREDICTED: protein WVD2-like 4 isoform X2 [Raphanus sativus]
ncbi_106367197	BnaA02g02340D [Brassica napus]
ncbi_106367213	PREDICTED: high affinity nitrate transporter 2.7-like [Brassica napus]
ncbi_106367217	BnaAnng28850D [Brassica napus]
ncbi_106367226	PREDICTED: 3-isopropylmalate dehydrogenase 3, chloroplastic-like [Brassica napus]
ncbi_106367278	PREDICTED: phospholipase A1-Igamma1, chloroplastic-like isoform X1 [Brassica napus]
ncbi_106367295	BnaAnng28190D [Brassica napus]
ncbi_106367297	PREDICTED: zinc finger protein CONSTANS-LIKE 15-like [Brassica napus]
ncbi_106367310	PREDICTED: zinc finger protein ZAT10-like [Brassica napus]
ncbi_106367319	PREDICTED: 60S ribosomal protein L17-1 [Brassica rapa]
ncbi_106367335	PREDICTED: protein CHROMATIN REMODELING 24-like, partial [Brassica napus]
ncbi_106367342	PREDICTED: uncharacterized WD repeat-containing protein all2124-like [Brassica napus]
ncbi_106367351	PREDICTED: uncharacterized WD repeat-containing protein all2124-like [Brassica napus]
ncbi_106367356	PREDICTED: histone-lysine N-methyltransferase setd3-like [Brassica napus]
ncbi_106367398	PREDICTED: annexin A7-like [Brassica napus]
ncbi_106367481	PREDICTED: protein indeterminate-domain 16-like [Brassica napus]
ncbi_106367504	PREDICTED: auxin-responsive protein IAA2-like [Brassica napus]
ncbi_106367552	PREDICTED: transcription factor GTE12-like [Brassica napus]
ncbi_106367568	BnaC07g10790D [Brassica napus]
ncbi_106367579	BnaA09g54600D [Brassica napus]
ncbi_106367591	PREDICTED: UDP-glycosyltransferase 74B1 [Brassica napus]
ncbi_106367594	PREDICTED: metalloendoproteinase 3-MMP [Brassica napus]
ncbi_106367619	PREDICTED: pyrrolidone-carboxylate peptidase-like [Brassica napus]
ncbi_106367635	PREDICTED: 50S ribosomal protein HLP, mitochondrial-like [Brassica napus]
ncbi_106367728	BnaC01g44570D [Brassica napus]
ncbi_106367774	PREDICTED: trihelix transcription factor GTL2-like [Brassica napus]
ncbi_106367781	PREDICTED: myosin-11-like isoform X2 [Brassica napus]
ncbi_106367786	PREDICTED: probable pectate lyase 12 [Brassica oleracea var. oleracea] [Brassica oleracea]
ncbi_106367794	PREDICTED: F-box protein PP2-A15 [Brassica napus]
ncbi_106367811	PREDICTED: zinc finger A20 and AN1 domain-containing stress-associated protein 6-like [Brassica napus]
ncbi_106367827	PREDICTED: E3 ubiquitin-protein ligase PUB22 [Brassica rapa]
ncbi_106367844	PREDICTED: LOW QUALITY PROTEIN: 30S ribosomal protein 2, chloroplastic [Brassica napus]
ncbi_106367848	BnaA09g32570D [Brassica napus]
ncbi_106367859	PREDICTED: acyl-CoA--sterol O-acyltransferase 1 [Brassica oleracea var. oleracea] [Brassica oleracea]
ncbi_106367862	PREDICTED: probable boron transporter 7 isoform X1 [Brassica rapa]
ncbi_106367888	PREDICTED: LOW QUALITY PROTEIN: protein Jade-1-like [Brassica rapa]
ncbi_106367893	BnaC09g38380D [Brassica napus]
ncbi_106367938	PREDICTED: zinc finger A20 and AN1 domain-containing stress-associated protein 6-like [Brassica napus]
ncbi_106367941	PREDICTED: cell division protein FtsZ homolog 2-2, chloroplastic-like [Brassica napus]
ncbi_106367954	PREDICTED: staphylococcal-like nuclease CAN1 [Brassica napus]
ncbi_106367989	PREDICTED: ribosomal lysine N-methyltransferase 3-like [Brassica napus]
ncbi_106368007	BnaA06g30240D [Brassica napus]
ncbi_106368070	PREDICTED: WAT1-related protein At3g56620-like [Brassica napus]
ncbi_106368088	PREDICTED: 40S ribosomal protein S26-3 [Brassica rapa]
ncbi_106368101	PREDICTED: staphylococcal-like nuclease CAN1 [Brassica napus]
ncbi_106368121	PREDICTED: zinc finger CCCH domain-containing protein 47-like [Brassica napus]
ncbi_106368124	BnaA09g35490D [Brassica napus]
ncbi_106368136	PREDICTED: deSI-like protein At4g17486 [Brassica napus]
ncbi_106368184	PREDICTED: protein GIGAS CELL1-like [Brassica napus]
ncbi_106368204	PREDICTED: guanylate kinase 2-like [Brassica napus]
ncbi_106368205	PREDICTED: remorin-like [Brassica napus]
ncbi_106368238	PREDICTED: very-long-chain enoyl-CoA reductase-like [Brassica oleracea var. oleracea] [Brassica oleracea]
ncbi_106368304	PREDICTED: dual specificity protein kinase shkB [Brassica oleracea var. oleracea] [Brassica oleracea]
ncbi_106368307	secretion-regulating guanine nucleotide exchange factor [Arabidopsis thaliana]
ncbi_106368312	PREDICTED: probable pectinesterase/pectinesterase inhibitor 35 [Brassica napus]
ncbi_106368436	PREDICTED: protein IQ-DOMAIN 14 [Brassica napus]
ncbi_106368443	PREDICTED: villin-4-like [Brassica napus]
ncbi_106368455	PREDICTED: protein TPX2-like isoform X1 [Brassica rapa]
ncbi_106368476	PREDICTED: delta(8)-fatty-acid desaturase 1-like [Brassica napus]
ncbi_106368478	PREDICTED: ethylene-responsive transcription factor CRF6-like [Brassica napus]
ncbi_106368492	PREDICTED: serine/threonine-protein kinase ATG1-like isoform X1 [Brassica napus]
ncbi_106368524	BnaA09g39950D [Brassica napus]
ncbi_106368607	BnaC08g33910D [Brassica napus]
ncbi_106368608	BnaA09g15210D [Brassica napus]
ncbi_106368616	PREDICTED: serine/threonine-protein kinase HT1-like [Brassica napus]
ncbi_106368626	PREDICTED: transmembrane 9 superfamily member 10 [Brassica napus]
ncbi_106368659	PREDICTED: probable chlorophyll(ide) b reductase NYC1, chloroplastic [Brassica napus]
ncbi_106368674	PREDICTED: cyclin-D2-1-like isoform X1 [Brassica napus]
ncbi_106368693	PREDICTED: cinnamoyl-CoA reductase-like SNL6 [Brassica rapa]
ncbi_106368770	BnaA03g33000D [Brassica napus]
ncbi_106368785	PREDICTED: protein NUCLEAR FUSION DEFECTIVE 6, chloroplastic/mitochondrial [Brassica rapa]
ncbi_106368787	PREDICTED: mitotic checkpoint serine/threonine-protein kinase BUB1-like [Brassica napus]
ncbi_106368801	PREDICTED: mediator of DNA damage checkpoint protein 1-like [Brassica napus]
ncbi_106368811	transmembrane protein [Arabidopsis thaliana]
ncbi_106368826	PREDICTED: formate--tetrahydrofolate ligase-like [Brassica napus]
ncbi_106368848	PREDICTED: transcription termination factor MTERF15, mitochondrial-like [Brassica rapa]
ncbi_106368898	BnaA10g12250D [Brassica napus]
ncbi_106368994	PREDICTED: exocyst complex component EXO70B1-like [Brassica napus]
ncbi_106369081	PREDICTED: probable myosin-binding protein 5 [Brassica napus]
ncbi_106369110	PREDICTED: factor of DNA methylation 4-like [Brassica napus]
ncbi_106369128	PREDICTED: fucosyltransferase 6-like [Brassica oleracea var. oleracea] [Brassica oleracea]
ncbi_106369188	ATP-sulfurylase 3, chloroplastic [Brassica napus]
ncbi_106369200	PREDICTED: protein tesmin/TSO1-like CXC 2 isoform X1 [Brassica napus]
ncbi_106369205	PREDICTED: pentatricopeptide repeat-containing protein At4g14820-like [Brassica napus]
ncbi_106369240	PREDICTED: 60S ribosomal protein L23-like [Brassica rapa]
ncbi_106369254	PREDICTED: BRCA1-associated RING domain protein 1-like [Brassica napus]
ncbi_106369260	BnaC05g02230D [Brassica napus]
ncbi_106369266	PREDICTED: protein TPX2-like [Brassica napus]
ncbi_106369268	PREDICTED: probable serine/threonine-protein kinase At1g54610 [Brassica napus]
ncbi_106369273	PREDICTED: coproporphyrinogen-III oxidase 1, chloroplastic-like [Brassica napus]
ncbi_106369292	PREDICTED: E3 ubiquitin-protein ligase BAH1-like [Brassica napus]
ncbi_106369311	PREDICTED: probable cytokinin riboside 5'-monophosphate phosphoribohydrolase LOGL10 [Brassica napus]
ncbi_106369383	non-LTR retroelement reverse transcriptase-like protein [Arabidopsis thaliana]
ncbi_106369389	PREDICTED: pathogenesis-related protein 1A-like [Brassica rapa]
ncbi_106369464	PREDICTED: probable beta-1,3-galactosyltransferase 2, partial [Brassica napus]
ncbi_106369473	PREDICTED: myb-related protein MYBAS1-like [Brassica napus]
ncbi_106369497	PREDICTED: callose synthase 1 [Brassica napus]
ncbi_106369517	BnaC04g49740D [Brassica napus]
ncbi_106369584	PREDICTED: uncharacterized protein LOC106369584 [Brassica napus]
ncbi_106369593	PREDICTED: B3 domain-containing protein REM8-like [Brassica napus]
ncbi_106369605	PREDICTED: L-type lectin-domain containing receptor kinase VIII.1-like [Brassica napus]
ncbi_106369771	PREDICTED: ethylene-responsive transcription factor ABR1-like [Brassica napus]
ncbi_106369829	PREDICTED: probable prolyl 4-hydroxylase 4 [Brassica napus]
ncbi_106369839	BnaA01g01230D [Brassica napus]
ncbi_106369918	PREDICTED: uncharacterized protein LOC106369918 [Brassica napus]
ncbi_106369932	BnaC09g43970D [Brassica napus]
ncbi_106369958	BnaA10g29960D [Brassica napus]
ncbi_106369979	PREDICTED: histone H3-like centromeric protein CSE4 [Brassica napus]
ncbi_106370008	PREDICTED: importin subunit alpha-9-like [Brassica napus]
ncbi_106370017	BnaA10g26050D [Brassica napus]
ncbi_106370072	PREDICTED: WAT1-related protein At1g01070-like [Brassica napus]
ncbi_106370207	PREDICTED: 10 kDa chaperonin-like [Brassica napus]
ncbi_106370226	PREDICTED: auxin-induced protein 15A-like [Brassica oleracea var. oleracea] [Brassica oleracea]
ncbi_106370275	PREDICTED: 21 kDa protein [Brassica napus]
ncbi_106370278	PREDICTED: homeobox-leucine zipper protein HAT7-like [Raphanus sativus]
ncbi_106370289	PREDICTED: uncharacterized protein LOC106370289 [Brassica napus]
ncbi_106370296	PREDICTED: probable long-chain-alcohol O-fatty-acyltransferase 1 [Brassica napus]
ncbi_106370328	PREDICTED: NAC domain-containing protein 76 [Brassica rapa]
ncbi_106370409	PREDICTED: stress-response A/B barrel domain-containing protein At5g22580 [Brassica rapa]
ncbi_106370411	PREDICTED: UPF0481 protein At3g47200-like [Brassica napus]
ncbi_106370413	BnaCnng64380D [Brassica napus]
ncbi_106370415	PREDICTED: UPF0481 protein At3g47200-like [Brassica napus]
ncbi_106370433	PREDICTED: DNA repair protein RAD51 homolog 1-like [Brassica napus]
ncbi_106370486	PREDICTED: heat stress transcription factor B-4-like [Brassica napus]
ncbi_106370516	BnaA10g18070D [Brassica napus]
ncbi_106370527	BnaC08g21630D [Brassica napus]
ncbi_106370563	PREDICTED: transcription factor PRE2-like [Brassica oleracea var. oleracea] [Brassica oleracea]
ncbi_106370590	PREDICTED: CBS domain-containing protein CBSX2, chloroplastic-like [Brassica rapa]
ncbi_106370600	PREDICTED: pollen-specific leucine-rich repeat extensin-like protein 4 [Brassica napus]
ncbi_106370611	PREDICTED: serine/threonine-protein kinase SRK2E [Brassica rapa]
ncbi_106370668	PREDICTED: probable mitochondrial chaperone BCS1-B [Brassica napus]
ncbi_106370743	PREDICTED: 40S ribosomal protein S28-1 isoform X1 [Brassica rapa]
ncbi_106370850	PREDICTED: actin-depolymerizing factor 10 [Brassica rapa]
ncbi_106370868	PREDICTED: probable serine/threonine-protein kinase At1g01540 isoform X2 [Brassica napus]
ncbi_106370871	BnaA10g00450D [Brassica napus]
ncbi_106370876	PREDICTED: protein trichome birefringence-like 25 [Brassica napus]
ncbi_106370882	PREDICTED: transcription factor bHLH13-like isoform X1 [Brassica napus]
ncbi_106370884	PREDICTED: uncharacterized protein LOC103843199 [Brassica rapa]
ncbi_106370914	PREDICTED: probable glycerol-3-phosphate acyltransferase 2 [Brassica napus]
ncbi_106370920	PREDICTED: translocase of chloroplast 33, chloroplastic [Brassica napus]
ncbi_106371015	PREDICTED: BTB/POZ domain-containing protein At1g04390-like isoform X1 [Brassica napus]
ncbi_106371054	PREDICTED: ATPase family AAA domain-containing protein 1-like isoform X1 [Brassica oleracea var. oleracea] [Brassica oleracea]
ncbi_106371056	PREDICTED: alcohol dehydrogenase-like 2 [Brassica napus]
ncbi_106371062	BnaA08g03640D [Brassica napus]
ncbi_106371076	PREDICTED: peroxidase 3-like [Brassica rapa]
ncbi_106371077	PREDICTED: homeobox-leucine zipper protein HDG2 [Brassica napus]
ncbi_106371083	PREDICTED: probable beta-1,3-galactosyltransferase 2 isoform X1 [Brassica napus]
ncbi_106371121	PREDICTED: probable calcium-binding protein CML30 [Brassica napus]
ncbi_106371123	PREDICTED: vacuolar amino acid transporter 1-like [Brassica rapa]
ncbi_106371146	BnaA10g04100D [Brassica napus]
ncbi_106371208	PREDICTED: axial regulator YABBY 1-like [Brassica napus]
ncbi_106371215	PREDICTED: protein transport protein Sec61 subunit beta-like [Brassica napus]
ncbi_106371228	PREDICTED: probable ADP-ribosylation factor GTPase-activating protein AGD14 [Brassica napus]
ncbi_106371230	PREDICTED: protein translation factor SUI1 homolog [Brassica oleracea var. oleracea] [Brassica oleracea]
ncbi_106371340	BnaC08g34730D [Brassica napus]
ncbi_106371358	PREDICTED: asparagine synthetase [glutamine-hydrolyzing]-like [Brassica napus]
ncbi_106371395	PREDICTED: early nodulin-like protein 1 [Brassica rapa]
ncbi_106371440	BnaC04g27320D [Brassica napus]
ncbi_106371452	PREDICTED: probable sugar phosphate/phosphate translocator At2g25520 [Brassica napus]
ncbi_106371469	BnaC01g09100D [Brassica napus]
ncbi_106371471	PREDICTED: 60S ribosomal protein L31-3 [Brassica rapa]
ncbi_106371480	PREDICTED: serine acetyltransferase 5-like [Brassica napus]
ncbi_106371547	PREDICTED: E3 ubiquitin-protein ligase XBAT32-like isoform X1 [Brassica napus]
ncbi_106371576	PREDICTED: glycerophosphodiester phosphodiesterase GDPDL7-like [Brassica napus]
ncbi_106371617	PREDICTED: 60S ribosomal protein L12-3 [Brassica rapa]
ncbi_106371692	BnaA01g04880D [Brassica napus]
ncbi_106371695	PREDICTED: bifunctional aspartokinase/homoserine dehydrogenase 1-like [Brassica napus]
ncbi_106371702	PREDICTED: beta-glucosidase BoGH3B-like [Brassica napus]
ncbi_106371711	BnaA10g14740D [Brassica napus]
ncbi_106371723	PREDICTED: protein trichome birefringence-like 5 [Brassica napus]
ncbi_106371781	PREDICTED: F-box protein At3g26010-like [Brassica rapa]
ncbi_106371792	PREDICTED: probable pectinesterase 53 [Brassica rapa]
ncbi_106371804	PREDICTED: translation initiation factor eIF-2B subunit gamma-like [Brassica napus]
ncbi_106371805	PREDICTED: probable mediator of RNA polymerase II transcription subunit 19b [Brassica napus]
ncbi_106371886	PREDICTED: transmembrane protein 136 [Brassica rapa]
ncbi_106371887	PREDICTED: DNA replication licensing factor MCM2-like isoform X1 [Brassica napus]
ncbi_106371928	PREDICTED: acyl-CoA-binding domain-containing protein 4-like [Brassica napus]
ncbi_106371929	PREDICTED: zinc finger CCCH domain-containing protein 58-like [Brassica napus]
ncbi_106372046	PREDICTED: E3 ubiquitin-protein ligase SINA-like 2 isoform X1 [Brassica oleracea var. oleracea] [Brassica oleracea]
ncbi_106372052	PREDICTED: HVA22-like protein c isoform X2 [Brassica napus]
ncbi_106372088	PREDICTED: 60S ribosomal protein L28-2-like [Brassica napus]
ncbi_106372117	BnaC02g05720D [Brassica napus]
ncbi_106372145	BnaA10g18870D [Brassica napus]
ncbi_106372183	PREDICTED: endo-1,3(4)-beta-glucanase 2-like [Brassica napus]
ncbi_106372206	BnaC09g41570D [Brassica napus]
ncbi_106372221	BnaC09g41460D [Brassica napus]
ncbi_106372288	PREDICTED: uncharacterized protein LOC106372288 [Brassica napus]
ncbi_106372333	PREDICTED: callose synthase 3-like [Brassica napus]
ncbi_106372382	PREDICTED: callose synthase 3-like [Brassica napus]
ncbi_106372391	PREDICTED: glucose-6-phosphate 1-dehydrogenase 2, chloroplastic-like [Brassica napus]
ncbi_106372397	PREDICTED: caffeoylshikimate esterase-like [Brassica napus]
ncbi_106372481	PREDICTED: alpha-hydroxynitrile lyase [Brassica napus]
ncbi_106372514	BnaCnng10440D [Brassica napus]
ncbi_106372529	PREDICTED: WRKY transcription factor 18-like isoform X1 [Brassica napus]
ncbi_106372540	PREDICTED: zinc finger protein ZAT6-like [Brassica napus]
ncbi_106372557	PREDICTED: ABC transporter C family member 7 [Brassica oleracea var. oleracea] [Brassica oleracea]
ncbi_106372563	BnaA10g27420D [Brassica napus]
ncbi_106372623	BnaA10g26700D [Brassica napus]
ncbi_106372692	PREDICTED: zinc finger protein ZAT6 isoform X2 [Brassica napus]
ncbi_106372705	PREDICTED: extensin-like isoform X1 [Brassica napus]
ncbi_106372714	PREDICTED: mitochondrial aspartate-glutamate transporter AGC1 [Brassica oleracea var. oleracea] [Brassica oleracea]
ncbi_106372746	PREDICTED: sister chromatid cohesion 1 protein 2-like isoform X1 [Brassica napus]
ncbi_106372752	PREDICTED: protein SSUH2 homolog [Brassica napus]
ncbi_106372879	PREDICTED: ethylene-responsive transcription factor ERF060-like [Brassica napus]
ncbi_106373143	PREDICTED: glucan endo-1,3-beta-glucosidase 14-like [Brassica napus]
ncbi_106373279	PREDICTED: pyrophosphate--fructose 6-phosphate 1-phosphotransferase subunit beta 1-like [Brassica napus]
ncbi_106373633	cytochrome-c oxidase/ electron carrier [Arabidopsis thaliana]
ncbi_106373717	PREDICTED: enoyl-CoA delta isomerase 1, peroxisomal-like [Brassica napus]
ncbi_106373758	BnaCnng06910D [Brassica napus]
ncbi_106373760	BnaA09g12990D [Brassica napus]
ncbi_106373848	PREDICTED: transcription and mRNA export factor SUS1-like [Brassica oleracea var. oleracea] [Brassica oleracea]
ncbi_106373871	PREDICTED: classical arabinogalactan protein 3-like [Brassica napus]
ncbi_106373965	PREDICTED: delta-1-pyrroline-5-carboxylate synthase A-like [Brassica napus]
ncbi_106374182	PREDICTED: AP-1 complex subunit sigma-1-like [Brassica napus]
ncbi_106374245	BnaC01g07980D [Brassica napus]
ncbi_106374340	PREDICTED: glucan endo-1,3-beta-glucosidase 14-like [Brassica napus]
ncbi_106374373	SNARE associated Golgi protein family [Arabidopsis thaliana]
ncbi_106374383	PREDICTED: auxin-responsive protein SAUR36-like [Brassica napus]
ncbi_106374444	BnaA01g11960D [Brassica napus]
ncbi_106374447	PREDICTED: tetraspanin-5 [Brassica napus]
ncbi_106374496	PREDICTED: transcription factor TRY-like [Brassica oleracea var. oleracea] [Brassica oleracea]
ncbi_106374497	PREDICTED: ethylene-responsive transcription factor CRF4-like [Brassica napus]
ncbi_106374518	PREDICTED: uncharacterized protein LOC106414929 [Brassica napus]
ncbi_106374527	PREDICTED: F-box protein SKIP19-like [Brassica napus]
ncbi_106374539	PREDICTED: phytosulfokines 1-like [Brassica rapa]
ncbi_106374570	PREDICTED: F-box protein VBF-like isoform X1 [Brassica oleracea var. oleracea] [Brassica oleracea]
ncbi_106374660	BnaC03g63750D [Brassica napus]
ncbi_106374666	PREDICTED: U-box domain-containing protein 21-like [Brassica napus]
ncbi_106374704	BnaC09g51090D [Brassica napus]
ncbi_106374722	PREDICTED: F-box protein VBF-like isoform X1 [Brassica oleracea var. oleracea] [Brassica oleracea]
ncbi_106374754	BnaA01g21730D [Brassica napus]
ncbi_106374817	BnaC07g09740D [Brassica napus]
ncbi_106374844	PREDICTED: CRIB domain-containing protein RIC9-like [Brassica napus]
ncbi_106374878	PREDICTED: mavicyanin-like [Brassica napus]
ncbi_106374882	PREDICTED: serine/threonine-protein kinase CDG1 [Brassica oleracea var. oleracea] [Brassica oleracea]
ncbi_106374911	PREDICTED: mitochondrial import inner membrane translocase subunit TIM8-like [Brassica rapa]
ncbi_106374984	PREDICTED: chaperone protein dnaJ 10-like [Brassica napus]
ncbi_106375007	PREDICTED: 40S ribosomal protein S26-3-like [Brassica oleracea var. oleracea] [Brassica oleracea]
ncbi_106375077	PREDICTED: autophagy-related protein 11-like [Brassica napus]
ncbi_106375124	PREDICTED: protein GLUTAMINE DUMPER 2-like [Brassica napus]
ncbi_106375190	BnaC01g07600D [Brassica napus]
ncbi_106375227	PREDICTED: OTU domain-containing protein 6B-like [Brassica napus]
ncbi_106375231	PREDICTED: glutaredoxin-C14-like [Brassica napus]
ncbi_106375257	calcium-dependent protein kinase 5 [Brassica napus]
ncbi_106375328	PREDICTED: ethylene-responsive transcription factor ERF043-like [Brassica napus]
ncbi_106375369	BnaAnng28360D [Brassica napus]
ncbi_106375378	PREDICTED: uncharacterized protein LOC106303901 [Brassica oleracea var. oleracea] [Brassica oleracea]
ncbi_106375385	PREDICTED: dnaJ homolog subfamily C member 2 [Brassica oleracea var. oleracea] [Brassica oleracea]
ncbi_106375394	PREDICTED: early nodulin-like protein 1 [Brassica napus]
ncbi_106375396	PREDICTED: BTB/POZ domain-containing protein NPY1-like [Brassica napus]
ncbi_106375426	PREDICTED: uncharacterized protein LOC106375426 [Brassica napus]
ncbi_106375447	PREDICTED: RING-H2 finger protein ATL13-like [Brassica napus]
ncbi_106375460	PREDICTED: zinc finger CCCH domain-containing protein 49-like [Brassica napus]
ncbi_106375470	PREDICTED: myosin-binding protein 7-like [Brassica napus]
ncbi_106375473	BnaAnng31730D [Brassica napus]
ncbi_106375558	PREDICTED: DNA topoisomerase 2 [Brassica napus]
ncbi_106375567	PREDICTED: transcription factor bHLH119-like isoform X1 [Brassica napus]
ncbi_106375587	PREDICTED: flotillin-like protein 3 [Brassica oleracea var. oleracea] [Brassica oleracea]
ncbi_106375627	PREDICTED: probable DNA primase large subunit [Brassica napus]
ncbi_106375678	transmembrane protein [Arabidopsis thaliana]
ncbi_106375691	PREDICTED: reticuline oxidase-like protein [Brassica napus]
ncbi_106375703	PREDICTED: CTP synthase [Brassica oleracea var. oleracea] [Brassica oleracea]
ncbi_106375726	PREDICTED: vacuolar protein sorting-associated protein 28 homolog 1 [Brassica oleracea var. oleracea] [Brassica oleracea]
ncbi_106375738	PREDICTED: ACT domain-containing protein ACR7-like [Brassica napus]
ncbi_106375772	PREDICTED: protein EPIDERMAL PATTERNING FACTOR 2-like isoform X1 [Brassica napus]
ncbi_106375781	BnaA03g46890D [Brassica napus]
ncbi_106375789	PREDICTED: protein STICHEL-like 2 isoform X1 [Brassica napus]
ncbi_106375820	PREDICTED: DNA ligase 1-like [Brassica oleracea var. oleracea] [Brassica oleracea]
ncbi_106375829	PREDICTED: UDP-glycosyltransferase 73C5-like [Brassica oleracea var. oleracea] [Brassica oleracea]
ncbi_106375836	BnaC04g44020D [Brassica napus]
ncbi_106375897	PREDICTED: calcium-binding protein PBP1-like [Brassica napus]
ncbi_106375934	BnaCnng34540D [Brassica napus]
ncbi_106375987	PREDICTED: high mobility group B protein 6-like [Brassica napus]
ncbi_106376003	PREDICTED: cellulose synthase-like protein G2 isoform X1 [Brassica napus]
ncbi_106376020	PREDICTED: thaumatin-like protein 1b [Brassica oleracea var. oleracea] [Brassica oleracea]
ncbi_106376023	PREDICTED: F-box protein GID2-like isoform X1 [Brassica napus]
ncbi_106376025	PREDICTED: 3-oxo-Delta(4,5)-steroid 5-beta-reductase [Brassica napus]
ncbi_106376057	PREDICTED: surfeit locus protein 6-like [Brassica napus]
ncbi_106376058	PREDICTED: peptide chain release factor PrfB2, chloroplastic-like [Brassica napus]
ncbi_106376069	PREDICTED: peroxidase 43 [Brassica napus]
ncbi_106376087	PREDICTED: indole-3-acetic acid-amido synthetase GH3.5-like [Brassica napus]
ncbi_106376088	PREDICTED: calcium-binding protein PBP1-like [Brassica napus]
ncbi_106376140	PREDICTED: transcription factor TRY-like [Brassica oleracea var. oleracea] [Brassica oleracea]
ncbi_106376148	PREDICTED: WAT1-related protein At4g28040 [Brassica napus]
ncbi_106376175	PREDICTED: palmitoyl-protein thioesterase 3-like [Brassica napus]
ncbi_106376197	PREDICTED: receptor-like kinase TMK3 [Brassica napus]
ncbi_106376208	PREDICTED: 1-aminocyclopropane-1-carboxylate oxidase 1-like [Brassica oleracea var. oleracea] [Brassica oleracea]
ncbi_106376246	PREDICTED: major latex allergen Hev b 5-like [Brassica napus]
ncbi_106376252	PREDICTED: pyrophosphate--fructose 6-phosphate 1-phosphotransferase subunit beta 1-like [Brassica napus]
ncbi_106376270	nuclease [Arabidopsis thaliana]
ncbi_106376331	PREDICTED: MLP-like protein 328 [Brassica oleracea var. oleracea] [Brassica oleracea]
ncbi_106376365	PREDICTED: xyloglucan 6-xylosyltransferase 1 [Brassica oleracea var. oleracea] [Brassica oleracea]
ncbi_106376366	PREDICTED: glutathione S-transferase F13 [Brassica napus]
ncbi_106376385	PREDICTED: L-type lectin-domain containing receptor kinase VII.1 [Brassica oleracea var. oleracea] [Brassica oleracea]
ncbi_106376393	PREDICTED: 36.4 kDa proline-rich protein-like [Brassica napus]
ncbi_106376406	PREDICTED: uncharacterized protein LOC106376406 isoform X1 [Brassica napus]
ncbi_106376413	PREDICTED: beta-glucosidase BoGH3B-like [Brassica napus]
ncbi_106376448	PREDICTED: scarecrow-like protein 1 [Brassica napus]
ncbi_106376460	PREDICTED: scarecrow-like protein 30 isoform X1 [Brassica oleracea var. oleracea] [Brassica oleracea]
ncbi_106376473	PREDICTED: DNA primase small subunit-like [Brassica napus]
ncbi_106376539	PREDICTED: somatic embryogenesis receptor kinase 4-like [Brassica napus]
ncbi_106376561	PREDICTED: cytochrome P450 71A23-like [Brassica oleracea var. oleracea] [Brassica oleracea]
ncbi_106376583	PREDICTED: pentatricopeptide repeat-containing protein At3g48810-like [Brassica napus]
ncbi_106376590	PREDICTED: 26.5 kDa heat shock protein, mitochondrial-like [Brassica napus]
ncbi_106376591	PREDICTED: 21 kDa protein-like [Brassica napus]
ncbi_106376593	PREDICTED: 20 kDa chaperonin, chloroplastic-like [Brassica napus]
ncbi_106376637	PREDICTED: pentatricopeptide repeat-containing protein At5g42310, mitochondrial-like isoform X1 [Pyrus x bretschneideri]
ncbi_106376720	PREDICTED: pollen receptor-like kinase 3 [Brassica napus]
ncbi_106376744	PREDICTED: probable disease resistance protein At1g59620 [Brassica napus]
ncbi_106376751	BnaA08g01330D [Brassica napus]
ncbi_106376755	PREDICTED: formin-like protein 7 [Brassica napus]
ncbi_106376758	PREDICTED: zinc finger protein AZF1-like [Brassica rapa]
ncbi_106376770	PREDICTED: 60S ribosomal protein L3-2 [Brassica napus]
ncbi_106376775	PREDICTED: replication protein A 70 kDa DNA-binding subunit B-like [Brassica napus]
ncbi_106376776	PREDICTED: replication protein A 70 kDa DNA-binding subunit B-like [Brassica napus]
ncbi_106376830	PREDICTED: kinesin KP1-like [Brassica napus]
ncbi_106376862	PREDICTED: transmembrane protein 87A-like [Brassica napus]
ncbi_106376964	PREDICTED: protease HtpX homolog [Brassica oleracea var. oleracea] [Brassica oleracea]
ncbi_106376988	PREDICTED: tryptophan synthase beta chain 2-like [Brassica napus]
ncbi_106376996	PREDICTED: aspartic proteinase A3 isoform X1 [Brassica napus]
ncbi_106377013	PREDICTED: sugar transporter ERD6 [Brassica napus]
ncbi_106377027	PREDICTED: pentatricopeptide repeat-containing protein At1g08610-like [Brassica napus]
ncbi_106377052	BnaC08g28850D [Brassica napus]
ncbi_106377063	PREDICTED: protein NtpR-like [Brassica napus]
ncbi_106377093	PREDICTED: neurofilament heavy polypeptide-like [Brassica napus]
ncbi_106377095	PREDICTED: protein GPR107-like isoform X2 [Brassica oleracea var. oleracea] [Brassica oleracea]
ncbi_106377112	PREDICTED: endoglucanase 11-like [Brassica napus]
ncbi_106377129	BnaC03g00810D [Brassica napus]
ncbi_106377130	PREDICTED: B-box zinc finger protein 21-like [Brassica napus]
ncbi_106377142	PREDICTED: 40S ribosomal protein S17-3 [Brassica napus]
ncbi_106377176	PREDICTED: reticulon-like protein B8 isoform X1 [Brassica rapa]
ncbi_106377268	PREDICTED: methylthioalkylmalate synthase 2, chloroplastic-like isoform X2 [Brassica napus]
ncbi_106377299	BnaC03g69570D [Brassica napus]
ncbi_106377327	PREDICTED: exocyst complex component EXO70A1-like isoform X1 [Brassica napus]
ncbi_106377331	F15I1.22 [Arabidopsis thaliana]
ncbi_106377337	BnaC08g46080D [Brassica napus]
ncbi_106377365	BnaCnng08570D [Brassica napus]
ncbi_106377415	BnaCnng35800D [Brassica napus]
ncbi_106377423	PREDICTED: probable sucrose-phosphate synthase 2 [Brassica napus]
ncbi_106377426	PREDICTED: chaperone protein dnaJ 11, chloroplastic-like [Brassica napus]
ncbi_106377442	PREDICTED: sterol 14-demethylase-like [Brassica napus]
ncbi_106377444	BnaA10g05050D [Brassica napus]
ncbi_106377451	PREDICTED: triacylglycerol lipase SDP1-like [Brassica oleracea var. oleracea] [Brassica oleracea]
ncbi_106377456	probable WRKY transcription factor 4 [Brassica napus]
ncbi_106377468	PREDICTED: dr1-associated corepressor-like [Brassica napus]
ncbi_106377477	PREDICTED: DNA-damage-repair/toleration protein DRT100 [Brassica napus]
ncbi_106377478	PREDICTED: zinc finger A20 and AN1 domain-containing stress-associated protein 5 [Brassica oleracea var. oleracea] [Brassica oleracea]
ncbi_106377494	PREDICTED: serpin-Z1-like [Brassica napus]
ncbi_106377508	PREDICTED: ABC transporter C family member 3 isoform X1 [Brassica napus]
ncbi_106377509	PREDICTED: protein STRUBBELIG-RECEPTOR FAMILY 4 [Brassica napus]
ncbi_106377528	PREDICTED: vacuolar cation/proton exchanger 2-like [Brassica napus]
ncbi_106377538	BnaC02g11800D [Brassica napus]
ncbi_106377562	Sn1-specific diacylglycerol lipase alpha [Noccaea caerulescens]
ncbi_106377568	PREDICTED: dnaJ homolog subfamily B member 8-like [Brassica napus]
ncbi_106377580	PREDICTED: cyclin-A2-4-like [Brassica oleracea var. oleracea] [Brassica oleracea]
ncbi_106377637	BnaAnng10090D [Brassica napus]
ncbi_106377653	PREDICTED: E3 ubiquitin-protein ligase RHA1B-like [Brassica rapa]
ncbi_106377686	PREDICTED: ATP synthase subunit beta-2, mitochondrial [Brassica napus]
ncbi_106377735	retroelement pol polyprotein-like [Arabidopsis thaliana]
ncbi_106377789	PREDICTED: protein NYNRIN-like [Brassica rapa]
ncbi_106377948	BnaA03g59760D [Brassica napus]
ncbi_106378107	PREDICTED: signal recognition particle 54 kDa protein 3-like [Brassica napus]
ncbi_106378381	pyrroline-5-carboxylate reductase [Arabidopsis thaliana]
ncbi_106378579	BnaC03g60570D [Brassica napus]
ncbi_106378600	PREDICTED: ethylene-responsive transcription factor 1B-like [Brassica napus]
ncbi_106378797	BnaA07g38690D [Brassica napus]
ncbi_106378935	BnaC03g60730D [Brassica napus]
ncbi_106379075	PREDICTED: beta-galactosidase 6-like [Brassica napus]
ncbi_106379100	spindle assembly abnormal protein (DUF620) [Arabidopsis thaliana]
ncbi_106379117	PREDICTED: exocyst complex component EXO70B1-like [Brassica oleracea var. oleracea] [Brassica oleracea]
ncbi_106379142	PREDICTED: NAC domain-containing protein 100-like [Brassica napus]
ncbi_106379167	PREDICTED: 40S ribosomal protein S21-2-like [Brassica rapa]
ncbi_106379175	proline-rich nuclear receptor coactivator [Arabidopsis thaliana]
ncbi_106379229	PREDICTED: cysteine proteinase inhibitor 1 [Brassica oleracea var. oleracea] [Brassica oleracea]
ncbi_106379236	BnaC02g04080D [Brassica napus]
ncbi_106379266	BnaA02g08970D [Brassica napus]
ncbi_106379304	PREDICTED: RPM1-interacting protein 4-like [Brassica napus]
ncbi_106379305	PREDICTED: beta-glucosidase 9-like [Brassica rapa]
ncbi_106379354	BnaCnng68150D [Brassica napus]
ncbi_106379398	BnaA01g31830D [Brassica napus]
ncbi_106379472	PREDICTED: 60S ribosomal protein L35a-1 [Brassica rapa]
ncbi_106379504	BnaC01g10160D [Brassica napus]
ncbi_106379529	PREDICTED: origin of replication complex subunit 6 [Brassica oleracea var. oleracea] [Brassica oleracea]
ncbi_106379571	PREDICTED: agamous-like MADS-box protein AGL80 [Brassica rapa]
ncbi_106379645	PREDICTED: uncharacterized protein LOC106379645 [Brassica napus]
ncbi_106379662	BnaA09g37490D [Brassica napus]
ncbi_106379757	PREDICTED: LYR motif-containing protein At3g19508-like [Brassica rapa]
ncbi_106379783	PREDICTED: non-classical arabinogalactan protein 30-like [Brassica oleracea var. oleracea] [Brassica oleracea]
ncbi_106379871	PREDICTED: ninja-family protein AFP3-like [Brassica oleracea var. oleracea] [Brassica oleracea]
ncbi_106379904	PREDICTED: cyclin-SDS-like [Brassica napus]
ncbi_106379944	PREDICTED: mitogen-activated protein kinase kinase kinase NPK1 [Brassica oleracea var. oleracea] [Brassica oleracea]
ncbi_106380031	PREDICTED: 40S ribosomal protein S21-2 [Brassica rapa]
ncbi_106380032	PREDICTED: 40S ribosomal protein S21-2-like [Brassica oleracea var. oleracea] [Brassica oleracea]
ncbi_106380042	PREDICTED: UDP-glycosyltransferase 73C7-like [Brassica napus]
ncbi_106380075	PREDICTED: B3 domain-containing protein At5g25470-like [Brassica oleracea var. oleracea] [Brassica oleracea]
ncbi_106380078	PREDICTED: ras-related protein RABA1g-like [Brassica napus]
ncbi_106380094	PREDICTED: squalene epoxidase 5-like [Brassica napus]
ncbi_106380098	PREDICTED: pectin acetylesterase 9-like [Brassica napus]
ncbi_106380159	PREDICTED: elicitor peptide 3-like [Brassica napus]
ncbi_106380457	BnaAnng10090D [Brassica napus]
ncbi_106380468	PREDICTED: DNA replication licensing factor MCM2 [Brassica napus]
ncbi_106380516	PREDICTED: diacylglycerol kinase 1 [Brassica oleracea var. oleracea] [Brassica oleracea]
ncbi_106380578	BnaA05g10720D [Brassica napus]
ncbi_106380621	PREDICTED: protein WEAK CHLOROPLAST MOVEMENT UNDER BLUE LIGHT-like 2 [Brassica napus]
ncbi_106380654	PREDICTED: cyclin-D3-1-like [Brassica oleracea var. oleracea] [Brassica oleracea]
ncbi_106380655	PREDICTED: elicitor-responsive protein 3-like [Brassica napus]
ncbi_106380668	PREDICTED: pectinesterase/pectinesterase inhibitor 3-like [Brassica napus]
ncbi_106380672	PREDICTED: squamosa promoter-binding-like protein 5 [Brassica napus]
ncbi_106380704	PREDICTED: protein PHR1-LIKE 1-like isoform X1 [Brassica napus]
ncbi_106380718	PREDICTED: probable receptor-like protein kinase At5g20050 [Brassica rapa]
ncbi_106380803	BnaA01g28510D [Brassica napus]
ncbi_106380806	PREDICTED: calcium-dependent protein kinase 17-like [Brassica oleracea var. oleracea] [Brassica oleracea]
ncbi_106380836	PREDICTED: folylpolyglutamate synthase-like isoform X1 [Brassica napus]
ncbi_106380862	PREDICTED: lipoxygenase 2, chloroplastic-like [Brassica napus]
ncbi_106380883	PREDICTED: inactive beta-amylase 4, chloroplastic [Brassica napus]
ncbi_106380891	BnaAnng22260D [Brassica napus]
ncbi_106380892	PREDICTED: myosin-2 heavy chain-like [Brassica napus]
ncbi_106380975	PREDICTED: cell division control protein 45 homolog isoform X1 [Brassica napus]
ncbi_106380980	BnaC05g10140D [Brassica napus]
ncbi_106381025	PREDICTED: nitrile-specifier protein 2-like [Brassica napus]
ncbi_106381109	histone H4 [Zea mays]
ncbi_106381112	PREDICTED: histone H2B.3 isoform X2 [Brassica napus]
ncbi_106381115	PREDICTED: probable protein phosphatase 2C 15 [Brassica napus]
ncbi_106381128	PREDICTED: mediator of RNA polymerase II transcription subunit 23-like [Brassica napus]
ncbi_106381130	BnaC02g17620D [Brassica napus]
ncbi_106381182	glycosyl transferase family 1 protein [Arabidopsis lyrata subsp. lyrata] [Arabidopsis lyrata]
ncbi_106381211	BnaC03g30350D [Brassica napus]
ncbi_106381227	PREDICTED: cytosolic sulfotransferase 16-like [Brassica napus]
ncbi_106381262	PREDICTED: aquaporin TIP3-1-like [Brassica napus]
ncbi_106381281	PREDICTED: protein HOTHEAD-like [Brassica napus]
ncbi_106381285	PREDICTED: nuclear transcription factor Y subunit A-3-like [Brassica napus]
ncbi_106381294	Protein kinase superfamily protein [Arabidopsis thaliana]
ncbi_106381307	mitogen-activated protein kinase kinase 9-like [Brassica napus]
ncbi_106381308	PREDICTED: nudix hydrolase 21, chloroplastic-like [Brassica napus]
ncbi_106381391	PREDICTED: L-ascorbate oxidase homolog [Brassica napus]
ncbi_106381411	PREDICTED: probable serine/threonine-protein kinase NAK [Brassica napus]
ncbi_106381565	PREDICTED: probable 37S ribosomal protein S28, mitochondrial [Brassica napus]
ncbi_106381587	PREDICTED: origin of replication complex subunit 1B-like [Brassica oleracea var. oleracea] [Brassica oleracea]
ncbi_106381640	PREDICTED: serine/threonine-protein kinase At5g01020-like [Brassica napus]
ncbi_106381642	BnaA02g23540D [Brassica napus]
ncbi_106381650	PREDICTED: ethylene-responsive transcription factor 11-like [Brassica napus]
ncbi_106381729	BnaCnng76250D, partial [Brassica napus]
ncbi_106381734	BnaC03g45450D [Brassica napus]
ncbi_106381762	PREDICTED: 3-oxoacyl-[acyl-carrier-protein] synthase I, chloroplastic-like isoform X1 [Brassica napus]
ncbi_106381763	PREDICTED: 3-oxoacyl-[acyl-carrier-protein] synthase I, chloroplastic-like isoform X1 [Brassica napus]
ncbi_106381787	PREDICTED: ubiquitin-like modifier-activating enzyme atg7 [Brassica napus]
ncbi_106381800	PREDICTED: metalloendoproteinase 3-MMP [Brassica oleracea var. oleracea] [Brassica oleracea]
ncbi_106381868	PREDICTED: ethylene-responsive transcription factor 2-like [Brassica oleracea var. oleracea] [Brassica oleracea]
ncbi_106381942	PREDICTED: farnesyl pyrophosphate synthase 2-like [Brassica napus]
ncbi_106382002	BnaC07g23050D [Brassica napus]
ncbi_106382013	BnaC09g12360D [Brassica napus]
ncbi_106382023	PREDICTED: glutathione S-transferase T3-like [Brassica napus]
ncbi_106382087	BnaA06g03540D [Brassica napus]
ncbi_106382095	PREDICTED: receptor for activated C kinase 1B [Brassica napus]
ncbi_106382109	PREDICTED: dentin matrix acidic phosphoprotein 1-like [Brassica napus]
ncbi_106382131	PREDICTED: uncharacterized CRM domain-containing protein At3g25440, chloroplastic-like [Brassica oleracea var. oleracea] [Brassica oleracea]
ncbi_106382140	PREDICTED: probable E3 ubiquitin-protein ligase ARI3 [Brassica napus]
ncbi_106382166	PREDICTED: non-classical arabinogalactan protein 31-like [Brassica napus]
ncbi_106382211	PREDICTED: phospholipase D p2 [Brassica napus]
ncbi_106382222	mitogen activated kinase kinase kinase ZIK9 [Brassica napus]
ncbi_106382254	PREDICTED: monocopper oxidase-like protein SKU5 isoform X1 [Brassica napus]
ncbi_106382298	PREDICTED: periodic tryptophan protein 2 homolog isoform X1 [Brassica napus]
ncbi_106382341	PREDICTED: nodulin-related protein 1-like [Brassica rapa]
ncbi_106382389	PREDICTED: transmembrane protein 64-like [Brassica napus]
ncbi_106382481	BnaC02g38760D [Brassica napus]
ncbi_106382489	PREDICTED: trihelix transcription factor GTL2-like [Brassica napus]
ncbi_106382512	PREDICTED: G-type lectin S-receptor-like serine/threonine-protein kinase At5g35370 [Brassica napus]
ncbi_106382523	PREDICTED: cell division cycle 20.2, cofactor of APC complex-like [Brassica napus]
ncbi_106382524	PREDICTED: cell division cycle 20.2, cofactor of APC complex-like [Brassica napus]
ncbi_106382525	PREDICTED: cell division cycle 20.2, cofactor of APC complex-like [Brassica napus]
ncbi_106382526	PREDICTED: cell division cycle 20.2, cofactor of APC complex-like [Brassica napus]
ncbi_106382540	PREDICTED: uncharacterized protein LOC106382540 [Brassica napus]
ncbi_106382551	PREDICTED: glutathione S-transferase U12 [Brassica rapa]
ncbi_106382564	PREDICTED: replication factor C subunit 3-like [Brassica napus]
ncbi_106382584	PREDICTED: probable pectate lyase 12 [Brassica rapa]
ncbi_106382623	PREDICTED: probable folate-biopterin transporter 2 [Brassica oleracea var. oleracea] [Brassica oleracea]
ncbi_106382647	BnaA09g04540D [Brassica napus]
ncbi_106382666	PREDICTED: phosphoglucan, water dikinase, chloroplastic-like [Brassica napus]
ncbi_106382682	PREDICTED: stem-specific protein TSJT1-like isoform X1 [Brassica napus]
ncbi_106382692	PREDICTED: BAHD acyltransferase DCR [Brassica napus]
ncbi_106382695	PREDICTED: 40S ribosomal protein S11-3 [Brassica oleracea var. oleracea] [Brassica oleracea]
ncbi_106382705	PREDICTED: high mobility group B protein 7-like [Brassica oleracea var. oleracea] [Brassica oleracea]
ncbi_106382710	PREDICTED: nicotinamidase 2-like [Brassica oleracea var. oleracea] [Brassica oleracea]
ncbi_106382727	PREDICTED: high mobility group B protein 7-like [Brassica oleracea var. oleracea] [Brassica oleracea]
ncbi_106382731	PREDICTED: PLASMODESMATA CALLOSE-BINDING PROTEIN 1-like [Brassica napus]
ncbi_106382770	PREDICTED: probable transcriptional regulator SLK2 [Brassica napus]
ncbi_106382779	PREDICTED: uracil phosphoribosyltransferase, chloroplastic [Brassica rapa]
ncbi_106382781	PREDICTED: uracil phosphoribosyltransferase, chloroplastic-like [Brassica napus]
ncbi_106382793	histone H4 [Zea mays]
ncbi_106382813	BnaA07g17560D [Brassica napus]
ncbi_106382822	PREDICTED: adenylosuccinate synthetase, chloroplastic-like [Brassica napus]
ncbi_106382895	PREDICTED: zinc-finger homeodomain protein 1-like [Brassica napus]
ncbi_106382897	BnaAnng04790D [Brassica napus]
ncbi_106382928	PREDICTED: desiccation-related protein At2g46140-like [Brassica napus]
ncbi_106382939	PREDICTED: succinate dehydrogenase [ubiquinone] flavoprotein subunit 1, mitochondrial-like isoform X1 [Brassica oleracea var. oleracea] [Brassica oleracea]
ncbi_106382990	PREDICTED: translocase of chloroplast 34, chloroplastic-like [Brassica napus]
ncbi_106383001	PREDICTED: probable histone H2A.2 [Brassica oleracea var. oleracea] [Brassica oleracea]
ncbi_106383011	BnaC07g31190D [Brassica napus]
ncbi_106383035	PREDICTED: glutamate receptor 2.5-like [Brassica napus]
ncbi_106383052	PREDICTED: pentatricopeptide repeat-containing protein At4g19191, mitochondrial-like [Brassica napus]
ncbi_106383055	PREDICTED: protein FAR1-RELATED SEQUENCE 8-like [Brassica napus]
ncbi_106383072	PREDICTED: lipoxygenase 2, chloroplastic-like [Brassica napus]
ncbi_106383083	PREDICTED: glutathione S-transferase T3-like [Brassica napus]
ncbi_106383122	PREDICTED: phosphoenolpyruvate carboxylase kinase 1-like [Brassica napus]
ncbi_106383125	BnaA08g26850D [Brassica napus]
ncbi_106383138	PREDICTED: uncharacterized protein LOC106423868 [Brassica napus]
ncbi_106383157	PREDICTED: plastidial lipoyltransferase 2-like [Brassica napus]
ncbi_106383203	BnaA08g09250D [Brassica napus]
ncbi_106383528	PREDICTED: protein EMBRYONIC FLOWER 1-like isoform X1 [Brassica napus]
ncbi_106383541	PREDICTED: U-box domain-containing protein 51-like [Brassica napus]
ncbi_106383542	BnaA02g01000D [Brassica napus]
ncbi_106383555	PREDICTED: DNA ligase 1-like isoform X2 [Brassica rapa]
ncbi_106383557	PREDICTED: uncharacterized protein LOC106375898 [Brassica napus]
ncbi_106383630	PREDICTED: uncharacterized protein LOC106383630 [Brassica napus]
ncbi_106383689	BnaC03g13830D [Brassica napus]
ncbi_106383794	BnaAnng27180D [Brassica napus]
ncbi_106383810	PREDICTED: lipase-like [Brassica napus]
ncbi_106383991	PREDICTED: ARMADILLO BTB ARABIDOPSIS PROTEIN 1-like [Brassica rapa]
ncbi_106384058	BnaC03g27520D [Brassica napus]
ncbi_106384085	PREDICTED: translation initiation factor IF-2-like [Brassica oleracea var. oleracea] [Brassica oleracea]
ncbi_106384104	BnaC03g30550D [Brassica napus]
ncbi_106384285	PREDICTED: tropinone reductase homolog At5g06060-like, partial [Brassica napus]
ncbi_106384333	PREDICTED: cation/H(+) antiporter 19-like [Brassica napus]
ncbi_106384356	PREDICTED: cycloartenol-C-24-methyltransferase-like [Brassica oleracea var. oleracea] [Brassica oleracea]
ncbi_106384530	PREDICTED: uncharacterized protein LOC106320799, partial [Brassica oleracea var. oleracea] [Brassica oleracea]
ncbi_106384586	PREDICTED: glucomannan 4-beta-mannosyltransferase 2-like isoform X1 [Brassica napus]
ncbi_106384611	PREDICTED: arogenate dehydratase 5, chloroplastic-like [Brassica napus]
ncbi_106384728	PREDICTED: glutathione S-transferase T3-like [Brassica napus]
ncbi_106384743	BnaA02g05520D [Brassica napus]
ncbi_106384754	PREDICTED: probable CCR4-associated factor 1 homolog 11 [Brassica napus]
ncbi_106384839	PREDICTED: E3 ubiquitin-protein ligase RHF2A-like [Brassica napus]
ncbi_106384840	PREDICTED: uncharacterized protein LOC106384840 [Brassica napus]
ncbi_106384855	PREDICTED: 60S ribosomal protein L6, mitochondrial-like [Brassica napus]
ncbi_106384895	PREDICTED: very-long-chain (3R)-3-hydroxyacyl-CoA dehydratase PASTICCINO 2 [Brassica rapa]
ncbi_106384899	PREDICTED: protein DETOXIFICATION 28-like isoform X1 [Brassica rapa]
ncbi_106384978	PREDICTED: porphobilinogen deaminase, chloroplastic-like [Brassica napus]
ncbi_106385021	AT5g08050/F13G24_250 [Arabidopsis thaliana]
ncbi_106385026	PREDICTED: transcription factor BIM1-like isoform X1 [Brassica napus]
ncbi_106385032	Tetratricopeptide repeat (TPR)-like superfamily protein [Arabidopsis thaliana]
ncbi_106385038	PREDICTED: GATA transcription factor 17-like [Brassica oleracea var. oleracea] [Brassica oleracea]
ncbi_106385083	PREDICTED: uncharacterized protein LOC106385083 isoform X1 [Brassica napus]
ncbi_106385100	PREDICTED: transcription factor PRE2-like [Brassica oleracea var. oleracea] [Brassica oleracea]
ncbi_106385105	BnaA03g06570D [Brassica napus]
ncbi_106385138	PREDICTED: zinc finger protein ZAT12-like [Brassica rapa]
ncbi_106385146	PREDICTED: probable aquaporin PIP2-4 [Brassica napus]
ncbi_106385150	PREDICTED: histone H2B.10-like [Brassica napus]
ncbi_106385157	PREDICTED: 21 kDa protein-like [Brassica napus]
ncbi_106385164	PREDICTED: probable LRR receptor-like serine/threonine-protein kinase At3g47570 [Brassica napus]
ncbi_106385192	PREDICTED: transcription initiation factor TFIID subunit 15b-like [Brassica napus]
ncbi_106385288	PREDICTED: bromodomain-containing protein DDB_G0280777-like [Brassica napus]
ncbi_106385303	PREDICTED: 50S ribosomal protein 6, chloroplastic-like [Brassica napus]
ncbi_106385304	PREDICTED: auxin-responsive protein SAUR21-like [Brassica napus]
ncbi_106385305	PREDICTED: auxin-responsive protein SAUR21-like [Brassica napus]
ncbi_106385320	BnaAnng14610D [Brassica napus]
ncbi_106385323	PREDICTED: putative nuclease HARBI1 [Brassica rapa]
ncbi_106385372	PREDICTED: eukaryotic translation initiation factor 5B isoform X1 [Brassica oleracea var. oleracea] [Brassica oleracea]
ncbi_106385375	PREDICTED: receptor-like protein 12 [Brassica napus]
ncbi_106385392	BnaCnng65240D [Brassica napus]
ncbi_106385437	PREDICTED: nuclear speckle splicing regulatory protein 1-like [Brassica napus]
ncbi_106385450	PREDICTED: cyclin-U2-1-like [Brassica napus]
ncbi_106385471	PREDICTED: T-complex protein 1 subunit delta-like [Brassica napus]
ncbi_106385495	BnaA03g20730D [Brassica napus]
ncbi_106385510	PREDICTED: FBD-associated F-box protein At2g26860-like [Brassica napus]
ncbi_106385512	BnaC03g26630D [Brassica napus]
ncbi_106385513	BnaC03g26630D [Brassica napus]
ncbi_106385559	PREDICTED: probable beta-1,4-xylosyltransferase IRX9 [Brassica oleracea var. oleracea] [Brassica oleracea]
ncbi_106385607	BnaA01g01230D [Brassica napus]
ncbi_106385636	PREDICTED: transcription factor MUTE [Brassica rapa]
ncbi_106385647	PREDICTED: signal peptidase complex subunit 3A-like [Brassica oleracea var. oleracea] [Brassica oleracea]
ncbi_106385655	BnaC03g35310D [Brassica napus]
ncbi_106385659	PREDICTED: tRNA pseudouridine synthase A 1-like [Brassica napus]
ncbi_106385662	PREDICTED: dnaJ homolog subfamily B member 8-like isoform X1 [Brassica napus]
ncbi_106385690	PREDICTED: tRNA pseudouridine synthase A 1-like [Brassica napus]
ncbi_106385717	PREDICTED: UDP-glycosyltransferase 71B1-like [Brassica napus]
ncbi_106385752	PREDICTED: wound-induced protein 1-like [Brassica oleracea var. oleracea] [Brassica oleracea]
ncbi_106385755	PREDICTED: exopolygalacturonase-like [Brassica napus]
ncbi_106385777	BnaC04g27700D [Brassica napus]
ncbi_106385808	PREDICTED: dof zinc finger protein DOF5.3-like [Brassica oleracea var. oleracea] [Brassica oleracea]
ncbi_106385810	DUF1677 family protein (DUF1677) [Arabidopsis thaliana]
ncbi_106385871	BnaAnng31180D [Brassica napus]
ncbi_106385872	PREDICTED: KH domain-containing protein At4g18375-like [Brassica napus]
ncbi_106385903	PREDICTED: protein RADIALIS-like 4 [Brassica napus]
ncbi_106385934	PREDICTED: patatin-like protein 2 [Brassica napus]
ncbi_106385937	PREDICTED: ethylene-responsive transcription factor ERF013-like [Brassica napus]
ncbi_106385964	BnaA08g18630D [Brassica napus]
ncbi_106386022	PREDICTED: ras-related protein RABA1i [Brassica oleracea var. oleracea] [Brassica oleracea]
ncbi_106386049	PREDICTED: auxin-responsive protein SAUR64-like [Brassica napus]
ncbi_106386059	BnaC07g03160D [Brassica napus]
ncbi_106386098	PREDICTED: glycine-rich protein 5-like [Brassica rapa]
ncbi_106386156	En/Spm-like transposon protein [Arabidopsis thaliana]
ncbi_106386165	PREDICTED: RING-H2 finger protein ATL38-like [Brassica napus]
ncbi_106386225	BnaC04g56360D [Brassica napus]
ncbi_106386325	BnaA03g06570D [Brassica napus]
ncbi_106386332	PREDICTED: probable polyamine oxidase 5 [Brassica napus]
ncbi_106386423	PREDICTED: uncharacterized protein LOC106386423 [Brassica napus]
ncbi_106386521	PREDICTED: zinc finger protein VAR3, chloroplastic-like [Brassica napus]
ncbi_106386568	PREDICTED: disease resistance protein TAO1-like [Brassica oleracea var. oleracea] [Brassica oleracea]
ncbi_106386589	PREDICTED: protein GPR107-like [Brassica napus]
ncbi_106386677	BnaC03g16710D [Brassica napus]
ncbi_106386702	disease resistance protein [Brassica rapa subsp. pekinensis] [Brassica rapa]
ncbi_106386745	PREDICTED: ethylene-responsive transcription factor RAP2-11-like [Brassica napus]
ncbi_106386822	PREDICTED: zinc finger CCCH domain-containing protein 58-like [Brassica napus]
ncbi_106386825	PREDICTED: inositol phosphorylceramide glucuronosyltransferase 1 [Brassica napus]
ncbi_106386931	PREDICTED: histone deacetylase HDT2-like [Brassica napus]
ncbi_106386937	FAR7 [Arabidopsis thaliana]
ncbi_106386944	BnaA01g07330D [Brassica napus]
ncbi_106386961	BnaC03g10590D [Brassica napus]
ncbi_106387044	PREDICTED: E3 ubiquitin-protein ligase RING1-like [Brassica napus]
ncbi_106387053	PREDICTED: 1-aminocyclopropane-1-carboxylate oxidase homolog 12-like isoform X1 [Brassica napus]
ncbi_106387061	PREDICTED: ubiquitin carboxyl-terminal hydrolase 25-like [Brassica napus]
ncbi_106387062	PREDICTED: uncharacterized protein LOC106387062 [Brassica napus]
ncbi_106387082	PREDICTED: E3 ubiquitin-protein ligase RING1-like [Brassica napus]
ncbi_106387139	PREDICTED: E3 ubiquitin-protein ligase RNF8-like [Brassica napus]
ncbi_106387141	PREDICTED: SMR domain-containing protein At5g58720-like isoform X2 [Brassica rapa]
ncbi_106387153	PREDICTED: rab3 GTPase-activating protein catalytic subunit-like [Brassica napus]
ncbi_106387169	BnaC03g12490D [Brassica napus]
ncbi_106387210	BnaA07g22290D [Brassica napus]
ncbi_106387243	PREDICTED: probable beta-1,3-galactosyltransferase 18 [Brassica oleracea var. oleracea] [Brassica oleracea]
ncbi_106387273	PREDICTED: probable protein phosphatase 2C 33 [Brassica napus]
ncbi_106387289	PREDICTED: LOB domain-containing protein 41-like [Brassica napus]
ncbi_106387334	PREDICTED: protein PHR1-LIKE 1-like isoform X1 [Brassica napus]
ncbi_106387346	BnaA07g00200D [Brassica napus]
ncbi_106387357	PREDICTED: probable 125 kDa kinesin-related protein [Brassica napus]
ncbi_106387386	PREDICTED: uncharacterized membrane protein C776.05 [Brassica rapa]
ncbi_106387403	PREDICTED: NAD-dependent protein deacetylase SRT1 [Brassica oleracea var. oleracea] [Brassica oleracea]
ncbi_106387422	PREDICTED: phosphatidylinositol/phosphatidylcholine transfer protein SFH14-like isoform X2 [Brassica napus]
ncbi_106387464	PREDICTED: CBS domain-containing protein CBSX5-like [Brassica napus]
ncbi_106387502	PREDICTED: (6-4)DNA photolyase-like [Brassica napus]
ncbi_106387508	PREDICTED: trichohyalin-like isoform X2 [Brassica napus]
ncbi_106387604	PREDICTED: ras-related protein RABA1b-like [Brassica napus]
ncbi_106387627	PREDICTED: protein YLS9-like [Brassica napus]
ncbi_106387639	PREDICTED: F-box/kelch-repeat protein SKIP6-like isoform X1 [Brassica napus]
ncbi_106387662	PREDICTED: nudix hydrolase 4 [Brassica oleracea var. oleracea] [Brassica oleracea]
ncbi_106387680	PREDICTED: probable serine/threonine-protein kinase At1g54610 [Brassica napus]
ncbi_106387696	PREDICTED: heat stress transcription factor A-1b-like isoform X1 [Brassica napus]
ncbi_106387750	PREDICTED: cation/calcium exchanger 2-like [Brassica napus]
ncbi_106387759	nuclease [Arabidopsis thaliana]
ncbi_106387795	PREDICTED: zinc finger CCCH domain-containing protein 58-like [Brassica napus]
ncbi_106387805	PREDICTED: lipase-like isoform X1 [Brassica napus]
ncbi_106387806	PREDICTED: divinyl chlorophyllide a 8-vinyl-reductase, chloroplastic-like [Brassica napus]
ncbi_106387810	PREDICTED: serine/threonine-protein kinase ULK4-like [Brassica napus]
ncbi_106387861	PREDICTED: histone H1.2-like [Brassica oleracea var. oleracea] [Brassica oleracea]
ncbi_106387932	PREDICTED: probable mitochondrial intermediate peptidase, mitochondrial [Brassica napus]
ncbi_106387938	PREDICTED: 65-kDa microtubule-associated protein 3 [Brassica napus]
ncbi_106387972	PREDICTED: glutamate receptor 3.7-like [Brassica napus]
ncbi_106387988	PREDICTED: leucine-rich repeat receptor-like serine/threonine/tyrosine-protein kinase SOBIR1 [Brassica napus]
ncbi_106388044	PREDICTED: dormancy-associated protein homolog 1 isoform X1 [Brassica rapa]
ncbi_106388050	PREDICTED: probable E3 ubiquitin-protein ligase LUL3 [Brassica napus]
ncbi_106388067	PREDICTED: pentatricopeptide repeat-containing protein At5g18950-like [Brassica oleracea var. oleracea] [Brassica oleracea]
ncbi_106388097	PREDICTED: probable prolyl 4-hydroxylase 4 [Brassica napus]
ncbi_106388101	PREDICTED: G-type lectin S-receptor-like serine/threonine-protein kinase At1g11300 isoform X1 [Brassica napus]
ncbi_106388121	PREDICTED: growth-regulating factor 3-like [Brassica napus]
ncbi_106388122	PREDICTED: probable LRR receptor-like serine/threonine-protein kinase RKF3 [Brassica napus]
ncbi_106388132	PREDICTED: exocyst complex component EXO70B1 [Brassica napus]
ncbi_106388181	PREDICTED: transcription repressor OFP3-like [Brassica napus]
ncbi_106388209	PREDICTED: protein QUIRKY-like [Brassica napus]
ncbi_106388240	PREDICTED: probable inactive receptor kinase At5g58300 [Brassica napus]
ncbi_106388245	PREDICTED: phosphatidylinositol/phosphatidylcholine transfer protein SFH4-like isoform X1 [Brassica napus]
ncbi_106388272	BnaA03g19720D [Brassica napus]
ncbi_106388356	PREDICTED: methionine aminopeptidase 2A [Brassica oleracea var. oleracea] [Brassica oleracea]
ncbi_106388357	PREDICTED: F-box/kelch-repeat protein At2g44130-like [Brassica oleracea var. oleracea] [Brassica oleracea]
ncbi_106388374	BnaC03g26870D [Brassica napus]
ncbi_106388387	PREDICTED: axial regulator YABBY 5-like [Brassica napus]
ncbi_106388414	PREDICTED: probable mannan synthase 15 isoform X1 [Brassica rapa]
ncbi_106388416	PREDICTED: outer membrane lipoprotein Blc-like [Brassica napus]
ncbi_106388437	PREDICTED: pentatricopeptide repeat-containing protein At4g08210-like [Brassica napus]
ncbi_106388444	PREDICTED: glycerophosphodiester phosphodiesterase GDPDL6 [Brassica napus]
ncbi_106388492	BnaA03g23320D [Brassica napus]
ncbi_106388538	BnaA02g08010D [Brassica napus]
ncbi_106388606	PREDICTED: glutathione S-transferase F2 [Brassica oleracea var. oleracea] [Brassica oleracea]
ncbi_106388626	PREDICTED: lysine--tRNA ligase-like [Brassica napus]
ncbi_106388644	PREDICTED: ninja-family protein AFP4-like [Brassica napus]
ncbi_106388648	BnaC03g32670D [Brassica napus]
ncbi_106388656	BnaCnng51080D [Brassica napus]
ncbi_106388660	PREDICTED: probable pectate lyase 7 [Brassica napus]
ncbi_106388771	PREDICTED: protein YLS9-like [Brassica oleracea var. oleracea] [Brassica oleracea]
ncbi_106388776	PREDICTED: protein YLS9-like [Brassica oleracea var. oleracea] [Brassica oleracea]
ncbi_106388786	BnaA03g26510D [Brassica napus]
ncbi_106388788	PREDICTED: protein NIM1-INTERACTING 1-like [Brassica napus]
ncbi_106388858	PREDICTED: shaggy-related protein kinase gamma [Brassica oleracea var. oleracea] [Brassica oleracea]
ncbi_106388871	PREDICTED: 60S ribosomal protein L18-2-like [Brassica oleracea var. oleracea] [Brassica oleracea]
ncbi_106388888	PREDICTED: protein CURVATURE THYLAKOID 1D, chloroplastic-like [Brassica napus]
ncbi_106388889	BnaC03g61070D [Brassica napus]
ncbi_106388905	PREDICTED: U-box domain-containing protein 9-like [Brassica napus]
ncbi_106388922	PREDICTED: sterol 3-beta-glucosyltransferase UGT80A2-like [Brassica napus]
ncbi_106388926	PREDICTED: pentatricopeptide repeat-containing protein At3g06920-like [Brassica napus]
ncbi_106388932	BnaC03g34890D [Brassica napus]
ncbi_106388947	BnaC09g53320D [Brassica napus]
ncbi_106388977	PREDICTED: kinesin-related protein 4 isoform X1 [Brassica oleracea var. oleracea] [Brassica oleracea]
ncbi_106389056	PREDICTED: histone H1-like [Brassica napus]
ncbi_106389120	PREDICTED: chaperonin 60 subunit beta 2, chloroplastic [Brassica napus]
ncbi_106389164	HMG-Y-related protein A-like [Brassica napus]
ncbi_106389186	PREDICTED: ethylene-responsive transcription factor 4-like [Brassica oleracea var. oleracea] [Brassica oleracea]
ncbi_106389264	PREDICTED: zinc finger protein AZF2-like [Brassica napus]
ncbi_106389269	BnaA03g35290D [Brassica napus]
ncbi_106389278	BnaC03g41620D [Brassica napus]
ncbi_106389281	PREDICTED: reactive Intermediate Deaminase A, chloroplastic-like isoform X1 [Brassica napus]
ncbi_106389293	PREDICTED: kinesin-like protein KIN12B [Brassica napus]
ncbi_106389325	PREDICTED: kinesin-like protein KIN12A [Brassica napus]
ncbi_106389421	PREDICTED: enoyl-[acyl-carrier-protein] reductase [NADH], chloroplastic isoform X1 [Brassica oleracea var. oleracea] [Brassica oleracea]
ncbi_106389474	BnaC04g56360D [Brassica napus]
ncbi_106389495	PREDICTED: cytochrome P450 81D11-like [Brassica napus]
ncbi_106389546	PREDICTED: uncharacterized protein LOC106389546 [Brassica napus]
ncbi_106389556	BnaA04g28490D [Brassica napus]
ncbi_106389557	BnaA04g28490D [Brassica napus]
ncbi_106389582	PREDICTED: cyclin-T1-3-like [Brassica napus]
ncbi_106389603	BnaC03g57790D [Brassica napus]
ncbi_106389609	PREDICTED: GPI-anchored protein LORELEI-like [Brassica rapa]
ncbi_106389627	BnaC05g21720D [Brassica napus]
ncbi_106389646	PREDICTED: ATP-dependent DNA helicase Q-like 5 isoform X1 [Brassica napus]
ncbi_106389655	PREDICTED: AP2-like ethylene-responsive transcription factor TOE2 isoform X1 [Brassica napus]
ncbi_106389706	PREDICTED: 25S rRNA (cytosine-C(5))-methyltransferase nop2-like isoform X1 [Brassica napus]
ncbi_106389734	PREDICTED: DNA repair protein RAD5 [Brassica oleracea var. oleracea] [Brassica oleracea]
ncbi_106389760	PREDICTED: glycine-rich domain-containing protein 2-like [Brassica oleracea var. oleracea] [Brassica oleracea]
ncbi_106389798	PREDICTED: probable LRR receptor-like serine/threonine-protein kinase At4g29180 [Brassica napus]
ncbi_106389800	PREDICTED: basic endochitinase CHB4-like [Brassica oleracea var. oleracea] [Brassica oleracea]
ncbi_106389834	PREDICTED: paramyosin-like [Brassica napus]
ncbi_106389835	PREDICTED: protein Iojap, chloroplastic-like [Brassica napus]
ncbi_106389845	PREDICTED: pentatricopeptide repeat-containing protein At3g12770 [Brassica oleracea var. oleracea] [Brassica oleracea]
ncbi_106389873	BnaAnng30860D [Brassica napus]
ncbi_106389929	PREDICTED: protein STRUBBELIG-RECEPTOR FAMILY 8 [Brassica napus]
ncbi_106390009	PREDICTED: vesicle-associated membrane protein 711 [Brassica napus]
ncbi_106390059	PREDICTED: RNA polymerase II C-terminal domain phosphatase-like 4 [Brassica napus]
ncbi_106390081	PREDICTED: venom phosphodiesterase 2-like [Brassica napus]
ncbi_106390087	PREDICTED: 60S ribosomal protein L28-2-like [Brassica napus]
ncbi_106390092	PREDICTED: acid phosphatase 1-like [Brassica napus]
ncbi_106390095	PREDICTED: intermediate filament protein ifa-4-like isoform X1 [Brassica napus]
ncbi_106390102	PREDICTED: calcium-binding protein PBP1-like [Brassica rapa]
ncbi_106390117	PREDICTED: sodium/hydrogen exchanger 1-like [Brassica napus]
ncbi_106390122	PREDICTED: ABC transporter B family member 19-like [Brassica rapa]
ncbi_106390138	PREDICTED: 40S ribosomal protein S5-1-like [Brassica napus]
ncbi_106390161	PREDICTED: transcription termination factor MTERF4, chloroplastic-like [Brassica rapa]
ncbi_106390167	Homeodomain-like superfamily protein [Arabidopsis thaliana]
ncbi_106390169	PREDICTED: cyclic nucleotide-gated ion channel 4-like [Brassica napus]
ncbi_106390188	PREDICTED: D-3-phosphoglycerate dehydrogenase 1, chloroplastic-like isoform X1 [Brassica napus]
ncbi_106390207	PREDICTED: regulatory protein NPR2 [Brassica oleracea var. oleracea] [Brassica oleracea]
ncbi_106390223	PREDICTED: F-box protein SKP2A-like [Brassica napus]
ncbi_106390291	PREDICTED: probable WRKY transcription factor 15 [Brassica napus]
ncbi_106390302	PREDICTED: LOB domain-containing protein 37-like [Brassica oleracea var. oleracea] [Brassica oleracea]
ncbi_106390358	BnaA07g12340D [Brassica napus]
ncbi_106390377	PREDICTED: calcium uniporter protein 3, mitochondrial-like [Brassica napus]
ncbi_106390382	PREDICTED: 50S ribosomal protein L25-like [Brassica napus]
ncbi_106390466	PREDICTED: probable inactive receptor kinase At5g67200 [Brassica napus]
ncbi_106390467	BnaUnng00890D [Brassica napus]
ncbi_106390472	BnaA02g20040D [Brassica napus]
ncbi_106390481	PREDICTED: ABC transporter C family member 3-like [Brassica napus]
ncbi_106390487	PREDICTED: cadmium/zinc-transporting ATPase HMA2-like [Brassica napus]
ncbi_106390488	PREDICTED: protein PHR1-LIKE 1-like isoform X2 [Brassica napus]
ncbi_106390532	BnaC01g44090D [Brassica napus]
ncbi_106390615	PREDICTED: 60S ribosomal protein L17-1 [Brassica rapa]
ncbi_106390623	PREDICTED: WD repeat-containing protein 44-like [Brassica rapa]
ncbi_106390637	BnaC04g09360D [Brassica napus]
ncbi_106390639	PREDICTED: ethylene-responsive transcription factor 11-like [Brassica napus]
ncbi_106390649	PREDICTED: peptide chain release factor 1-like [Brassica napus]
ncbi_106390665	PREDICTED: cytochrome P450 78A9 [Brassica napus]
ncbi_106390688	BnaA05g07110D [Brassica napus]
ncbi_106390693	protein YLS9-like [Brassica napus]
ncbi_106390714	BnaC04g28370D [Brassica napus]
ncbi_106390724	PREDICTED: DNA-directed RNA polymerases II, IV and V subunit 11-like isoform X1 [Brassica oleracea var. oleracea] [Brassica oleracea]
ncbi_106390744	At1g32920/F9L11_25 [Arabidopsis thaliana]
ncbi_106390747	BnaCnng17310D [Brassica napus]
ncbi_106390788	PREDICTED: condensin-2 complex subunit H2-like isoform X1 [Brassica napus]
ncbi_106390812	PREDICTED: phylloplanin-like [Brassica napus]
ncbi_106390873	PREDICTED: small RNA degrading nuclease 1-like [Brassica napus]
ncbi_106390874	PREDICTED: small RNA degrading nuclease 1-like [Brassica napus]
ncbi_106390884	glycosyl hydrolase family protein 43 [Arabidopsis lyrata subsp. lyrata] [Arabidopsis lyrata]
ncbi_106390893	PREDICTED: fasciclin-like arabinogalactan protein 1 [Brassica napus]
ncbi_106390926	PREDICTED: probable zinc transporter protein DDB_G0291141 [Brassica napus]
ncbi_106391015	PREDICTED: serine/threonine-protein kinase HT1-like [Brassica napus]
ncbi_106391065	PREDICTED: subtilisin-like protease SBT2.5 [Brassica napus]
ncbi_106391066	expressed protein [Arabidopsis thaliana]
ncbi_106391078	PREDICTED: zinc finger protein CONSTANS-LIKE 3 [Brassica oleracea var. oleracea] [Brassica oleracea]
ncbi_106391139	BnaA04g15030D [Brassica napus]
ncbi_106391156	PREDICTED: pentatricopeptide repeat-containing protein At2g27800, mitochondrial-like [Brassica napus]
ncbi_106391187	PREDICTED: H/ACA ribonucleoprotein complex subunit 4-like [Brassica oleracea var. oleracea] [Brassica oleracea]
ncbi_106391195	PREDICTED: protein ASPARTIC PROTEASE IN GUARD CELL 2-like isoform X1 [Brassica napus]
ncbi_106391224	PREDICTED: 40S ribosomal protein S12-1 [Brassica oleracea var. oleracea] [Brassica oleracea]
ncbi_106391235	BnaCnng67040D, partial [Brassica napus]
ncbi_106391236	PREDICTED: F-box/LRR-repeat protein 3-like [Brassica napus]
ncbi_106391247	PREDICTED: CDP-diacylglycerol--glycerol-3-phosphate 3-phosphatidyltransferase 2-like [Brassica napus]
ncbi_106391253	PREDICTED: GATA transcription factor 8 isoform X1 [Brassica napus]
ncbi_106391288	BnaCnng09970D [Brassica napus]
ncbi_106391340	BnaC09g39690D [Brassica napus]
ncbi_106391355	PREDICTED: protein MKS1-like [Brassica napus]
ncbi_106391396	PREDICTED: dof zinc finger protein DOF3.6-like [Brassica napus]
ncbi_106391419	PREDICTED: AAA-ATPase At3g28510-like isoform X2 [Brassica rapa]
[truncated: 2,297 more rows]

## Sheet: 17NSt0-vs-17NSt2-unique
Table S4. The DEGs identified only in 17NS
id	Description
XLOC_000312	XP_009144397.1 PREDICTED: long chain base biosynthesis protein 1 [Brassica rapa]
XLOC_000955	XP_013672045.1 PREDICTED: uncharacterized protein LOC106376500 [Brassica napus]
XLOC_001050	CDY34269.1 BnaA01g13720D [Brassica napus]
XLOC_001060	-
XLOC_001565	CDX83021.1 BnaA01g20210D [Brassica napus]
XLOC_001762	XP_013672350.1 PREDICTED: uncharacterized protein LOC106376780 isoform X1 [Brassica napus]
XLOC_002096	CDX78155.1 BnaA09g33500D [Brassica napus]
XLOC_002199	XP_013688252.1 PREDICTED: uncharacterized protein LOC106392026 [Brassica napus]
XLOC_002336	AFC41107.1 FAD2-2 [Brassica oleracea]
XLOC_002874	CDY23726.1 BnaC04g43960D [Brassica napus]
XLOC_003256	XP_018512734.1 PREDICTED: LOW QUALITY PROTEIN: cysteine-rich receptor-like protein kinase 27 [Brassica rapa]
XLOC_003581	XP_013668870.1 PREDICTED: uncharacterized protein LOC106373203 [Brassica napus]
XLOC_003745	-
XLOC_003757	XP_013601643.1 PREDICTED: 1-deoxy-D-xylulose-5-phosphate synthase, chloroplastic [Brassica oleracea var. oleracea] [Brassica oleracea]
XLOC_003804	XP_013745369.1 PREDICTED: uncharacterized protein LOC106447974 [Brassica napus]
XLOC_003858	XP_013672578.1 PREDICTED: protein indeterminate-domain 9-like isoform X2 [Brassica napus]
XLOC_003916	-
XLOC_003918	XP_018460649.1 PREDICTED: ferric reduction oxidase 4-like [Raphanus sativus]
XLOC_004460	XP_006283510.1 hypothetical protein CARUB_v10004563mg [Capsella rubella]
XLOC_004462	-
XLOC_004501	CDY66098.1 BnaA04g29660D [Brassica napus]
XLOC_004554	XP_009124689.1 PREDICTED: protein Iojap, chloroplastic-like [Brassica rapa]
XLOC_005188	CDY04940.1 BnaAnng01220D [Brassica napus]
XLOC_005384	XP_009125968.1 PREDICTED: ribulose-1,5 bisphosphate carboxylase/oxygenase large subunit N-methyltransferase, chloroplastic-like [Brassica rapa]
XLOC_005647	CDY69333.1 BnaCnng63040D [Brassica napus]
XLOC_005758	KFK27308.1 hypothetical protein AALP_AA8G365600 [Arabis alpina]
XLOC_005778	CDY20702.1 BnaA02g08420D [Brassica napus]
XLOC_006372	XP_002866638.1 ATGCN5 [Arabidopsis lyrata subsp. lyrata] [Arabidopsis lyrata]
XLOC_006583	-
XLOC_006600	-
XLOC_006619	CDY28956.1 BnaA02g25200D [Brassica napus]
XLOC_006738	CDY44407.1 BnaA02g29700D [Brassica napus]
XLOC_007071	KVH57677.1 Hydroxymethylglutaryl-CoA reductase, class I/II [Cynara cardunculus var. scolymus] [Cynara cardunculus]
XLOC_007815	-
XLOC_008166	XP_013621677.1 PREDICTED: probable aminotransferase TAT2 [Brassica oleracea var. oleracea] [Brassica oleracea]
XLOC_008281	XP_013613758.1 PREDICTED: potassium transporter 9-like [Brassica oleracea var. oleracea] [Brassica oleracea]
XLOC_008288	XP_009127458.1 PREDICTED: LOW QUALITY PROTEIN: NAC domain-containing protein 86 [Brassica rapa]
XLOC_008303	XP_018512198.1 PREDICTED: LOW QUALITY PROTEIN: LEAF RUST 10 DISEASE-RESISTANCE LOCUS RECEPTOR-LIKE PROTEIN KINASE-like 2.7 [Brassica rapa]
XLOC_008746	CDY22260.1 BnaC02g25640D [Brassica napus]
XLOC_008959	XP_013639526.1 PREDICTED: uncharacterized protein LOC106344760 [Brassica oleracea var. oleracea] [Brassica oleracea]
XLOC_009046	XP_009129531.1 PREDICTED: GDSL esterase/lipase At3g27950 [Brassica rapa]
XLOC_009171	XP_018439623.1 PREDICTED: disease resistance protein RPP5-like isoform X1 [Raphanus sativus]
XLOC_009774	XP_006414715.1 hypothetical protein EUTSA_v10027329mg, partial [Eutrema salsugineum]
XLOC_009814	CDY60529.1 BnaAnng16920D [Brassica napus]
XLOC_010638	XP_013630298.1 PREDICTED: importin beta-like SAD2 isoform X3 [Brassica oleracea var. oleracea] [Brassica oleracea]
XLOC_010749	XP_009133111.1 PREDICTED: probable LRR receptor-like serine/threonine-protein kinase At1g67720 isoform X1 [Brassica rapa]
XLOC_011523	CDY40470.1 BnaC07g00020D [Brassica napus]
XLOC_011569	XP_018443324.1 PREDICTED: uncharacterized protein LOC108815173 [Raphanus sativus]
XLOC_011729	CDY48063.1 BnaA06g33650D [Brassica napus]
XLOC_011835	CDX82367.1 BnaA03g34540D [Brassica napus]
XLOC_011838	XP_009135537.1 PREDICTED: transcription factor HY5-like [Brassica rapa]
XLOC_011876	XP_002883159.1 hypothetical protein ARALYDRAFT_898277 [Arabidopsis lyrata subsp. lyrata] [Arabidopsis lyrata]
XLOC_011877	CDY22993.1 BnaC03g40760D [Brassica napus]
XLOC_011937	CDX74097.1 BnaA03g29500D [Brassica napus]
XLOC_012204	-
XLOC_012383	CDX93207.1 BnaC04g46890D [Brassica napus]
XLOC_012399	-
XLOC_012730	-
XLOC_013134	CDY49271.1 BnaA03g50840D [Brassica napus]
XLOC_013540	CDY36181.1 BnaC04g37130D [Brassica napus]
XLOC_014231	XP_009132898.1 PREDICTED: probable 2-oxoacid dependent dioxygenase [Brassica rapa]
XLOC_014254	CDX84652.1 BnaA03g15780D [Brassica napus]
XLOC_014338	JAU71952.1 Protein WEAK CHLOROPLAST MOVEMENT UNDER BLUE LIGHT-like 2, partial [Noccaea caerulescens]
XLOC_014386	CDY17928.1 BnaC04g02910D [Brassica napus]
XLOC_014425	XP_010508768.1 PREDICTED: pentatricopeptide repeat-containing protein At2g41080-like [Camelina sativa]
XLOC_014563	XP_013740674.1 PREDICTED: uncharacterized protein LOC106443679 isoform X1 [Brassica napus]
XLOC_014633	CDY01136.1 BnaA04g06830D [Brassica napus]
XLOC_014835	XP_009134500.1 PREDICTED: LOW QUALITY PROTEIN: protein SDE2 homolog [Brassica rapa]
XLOC_014966	CDY08430.1 BnaA05g26660D [Brassica napus]
XLOC_015462	CDY16493.1 BnaA08g02740D [Brassica napus]
XLOC_015497	CDY72035.1 BnaAnng39700D [Brassica napus]
XLOC_015528	CDY36063.1 BnaC03g41350D [Brassica napus]
XLOC_016125	-
XLOC_016318	XP_009150238.1 PREDICTED: kinesin-like protein KIN-5D isoform X1 [Brassica rapa]
XLOC_016413	CDY51702.1 BnaA03g58920D [Brassica napus]
XLOC_016458	CAB79833.1 putative protein [Arabidopsis thaliana]
XLOC_016468	XP_009137907.1 PREDICTED: xyloglucan endotransglucosylase/hydrolase protein 24-like [Brassica rapa]
XLOC_017206	-
XLOC_018153	CDY07073.1 BnaA04g22420D [Brassica napus]
XLOC_018298	CDY48370.1 BnaC04g22050D [Brassica napus]
XLOC_018483	CDX74610.1 BnaA04g07790D [Brassica napus]
XLOC_018498	CDY29722.1 BnaAnng03440D [Brassica napus]
XLOC_018589	XP_006291574.1 hypothetical protein CARUB_v10017727mg [Capsella rubella]
XLOC_018640	CDY65173.1 BnaC05g49170D [Brassica napus]
XLOC_018837	CDY34245.1 BnaA01g24620D [Brassica napus]
XLOC_018877	XP_013694092.1 PREDICTED: ABC transporter B family member 11-like [Brassica napus]
XLOC_019188	XP_009140864.1 PREDICTED: uncharacterized protein LOC103864847 [Brassica rapa]
XLOC_019786	XP_009142463.1 PREDICTED: ABC transporter B family member 4 [Brassica rapa]
XLOC_020463	CDY27927.1 BnaCnng05120D [Brassica napus]
XLOC_020509	XP_009132630.1 PREDICTED: superoxide dismutase [Fe] 2, chloroplastic isoform X2 [Brassica rapa]
XLOC_020548	CDY48270.1 BnaA05g10840D [Brassica napus]
XLOC_020789	XP_013617795.1 PREDICTED: uncharacterized protein LOC106324361 [Brassica oleracea var. oleracea] [Brassica oleracea]
XLOC_020804	XP_013749009.1 PREDICTED: trifunctional UDP-glucose 4,6-dehydratase/UDP-4-keto-6-deoxy-D-glucose 3,5-epimerase/UDP-4-keto-L-rhamnose-reductase RHM2-like [Brassica napus]
XLOC_020918	CDY23680.1 BnaA05g17490D [Brassica napus]
XLOC_021075	CDY30863.1 BnaC04g27180D [Brassica napus]
XLOC_021127	CDX95741.1 BnaC03g26220D [Brassica napus]
XLOC_022248	XP_009143512.1 PREDICTED: ABC transporter G family member 33-like isoform X1 [Brassica rapa]
XLOC_022591	XP_010472132.1 PREDICTED: V-type proton ATPase subunit a2 [Camelina sativa]
XLOC_022732	XP_018463700.1 PREDICTED: agamous-like MADS-box protein AGL3 [Raphanus sativus]
XLOC_022903	XP_006284413.1 hypothetical protein CARUB_v10005590mg [Capsella rubella]
XLOC_022932	XP_009124148.1 PREDICTED: uncharacterized protein LOC103849087 isoform X1 [Brassica rapa]
XLOC_023317	XP_009146165.1 PREDICTED: probable isoaspartyl peptidase/L-asparaginase 2 [Brassica rapa]
XLOC_023322	XP_009146176.1 PREDICTED: G-type lectin S-receptor-like serine/threonine-protein kinase CES101 isoform X1 [Brassica rapa]
XLOC_023387	-
XLOC_023537	XP_018481184.1 PREDICTED: uncharacterized protein LOC108852180 [Raphanus sativus]
XLOC_023594	XP_009146945.1 PREDICTED: phytochromobilin:ferredoxin oxidoreductase, chloroplastic-like isoform X1 [Brassica rapa]
XLOC_024116	XP_013739571.1 PREDICTED: uncharacterized protein LOC106442429 [Brassica napus]
XLOC_024286	XP_010472551.1 PREDICTED: probable protein phosphatase 2C 36 [Camelina sativa]
XLOC_024288	AAD32898.1 putative retroelement pol polyprotein [Arabidopsis thaliana]
XLOC_024674	XP_009149262.1 PREDICTED: serine/threonine-protein kinase EDR1 [Brassica rapa]
XLOC_024675	XP_009149262.1 PREDICTED: serine/threonine-protein kinase EDR1 [Brassica rapa]
XLOC_024734	CDY22858.1 BnaA06g02190D [Brassica napus]
XLOC_025171	-
XLOC_025316	CDY49751.1 BnaA02g19210D [Brassica napus]
XLOC_025575	CDY13193.1 BnaC04g26420D [Brassica napus]
XLOC_025727	CDY61990.1 BnaAnng18070D [Brassica napus]
XLOC_026235	CDY68948.1 BnaAnng28890D [Brassica napus]
XLOC_026297	XP_013644947.1 PREDICTED: F-box/kelch-repeat protein At4g39240-like [Brassica napus]
XLOC_026986	XP_013711199.1 PREDICTED: uncharacterized protein LOC106415120 [Brassica napus]
XLOC_027305	XP_013595166.1 PREDICTED: uncharacterized protein LOC106303447 [Brassica oleracea var. oleracea] [Brassica oleracea]
XLOC_027342	-
XLOC_027354	XP_013611388.1 PREDICTED: two pore calcium channel protein 1 [Brassica oleracea var. oleracea] [Brassica oleracea]
XLOC_027369	XP_009137154.1 PREDICTED: LOW QUALITY PROTEIN: tripeptidyl-peptidase 2-like [Brassica rapa]
XLOC_027412	-
XLOC_027498	XP_010426042.1 PREDICTED: transcription factor MYB48 isoform X3 [Camelina sativa]
XLOC_027732	CDY60529.1 BnaAnng16920D [Brassica napus]
XLOC_028099	XP_002892274.1 hypothetical protein ARALYDRAFT_470515 [Arabidopsis lyrata subsp. lyrata] [Arabidopsis lyrata]
XLOC_028297	XP_018508139.1 PREDICTED: probable disease resistance protein At5g66900 [Brassica rapa]
XLOC_028613	XP_013718275.1 PREDICTED: pre-mRNA-splicing factor SLU7-A-like [Brassica napus]
XLOC_029145	XP_013702299.1 PREDICTED: probable LRR receptor-like serine/threonine-protein kinase At1g29720 [Brassica napus]
XLOC_029205	JAU23662.1 hypothetical protein GA_TR12945_c0_g1_i1_g.41205, partial [Noccaea caerulescens]
XLOC_029295	XP_013638243.1 PREDICTED: glutathione S-transferase U13-like [Brassica oleracea var. oleracea] [Brassica oleracea]
XLOC_029500	KFK29295.1 hypothetical protein AALP_AA7G114700 [Arabis alpina]
XLOC_029519	XP_013656357.1 PREDICTED: LOW QUALITY PROTEIN: tetratricopeptide repeat protein 7A-like [Brassica napus]
XLOC_029666	XP_018479550.1 PREDICTED: uncharacterized protein LOC108850530 [Raphanus sativus]
XLOC_030674	CDY05774.1 BnaC07g00290D [Brassica napus]
XLOC_030824	CDY53066.1 BnaCnng24100D [Brassica napus]
XLOC_030937	XP_018486570.1 PREDICTED: reticuline oxidase-like protein [Raphanus sativus]
XLOC_031220	XP_009114436.1 PREDICTED: uncharacterized protein LOC103839701 [Brassica rapa]
XLOC_031232	XP_009103393.1 PREDICTED: sugar transporter ERD6-like 7 [Brassica rapa]
XLOC_031772	CDY09276.1 BnaC03g63060D [Brassica napus]
XLOC_031870	XP_009105145.1 PREDICTED: acyl carrier protein 2, mitochondrial-like [Brassica rapa]
XLOC_031947	CDY68036.1 BnaC06g43560D [Brassica napus]
XLOC_032217	XP_013586179.1 PREDICTED: ALG-2 interacting protein X [Brassica oleracea var. oleracea] [Brassica oleracea]
XLOC_032765	XP_013613758.1 PREDICTED: potassium transporter 9-like [Brassica oleracea var. oleracea] [Brassica oleracea]
XLOC_032780	-
XLOC_032990	CDY22730.1 BnaA08g05600D [Brassica napus]
XLOC_033033	XP_009101401.1 PREDICTED: heterogeneous nuclear ribonucleoprotein 1-like [Brassica rapa]
XLOC_033076	CDY62147.1 BnaCnng39350D [Brassica napus]
XLOC_033144	XP_013695601.1 PREDICTED: uncharacterized protein LOC106399689 [Brassica napus]
XLOC_033196	CDX90853.1 BnaA03g25330D [Brassica napus]
XLOC_033322	CDY71250.1 BnaUnng04270D, partial [Brassica napus]
XLOC_033672	CDY49901.1 BnaA05g14920D [Brassica napus]
XLOC_034070	CDX96874.1 BnaA08g24170D [Brassica napus]
XLOC_034330	CDY02748.1 BnaC02g11410D [Brassica napus]
XLOC_034505	XP_013742021.1 PREDICTED: protein CROWDED NUCLEI 1-like [Brassica napus]
XLOC_034547	-
XLOC_034664	-
XLOC_034740	XP_018449827.1 PREDICTED: outer envelope pore protein 16-2, chloroplastic isoform X1 [Raphanus sativus]
XLOC_034770	CDY41864.1 BnaA08g06350D [Brassica napus]
XLOC_034788	XP_018479302.1 PREDICTED: uncharacterized protein LOC108850231 [Raphanus sativus]
XLOC_034819	KFK38234.1 hypothetical protein AALP_AA3G086500 [Arabis alpina]
XLOC_035144	XP_013611388.1 PREDICTED: two pore calcium channel protein 1 [Brassica oleracea var. oleracea] [Brassica oleracea]
XLOC_035580	CDY36132.1 BnaA08g19160D [Brassica napus]
XLOC_035671	CDY70183.1 BnaAnng32840D [Brassica napus]
XLOC_035816	XP_013600384.1 PREDICTED: DCN1-like protein 4 isoform X2 [Brassica oleracea var. oleracea] [Brassica oleracea]
XLOC_036648	CDY49270.1 BnaA03g50830D [Brassica napus]
XLOC_036743	CDY49206.1 BnaA09g10720D [Brassica napus]
XLOC_036744	XP_009112989.1 PREDICTED: DNA-directed RNA polymerase IV subunit 1 [Brassica rapa]
XLOC_036888	CDY65173.1 BnaC05g49170D [Brassica napus]
XLOC_037468	XP_013617764.1 PREDICTED: uncharacterized protein LOC106324322 [Brassica oleracea var. oleracea] [Brassica oleracea]
XLOC_037499	CDY04103.1 BnaA09g18810D [Brassica napus]
XLOC_037711	XP_018459959.1 PREDICTED: uncharacterized protein LOC108830889 isoform X1 [Raphanus sativus]
XLOC_037941	CDY21387.1 BnaA09g30400D [Brassica napus]
XLOC_038313	XP_009116434.2 PREDICTED: DNA helicase INO80 [Brassica rapa]
XLOC_038448	XP_013717855.1 PREDICTED: uncharacterized protein LOC106421569 [Brassica napus]
XLOC_038812	CDY39241.1 BnaA03g50530D [Brassica napus]
XLOC_039193	CDY22806.1 BnaA06g02710D [Brassica napus]
XLOC_039361	XP_006303959.1 hypothetical protein CARUB_v10008803mg [Capsella rubella]
XLOC_039742	XP_013638524.1 PREDICTED: uncharacterized protein LOC106343771 [Brassica oleracea var. oleracea] [Brassica oleracea]
XLOC_039841	CDY47854.1 BnaA09g12330D [Brassica napus]
XLOC_039941	CDY26338.1 BnaA03g60140D [Brassica napus]
XLOC_040130	CDX99507.1 BnaC09g24850D [Brassica napus]
XLOC_040256	XP_009139393.1 PREDICTED: uncharacterized protein LOC103863399 isoform X1 [Brassica rapa]
XLOC_040662	-
XLOC_040852	XP_013687164.1 PREDICTED: uncharacterized protein LOC106391139 [Brassica napus]
XLOC_041242	-
XLOC_041433	XP_009116759.1 PREDICTED: homeobox-leucine zipper protein HDG11-like [Brassica rapa]
XLOC_041606	XP_009117264.1 PREDICTED: HD domain-containing protein 2 [Brassica rapa]
XLOC_042457	XP_013586398.1 PREDICTED: 1-aminocyclopropane-1-carboxylate oxidase homolog 1 [Brassica oleracea var. oleracea] [Brassica oleracea]
XLOC_042524	CDY46832.1 BnaA10g03160D [Brassica napus]
XLOC_042807	XP_013730835.1 PREDICTED: uncharacterized protein LOC106434509 [Brassica napus]
XLOC_042817	XP_013639215.1 PREDICTED: mRNA turnover protein 4 homolog [Brassica oleracea var. oleracea] [Brassica oleracea]
XLOC_043090	-
XLOC_043821	CDX74486.1 BnaA04g09030D [Brassica napus]
XLOC_044199	-
XLOC_044390	XP_013611895.1 PREDICTED: polypyrimidine tract-binding protein homolog 2 isoform X3 [Brassica oleracea var. oleracea] [Brassica oleracea]
XLOC_044500	CDY47886.1 BnaA07g14310D [Brassica napus]
XLOC_044889	XP_009121001.1 PREDICTED: short-chain type dehydrogenase/reductase [Brassica rapa]
XLOC_045872	XP_009144986.1 PREDICTED: 3-epi-6-deoxocathasterone 23-monooxygenase isoform X1 [Brassica rapa]
XLOC_045874	CDX88947.1 BnaA04g02390D [Brassica napus]
XLOC_045984	-
XLOC_046117	AAL92018.1 UPF1, partial [Arabidopsis thaliana]
XLOC_046300	CDY33685.1 BnaC04g29660D [Brassica napus]
XLOC_046484	CDY20930.1 BnaC06g01500D [Brassica napus]
XLOC_046518	CDY10822.1 BnaC01g14370D [Brassica napus]
XLOC_046587	CDX84411.1 BnaC03g50890D [Brassica napus]
XLOC_046633	CDY03391.1 BnaC01g16910D [Brassica napus]
XLOC_046858	-
XLOC_047047	XP_013672949.1 PREDICTED: uncharacterized protein LOC106377295 isoform X1 [Brassica napus]
XLOC_047119	CDY08992.1 BnaC01g30990D [Brassica napus]
XLOC_047195	-
XLOC_047308	-
XLOC_047336	CDY45884.1 BnaC01g28200D [Brassica napus]
XLOC_047382	KMZ74886.1 Alanine aminotransferase 2, mitochondrial [Zostera marina]
XLOC_047439	-
XLOC_047442	XP_006285659.1 hypothetical protein CARUB_v10007115mg [Capsella rubella]
XLOC_047450	XP_013586686.1 PREDICTED: protein mak16-like [Brassica oleracea var. oleracea] [Brassica oleracea]
XLOC_047472	XP_013673497.1 PREDICTED: uncharacterized protein LOC106377805 [Brassica napus]
XLOC_047594	XP_009132643.1 PREDICTED: uncharacterized protein LOC103857215, partial [Brassica rapa]
XLOC_048046	XP_006412114.1 hypothetical protein EUTSA_v10025582mg [Eutrema salsugineum]
XLOC_048149	-
XLOC_048264	XP_018452851.1 PREDICTED: protein PHR1-LIKE 1-like isoform X1 [Raphanus sativus]
XLOC_048436	CDY61680.1 BnaC01g40970D [Brassica napus]
XLOC_048556	-
XLOC_048637	CDX82972.1 BnaC01g14220D [Brassica napus]
XLOC_049120	JAU21528.1 hypothetical protein GA_TR19873_c4_g1_i1_g.65835 [Noccaea caerulescens]
XLOC_049234	XP_018469807.1 PREDICTED: uncharacterized protein LOC108841554 [Raphanus sativus]
XLOC_049268	XP_018469432.1 PREDICTED: uncharacterized protein LOC108841144 [Raphanus sativus]
XLOC_049297	XP_018469432.1 PREDICTED: uncharacterized protein LOC108841144 [Raphanus sativus]
XLOC_049320	CDX68471.1 BnaC01g25490D [Brassica napus]
XLOC_049472	XP_018452405.1 PREDICTED: uncharacterized protein LOC108823649 [Raphanus sativus]
XLOC_049700	XP_018484526.1 PREDICTED: uncharacterized protein LOC108855255 isoform X2 [Raphanus sativus]
XLOC_049752	CDY32326.1 BnaC01g36450D [Brassica napus]
XLOC_049805	CDY52611.1 BnaCnng22900D [Brassica napus]
XLOC_049814	XP_013587465.1 PREDICTED: activator of 90 kDa heat shock protein ATPase homolog [Brassica oleracea var. oleracea] [Brassica oleracea]
XLOC_049838	XP_013674807.1 PREDICTED: BTB/POZ domain-containing protein At2g30600-like [Brassica napus]
XLOC_049863	CDY70395.1 BnaAnng33500D [Brassica napus]
XLOC_049888	XP_013623184.1 PREDICTED: putative chromatin-remodeling complex ATPase chain [Brassica oleracea var. oleracea] [Brassica oleracea]
XLOC_049890	XP_013619363.1 PREDICTED: uncharacterized protein LOC106325855 isoform X1 [Brassica oleracea var. oleracea] [Brassica oleracea]
XLOC_050281	XP_009125745.2 PREDICTED: protein ATAF2-like [Brassica rapa]
XLOC_050341	CDX91198.1 BnaC02g03990D [Brassica napus]
XLOC_050419	XP_013643683.1 PREDICTED: kinesin-13A-like isoform X2 [Brassica napus]
XLOC_050578	CDY35677.1 BnaC02g09430D [Brassica napus]
XLOC_050579	CDY35678.1 BnaC02g09440D [Brassica napus]
XLOC_050902	CDX96164.1 BnaC02g14870D [Brassica napus]
XLOC_050921	CDX96263.1 BnaC02g13880D [Brassica napus]
XLOC_051128	XP_013694092.1 PREDICTED: ABC transporter B family member 11-like [Brassica napus]
XLOC_051209	-
XLOC_051224	XP_013670734.1 PREDICTED: uncharacterized protein LOC106375391 [Brassica napus]
XLOC_051339	XP_013672871.1 PREDICTED: uncharacterized protein LOC106377219 [Brassica napus]
XLOC_051388	XP_013669476.1 PREDICTED: uncharacterized protein LOC106373910 [Brassica napus]
XLOC_051399	XP_013617266.1 PREDICTED: uncharacterized protein LOC106323735 [Brassica oleracea var. oleracea] [Brassica oleracea]
XLOC_051711	CDY70298.1 BnaAnng33250D [Brassica napus]
XLOC_051798	XP_013714528.1 PREDICTED: uncharacterized protein LOC106418380 [Brassica napus]
XLOC_051915	CDX81478.1 BnaC02g17820D [Brassica napus]
XLOC_052143	XP_009146340.1 PREDICTED: cytochrome P450 72A13 [Brassica rapa]
XLOC_052173	CDY37355.1 BnaC02g33730D [Brassica napus]
XLOC_052174	XP_013677318.1 PREDICTED: uncharacterized protein LOC106381923 isoform X3 [Brassica napus]
XLOC_052253	JAU12841.1 J domain-containing protein required for chloroplast accumulation response 1 [Noccaea caerulescens]
XLOC_052286	XP_013617777.1 PREDICTED: LOW QUALITY PROTEIN: heat shock protein 83 [Brassica oleracea var. oleracea] [Brassica oleracea]
XLOC_052310	XP_002863433.1 hypothetical protein ARALYDRAFT_330810 [Arabidopsis lyrata subsp. lyrata] [Arabidopsis lyrata]
XLOC_052339	-
XLOC_052489	XP_013587082.1 PREDICTED: uncharacterized protein LOC106295661 [Brassica oleracea var. oleracea] [Brassica oleracea]
XLOC_052497	XP_018433714.1 PREDICTED: pentatricopeptide repeat-containing protein At3g29290 [Raphanus sativus]
XLOC_052845	CDY67972.1 BnaCnng57120D [Brassica napus]
XLOC_052949	CDX81109.1 BnaC03g03630D [Brassica napus]
XLOC_053399	OAY43527.1 hypothetical protein MANES_08G076900 [Manihot esculenta]
XLOC_053673	XP_009111848.1 PREDICTED: TNF receptor-associated factor 6-like isoform X1 [Brassica rapa]
XLOC_053780	CDX88947.1 BnaA04g02390D [Brassica napus]
XLOC_053812	CDY12659.1 BnaA02g13270D [Brassica napus]
XLOC_053832	CDY32566.1 BnaC02g17590D [Brassica napus]
XLOC_053881	JAU58001.1 Adenylate isopentenyltransferase 1, chloroplastic, partial [Noccaea caerulescens]
XLOC_053979	CDY41700.1 BnaA09g15280D [Brassica napus]
XLOC_054013	CDX70941.1 BnaC03g10250D [Brassica napus]
XLOC_054130	CDY10501.1 BnaC03g71130D [Brassica napus]
XLOC_054420	CDY64824.1 BnaCnng45130D [Brassica napus]
XLOC_054664	XP_018435702.1 PREDICTED: uncharacterized protein LOC108807989 [Raphanus sativus]
XLOC_054722	CDY19285.1 BnaC01g31950D [Brassica napus]
XLOC_054803	CDY37631.1 BnaCnng08460D [Brassica napus]
XLOC_054812	CDY17150.1 BnaA05g10380D [Brassica napus]
XLOC_054959	XP_013677250.1 PREDICTED: serine/threonine-protein kinase 25-like [Brassica napus]
XLOC_055063	-
XLOC_055068	XP_018453034.1 PREDICTED: transcription factor ICE1-like [Raphanus sativus]
XLOC_055338	CDX91462.1 BnaC04g06880D [Brassica napus]
XLOC_055478	CDY37855.1 BnaAnng05160D [Brassica napus]
XLOC_055516	CDY05354.1 BnaC02g40620D [Brassica napus]
XLOC_055586	XP_009129754.1 PREDICTED: UPF0725 protein At3g19520-like [Brassica rapa]
XLOC_055600	CDY28555.1 BnaC02g19240D [Brassica napus]
XLOC_056069	XP_013632522.1 PREDICTED: LOW QUALITY PROTEIN: embryonic protein DC-8 [Brassica oleracea var. oleracea] [Brassica oleracea]
XLOC_056136	CDX80837.1 BnaC03g00910D [Brassica napus]
XLOC_056141	CDX80845.1 BnaC03g00990D [Brassica napus]
XLOC_056735	CDX70941.1 BnaC03g10250D [Brassica napus]
XLOC_056813	XP_013682412.1 PREDICTED: beta-glucosidase 3-like [Brassica napus]
XLOC_057095	CDX97383.1 BnaC08g12480D [Brassica napus]
XLOC_057135	XP_013655509.1 PREDICTED: uncharacterized protein LOC106360454 [Brassica napus]
XLOC_057173	-
XLOC_057174	CDY59443.1 BnaC03g76510D [Brassica napus]
XLOC_057311	XP_013672261.1 PREDICTED: uncharacterized protein LOC106376699 [Brassica napus]
XLOC_057316	-
XLOC_057328	XP_009133456.1 PREDICTED: ubiquinol-cytochrome c reductase complex 6.7 kDa protein [Brassica rapa]
XLOC_057445	CDY14478.1 BnaC03g21170D [Brassica napus]
XLOC_057564	CDY22508.1 BnaC03g23180D [Brassica napus]
XLOC_057706	CDY65164.1 BnaC03g73960D [Brassica napus]
XLOC_057767	XP_013657323.1 PREDICTED: uncharacterized protein LOC106362051 [Brassica napus]
XLOC_057904	CDY11072.1 BnaC06g23240D [Brassica napus]
XLOC_058000	XP_013610407.1 PREDICTED: 4-substituted benzoates-glutamate ligase GH3.12-like [Brassica oleracea var. oleracea] [Brassica oleracea]
XLOC_058011	XP_013601873.1 PREDICTED: protein PAT1 homolog 1 [Brassica oleracea var. oleracea] [Brassica oleracea]
XLOC_058128	XP_013634482.1 PREDICTED: uncharacterized protein LOC106340166 [Brassica oleracea var. oleracea] [Brassica oleracea]
XLOC_058274	CDY53323.1 BnaCnng24850D [Brassica napus]
XLOC_058298	CDY00780.1 BnaC03g37640D [Brassica napus]
XLOC_058315	XP_013694220.1 PREDICTED: N-carbamoylputrescine amidase-like, partial [Brassica napus]
XLOC_058325	XP_013693425.1 PREDICTED: uncharacterized protein LOC106397387 [Brassica napus]
XLOC_058332	XP_018487065.1 PREDICTED: protein CWC15 homolog isoform X2 [Raphanus sativus]
XLOC_058434	CDY27818.1 BnaC09g28450D [Brassica napus]
XLOC_058616	-
XLOC_058699	XP_013623100.1 PREDICTED: uncharacterized protein LOC106329068 [Brassica oleracea var. oleracea] [Brassica oleracea]
XLOC_058761	CDY64304.1 BnaCnng43740D [Brassica napus]
XLOC_058772	CDY61738.1 BnaCnng38400D [Brassica napus]
XLOC_059151	XP_013642619.1 PREDICTED: uncharacterized protein LOC106347594 [Brassica napus]
XLOC_059171	-
XLOC_059210	CDY24423.1 BnaCnng04900D [Brassica napus]
XLOC_059241	XP_009113743.1 PREDICTED: glucose-1-phosphate adenylyltransferase large subunit 2, chloroplastic isoform X2 [Brassica rapa]
XLOC_059277	CDY61352.1 BnaC03g74790D [Brassica napus]
XLOC_059279	CDY54731.1 BnaCnng27550D [Brassica napus]
XLOC_059384	XP_002876133.1 hypothetical protein ARALYDRAFT_485594 [Arabidopsis lyrata subsp. lyrata] [Arabidopsis lyrata]
XLOC_059488	CDY33021.1 BnaA10g12270D [Brassica napus]
XLOC_060000	CDX93715.1 BnaA09g23150D [Brassica napus]
XLOC_060174	CDX84077.1 BnaC08g07540D [Brassica napus]
XLOC_060178	XP_018470517.1 PREDICTED: uncharacterized protein LOC108842180 isoform X1 [Raphanus sativus]
XLOC_060480	-
XLOC_060631	CDX70576.1 BnaC03g06600D [Brassica napus]
XLOC_061142	XP_013733862.1 PREDICTED: ATP-dependent Clp protease ATP-binding subunit ClpX-like [Brassica napus]
XLOC_061148	-
XLOC_061180	XP_006391444.1 hypothetical protein EUTSA_v10019456mg [Eutrema salsugineum]
XLOC_061395	AAB80652.1 putative PRP19-like spliceosomal protein [Arabidopsis thaliana]
XLOC_061414	XP_018440282.1 PREDICTED: uncharacterized protein LOC108812502 [Raphanus sativus]
XLOC_061574	XP_013630091.1 PREDICTED: 7-methylguanosine phosphate-specific 5'-nucleotidase A isoform X1 [Brassica oleracea var. oleracea] [Brassica oleracea]
XLOC_061623	CDY24947.1 BnaC03g22250D [Brassica napus]
XLOC_061626	XP_013613848.1 PREDICTED: uncharacterized protein LOC106320025 isoform X1 [Brassica oleracea var. oleracea] [Brassica oleracea]
XLOC_061969	-
XLOC_062391	CDY51895.1 BnaC03g73580D [Brassica napus]
XLOC_062563	XP_013626262.1 PREDICTED: geranylgeranyl pyrophosphate synthase 10, mitochondrial-like [Brassica oleracea var. oleracea] [Brassica oleracea]
XLOC_062838	-
XLOC_062883	XP_013630548.1 PREDICTED: uncharacterized protein At1g04910 [Brassica oleracea var. oleracea] [Brassica oleracea]
XLOC_062976	XP_002877519.1 tubulin beta-2 [Arabidopsis lyrata subsp. lyrata] [Arabidopsis lyrata]
XLOC_063096	XP_018491309.1 PREDICTED: uncharacterized protein LOC108861839 isoform X1 [Raphanus sativus]
XLOC_063137	CDY64662.1 BnaAnng19610D [Brassica napus]
XLOC_063152	CDX86107.1 BnaC03g56220D [Brassica napus]
XLOC_063323	CDY54731.1 BnaCnng27550D [Brassica napus]
XLOC_063340	CDY43309.1 BnaC03g58810D [Brassica napus]
XLOC_063491	-
XLOC_063492	CDX71670.1 BnaC09g27110D [Brassica napus]
XLOC_063689	CDY41369.1 BnaC03g65140D [Brassica napus]
XLOC_063748	AAL06846.1 AT3g02470/F16B3_10 [Arabidopsis thaliana]
XLOC_064437	XP_013632061.1 PREDICTED: LOW QUALITY PROTEIN: vacuolar-processing enzyme beta-isozyme-like [Brassica oleracea var. oleracea] [Brassica oleracea]
XLOC_064807	XP_013594411.1 PREDICTED: uncharacterized protein LOC106302449 [Brassica oleracea var. oleracea] [Brassica oleracea]
XLOC_065001	CDY22413.1 BnaA06g37350D [Brassica napus]
XLOC_065135	CDY69562.1 BnaCnng64200D [Brassica napus]
XLOC_065195	XP_018444199.1 PREDICTED: myb-related protein 308-like [Raphanus sativus]
XLOC_065269	CDY27927.1 BnaCnng05120D [Brassica napus]
XLOC_065470	CDX71507.1 BnaC04g17420D [Brassica napus]
XLOC_065510	XP_013637433.1 PREDICTED: LOW QUALITY PROTEIN: 5'-3' exoribonuclease 2 [Brassica oleracea var. oleracea] [Brassica oleracea]
XLOC_065572	XP_013711768.1 PREDICTED: tricalbin-3-like [Brassica napus]
XLOC_065582	CDY47001.1 BnaC09g14030D, partial [Brassica napus]
XLOC_065591	CDY46988.1 BnaC09g14160D [Brassica napus]
XLOC_065702	XP_013632812.1 PREDICTED: (E,E)-geranyllinalool synthase-like [Brassica oleracea var. oleracea] [Brassica oleracea]
XLOC_066122	CDX94200.1 BnaC07g38340D [Brassica napus]
XLOC_066231	-
XLOC_066279	XP_009117200.1 PREDICTED: uncharacterized protein LOC103842340 [Brassica rapa]
XLOC_066388	CDY58958.1 BnaCnng34020D [Brassica napus]
XLOC_066546	XP_013694092.1 PREDICTED: ABC transporter B family member 11-like [Brassica napus]
XLOC_066854	CDY15409.1 BnaC04g42140D [Brassica napus]
XLOC_067589	-
XLOC_067806	XP_013633576.1 PREDICTED: LOW QUALITY PROTEIN: spastin [Brassica oleracea var. oleracea] [Brassica oleracea]
XLOC_067837	CDX74781.1 BnaA05g05270D [Brassica napus]
XLOC_068148	CDY22319.1 BnaA06g36410D [Brassica napus]
XLOC_068150	XP_013635704.1 PREDICTED: protein TIME FOR COFFEE isoform X1 [Brassica oleracea var. oleracea] [Brassica oleracea]
XLOC_068365	XP_018434334.1 PREDICTED: probable ATP-dependent DNA helicase CHR12 [Raphanus sativus]
XLOC_068662	XP_010433549.1 PREDICTED: nucleosome assembly protein 1;1 isoform X1 [Camelina sativa]
XLOC_068664	XP_013601873.1 PREDICTED: protein PAT1 homolog 1 [Brassica oleracea var. oleracea] [Brassica oleracea]
XLOC_068819	XP_013632112.1 PREDICTED: dnaJ protein ERDJ3B-like [Brassica oleracea var. oleracea] [Brassica oleracea]
XLOC_068873	XP_013712461.1 PREDICTED: IRK-interacting protein-like [Brassica napus]
XLOC_068907	XP_013742170.1 PREDICTED: DNA helicase INO80-like [Brassica napus]
XLOC_068954	XP_013620547.1 PREDICTED: probable LRR receptor-like serine/threonine-protein kinase At1g74360 isoform X1 [Brassica oleracea var. oleracea] [Brassica oleracea]
XLOC_069143	CAN69340.1 hypothetical protein VITISV_032634 [Vitis vinifera]
XLOC_069196	CDY20112.1 BnaA01g28900D [Brassica napus]
XLOC_069279	XP_013610785.1 PREDICTED: probable disease resistance protein RXW24L [Brassica oleracea var. oleracea] [Brassica oleracea]
XLOC_069287	CDY23148.1 BnaC09g19020D [Brassica napus]
XLOC_069295	CAC01797.1 putative protein [Arabidopsis thaliana]
XLOC_069384	XP_013688367.1 PREDICTED: serine/threonine-protein kinase SRK2J-like [Brassica napus]
XLOC_069602	XP_013688420.1 PREDICTED: protein YLS9-like isoform X1 [Brassica napus]
XLOC_069781	XP_018483214.1 PREDICTED: serine/threonine-protein kinase HT1-like isoform X1 [Raphanus sativus]
XLOC_070046	XP_013636051.1 PREDICTED: intron-binding protein aquarius isoform X1 [Brassica oleracea var. oleracea] [Brassica oleracea]
XLOC_070844	KFK30231.1 hypothetical protein AALP_AA7G234600 [Arabis alpina]
XLOC_071249	XP_013671754.1 PREDICTED: disease resistance protein RFL1-like [Brassica napus]
XLOC_071284	XP_013704364.1 PREDICTED: uncharacterized protein LOC106408085 [Brassica napus]
XLOC_071379	CDY45991.1 BnaA02g18050D [Brassica napus]
XLOC_071607	XP_013723324.1 PREDICTED: LON peptidase N-terminal domain and RING finger protein 1-like [Brassica napus]
XLOC_071685	XP_009141406.1 PREDICTED: coatomer subunit epsilon-2-like [Brassica rapa]
XLOC_071712	CDY16327.1 BnaC01g23620D [Brassica napus]
XLOC_071799	XP_013583292.1 PREDICTED: uncharacterized protein LOC106292233 [Brassica oleracea var. oleracea] [Brassica oleracea]
XLOC_072228	-
XLOC_072237	-
XLOC_072288	XP_002886471.1 hypothetical protein ARALYDRAFT_475102 [Arabidopsis lyrata subsp. lyrata] [Arabidopsis lyrata]
XLOC_072364	CDX88481.1 BnaC06g39250D [Brassica napus]
XLOC_072365	XP_013584196.1 PREDICTED: UPF0426 protein At1g28150, chloroplastic [Brassica oleracea var. oleracea] [Brassica oleracea]
XLOC_072377	XP_013630054.1 PREDICTED: uncharacterized protein LOC106335920 isoform X1 [Brassica oleracea var. oleracea] [Brassica oleracea]
XLOC_072579	CDY71250.1 BnaUnng04270D, partial [Brassica napus]
XLOC_072693	XP_018436694.1 PREDICTED: replication factor C subunit 3 [Raphanus sativus]
XLOC_072943	CDY65579.1 BnaCnng47820D [Brassica napus]
XLOC_073010	XP_006418322.1 hypothetical protein EUTSA_v10007870mg [Eutrema salsugineum]
XLOC_073101	XP_013666442.1 PREDICTED: F-box protein At1g80960-like [Brassica napus]
XLOC_073332	CDX95009.1 BnaC05g06620D [Brassica napus]
XLOC_073419	XP_009131686.1 PREDICTED: serine/threonine-protein kinase RUNKEL-like [Brassica rapa]
XLOC_073596	CDY41094.1 BnaC05g10850D [Brassica napus]
XLOC_073597	CDY41094.1 BnaC05g10850D [Brassica napus]
XLOC_073601	CDY51825.1 BnaC03g15370D [Brassica napus]
XLOC_073614	CDY51773.1 BnaC05g49560D [Brassica napus]
XLOC_073982	CDY04639.1 BnaC05g16770D [Brassica napus]
XLOC_073995	CDY04680.1 BnaC05g17180D [Brassica napus]
XLOC_074034	AAN15424.1 Strong similarity to poly(A)-binding protein (PABP5) [Arabidopsis thaliana]
XLOC_074156	-
XLOC_074228	XP_013586890.1 PREDICTED: glycine--tRNA ligase 1, mitochondrial [Brassica oleracea var. oleracea] [Brassica oleracea]
XLOC_074337	CDY35573.1 BnaC05g27080D [Brassica napus]
XLOC_074358	CDY68166.1 BnaCnng57820D, partial [Brassica napus]
XLOC_074445	XP_013639013.1 PREDICTED: LOW QUALITY PROTEIN: OTU domain-containing protein DDB_G0284757 [Brassica oleracea var. oleracea] [Brassica oleracea]
XLOC_074582	XP_013613568.1 PREDICTED: uncharacterized protein LOC106319731 [Brassica oleracea var. oleracea] [Brassica oleracea]
XLOC_074705	CDX97707.1 BnaA05g23720D [Brassica napus]
XLOC_074937	XP_006294002.1 hypothetical protein CARUB_v10022989mg [Capsella rubella]
XLOC_074940	CDY29530.1 BnaA06g14400D [Brassica napus]
XLOC_075037	XP_013657885.1 PREDICTED: uncharacterized protein LOC106362546 [Brassica napus]
XLOC_075377	CDY06766.1 BnaA10g05450D [Brassica napus]
XLOC_075447	CDY17068.1 BnaC06g00010D [Brassica napus]
XLOC_075502	XP_009147982.1 PREDICTED: puromycin-sensitive aminopeptidase-like isoform X1 [Brassica rapa]
XLOC_075558	XP_009131504.1 PREDICTED: ethylene-responsive transcription factor 9-like isoform X1 [Brassica rapa]
XLOC_075677	XP_013587833.1 PREDICTED: UPF0505 protein [Brassica oleracea var. oleracea] [Brassica oleracea]
XLOC_075701	CDY65332.1 BnaCnng46650D [Brassica napus]
XLOC_075747	CDY68981.1 BnaCnng61260D, partial [Brassica napus]
XLOC_075814	CDY62072.1 BnaC06g41450D [Brassica napus]
XLOC_075815	CDY62072.1 BnaC06g41450D [Brassica napus]
XLOC_075908	CDY07735.1 BnaA03g17760D [Brassica napus]
XLOC_075937	-
XLOC_076075	CDY12964.1 BnaC02g29710D [Brassica napus]
XLOC_076174	XP_013705297.1 PREDICTED: protein EXECUTER 1, chloroplastic-like [Brassica napus]
XLOC_076221	-
XLOC_076242	CDX98252.1 BnaC06g16130D [Brassica napus]
XLOC_076320	CDY30127.1 BnaC05g37350D [Brassica napus]
XLOC_076416	-
XLOC_076492	CDX99861.1 BnaC05g22830D [Brassica napus]
XLOC_076547	CDY11152.1 BnaC06g24040D [Brassica napus]
XLOC_076615	CDY20664.1 BnaC08g13940D [Brassica napus]
XLOC_076780	CDY32964.1 BnaA09g16290D [Brassica napus]
XLOC_077362	XP_006293934.1 hypothetical protein CARUB_v10022924mg [Capsella rubella]
XLOC_077678	CDY65332.1 BnaCnng46650D [Brassica napus]
XLOC_077748	XP_013590937.1 PREDICTED: uncharacterized protein LOC106299386 [Brassica oleracea var. oleracea] [Brassica oleracea]
XLOC_077833	CDY23936.1 BnaC03g17550D [Brassica napus]
XLOC_077869	CDY48628.1 BnaC06g08050D [Brassica napus]
XLOC_077875	CDY51801.1 BnaC06g41970D [Brassica napus]
XLOC_077910	JAV00236.1 Retrovirus-related Pol polyprotein from transposon TNT 1-94, partial [Noccaea caerulescens]
XLOC_077969	CDY60221.1 BnaA06g39100D [Brassica napus]
XLOC_078070	XP_013605312.1 PREDICTED: LOW QUALITY PROTEIN: monothiol glutaredoxin-S14, chloroplastic [Brassica oleracea var. oleracea] [Brassica oleracea]
XLOC_078115	XP_018460716.1 PREDICTED: zinc finger BED domain-containing protein DAYSLEEPER-like [Raphanus sativus]
XLOC_078167	CDY69658.1 BnaAnng31130D [Brassica napus]
XLOC_078227	CDY63538.1 BnaCnng42260D [Brassica napus]
XLOC_078250	XP_002866197.1 CYP71B10 [Arabidopsis lyrata subsp. lyrata] [Arabidopsis lyrata]
XLOC_078462	CDX79189.1 BnaC06g21140D [Brassica napus]
XLOC_078570	CDY23507.1 BnaC06g24760D [Brassica napus]
XLOC_078828	XP_013590976.1 PREDICTED: UPF0496 protein At5g66660-like [Brassica oleracea var. oleracea] [Brassica oleracea]
XLOC_078831	XP_009131645.1 PREDICTED: KH domain-containing protein At4g18375 [Brassica rapa]
XLOC_079098	XP_006284250.1 hypothetical protein CARUB_v10005416mg [Capsella rubella]
XLOC_079210	CDY14133.1 BnaC02g02500D [Brassica napus]
XLOC_079247	XP_013589254.1 PREDICTED: uncharacterized protein LOC106297591 [Brassica oleracea var. oleracea] [Brassica oleracea]
XLOC_079572	CDY05757.1 BnaC07g00460D [Brassica napus]
XLOC_079949	XP_013624389.1 PREDICTED: glutathione S-transferase T3-like [Brassica oleracea var. oleracea] [Brassica oleracea]
XLOC_079992	XP_013594586.1 PREDICTED: pre-mRNA cleavage factor Im 25 kDa subunit 1-like [Brassica oleracea var. oleracea] [Brassica oleracea]
XLOC_080001	XP_019082736.1 PREDICTED: zinc finger BED domain-containing protein RICESLEEPER 2-like [Camelina sativa]
XLOC_080027	CDY49159.1 BnaA09g25200D [Brassica napus]
XLOC_080269	XP_009110218.1 PREDICTED: serine/threonine-protein kinase PBS1 [Brassica rapa]
XLOC_080270	CDY31879.1 BnaC07g15290D [Brassica napus]
XLOC_080345	XP_009150920.2 PREDICTED: alpha-humulene/(-)-(E)-beta-caryophyllene synthase-like [Brassica rapa]
XLOC_080410	CDX94776.1 BnaC07g17850D [Brassica napus]
XLOC_080585	CDY36253.1 BnaC07g21070D [Brassica napus]
XLOC_080685	CDX83521.1 BnaC07g22610D [Brassica napus]
XLOC_080711	-
XLOC_080756	CDY24251.1 BnaC03g42240D [Brassica napus]
XLOC_080824	CDX94587.1 BnaC09g22490D [Brassica napus]
XLOC_080900	CDY07941.1 BnaC03g35820D [Brassica napus]
XLOC_081065	CDY71323.1 BnaUnng04310D [Brassica napus]
XLOC_081149	CDX80470.1 BnaC07g29740D [Brassica napus]
XLOC_082114	CDX89725.1 BnaC03g46390D [Brassica napus]
XLOC_082335	CDY70763.1 BnaCnng69710D, partial [Brassica napus]
XLOC_082378	CDY14694.1 BnaC05g19510D [Brassica napus]
XLOC_082562	CDX82622.1 BnaC07g02440D [Brassica napus]
XLOC_082834	CDY40164.1 BnaC04g13920D [Brassica napus]
XLOC_083073	CDY30755.1 BnaC07g16550D [Brassica napus]
XLOC_083095	XP_013598460.1 PREDICTED: kinesin-like protein NACK1 [Brassica oleracea var. oleracea] [Brassica oleracea]
XLOC_083096	CDY30779.1 BnaC07g16790D [Brassica napus]
XLOC_083424	XP_013592034.1 PREDICTED: 4-coumarate--CoA ligase 1 [Brassica oleracea var. oleracea] [Brassica oleracea]
XLOC_083635	XP_013676372.1 PREDICTED: LOW QUALITY PROTEIN: midasin-like [Brassica napus]
XLOC_083650	XP_002870022.1 ATOFP5/OFP5 [Arabidopsis lyrata subsp. lyrata] [Arabidopsis lyrata]
XLOC_084036	CDY19062.1 BnaA04g18020D [Brassica napus]
XLOC_084218	XP_013688812.1 PREDICTED: uncharacterized protein LOC106392550 [Brassica napus]
XLOC_084420	XP_018481588.1 PREDICTED: uncharacterized protein LOC108852588 [Raphanus sativus]
XLOC_084915	CDY59693.1 BnaC07g51120D [Brassica napus]
XLOC_085069	XP_018514436.1 PREDICTED: uncharacterized protein LOC108871895 [Brassica rapa]
XLOC_085437	-
XLOC_085583	-
XLOC_085592	XP_018479934.1 PREDICTED: uncharacterized protein LOC108850994 [Raphanus sativus]
XLOC_085689	CDY09056.1 BnaC08g10100D [Brassica napus]
XLOC_085704	XP_019088831.1 PREDICTED: probable helicase MAGATAMA 3 [Camelina sativa]
XLOC_085963	CDY50160.1 BnaC08g15990D [Brassica napus]
XLOC_086144	CDY25785.1 BnaA07g09970D [Brassica napus]
XLOC_086454	-
XLOC_086566	CDX72150.1 BnaC08g27240D [Brassica napus]
XLOC_086592	CDY02018.1 BnaC04g14830D [Brassica napus]
XLOC_086659	XP_013609490.1 PREDICTED: separase-like [Brassica oleracea var. oleracea] [Brassica oleracea]
XLOC_086705	CDX67824.1 BnaA07g18640D [Brassica napus]
XLOC_086797	CDX71715.1 BnaC08g31590D [Brassica napus]
XLOC_086839	XP_013602667.1 PREDICTED: universal stress protein A-like protein [Brassica oleracea var. oleracea] [Brassica oleracea]
XLOC_087143	CDY59003.1 BnaC08g49540D [Brassica napus]
XLOC_087248	XP_006283959.1 hypothetical protein CARUB_v10005082mg [Capsella rubella]
XLOC_087261	XP_013722017.1 PREDICTED: uncharacterized protein LOC106425841 [Brassica napus]
XLOC_087551	XP_013601998.1 PREDICTED: NEDD8-activating enzyme E1 regulatory subunit-like isoform X1 [Brassica oleracea var. oleracea] [Brassica oleracea]
XLOC_087773	CDY50048.1 BnaC03g44880D [Brassica napus]
XLOC_087871	-
XLOC_087878	CDX84103.1 BnaC08g07800D [Brassica napus]
XLOC_087992	CDX69163.1 BnaC01g02900D [Brassica napus]
XLOC_088030	XP_013746251.1 PREDICTED: uncharacterized protein LOC106448988 [Brassica napus]
XLOC_088157	XP_018449032.1 PREDICTED: disease resistance protein TAO1-like isoform X4 [Raphanus sativus]
XLOC_088353	XP_013604651.1 PREDICTED: valine--tRNA ligase-like [Brassica oleracea var. oleracea] [Brassica oleracea]
XLOC_088423	XP_009145734.1 PREDICTED: uncharacterized protein LOC103869410 [Brassica rapa]
XLOC_088625	CDY17794.1 BnaC08g22020D [Brassica napus]
XLOC_088721	XP_013629747.1 PREDICTED: uncharacterized protein LOC106335701 [Brassica oleracea var. oleracea] [Brassica oleracea]
XLOC_088752	XP_018474345.1 PREDICTED: uncharacterized protein LOC108845678 [Raphanus sativus]
XLOC_088777	XP_013603776.1 PREDICTED: calmodulin-like protein 9 isoform X1 [Brassica oleracea var. oleracea] [Brassica oleracea]
XLOC_088814	XP_006397785.1 hypothetical protein EUTSA_v10001586mg [Eutrema salsugineum]
XLOC_088961	CDY70963.1 BnaAnng35680D [Brassica napus]
XLOC_088974	CDX72147.1 BnaC08g27270D [Brassica napus]
XLOC_088992	-
XLOC_089433	XP_018448526.1 PREDICTED: disease resistance protein RML1B-like [Raphanus sativus]
XLOC_089679	XP_013600255.1 PREDICTED: MACPF domain-containing protein At1g14780-like [Brassica oleracea var. oleracea] [Brassica oleracea]
XLOC_089712	XP_009129782.2 PREDICTED: nardilysin-like isoform X1 [Brassica rapa]
XLOC_089742	CDY16127.1 BnaC08g39960D [Brassica napus]
XLOC_089819	-
XLOC_089935	CDX92984.1 BnaA03g37060D [Brassica napus]
XLOC_090566	XP_013586123.1 PREDICTED: cell division cycle-associated protein 7-like [Brassica oleracea var. oleracea] [Brassica oleracea]
XLOC_090700	CDY41000.1 BnaA02g27900D [Brassica napus]
XLOC_091028	CDY32961.1 BnaA09g16320D [Brassica napus]
XLOC_091065	XP_009144096.1 PREDICTED: putative nuclease HARBI1 [Brassica rapa]
XLOC_091087	CDY59136.1 BnaCnng34430D [Brassica napus]
XLOC_091128	CDY22858.1 BnaA06g02190D [Brassica napus]
XLOC_091171	XP_013609708.1 PREDICTED: MLP-like protein 165 [Brassica oleracea var. oleracea] [Brassica oleracea]
XLOC_091235	XP_013609913.1 PREDICTED: LOW QUALITY PROTEIN: heavy metal-associated isoprenylated plant protein 26 [Brassica oleracea var. oleracea] [Brassica oleracea]
XLOC_091324	CDY48370.1 BnaC04g22050D [Brassica napus]
XLOC_091349	CDY20077.1 BnaA01g29250D [Brassica napus]
XLOC_091416	CDY36395.1 BnaC05g09960D [Brassica napus]
XLOC_091443	XP_019094665.1 PREDICTED: uncharacterized protein LOC104757523 isoform X1 [Camelina sativa]
XLOC_091500	XP_018455304.1 PREDICTED: F-box/FBD/LRR-repeat protein At1g51370-like [Raphanus sativus]
XLOC_091979	XP_013713730.1 PREDICTED: disease resistance protein TAO1-like [Brassica napus]
XLOC_092065	CDY16951.1 BnaC09g40780D [Brassica napus]
XLOC_092170	CDX69578.1 BnaA10g19270D [Brassica napus]
XLOC_092525	-
XLOC_092833	NP_200365.1 tornado 1 [Arabidopsis thaliana]
XLOC_092846	CDY18714.1 BnaA09g06810D [Brassica napus]
XLOC_092983	JAU08564.1 Nuclear cap-binding protein subunit 1, partial [Noccaea caerulescens]
XLOC_093326	XP_013700422.1 PREDICTED: G-type lectin S-receptor-like serine/threonine-protein kinase At1g34300 [Brassica napus]
XLOC_093704	XP_013746214.1 PREDICTED: uncharacterized protein LOC106448947 [Brassica napus]
XLOC_093928	XP_018449138.1 PREDICTED: mannosyl-oligosaccharide 1,2-alpha-mannosidase MNS1-like [Raphanus sativus]
XLOC_094018	CDY24794.1 BnaA08g15160D [Brassica napus]
XLOC_094019	XP_009109322.1 PREDICTED: disease resistance protein RRS1-like isoform X1 [Brassica rapa]
XLOC_094241	XP_009126078.1 PREDICTED: TBC1 domain family member 10B [Brassica rapa]
XLOC_094272	XP_013608436.1 PREDICTED: uncharacterized protein LOC106315235, partial [Brassica oleracea var. oleracea] [Brassica oleracea]
XLOC_094933	XP_013748884.1 PREDICTED: uncharacterized protein LOC106451497 [Brassica napus]
XLOC_094983	XP_018492357.1 PREDICTED: oleoyl-acyl carrier protein thioesterase 1, chloroplastic-like [Raphanus sativus]
XLOC_095066	CDY31493.1 BnaC05g16020D [Brassica napus]
XLOC_095081	XP_013717620.1 PREDICTED: cyclin-dependent kinase B2-2-like isoform X1 [Brassica napus]
XLOC_095199	CDY08692.1 BnaC03g54900D [Brassica napus]
XLOC_095297	CDY72339.1 BnaCnng77190D [Brassica napus]
XLOC_095304	CDY61700.1 BnaCnng38350D [Brassica napus]
XLOC_095364	CDY51380.1 BnaCnng20860D [Brassica napus]
XLOC_095991	XP_013749022.1 PREDICTED: jacalin-related lectin 4-like [Brassica napus]
XLOC_096024	CDY69758.1 BnaUnng03400D, partial [Brassica napus]
XLOC_096126	-
XLOC_096210	CDY68743.1 BnaCnng60300D, partial [Brassica napus]
XLOC_096253	XP_018450713.1 PREDICTED: methylsterol monooxygenase 1-2 [Raphanus sativus]
XLOC_096511	CDY07101.1 BnaCnng01160D [Brassica napus]
XLOC_096542	XP_002889152.1 hypothetical protein ARALYDRAFT_339925 [Arabidopsis lyrata subsp. lyrata] [Arabidopsis lyrata]
XLOC_096568	XP_013624600.1 PREDICTED: uncharacterized protein LOC106330717 [Brassica oleracea var. oleracea] [Brassica oleracea]
XLOC_096640	-
XLOC_096746	CDY57430.1 BnaCnng32070D, partial [Brassica napus]
XLOC_096785	CDY20405.1 BnaC02g24110D [Brassica napus]
XLOC_096894	CDY18614.1 BnaA09g07810D [Brassica napus]
XLOC_096920	CDY49050.1 BnaC05g48780D [Brassica napus]
XLOC_096958	CDY46209.1 BnaA07g03610D [Brassica napus]
XLOC_096978	CDX98815.1 BnaC09g50200D [Brassica napus]
XLOC_097079	CDY03160.1 BnaC06g08130D [Brassica napus]
XLOC_097840	CDY53999.1 BnaC06g43010D [Brassica napus]
XLOC_097863	CDY69879.1 BnaAnng31890D [Brassica napus]
XLOC_098011	XP_018447762.1 PREDICTED: protein OSB1, mitochondrial [Raphanus sativus]
XLOC_098288	CDY50382.1 BnaCnng19140D [Brassica napus]
XLOC_098513	CDY14505.1 BnaC03g49540D [Brassica napus]
XLOC_098725	XP_013698852.1 PREDICTED: uncharacterized protein LOC106402622 isoform X1 [Brassica napus]
XLOC_099003	CDX84229.1 BnaC04g09910D [Brassica napus]
XLOC_099099	XP_018434248.1 PREDICTED: ubiquitin-conjugating enzyme E2 32 [Raphanus sativus]
XLOC_099117	XP_006416011.1 hypothetical protein EUTSA_v10009684mg [Eutrema salsugineum]
XLOC_099136	XP_018458608.1 PREDICTED: disease resistance protein RPP5-like [Raphanus sativus]
XLOC_099139	XP_009137074.1 PREDICTED: ABC transporter A family member 12 isoform X1 [Brassica rapa]
XLOC_099403	NP_177796.1 DNAJ heat shock N-terminal domain-containing protein [Arabidopsis thaliana]
XLOC_099409	XP_006293934.1 hypothetical protein CARUB_v10022924mg [Capsella rubella]
XLOC_099748	XP_010427763.1 PREDICTED: NECAP-like protein CG9132 [Camelina sativa]
XLOC_099767	XP_013690295.1 PREDICTED: uncharacterized protein LOC106394259 [Brassica napus]
XLOC_099812	CDX94093.1 BnaC07g37270D [Brassica napus]
XLOC_099825	XP_013604665.1 PREDICTED: disease resistance protein TAO1-like [Brassica oleracea var. oleracea] [Brassica oleracea]
XLOC_099999	CDY25211.1 BnaC06g04360D [Brassica napus]
XLOC_100133	XP_013677614.1 PREDICTED: COBRA-like protein 5 [Brassica napus]
XLOC_100299	CDY29091.1 BnaC09g18170D [Brassica napus]
XLOC_100384	XP_013670635.1 PREDICTED: beta carbonic anhydrase 1, chloroplastic-like [Brassica napus]
XLOC_100444	-
XLOC_100457	CDY09770.1 BnaC09g43910D, partial [Brassica napus]
XLOC_100507	CDY50942.1 BnaC03g74420D [Brassica napus]
XLOC_100660	-
XLOC_100762	CDY17794.1 BnaC08g22020D [Brassica napus]
XLOC_101073	CDY67856.1 BnaCnng56690D [Brassica napus]
XLOC_101119	XP_018515285.1 PREDICTED: serine/threonine-protein kinase STY8 isoform X1 [Brassica rapa]
XLOC_101204	XP_009117915.1 PREDICTED: probable apyrase 3 [Brassica rapa]
XLOC_101416	CDX82623.1 BnaC07g02430D [Brassica napus]
XLOC_101433	XP_013625103.1 PREDICTED: cysteine-rich receptor-like protein kinase 26 [Brassica oleracea var. oleracea] [Brassica oleracea]
XLOC_101632	XP_013655585.1 PREDICTED: E3 ubiquitin-protein ligase RMA3-like [Brassica napus]
XLOC_101677	XP_018463948.1 PREDICTED: uncharacterized protein LOC108835155 [Raphanus sativus]
XLOC_102034	JAU61962.1 Retrovirus-related Pol polyprotein from transposon TNT 1-94, partial [Noccaea caerulescens]
XLOC_102042	XP_013622567.1 PREDICTED: (R,S)-reticuline 7-O-methyltransferase-like [Brassica oleracea var. oleracea] [Brassica oleracea]
XLOC_102129	-
XLOC_102239	-
XLOC_102473	XP_013614392.1 PREDICTED: LOW QUALITY PROTEIN: pyrophosphate--fructose 6-phosphate 1-phosphotransferase subunit beta 1-like [Brassica oleracea var. oleracea] [Brassica oleracea]
XLOC_102474	XP_013620594.1 PREDICTED: ATPase 3, plasma membrane-type [Brassica oleracea var. oleracea] [Brassica oleracea]
XLOC_102599	-
XLOC_102726	CDY02748.1 BnaC02g11410D [Brassica napus]
XLOC_103011	-
XLOC_103021	XP_013594248.1 PREDICTED: uncharacterized protein LOC106302251 [Brassica oleracea var. oleracea] [Brassica oleracea]
XLOC_103037	CDX72845.1 BnaC06g32930D [Brassica napus]
XLOC_103044	CDY20914.1 BnaC06g01340D [Brassica napus]
XLOC_103303	XP_013595165.1 PREDICTED: LOW QUALITY PROTEIN: glutamate receptor 2.1 [Brassica oleracea var. oleracea] [Brassica oleracea]
XLOC_103339	CDY68261.1 BnaCnng58280D, partial [Brassica napus]
XLOC_103450	CDX68569.1 BnaC01g26470D [Brassica napus]
XLOC_103989	XP_013618699.1 PREDICTED: heat shock 70 kDa protein 7, chloroplastic-like isoform X1 [Brassica oleracea var. oleracea] [Brassica oleracea]
XLOC_104006	CDY13232.1 BnaC04g26030D [Brassica napus]
XLOC_104151	CDY56721.1 BnaCnng31080D [Brassica napus]
XLOC_104341	XP_013602418.1 PREDICTED: uncharacterized protein LOC106309829 [Brassica oleracea var. oleracea] [Brassica oleracea]
XLOC_104391	CDY49391.1 BnaC09g53580D [Brassica napus]
XLOC_104921	XP_009105438.1 PREDICTED: UPF0496 protein At5g66660-like [Brassica rapa]
XLOC_104988	XP_018487422.1 PREDICTED: uncharacterized protein LOC108857911 [Raphanus sativus]
XLOC_105164	XP_013599599.1 PREDICTED: uncharacterized protein LOC106307244 [Brassica oleracea var. oleracea] [Brassica oleracea]
XLOC_105502	XP_009147596.1 PREDICTED: uncharacterized protein LOC103871122 [Brassica rapa]
ncbi_106345218	BnaCnng13970D [Brassica napus]
ncbi_106345342	BnaCnng01090D [Brassica napus]
ncbi_106345398	PREDICTED: IQ domain-containing protein IQM2 [Brassica rapa]
ncbi_106345410	PREDICTED: high mobility group B protein 10-like [Brassica rapa]
ncbi_106345506	PREDICTED: fatty acyl-CoA reductase 2-like [Brassica napus]
ncbi_106345514	PREDICTED: laccase-22-like [Brassica rapa]
ncbi_106345573	PREDICTED: U-box domain-containing protein 15-like [Brassica napus]
ncbi_106345615	PREDICTED: cytochrome P450 76C4-like [Brassica napus]
ncbi_106345657	BnaAnng10510D [Brassica napus]
ncbi_106345717	PREDICTED: photosystem II 5 kDa protein, chloroplastic-like [Brassica napus]
ncbi_106345728	BnaA01g25390D [Brassica napus]
ncbi_106345742	PREDICTED: protein CURVATURE THYLAKOID 1C, chloroplastic-like [Brassica napus]
ncbi_106345745	PREDICTED: protein NRT1/ PTR FAMILY 1.2 [Brassica napus]
ncbi_106345751	BnaA08g00530D [Brassica napus]
ncbi_106345761	PREDICTED: glutamine-dependent NAD(+) synthetase-like [Brassica napus]
ncbi_106345772	PREDICTED: protein NDH-DEPENDENT CYCLIC ELECTRON FLOW 5 [Brassica napus]
ncbi_106345774	PREDICTED: carboxy-terminal kinesin 2 [Brassica napus]
ncbi_106345813	BnaA06g00630D [Brassica napus]
ncbi_106345814	BnaA06g00630D [Brassica napus]
ncbi_106345861	PREDICTED: ankyrin repeat-containing protein At5g02620-like isoform X1 [Brassica oleracea var. oleracea] [Brassica oleracea]
ncbi_106345911	BnaC06g06090D [Brassica napus]
ncbi_106345922	BnaC06g06260D [Brassica napus]
ncbi_106345996	BnaA08g28590D [Brassica napus]
ncbi_106346029	PREDICTED: probable LRR receptor-like protein kinase At1g51890 [Brassica napus]
ncbi_106346030	PREDICTED: probable LRR receptor-like serine/threonine-protein kinase At1g51860 [Brassica napus]
ncbi_106346034	PREDICTED: G-type lectin S-receptor-like serine/threonine-protein kinase At1g34300 [Brassica napus]
ncbi_106346050	BnaA06g02180D [Brassica napus]
ncbi_106346083	PREDICTED: probable beta-1,3-galactosyltransferase 16 isoform X1 [Brassica napus]
ncbi_106346096	PREDICTED: multiple organellar RNA editing factor 3, mitochondrial-like [Brassica napus]
ncbi_106346097	PREDICTED: glyoxysomal fatty acid beta-oxidation multifunctional protein MFP-a-like [Brassica napus]
ncbi_106346099	PREDICTED: uncharacterized serine-rich protein C215.13-like [Raphanus sativus]
ncbi_106346104	PREDICTED: INO80 complex subunit B-like [Brassica napus]
ncbi_106346105	PREDICTED: uncharacterized serine-rich protein C215.13-like [Raphanus sativus]
ncbi_106346107	PREDICTED: ubiquitin-like-specific protease 1A isoform X1 [Brassica napus]
ncbi_106346148	photosystem I reaction center subunit N [Arabidopsis thaliana]
ncbi_106346195	PREDICTED: serine/threonine-protein phosphatase PP2A-2 catalytic subunit [Brassica oleracea var. oleracea] [Brassica oleracea]
ncbi_106346197	PREDICTED: two-component response regulator ARR4-like [Brassica napus]
ncbi_106346216	PREDICTED: calcium-transporting ATPase 3, endoplasmic reticulum-type-like [Brassica napus]
ncbi_106346238	PREDICTED: probable purine permease 16 [Brassica napus]
ncbi_106346253	BnaA06g05610D [Brassica napus]
ncbi_106346263	PREDICTED: probable serine/threonine-protein kinase At1g09600 [Brassica napus]
ncbi_106346267	PREDICTED: phytochrome A [Brassica napus]
ncbi_106346290	PREDICTED: pentatricopeptide repeat-containing protein At1g09190 [Brassica napus]
ncbi_106346310	BnaA06g05070D [Brassica napus]
ncbi_106346325	PREDICTED: magnesium-chelatase subunit ChlD, chloroplastic-like [Brassica napus]
ncbi_106346354	PREDICTED: histone H2B.2-like [Brassica napus]
ncbi_106346369	PREDICTED: GATA transcription factor 11-like isoform X1 [Brassica napus]
ncbi_106346390	PREDICTED: glutelin type-B 5-like [Brassica napus]
ncbi_106346413	CBL-interacting serine/threonine-protein kinase 17-like [Brassica napus]
ncbi_106346417	PREDICTED: protein CHUP1, chloroplastic-like isoform X2 [Brassica napus]
ncbi_106346420	PREDICTED: sterol 14-demethylase [Brassica napus]
ncbi_106346426	PREDICTED: arogenate dehydratase/prephenate dehydratase 1, chloroplastic-like [Brassica napus]
ncbi_106346436	PREDICTED: AP2/ERF and B3 domain-containing transcription factor RAV1 [Brassica napus]
ncbi_106346440	PREDICTED: probable phospholipid-transporting ATPase 11 [Brassica rapa]
ncbi_106346446	PREDICTED: magnesium transporter MRS2-3-like [Brassica napus]
ncbi_106346449	PREDICTED: cytochrome P450 71B7-like [Brassica napus]
ncbi_106346522	BnaC01g01890D [Brassica napus]
ncbi_106346524	PREDICTED: two-component response regulator ARR4-like [Brassica napus]
ncbi_106346540	BnaC05g10210D [Brassica napus]
ncbi_106346588	PREDICTED: protein STICHEL-like 1 [Brassica napus]
ncbi_106346636	PREDICTED: mediator of RNA polymerase II transcription subunit 15a-like [Brassica napus]
ncbi_106346679	PREDICTED: protein SAWADEE HOMEODOMAIN HOMOLOG 1-like [Brassica napus]
ncbi_106346685	PREDICTED: MATE efflux family protein 7-like [Brassica napus]
ncbi_106346691	PREDICTED: IQ domain-containing protein IQM3-like isoform X1 [Brassica rapa]
ncbi_106346721	PREDICTED: interactor of constitutive active ROPs 1-like [Brassica napus]
ncbi_106346732	BnaC05g13140D [Brassica napus]
ncbi_106346750	PREDICTED: histone acetyltransferase HAC12-like [Brassica napus]
ncbi_106346754	Protein kinase superfamily protein [Arabidopsis thaliana]
ncbi_106346755	PREDICTED: methyltransferase-like protein 25 [Brassica napus]
ncbi_106346756	BnaA06g11160D [Brassica napus]
ncbi_106346772	actin 2 [Arabidopsis thaliana]
ncbi_106346775	PREDICTED: organic cation/carnitine transporter 6-like [Brassica napus]
ncbi_106346796	PREDICTED: photosynthetic NDH subunit of subcomplex B 1, chloroplastic [Brassica napus]
ncbi_106346845	PREDICTED: histone-lysine N-methyltransferase, H3 lysine-9 specific SUVH7-like [Brassica napus]
ncbi_106346846	PREDICTED: histone-lysine N-methyltransferase, H3 lysine-9 specific SUVH7-like [Brassica napus]
ncbi_106346880	BnaCnng38480D [Brassica napus]
ncbi_106346894	PREDICTED: probable calcium-binding protein CML27 [Brassica napus]
ncbi_106346918	PREDICTED: phosphoserine phosphatase, chloroplastic [Brassica napus]
ncbi_106346939	PREDICTED: pentatricopeptide repeat-containing protein At1g19720-like [Brassica napus]
ncbi_106346941	UDP-Glycosyltransferase superfamily protein [Arabidopsis thaliana]
ncbi_106346942	PREDICTED: BEL1-like homeodomain protein 10 [Brassica napus]
ncbi_106346945	PREDICTED: chlorophyllase-1-like [Brassica napus]
ncbi_106346947	PREDICTED: phosphatidylinositol/phosphatidylcholine transfer protein SFH4-like [Brassica napus]
ncbi_106346950	PREDICTED: glutathione S-transferase DHAR1, mitochondrial [Brassica rapa]
ncbi_106346981	PREDICTED: ATP sulfurylase 2 [Brassica napus]
ncbi_106347056	PREDICTED: probable serine/threonine-protein kinase NAK [Brassica napus]
ncbi_106347063	PREDICTED: ATP sulfurylase 2 [Brassica napus]
ncbi_106347092	BnaCnng32110D [Brassica napus]
ncbi_106347162	PREDICTED: ethylene-responsive transcription factor ERF116-like [Brassica napus]
ncbi_106347174	BnaA05g10210D [Brassica napus]
ncbi_106347203	PREDICTED: xyloglucan galactosyltransferase KATAMARI1 homolog isoform X1 [Brassica napus]
ncbi_106347212	PREDICTED: 21 kDa protein-like [Brassica oleracea var. oleracea] [Brassica oleracea]
ncbi_106347275	PREDICTED: auxin-responsive protein SAUR62-like [Brassica napus]
ncbi_106347276	BnaA06g14420D [Brassica napus]
ncbi_106347284	transmembrane protein [Arabidopsis thaliana]
ncbi_106347296	PREDICTED: dentin sialophosphoprotein-like [Brassica napus]
ncbi_106347347	PREDICTED: caffeic acid 3-O-methyltransferase-like [Brassica napus]
ncbi_106347354	PREDICTED: TOM1-like protein 2 [Brassica napus]
ncbi_106347355	BnaA06g15130D [Brassica napus]
ncbi_106347368	PREDICTED: probable receptor-like protein kinase At3g17420 [Brassica napus]
ncbi_106347376	BnaC08g07650D [Brassica napus]
ncbi_106347390	BnaA07g10860D [Brassica napus]
ncbi_106347396	BnaA06g15610D [Brassica napus]
ncbi_106347424	PREDICTED: protein ABIL2 [Brassica rapa]
ncbi_106347451	PREDICTED: O-glucosyltransferase rumi homolog [Brassica rapa]
ncbi_106347482	PREDICTED: protein QUIRKY-like [Brassica napus]
ncbi_106347483	PREDICTED: pyridoxine/pyridoxamine 5'-phosphate oxidase 2 isoform X2 [Brassica oleracea var. oleracea] [Brassica oleracea]
ncbi_106347485	PREDICTED: pyridoxine/pyridoxamine 5'-phosphate oxidase 2 isoform X2 [Brassica oleracea var. oleracea] [Brassica oleracea]
ncbi_106347490	PREDICTED: xyloglucan endotransglucosylase/hydrolase protein 31 [Brassica napus]
ncbi_106347493	Ribosomal L18p/L5e family protein [Arabidopsis thaliana]
ncbi_106347508	BnaA06g18480D [Brassica napus]
ncbi_106347511	BnaA06g18460D [Brassica napus]
ncbi_106347513	PREDICTED: protein NRT1/ PTR FAMILY 2.7 [Brassica napus]
ncbi_106347542	PREDICTED: fasciclin-like arabinogalactan protein 4 [Brassica napus]
ncbi_106347548	PREDICTED: UDP-glycosyltransferase 76E4-like isoform X1 [Brassica napus]
ncbi_106347552	PREDICTED: pentatricopeptide repeat-containing protein At3g42630-like [Brassica napus]
ncbi_106347566	PREDICTED: probable anion transporter 4, chloroplastic [Brassica napus]
ncbi_106347568	PREDICTED: beta-glucosidase BoGH3B-like [Brassica napus]
ncbi_106347569	BnaA06g17690D [Brassica napus]
ncbi_106347583	PREDICTED: MAP3K epsilon protein kinase 1-like isoform X1 [Brassica napus]
ncbi_106347601	BnaC03g57220D [Brassica napus]
ncbi_106347603	PREDICTED: ABC transporter A family member 4-like [Brassica napus]
ncbi_106347624	PREDICTED: non-heme chloroperoxidase CPO-A1-like [Brassica napus]
ncbi_106347643	PREDICTED: uncharacterized acetyltransferase At3g50280-like [Brassica napus]
ncbi_106347707	PREDICTED: 2-oxoglutarate-dependent dioxygenase tropC-like isoform X1 [Brassica rapa]
ncbi_106347708	PREDICTED: formin-A-like isoform X1 [Brassica napus]
ncbi_106347710	PREDICTED: protein DCL, chloroplastic-like isoform X1 [Brassica napus]
ncbi_106347737	PLATZ transcription factor family protein [Arabidopsis thaliana]
ncbi_106347760	BnaA06g39090D [Brassica napus]
ncbi_106347774	PREDICTED: kinesin-like protein KIF19 [Brassica napus]
ncbi_106347789	BnaA06g21890D [Brassica napus]
ncbi_106347810	PREDICTED: protein phosphatase inhibitor 2-like [Brassica oleracea var. oleracea] [Brassica oleracea]
ncbi_106347818	PREDICTED: rhodanese-like domain-containing protein 7 isoform X1 [Brassica napus]
ncbi_106347838	PREDICTED: microtubule-associated protein TORTIFOLIA1 [Brassica rapa]
ncbi_106347840	PREDICTED: HIPL2 protein [Brassica rapa]
ncbi_106347845	PREDICTED: tubulin beta-2 chain-like [Brassica napus]
ncbi_106347858	PREDICTED: peroxisomal membrane protein PEX14-like [Brassica napus]
ncbi_106347866	BnaA06g22440D [Brassica napus]
ncbi_106347879	PREDICTED: 5'-adenylylsulfate reductase 3, chloroplastic [Brassica napus]
ncbi_106347885	PREDICTED: protein TRANSPARENT TESTA 12-like [Brassica napus]
ncbi_106347954	U2 small nuclear ribonucleoprotein auxiliary factor-like protein [Arabidopsis thaliana]
ncbi_106347974	O-fucosyltransferase family protein [Arabidopsis thaliana]
ncbi_106347989	PREDICTED: lanC-like protein GCL1 [Brassica napus]
ncbi_106348009	PREDICTED: annexin D2-like [Brassica napus]
ncbi_106348021	PREDICTED: probable 20S rRNA accumulation protein 4 [Brassica napus]
ncbi_106348023	PREDICTED: probable WRKY transcription factor 51 isoform X1 [Brassica napus]
ncbi_106348032	PREDICTED: cell wall / vacuolar inhibitor of fructosidase 2 [Brassica napus]
ncbi_106348046	At5g64480 [Arabidopsis thaliana]
ncbi_106348065	PREDICTED: bifunctional riboflavin biosynthesis protein RIBA 1, chloroplastic [Brassica napus]
ncbi_106348078	PREDICTED: peroxidase 71 [Brassica rapa]
ncbi_106348089	U2 small nuclear ribonucleoprotein auxiliary factor-like protein [Arabidopsis thaliana]
ncbi_106348097	PREDICTED: 2-oxoglutarate dehydrogenase, mitochondrial-like [Brassica napus]
ncbi_106348113	PREDICTED: transcription factor GTE7 [Brassica napus]
ncbi_106348123	PREDICTED: inositol polyphosphate multikinase alpha isoform X1 [Brassica oleracea var. oleracea] [Brassica oleracea]
ncbi_106348124	PREDICTED: glutamyl-tRNA(Gln) amidotransferase subunit A-like isoform X1 [Brassica napus]
ncbi_106348163	PREDICTED: telomere repeat-binding factor 2-like [Brassica napus]
ncbi_106348184	PREDICTED: 2-oxoglutarate dehydrogenase, mitochondrial-like [Brassica napus]
ncbi_106348187	PREDICTED: probable starch synthase 4, chloroplastic/amyloplastic [Brassica napus]
ncbi_106348190	BnaA06g24590D [Brassica napus]
ncbi_106348210	PREDICTED: urease accessory protein G-like isoform X1 [Brassica napus]
ncbi_106348227	BnaC03g48080D [Brassica napus]
ncbi_106348265	PREDICTED: uncharacterized WD repeat-containing protein C3H5.08c-like [Brassica napus]
ncbi_106348276	BnaC07g30240D [Brassica napus]
ncbi_106348277	BnaC07g30240D [Brassica napus]
ncbi_106348304	PREDICTED: O-glucosyltransferase rumi homolog [Brassica oleracea var. oleracea] [Brassica oleracea]
ncbi_106348315	PREDICTED: bidirectional sugar transporter SWEET12 [Brassica napus]
ncbi_106348360	ATP synthase protein I [Noccaea caerulescens]
ncbi_106348397	PREDICTED: protein NETWORKED 4B-like isoform X1 [Brassica napus]
ncbi_106348398	trans-cinnamate 4-monooxygenase-like [Brassica napus]
ncbi_106348422	BnaA02g32420D [Brassica napus]
ncbi_106348438	PREDICTED: ABC transporter C family member 10-like [Brassica napus]
ncbi_106348448	PREDICTED: epithiospecifier protein-like [Brassica napus]
ncbi_106348464	PREDICTED: glutamine-dependent NAD(+) synthetase-like [Brassica napus]
ncbi_106348517	PREDICTED: cytochrome P450 71B11-like [Brassica rapa]
ncbi_106348519	BnaA06g27550D [Brassica napus]
ncbi_106348542	PREDICTED: DDT domain-containing protein DDR4 [Brassica rapa]
ncbi_106348545	PREDICTED: indole-3-pyruvate monooxygenase YUCCA6-like isoform X2 [Brassica napus]
ncbi_106348558	PREDICTED: protein NRT1/ PTR FAMILY 1.1-like [Brassica napus]
ncbi_106348572	BnaA07g25870D [Brassica napus]
ncbi_106348611	PREDICTED: TMV resistance protein N-like isoform X1 [Brassica oleracea var. oleracea] [Brassica oleracea]
ncbi_106348619	PREDICTED: protein kinase APK1B, chloroplastic-like isoform X1 [Brassica napus]
ncbi_106348642	PREDICTED: probable serine/threonine-protein kinase WNK9 [Brassica napus]
ncbi_106348651	S-adenosyl-L-methionine-dependent methyltransferases superfamily protein [Arabidopsis thaliana]
ncbi_106348670	PREDICTED: protein-lysine N-methyltransferase EEF2KMT isoform X1 [Brassica oleracea var. oleracea] [Brassica oleracea]
ncbi_106348722	BnaC07g28710D [Brassica napus]
ncbi_106348756	PREDICTED: receptor-like protein kinase 5 [Brassica napus]
ncbi_106348762	PREDICTED: protein EMBRYONIC FLOWER 1-like [Brassica napus]
ncbi_106348772	PREDICTED: pentatricopeptide repeat-containing protein At2g02980, chloroplastic [Brassica napus]
ncbi_106348776	BnaC07g27560D [Brassica napus]
ncbi_106348783	BnaC07g27420D [Brassica napus]
ncbi_106348790	BnaC07g27420D [Brassica napus]
ncbi_106348809	PREDICTED: zinc finger CCHC domain-containing protein 10-like [Brassica napus]
ncbi_106348816	PREDICTED: cysteine and histidine-rich domain-containing protein RAR1-like [Brassica napus]
ncbi_106348821	PREDICTED: pectinesterase/pectinesterase inhibitor 3-like [Brassica napus]
ncbi_106348822	PREDICTED: probable histone-arginine methyltransferase 1.4 [Brassica napus]
ncbi_106348827	PREDICTED: 1,4-dihydroxy-2-naphthoyl-CoA thioesterase 2 [Brassica rapa]
ncbi_106348857	BnaC07g27370D [Brassica napus]
ncbi_106348888	PREDICTED: 1,4-dihydroxy-2-naphthoyl-CoA thioesterase 2 [Brassica rapa]
ncbi_106348895	PREDICTED: protein SULFUR DEFICIENCY-INDUCED 1 [Brassica rapa]
ncbi_106348912	PREDICTED: UV-B-induced protein At3g17800, chloroplastic [Brassica rapa]
ncbi_106348920	PREDICTED: AP-4 complex subunit mu-like [Brassica napus]
ncbi_106348948	PREDICTED: metal-nicotianamine transporter YSL1-like [Brassica oleracea var. oleracea] [Brassica oleracea]
ncbi_106349011	PREDICTED: acid beta-fructofuranosidase 3, vacuolar [Brassica napus]
ncbi_106349029	PREDICTED: flavin-containing monooxygenase FMO GS-OX-like 4 [Brassica napus]
ncbi_106349037	PREDICTED: zinc finger CCCH domain-containing protein 44-like [Brassica napus]
ncbi_106349038	PREDICTED: GDP-mannose 4,6 dehydratase 2-like [Brassica oleracea var. oleracea] [Brassica oleracea]
ncbi_106349138	expansin-A5 precursor [Brassica rapa]
ncbi_106349153	PREDICTED: ABC transporter B family member 19 [Brassica napus]
ncbi_106349163	PREDICTED: NADH dehydrogenase [ubiquinone] complex I, assembly factor 7-like [Brassica napus]
ncbi_106349172	PREDICTED: cytochrome P450 72A13-like [Brassica napus]
ncbi_106349173	PREDICTED: bifunctional aspartokinase/homoserine dehydrogenase 1, chloroplastic isoform X1 [Brassica napus]
ncbi_106349195	BnaA09g53830D [Brassica napus]
ncbi_106349206	PREDICTED: UDP-arabinopyranose mutase 1-like [Brassica oleracea var. oleracea] [Brassica oleracea]
ncbi_106349243	BnaC01g36600D [Brassica napus]
ncbi_106349371	PREDICTED: protein NLP6 [Brassica oleracea var. oleracea] [Brassica oleracea]
ncbi_106349433	PREDICTED: cytochrome P450 71B19-like isoform X2 [Brassica napus]
ncbi_106349442	PREDICTED: amino-acid permease BAT1 [Brassica napus]
ncbi_106349469	PREDICTED: trafficking protein particle complex subunit 2-like protein [Brassica rapa]
ncbi_106349474	PREDICTED: cytochrome c oxidase copper chaperone 1 [Brassica rapa]
ncbi_106349617	BnaA06g01000D [Brassica napus]
ncbi_106349673	BnaAnng03210D [Brassica napus]
ncbi_106349789	PREDICTED: tRNA pseudouridine synthase A-like isoform X1 [Brassica napus]
ncbi_106350022	BnaC03g51750D [Brassica napus]
ncbi_106350065	PREDICTED: monosaccharide-sensing protein 1-like [Brassica napus]
ncbi_106350146	PREDICTED: protein QUIRKY-like [Brassica napus]
ncbi_106350150	PREDICTED: probable methyltransferase PMT15 isoform X1 [Gossypium raimondii]
ncbi_106350188	hydroxyproline-rich glycoprotein family protein [Arabidopsis thaliana]
ncbi_106350202	BnaC09g18840D [Brassica napus]
ncbi_106350229	BnaA06g17240D [Brassica napus]
ncbi_106350245	transmembrane protein [Arabidopsis thaliana]
ncbi_106350353	PREDICTED: xyloglucan galactosyltransferase KATAMARI1-like [Brassica napus]
ncbi_106350467	PREDICTED: SRSF protein kinase 1, partial [Brassica napus]
ncbi_106350631	BnaA06g27400D [Brassica napus]
ncbi_106350647	PREDICTED: uncharacterized protein At4g04775-like [Brassica napus]
ncbi_106350719	BnaA05g28560D [Brassica napus]
ncbi_106350844	PREDICTED: serine-rich adhesin for platelets-like [Brassica napus]
ncbi_106350884	BnaA06g32320D [Brassica napus]
ncbi_106350990	PREDICTED: PRA1 family protein F3-like [Brassica napus]
ncbi_106351001	PREDICTED: inactive protein kinase SELMODRAFT_444075-like isoform X1 [Brassica napus]
ncbi_106351010	cyclin A3-1, partial [Brassica juncea]
ncbi_106351063	PREDICTED: inactive protein kinase SELMODRAFT_444075-like [Brassica napus]
ncbi_106351077	BnaA10g08410D [Brassica napus]
ncbi_106351078	BnaA10g08410D [Brassica napus]
ncbi_106351117	transmembrane protein [Arabidopsis thaliana]
ncbi_106351124	PREDICTED: RING-H2 finger protein ATL78-like [Brassica rapa]
ncbi_106351126	BnaA06g03210D [Brassica napus]
ncbi_106351127	PREDICTED: dehydration-responsive protein RD22-like [Brassica napus]
ncbi_106351146	BnaA01g31800D [Brassica napus]
ncbi_106351171	PREDICTED: TGACG-sequence-specific DNA-binding protein TGA-2.1-like [Brassica napus]
ncbi_106351215	PREDICTED: beta carbonic anhydrase 3-like [Brassica napus]
ncbi_106351244	PREDICTED: nudix hydrolase 12, mitochondrial-like [Brassica napus]
ncbi_106351262	PREDICTED: xyloglucan endotransglucosylase/hydrolase protein 14-like [Brassica napus]
ncbi_106351360	PREDICTED: auxin-responsive protein SAUR41 [Brassica napus]
ncbi_106351365	PREDICTED: organic cation/carnitine transporter 6-like [Brassica napus]
ncbi_106351387	PREDICTED: inorganic pyrophosphatase 2-like [Brassica napus]
ncbi_106351398	Metal-dependent phosphohydrolase [Arabidopsis thaliana]
ncbi_106351440	PREDICTED: LOW QUALITY PROTEIN: leucine-rich repeat receptor protein kinase EMS1-like [Brassica napus]
ncbi_106351477	PREDICTED: non-specific lipid-transfer protein-like protein At2g13820 [Brassica napus]
ncbi_106351488	PREDICTED: iron-sulfur assembly protein IscA-like 1, mitochondrial [Brassica oleracea var. oleracea] [Brassica oleracea]
ncbi_106351524	PREDICTED: DNA-damage-repair/toleration protein DRT100-like [Brassica napus]
ncbi_106351550	NAC domain-containing protein 41-like [Brassica napus]
ncbi_106351553	PREDICTED: trihelix transcription factor ASR3-like [Brassica rapa]
ncbi_106351584	PREDICTED: uncharacterized transporter YBR287W-like [Brassica napus]
ncbi_106351623	response to low sulfur 1 [Arabidopsis thaliana]
ncbi_106351635	PREDICTED: probable pectinesterase/pectinesterase inhibitor 16 [Brassica napus]
ncbi_106351645	PREDICTED: peroxidase 34-like isoform X2 [Brassica napus]
ncbi_106351670	PREDICTED: high affinity nitrate transporter 2.6-like [Brassica napus]
ncbi_106351697	PREDICTED: IQ domain-containing protein IQM2-like [Brassica rapa]
ncbi_106351791	LEAFY protein [Brassica juncea]
ncbi_106351822	PREDICTED: receptor-like serine/threonine-protein kinase SD1-6 [Brassica napus]
ncbi_106351837	BnaC04g31920D [Brassica napus]
ncbi_106351848	PREDICTED: GDSL esterase/lipase At5g62930 [Brassica rapa]
ncbi_106351864	BnaC01g13390D [Brassica napus]
ncbi_106351869	BnaC01g13020D [Brassica napus]
ncbi_106351873	PREDICTED: cytochrome P450 94B1-like [Brassica napus]
ncbi_106351928	PREDICTED: ankyrin repeat-containing protein At3g12360-like [Brassica napus]
ncbi_106351955	PREDICTED: transcription factor MYB114-like [Brassica napus]
ncbi_106351995	PREDICTED: probable 6-phosphogluconolactonase 3 [Brassica rapa]
ncbi_106352005	polyprotein [Arabidopsis thaliana]
ncbi_106352030	PREDICTED: major pollen allergen Ole e 10 [Brassica rapa]
ncbi_106352031	PREDICTED: glycine-rich protein 3 short isoform-like [Brassica napus]
ncbi_106352050	PREDICTED: E3 ubiquitin-protein ligase RHA1B-like [Brassica napus]
ncbi_106352057	response to low sulfur 2 [Arabidopsis thaliana]
ncbi_106352081	response to low sulfur 2 [Arabidopsis thaliana]
ncbi_106352082	response to low sulfur 2 [Arabidopsis thaliana]
ncbi_106352093	PREDICTED: protein ENHANCED DISEASE RESISTANCE 2-like [Brassica rapa]
ncbi_106352094	PREDICTED: protein ENHANCED DISEASE RESISTANCE 2-like [Brassica napus]
ncbi_106352201	BnaA06g29200D [Brassica napus]
ncbi_106352212	BnaC07g27250D [Brassica napus]
ncbi_106352218	PREDICTED: proline-rich antigen homolog [Brassica napus]
ncbi_106352264	PREDICTED: protein LATE FLOWERING [Brassica rapa]
ncbi_106352284	PREDICTED: cyclin-dependent kinase inhibitor 3-like [Brassica napus]
ncbi_106352293	BnaC01g42430D [Brassica napus]
ncbi_106352363	PREDICTED: transcription initiation factor TFIID subunit 8 [Brassica napus]
ncbi_106352397	PREDICTED: transcription factor MYB21-like [Brassica napus]
ncbi_106352406	BnaA06g32170D [Brassica napus]
ncbi_106352445	BnaA06g33470D [Brassica napus]
ncbi_106352469	BnaAnng23480D, partial [Brassica napus]
ncbi_106352539	PREDICTED: CBL-interacting serine/threonine-protein kinase 9-like [Brassica rapa]
ncbi_106352582	PREDICTED: uncharacterized calcium-binding protein At1g02270-like [Brassica rapa]
ncbi_106352641	BnaA07g37540D [Brassica napus]
ncbi_106352683	PREDICTED: RING-H2 finger protein ATL46-like [Brassica napus]
ncbi_106352698	PREDICTED: UPF0392 protein RCOM_0530710-like [Brassica napus]
ncbi_106352701	PREDICTED: lysine histidine transporter 1-like [Brassica napus]
ncbi_106352702	PREDICTED: chloride channel protein CLC-a-like [Brassica rapa]
ncbi_106352704	BnaA07g15230D [Brassica napus]
ncbi_106352744	PREDICTED: probable anion transporter 4, chloroplastic [Brassica napus]
ncbi_106352812	PREDICTED: OTU domain-containing protein DDB_G0284757-like [Brassica napus]
ncbi_106352840	PREDICTED: zinc finger protein ZAT11-like [Brassica napus]
ncbi_106352861	BnaA07g16370D [Brassica napus]
ncbi_106352876	PREDICTED: probable aquaporin PIP2-5 [Brassica napus]
ncbi_106352904	PREDICTED: ferritin-3, chloroplastic-like [Brassica napus]
ncbi_106352908	PREDICTED: protein RETICULATA-RELATED 6 [Brassica napus]
ncbi_106352951	PREDICTED: nucleosome assembly protein 1;2-like isoform X1 [Brassica napus]
ncbi_106352999	PREDICTED: alanine--glyoxylate aminotransferase 2 homolog 3, mitochondrial-like [Brassica napus]
ncbi_106353017	vacuolar acid trehalase [Arabidopsis thaliana]
ncbi_106353030	BnaA03g31430D [Brassica napus]
ncbi_106353085	PREDICTED: bifunctional protein FolD 2-like [Brassica napus]
ncbi_106353089	PREDICTED: endochitinase CH25-like [Brassica napus]
ncbi_106353092	PREDICTED: probable sulfate transporter 4.2 [Brassica napus]
ncbi_106353093	PREDICTED: endochitinase CH25-like [Brassica rapa]
ncbi_106353115	PREDICTED: 3-hydroxyisobutyryl-CoA hydrolase-like protein 1, mitochondrial [Brassica napus]
ncbi_106353136	BnaA07g18580D [Brassica napus]
ncbi_106353221	PREDICTED: squamosa promoter-binding-like protein 15 [Brassica napus]
ncbi_106353288	PREDICTED: dynamin-related protein 1B-like isoform X1 [Brassica napus]
ncbi_106353318	BnaC06g43190D [Brassica napus]
ncbi_106353367	BnaC01g00340D [Brassica napus]
ncbi_106353427	BnaC06g20190D [Brassica napus]
ncbi_106353428	BnaC06g20190D [Brassica napus]
ncbi_106353433	PREDICTED: ubiquitin-conjugating enzyme E2 35-like [Brassica napus]
ncbi_106353436	PREDICTED: epidermis-specific secreted glycoprotein EP1-like [Brassica napus]
ncbi_106353480	PREDICTED: caffeic acid 3-O-methyltransferase-like [Brassica napus]
ncbi_106353530	PREDICTED: phosphatidylinositol/phosphatidylcholine transfer protein SFH5-like isoform X1 [Brassica napus]
ncbi_106353537	PREDICTED: protein WALLS ARE THIN 1 [Brassica oleracea var. oleracea] [Brassica oleracea]
ncbi_106353556	PREDICTED: probable serine/threonine-protein kinase NAK [Brassica rapa]
ncbi_106353575	PREDICTED: probable LRR receptor-like serine/threonine-protein kinase At5g37450 [Brassica napus]
ncbi_106353610	PREDICTED: cytochrome P450 71B14 [Brassica napus]
ncbi_106353630	PREDICTED: serine carboxypeptidase-like 2 isoform X1 [Brassica napus]
ncbi_106353654	PREDICTED: two-component response regulator ARR15-like isoform X2 [Brassica napus]
ncbi_106353658	PREDICTED: probable 1-acyl-sn-glycerol-3-phosphate acyltransferase 4 isoform X1 [Brassica napus]
ncbi_106353690	BnaA07g16370D [Brassica napus]
ncbi_106353697	PREDICTED: probable inactive serine/threonine-protein kinase fnkC [Brassica napus]
ncbi_106353746	PREDICTED: polyadenylate-binding protein 5-like [Brassica napus]
ncbi_106353756	PREDICTED: ABC transporter G family member 25 [Brassica napus]
ncbi_106353757	BnaA07g23290D [Brassica napus]
ncbi_106353785	PREDICTED: protein TIFY 7-like isoform X1 [Brassica oleracea var. oleracea] [Brassica oleracea]
ncbi_106353805	PREDICTED: proline transporter 1 [Brassica napus]
ncbi_106353810	PREDICTED: uncharacterized acetyltransferase At3g50280-like [Brassica napus]
ncbi_106353815	PREDICTED: glycine-rich domain-containing protein 2-like [Brassica napus]
ncbi_106353825	BnaA07g24150D [Brassica napus]
ncbi_106353840	PREDICTED: proline-rich receptor-like protein kinase PERK9 [Brassica napus]
ncbi_106353885	PREDICTED: polyadenylation and cleavage factor homolog 1-like [Brassica napus]
ncbi_106353971	PREDICTED: ultraviolet-B receptor UVR8-like isoform X1 [Brassica napus]
ncbi_106353986	PREDICTED: binding partner of ACD11 1 isoform X1 [Brassica rapa]
ncbi_106353989	BnaC06g29160D [Brassica napus]
ncbi_106353992	BnaA07g26780D [Brassica napus]
ncbi_106353994	PREDICTED: CDP-diacylglycerol--inositol 3-phosphatidyltransferase 1 [Brassica rapa]
ncbi_106354043	PREDICTED: serine/threonine-protein kinase STN7, chloroplastic-like [Brassica napus]
ncbi_106354125	PREDICTED: protein PIN-LIKES 2 [Brassica rapa]
ncbi_106354133	BnaA07g29210D [Brassica napus]
ncbi_106354141	PREDICTED: eukaryotic translation initiation factor 2D-like [Brassica napus]
ncbi_106354189	PREDICTED: receptor homology region, transmembrane domain- and RING domain-containing protein 2-like [Brassica napus]
ncbi_106354213	PREDICTED: chaperone protein DnaJ isoform X1 [Brassica oleracea var. oleracea] [Brassica oleracea]
ncbi_106354222	BnaC02g46320D [Brassica napus]
ncbi_106354225	PREDICTED: DNA-directed RNA polymerase II subunit 1-like [Brassica napus]
ncbi_106354236	PREDICTED: eukaryotic initiation factor 4A-3-like [Brassica napus]
ncbi_106354248	PREDICTED: RING-H2 finger protein ATL45-like [Brassica napus]
ncbi_106354275	PREDICTED: abietadienol/abietadienal oxidase-like [Brassica napus]
ncbi_106354330	PREDICTED: probable leucine-rich repeat receptor-like protein kinase At1g35710 isoform X1 [Brassica napus]
ncbi_106354343	alpha/beta-Hydrolases superfamily protein [Arabidopsis thaliana]
ncbi_106354377	PREDICTED: probable serine/threonine-protein kinase At1g54610 isoform X1 [Brassica napus]
ncbi_106354390	BnaC07g36960D [Brassica napus]
ncbi_106354395	PREDICTED: geranylgeranyl diphosphate reductase, chloroplastic-like [Brassica napus]
ncbi_106354416	PREDICTED: ADP,ATP carrier protein ER-ANT1-like [Brassica napus]
ncbi_106354426	PREDICTED: glutathione S-transferase F12 [Brassica napus]
ncbi_106354430	PREDICTED: altered inheritance of mitochondria protein 21-like isoform X2 [Brassica napus]
ncbi_106354446	PREDICTED: serine carboxypeptidase-like 11 isoform X1 [Brassica napus]
ncbi_106354474	PREDICTED: protein argonaute 7 [Brassica napus]
ncbi_106354478	PREDICTED: UDP-glucosyl transferase 73B2-like [Brassica napus]
ncbi_106354481	PREDICTED: protein GDAP2 homolog [Brassica napus]
ncbi_106354494	PREDICTED: protein WALLS ARE THIN 1-like [Brassica napus]
ncbi_106354507	PREDICTED: stress response protein NST1-like [Brassica napus]
ncbi_106354512	PREDICTED: sugar transporter ERD6-like 6 [Brassica napus]
ncbi_106354532	PREDICTED: protein MARD1-like [Raphanus sativus]
ncbi_106354539	PREDICTED: NAD(P)H-quinone oxidoreductase subunit O, chloroplastic-like [Brassica napus]
ncbi_106354560	PREDICTED: F-box protein At1g78280-like [Brassica napus]
ncbi_106354568	PREDICTED: synaptonemal complex protein 1-like isoform X2 [Brassica napus]
ncbi_106354569	PREDICTED: multifunctional methyltransferase subunit TRM112-like protein At1g78190 [Brassica napus]
ncbi_106354642	PREDICTED: extensin-3-like [Brassica napus]
ncbi_106354662	PREDICTED: RNA pseudouridine synthase 3, mitochondrial isoform X1 [Brassica rapa]
ncbi_106354678	PREDICTED: pathogen-related protein-like [Brassica napus]
ncbi_106354700	PREDICTED: 9-cis-epoxycarotenoid dioxygenase NCED9, chloroplastic [Brassica rapa]
ncbi_106354720	BnaC01g07220D [Brassica napus]
ncbi_106354722	BnaC01g07180D [Brassica napus]
ncbi_106354778	BnaC06g39760D [Brassica napus]
ncbi_106354805	PREDICTED: probable folate-biopterin transporter 3 [Brassica napus]
ncbi_106354848	PREDICTED: N-alpha-acetyltransferase 15, NatA auxiliary subunit-like [Brassica napus]
ncbi_106354853	PREDICTED: molybdate transporter 2 [Brassica oleracea var. oleracea] [Brassica oleracea]
ncbi_106354856	BnaA07g00430D [Brassica napus]
ncbi_106355123	PREDICTED: ribose-phosphate pyrophosphokinase 3, chloroplastic-like [Brassica napus]
ncbi_106355244	BnaA04g27400D [Brassica napus]
ncbi_106355366	photosystem II protein [Brassica oleracea]
ncbi_106355375	BnaC02g04050D [Brassica napus]
ncbi_106355526	PREDICTED: potassium transporter 5 [Brassica rapa]
ncbi_106355539	PREDICTED: fasciclin-like arabinogalactan protein 16 [Brassica oleracea var. oleracea] [Brassica oleracea]
ncbi_106355616	PREDICTED: probable LRR receptor-like serine/threonine-protein kinase At4g36180 [Brassica rapa]
ncbi_106355630	PREDICTED: 4-hydroxy-3-methylbut-2-enyl diphosphate reductase, chloroplastic-like [Brassica napus]
ncbi_106355688	BnaA07g20980D [Brassica napus]
ncbi_106355722	PREDICTED: protein WALLS ARE THIN 1-like, partial [Brassica napus]
ncbi_106355752	BnaC03g07070D [Brassica napus]
ncbi_106355772	PREDICTED: D-inositol 3-phosphate glycosyltransferase-like [Brassica napus]
ncbi_106355837	PREDICTED: protein NRT1/ PTR FAMILY 5.11-like [Brassica rapa]
ncbi_106355869	PREDICTED: uncharacterized protein LOC106355869 [Brassica napus]
ncbi_106355948	BnaA01g08250D [Brassica napus]
ncbi_106356005	PREDICTED: uncharacterized protein LOC106350339 [Brassica napus]
ncbi_106356009	PREDICTED: uncharacterized protein LOC106356009 [Brassica napus]
ncbi_106356034	PREDICTED: probable LRR receptor-like serine/threonine-protein kinase At4g31250 [Brassica napus]
ncbi_106356062	BnaA07g34780D [Brassica napus]
ncbi_106356157	PREDICTED: homeobox-leucine zipper protein ATHB-21 isoform X1 [Brassica rapa]
ncbi_106356241	PREDICTED: adenylate isopentenyltransferase 7, mitochondrial-like [Brassica napus]
ncbi_106356244	PREDICTED: cytochrome P450 76C4-like [Brassica rapa]
ncbi_106356297	PREDICTED: dof zinc finger protein DOF1.5-like [Brassica napus]
ncbi_106356316	BnaC07g09740D [Brassica napus]
ncbi_106356322	BnaA03g45200D [Brassica napus]
ncbi_106356355	PREDICTED: vesicle transport v-SNARE 12 [Brassica rapa]
ncbi_106356397	PREDICTED: WAT1-related protein At1g21890-like [Brassica napus]
ncbi_106356403	PREDICTED: membrane-anchored ubiquitin-fold protein 6-like [Brassica napus]
ncbi_106356420	PREDICTED: protein MIZU-KUSSEI 1-like [Brassica napus]
ncbi_106356428	BnaA07g11210D [Brassica napus]
ncbi_106356438	PREDICTED: SKP1-like protein 3 [Brassica napus]
ncbi_106356481	PREDICTED: aspartic proteinase-like protein 1 [Brassica napus]
ncbi_106356522	PREDICTED: nuclear transcription factor Y subunit C-8 [Brassica oleracea var. oleracea] [Brassica oleracea]
ncbi_106356523	PREDICTED: nuclear transcription factor Y subunit C-8 [Brassica oleracea var. oleracea] [Brassica oleracea]
ncbi_106356535	PREDICTED: dephospho-CoA kinase-like [Brassica rapa]
ncbi_106356597	PREDICTED: monothiol glutaredoxin-S4-like [Brassica rapa]
ncbi_106356637	BnaA09g19370D [Brassica napus]
ncbi_106356666	PREDICTED: spidroin-2-like [Brassica napus]
ncbi_106356688	PREDICTED: thioredoxin-like 3-3 [Brassica rapa]
ncbi_106356714	PREDICTED: cytokinin riboside 5'-monophosphate phosphoribohydrolase LOG4-like [Brassica napus]
ncbi_106356718	PREDICTED: histone H2B.8-like [Brassica napus]
ncbi_106356748	PREDICTED: cell wall / vacuolar inhibitor of fructosidase 1-like [Brassica oleracea var. oleracea] [Brassica oleracea]
ncbi_106356763	PREDICTED: cyclin-dependent protein kinase inhibitor SMR1-like [Brassica napus]
ncbi_106356808	BnaC06g17480D [Brassica napus]
ncbi_106356824	PREDICTED: peroxisomal and mitochondrial division factor 1 [Brassica rapa]
ncbi_106356836	PREDICTED: zinc finger protein GIS-like [Brassica napus]
ncbi_106356868	PREDICTED: E3 ubiquitin-protein ligase RHA1B-like [Brassica rapa]
ncbi_106356870	PREDICTED: auxin-responsive protein IAA30 [Brassica napus]
ncbi_106356892	PREDICTED: VQ motif-containing protein 11-like [Brassica napus]
ncbi_106356918	PREDICTED: glutathione S-transferase U22 [Brassica napus]
ncbi_106356919	PREDICTED: glutathione S-transferase U23 [Brassica napus]
ncbi_106356920	PREDICTED: synaptonemal complex protein 1-like [Brassica napus]
ncbi_106356928	PREDICTED: aldehyde dehydrogenase family 3 member I1, chloroplastic-like [Brassica napus]
ncbi_106356961	PREDICTED: zinc-finger homeodomain protein 5-like [Brassica napus]
ncbi_106357014	BnaC06g15110D [Brassica napus]
ncbi_106357023	PREDICTED: 18 kDa seed maturation protein-like [Brassica napus]
ncbi_106357024	PREDICTED: 18 kDa seed maturation protein-like [Brassica napus]
ncbi_106357041	PREDICTED: polyadenylate-binding protein 5-like [Brassica napus]
ncbi_106357045	BnaCnng07700D [Brassica napus]
ncbi_106357050	BnaA07g30070D [Brassica napus]
ncbi_106357080	PREDICTED: cytochrome c oxidase assembly protein COX19-like [Brassica rapa]
ncbi_106357116	PREDICTED: calcium-binding protein CML24 [Brassica rapa]
ncbi_106357145	BnaA07g26780D [Brassica napus]
ncbi_106357183	BnaC06g29970D [Brassica napus]
ncbi_106357209	PREDICTED: heavy metal-associated isoprenylated plant protein 20 [Brassica rapa]
ncbi_106357212	PREDICTED: subtilisin-like protease SBT3.16 [Brassica rapa]
ncbi_106357245	PREDICTED: transcription factor BEE 3-like [Brassica napus]
ncbi_106357285	BnaA10g17450D [Brassica napus]
ncbi_106357386	BnaA01g05970D [Brassica napus]
ncbi_106357435	PREDICTED: nucleolin 1-like [Brassica napus]
ncbi_106357478	BnaA07g00680D [Brassica napus]
ncbi_106357580	BnaC07g01170D [Brassica napus]
ncbi_106357626	PREDICTED: cadmium/zinc-transporting ATPase HMA3-like [Brassica napus]
ncbi_106357660	PREDICTED: dolichyl-diphosphooligosaccharide--protein glycosyltransferase 48 kDa subunit-like [Brassica oleracea var. oleracea] [Brassica oleracea]
ncbi_106357664	PREDICTED: protein DA1-related 6-like [Brassica oleracea var. oleracea] [Brassica oleracea]
ncbi_106357742	PREDICTED: subtilisin-like protease SBT1.7 [Brassica napus]
ncbi_106357752	photosystem II subunit X [Arabidopsis thaliana]
ncbi_106357754	PREDICTED: protein trichome birefringence-like 38 [Brassica napus]
ncbi_106357772	PREDICTED: ACT domain-containing protein ACR5-like isoform X1 [Brassica napus]
ncbi_106357800	PREDICTED: protein UPSTREAM OF FLC-like [Brassica napus]
ncbi_106357807	PREDICTED: zinc-finger homeodomain protein 6 [Brassica napus]
ncbi_106357814	PREDICTED: transmembrane protein 53-like isoform X1 [Brassica napus]
ncbi_106357831	PREDICTED: chlorophyll a-b binding protein 1, chloroplastic [Brassica rapa]
ncbi_106357833	PREDICTED: chlorophyll a-b binding protein 1, chloroplastic [Brassica rapa]
ncbi_106357848	BnaA01g09780D [Brassica napus]
ncbi_106357856	PREDICTED: DNA (cytosine-5)-methyltransferase CMT2-like [Brassica napus]
ncbi_106357931	transmembrane protein [Arabidopsis thaliana]
ncbi_106357934	hydroxyproline-rich glycoprotein family protein [Arabidopsis thaliana]
ncbi_106357960	BnaC07g00870D [Brassica napus]
ncbi_106358052	PREDICTED: indole-3-acetic acid-amido synthetase GH3.17 [Brassica napus]
ncbi_106358098	BnaC07g12320D [Brassica napus]
ncbi_106358106	PREDICTED: MLP-like protein 423 [Brassica napus]
ncbi_106358143	BnaC03g39550D [Brassica napus]
ncbi_106358159	PREDICTED: B3 domain-containing protein At3g17010-like [Brassica napus]
ncbi_106358201	PREDICTED: extensin-3-like [Brassica napus]
ncbi_106358203	PREDICTED: wall-associated receptor kinase 4-like [Brassica napus]
ncbi_106358257	PREDICTED: SKP1-like protein 3 [Brassica napus]
ncbi_106358265	PREDICTED: V-type proton ATPase subunit c2-like [Brassica rapa]
ncbi_106358294	PREDICTED: glycosyltransferase-like protein gnt13 [Camelina sativa]
ncbi_106358327	BnaC01g00670D [Brassica napus]
ncbi_106358328	BnaA08g13520D [Brassica napus]
ncbi_106358355	PREDICTED: probable disease resistance protein At5g66900 [Brassica napus]
ncbi_106358419	PREDICTED: RING-H2 finger protein ATL16 [Brassica napus]
ncbi_106358494	PREDICTED: protein DA1-related 6 [Brassica napus]
ncbi_106358499	PREDICTED: UPF0496 protein At5g66670-like [Brassica napus]
ncbi_106358522	BnaC03g05000D [Brassica napus]
ncbi_106358546	PREDICTED: ATPase 2, plasma membrane-type-like [Brassica oleracea var. oleracea] [Brassica oleracea]
ncbi_106358559	PREDICTED: phosphatidylinositol glycan anchor biosynthesis class U protein-like isoform X1 [Brassica napus]
ncbi_106358588	At1g17830 [Arabidopsis thaliana]
ncbi_106358604	PREDICTED: monothiol glutaredoxin-S4-like [Brassica rapa]
ncbi_106358636	BnaAnng14230D [Brassica napus]
ncbi_106358804	PREDICTED: uncharacterized protein LOC106358804 [Brassica napus]
ncbi_106358809	PREDICTED: serine/arginine repetitive matrix protein 1-like [Brassica napus]
ncbi_106358817	PREDICTED: subtilisin-like protease SBT1.7, partial [Brassica napus]
ncbi_106358842	PREDICTED: protein HOTHEAD-like [Brassica napus]
[truncated: 3,593 more rows]
