# Supplementary material for: Genome-Wide Identification of Freezing-Responsive Genes in a Rapeseed Line NTS57 Tolerant to Low-Temperature
Source: Int J Mol Sci. 2024 Nov 21;25(23):12491. doi: 10.3390/ijms252312491 (PMC11641804; doi:10.3390/ijms252312491)
Supplement: Supplementary file 1 [file ijms-25-12491-s001.zip › Table S5. The common DEGs identified in 15NSt0-vs-15NSt2, 16NSt0-vs-16NSt2 and 17NSt0-vs-17NSt2.xlsx]

## Sheet: shared DEGs
Table S5. The shared DEGs identified in 15NSt0-vs-15NSt2, 16NSt0-vs-16NSt2 and 17NSt0-vs-17NSt2
id	Description	Pathway	K_ID	GO Component	GO Function	GO Process	15NSt0_fpkm	15NSt2_fpkm	15NS_log2(FC)	16NSt0_fpkm	16NSt2_fpkm	16NS_log2(FC)	17NSt0_fpkm	17NSt2_fpkm	17NS_log2(FC)	Corr(15,16)	Corr(15,17)	Corr(16,17)
LOC106345167	PREDICTED: flowering-promoting factor 1-like protein 2 [Brassica napus]	-	-	GO:0005622//intracellular;GO:0044464//cell part;GO:0005623//cell;GO:0043231//intracellular membrane-bounded organelle;GO:0043229//intracellular organelle;GO:0044424//intracellular part;GO:0043226//organelle;GO:0043227//membrane-bounded organelle	-	-	1.15	13.0767	3.50729	0.416667	6.27	3.9115	1.45	13.4433	3.21277	0.897689	0.920357	0.909697
LOC106345198	PREDICTED: succinate dehydrogenase subunit 7A, mitochondrial-like [Brassica oleracea var. oleracea] [Brassica oleracea]	-	-	-	-	-	1.82667	0.32	-2.51307	1.66667	0.38	-2.13289	2.66667	0.446667	-2.57777
LOC106345222	PREDICTED: GDSL esterase/lipase At1g33811 [Brassica rapa]	-	-	-	GO:0016787//hydrolase activity;GO:0016788//hydrolase activity, acting on ester bonds;GO:0003824//catalytic activity	GO:0032502//developmental process;GO:0044238//primary metabolic process;GO:0044710//single-organism metabolic process;GO:0071704//organic substance metabolic process;GO:0048856//anatomical structure development;GO:0007275//multicellular organism development;GO:0044707//single-multicellular organism process;GO:0009653//anatomical structure morphogenesis;GO:0009886//post-embryonic morphogenesis;GO:…	15.73	1.00667	-3.96586	27.98	0.973333	-4.84532	1.81333	0.25	-2.85864
LOC106345228	PREDICTED: cyclin-dependent kinase inhibitor 6 [Brassica oleracea var. oleracea] [Brassica oleracea]	-	-	GO:0043227//membrane-bounded organelle;GO:0044464//cell part;GO:0043226//organelle;GO:0043229//intracellular organelle;GO:0005634//nucleus;GO:0043073//germ cell nucleus;GO:0044424//intracellular part;GO:0005622//intracellular;GO:0043231//intracellular mem	GO:0005488//binding;GO:0005515//protein binding	GO:0019220//regulation of phosphate metabolic process;GO:0051338//regulation of transferase activity;GO:0009059//macromolecule biosynthetic process;GO:0050790//regulation of catalytic activity;GO:0006261//DNA-dependent DNA replication;GO:0071900//regulation of protein serine/threonine kinase activity;GO:0022402//cell cycle process;GO:0044260//cellular macromolecule metabolic process;GO:0044711//s…	1.00667	7.41667	2.88118	0.246667	10.65	5.43215	0.76	14.6767	4.27138
LOC106345307	PREDICTED: WUSCHEL-related homeobox 1 isoform X2 [Brassica oleracea var. oleracea] [Brassica oleracea]	-	-	-	-	-	0.001	0.256667	8.00375	0.00666667	0.656667	6.62205	0.001	1.21333	10.2448
LOC106345348	PREDICTED: Late embryogenesis abundant (LEA) hydroxyproline-rich glycoprotein family [Arabidopsis thaliana]	-	-	-	-	GO:0009415//response to water;GO:0050896//response to stimulus;GO:1901700//response to oxygen-containing compound;GO:0009414//response to water deprivation;GO:0010035//response to inorganic substance;GO:0006950//response to stress;GO:0042221//response to chemical;GO:0009628//response to abiotic stimulus;GO:0001101//response to acid chemical	5.44333	0.706667	-2.94539	5.39333	0.423333	-3.67131	7	0.416667	-4.07039
LOC106345363	PREDICTED: LIM domain-containing protein PLIM2a-like [Brassica napus]	-	-	-	-	-	0.001	0.453333	8.82443	0.001	3.94	11.944	0.0533333	1.90333	5.15735
LOC106345373	BnaC03g73780D [Brassica napus]	-	-	-	-	-	0.256667	1.20667	2.23306	0.0766667	0.793333	3.37126	0.1	0.876667	3.13203
LOC106345377	PREDICTED: ethylene-responsive transcription factor ERF036 [Brassica rapa]	-	-	-	-	-	0.123333	1.14	3.2084	0.203333	1.44667	2.83081	0.103333	1.02	3.30319
LOC106345389	PREDICTED: sulfated surface-like glycoprotein [Arabidopsis thaliana]	-	-	GO:0043227//membrane-bounded organelle;GO:0043231//intracellular membrane-bounded organelle;GO:0005623//cell;GO:0043226//organelle;GO:0044424//intracellular part;GO:0043229//intracellular organelle;GO:0005622//intracellular;GO:0044464//cell part	-	-	0.693333	0.116667	-2.57116	0.876667	0.21	-2.06164	0.893333	0.06	-3.89616
LOC106345393	PREDICTED: protein NRT1/ PTR FAMILY 5.9 [Brassica napus]	-	-	GO:0016020//membrane;GO:0031224//intrinsic component of membrane;GO:0044425//membrane part	-	GO:1902578//single-organism localization;GO:0051234//establishment of localization;GO:0015833//peptide transport;GO:0044699//single-organism process;GO:0071705//nitrogen compound transport;GO:0006810//transport;GO:0071702//organic substance transport;GO:0042886//amide transport;GO:0051179//localization;GO:0044765//single-organism transport	0.86	0.07	-3.61891	0.986667	0.123333	-3	1.07667	0.0466667	-4.52804
LOC106345523	PREDICTED: RING-H2 finger protein ATL66-like [Brassica napus]	-	-	GO:0016020//membrane;GO:0044425//membrane part;GO:0031224//intrinsic component of membrane	GO:0046914//transition metal ion binding;GO:0043167//ion binding;GO:0005488//binding;GO:0043169//cation binding;GO:0046872//metal ion binding	GO:0032446//protein modification by small protein conjugation;GO:0044260//cellular macromolecule metabolic process;GO:0044238//primary metabolic process;GO:0019538//protein metabolic process;GO:0071704//organic substance metabolic process;GO:0043412//macromolecule modification;GO:0010033//response to organic substance;GO:0036211//protein modification process;GO:0042221//response to chemical;GO:00…	0.001	0.443333	8.79225	0.001	3.32667	11.6999	0.001	0.466667	8.86625
LOC106345543	PREDICTED: VQ motif-containing protein 22-like [Brassica oleracea var. oleracea] [Brassica oleracea]	-	-	-	-	-	0.253333	2.34	3.2074	0.0766667	2.21	4.8493	0.256667	2.47667	3.27043
LOC106345570	PREDICTED: dehydration-responsive element-binding protein 2B-like [Brassica napus]	-	-	-	GO:1901363//heterocyclic compound binding;GO:0005488//binding;GO:0003676//nucleic acid binding;GO:0003677//DNA binding;GO:0000975//regulatory region DNA binding;GO:0097159//organic cyclic compound binding;GO:0001067//regulatory region nucleic acid binding	GO:0043170//macromolecule metabolic process;GO:0071704//organic substance metabolic process;GO:0050896//response to stimulus;GO:0044767//single-organism developmental process;GO:0008152//metabolic process;GO:0044707//single-multicellular organism process;GO:0032501//multicellular organismal process;GO:0007275//multicellular organism development;GO:0006950//response to stress;GO:0009628//response …	0.373333	41.1733	6.7851	0.06	115.673	10.9128	0.383333	71.89	7.55105
LOC106345588	PREDICTED: homeobox-leucine zipper protein ATHB-12 [Brassica rapa]	-	-	GO:0043226//organelle;GO:0043227//membrane-bounded organelle;GO:0005622//intracellular;GO:0043231//intracellular membrane-bounded organelle;GO:0044424//intracellular part;GO:0005623//cell;GO:0044464//cell part;GO:0043229//intracellular organelle	GO:0001071//nucleic acid binding transcription factor activity;GO:1901363//heterocyclic compound binding;GO:0005488//binding;GO:0003677//DNA binding;GO:0097159//organic cyclic compound binding;GO:0003676//nucleic acid binding	GO:0010468//regulation of gene expression;GO:0034654//nucleobase-containing compound biosynthetic process;GO:0042221//response to chemical;GO:0050896//response to stimulus;GO:0016070//RNA metabolic process;GO:0006950//response to stress;GO:0031323//regulation of cellular metabolic process;GO:0032501//multicellular organismal process;GO:0043207//response to external biotic stimulus;GO:0018130//het…	0.573333	3.22333	2.49111	0.07	11.36	7.34239	0.186667	2.81333	3.91374
LOC106345608	PREDICTED: protein OBERON 1-like [Brassica napus]	-	-	GO:0005622//intracellular;GO:0005623//cell;GO:0043226//organelle;GO:0043229//intracellular organelle;GO:0044424//intracellular part;GO:0043227//membrane-bounded organelle;GO:0043231//intracellular membrane-bounded organelle;GO:0044464//cell part	GO:0046983//protein dimerization activity;GO:0046872//metal ion binding;GO:0043167//ion binding;GO:0005488//binding;GO:0043169//cation binding;GO:0005515//protein binding;GO:0046914//transition metal ion binding	GO:0032501//multicellular organismal process;GO:0016032//viral process;GO:0044764//multi-organism cellular process;GO:0008152//metabolic process;GO:0046739//transport of virus in multicellular host;GO:0052126//movement in host environment;GO:0009987//cellular process;GO:0098727//maintenance of cell number;GO:1902579//multi-organism localization;GO:0048731//system development;GO:0044766//multi-org…	0.04	0.92	4.52356	0.0133333	0.573333	5.42626	0.0133333	2.13	7.31967
LOC106345644	BnaC05g46400D [Brassica napus]	-	-	-	GO:0016741//transferase activity, transferring one-carbon groups;GO:0016740//transferase activity;GO:0003824//catalytic activity	-	0.001	0.193333	7.59495	0.001	0.35	8.45121	0.001	0.223333	7.80305
LOC106345679	PREDICTED: FMN-linked oxidoreductases superfamily protein [Arabidopsis thaliana]	ko00592//alpha-Linolenic acid metabolism	K05894	-	GO:1901265//nucleoside phosphate binding;GO:0032553//ribonucleotide binding;GO:0005488//binding;GO:0003824//catalytic activity;GO:0097159//organic cyclic compound binding;GO:0036094//small molecule binding;GO:0097367//carbohydrate derivative binding;GO:00	GO:0044710//single-organism metabolic process;GO:0044699//single-organism process;GO:0008152//metabolic process	0.0133333	1.48333	6.79766	0.0633333	0.476667	2.91194	0.0433333	2.50333	5.85223
LOC106345690	PREDICTED: salicylate/benzoate carboxyl methyltransferase-like [Brassica rapa]	-	-	-	-	-	1.85667	0.0566667	-5.03407	1.94	0.17	-3.51245	2.39	0.313333	-2.93124
LOC106345698	PREDICTED: homeobox-leucine zipper protein ATHB-7-like [Brassica napus]	-	-	GO:0043229//intracellular organelle;GO:0043231//intracellular membrane-bounded organelle;GO:0044424//intracellular part;GO:0005623//cell;GO:0044464//cell part;GO:0043226//organelle;GO:0043227//membrane-bounded organelle;GO:0005622//intracellular	GO:1901363//heterocyclic compound binding;GO:0003676//nucleic acid binding;GO:0005488//binding;GO:0003677//DNA binding;GO:0097159//organic cyclic compound binding;GO:0001071//nucleic acid binding transcription factor activity	GO:0007154//cell communication;GO:0051716//cellular response to stimulus;GO:0048519//negative regulation of biological process;GO:0009719//response to endogenous stimulus;GO:0009755//hormone-mediated signaling pathway;GO:0009987//cellular process;GO:0010556//regulation of macromolecule biosynthetic process;GO:0006970//response to osmotic stress;GO:0051252//regulation of RNA metabolic process;GO:0…	1.62	32.02	4.30491	0.206667	20.24	6.61376	1.85333	24.3233	3.71415
LOC106345732	PREDICTED: RING-H2 finger protein ATL45 [Brassica napus]	-	-	GO:0044425//membrane part;GO:0016020//membrane;GO:0031224//intrinsic component of membrane	GO:0046872//metal ion binding;GO:0043167//ion binding;GO:0043169//cation binding;GO:0005488//binding;GO:0046914//transition metal ion binding	GO:0043412//macromolecule modification;GO:0019538//protein metabolic process;GO:0071704//organic substance metabolic process;GO:0043449//cellular alkene metabolic process;GO:0044699//single-organism process;GO:0006464//cellular protein modification process;GO:0044267//cellular protein metabolic process;GO:0009408//response to heat;GO:0009692//ethylene metabolic process;GO:0070647//protein modific…	1.82667	0.353333	-2.37011	2.26667	0.206667	-3.45519	5.03667	0.766667	-2.7158
LOC106345767	BnaA08g18800D [Brassica napus]	-	-	GO:0043229//intracellular organelle;GO:0005622//intracellular;GO:0043227//membrane-bounded organelle;GO:0044424//intracellular part;GO:0005623//cell;GO:0043226//organelle;GO:0043231//intracellular membrane-bounded organelle;GO:0044464//cell part	-	GO:0006810//transport;GO:0051234//establishment of localization;GO:0016192//vesicle-mediated transport;GO:0051179//localization	0.68	6.21	3.19099	0.203333	1.58	2.95801	0.0766667	1.48333	4.2741
LOC106345770	BnaCnng57140D [Brassica napus]	-	-	GO:0005623//cell;GO:0043226//organelle;GO:0005622//intracellular;GO:0043227//membrane-bounded organelle;GO:0043231//intracellular membrane-bounded organelle;GO:0043229//intracellular organelle;GO:0044464//cell part;GO:0044424//intracellular part	-	-	4.95667	0.953333	-2.37832	7.67667	1.47667	-2.37814	4.95	0.866667	-2.51388
LOC106345773	PREDICTED: E3 ubiquitin-protein ligase RING1-like [Brassica napus]	-	-	-	-	-	2.90667	24.42	3.07063	2.22333	11.9767	2.42943	1.87667	12.4133	2.72565
LOC106345778	PREDICTED: pentatricopeptide repeat-containing protein At1g55630 [Brassica napus]	-	-	-	-	-	0.926667	0.146667	-2.65951	0.626667	0.146667	-2.09516	1.21	0.123333	-3.29437
LOC106345785	PREDICTED: senescence/dehydration-associated protein At3g51250-like [Brassica rapa]	ko04144//Endocytosis	K19366	GO:0016020//membrane	-	GO:0042221//response to chemical;GO:0050896//response to stimulus;GO:0001101//response to acid chemical;GO:0009266//response to temperature stimulus;GO:0006950//response to stress;GO:0009408//response to heat;GO:0009628//response to abiotic stimulus	0.0466667	2.95333	5.98381	0.001	3.93333	11.9415	0.153333	3.24333	4.40273
LOC106345831	PREDICTED: nuclear transcription factor Y subunit A-5-like [Brassica napus]	-	-	GO:0043226//organelle;GO:0043227//membrane-bounded organelle;GO:0043229//intracellular organelle;GO:0044428//nuclear part;GO:0043234//protein complex;GO:0090575//RNA polymerase II transcription factor complex;GO:0044424//intracellular part;GO:0005667//tra	GO:0001071//nucleic acid binding transcription factor activity	GO:0010033//response to organic substance;GO:0051252//regulation of RNA metabolic process;GO:0065007//biological regulation;GO:0031326//regulation of cellular biosynthetic process;GO:0009247//glycolipid biosynthetic process;GO:0050789//regulation of biological process;GO:0008610//lipid biosynthetic process;GO:0044238//primary metabolic process;GO:0070887//cellular response to chemical stimulus;GO…	6.08333	1.28333	-2.24497	2.69333	0.346667	-2.95777	3.11333	0.243333	-3.67745
LOC106345837	PREDICTED: protein trichome birefringence-like 28 isoform X1 [Brassica oleracea var. oleracea] [Brassica oleracea]	-	-	GO:0044425//membrane part;GO:0016020//membrane;GO:0031224//intrinsic component of membrane	-	GO:0009628//response to abiotic stimulus;GO:0050896//response to stimulus;GO:0009409//response to cold;GO:0009266//response to temperature stimulus;GO:0006950//response to stress	2.89333	0.433333	-2.73918	3.66	0.676667	-2.43533	4.64333	0.966667	-2.26407
LOC106345882	PREDICTED: 23.5 kDa heat shock protein, mitochondrial-like [Brassica rapa]	ko04141//Protein processing in endoplasmic reticulum	K13993	GO:0044424//intracellular part;GO:0005622//intracellular;GO:0043229//intracellular organelle;GO:0044464//cell part;GO:0043231//intracellular membrane-bounded organelle;GO:0043226//organelle;GO:0005623//cell;GO:0043227//membrane-bounded organelle	-	GO:1901700//response to oxygen-containing compound;GO:0043170//macromolecule metabolic process;GO:0009314//response to radiation;GO:0009628//response to abiotic stimulus;GO:0050896//response to stimulus;GO:0051716//cellular response to stimulus;GO:0006979//response to oxidative stress;GO:0044267//cellular protein metabolic process;GO:0006950//response to stress;GO:0009642//response to light inten…	0.163333	9.15667	5.80893	0.05	7.82333	7.28971	0.373333	9.67	4.69498
LOC106345889	PREDICTED: hypersensitive-induced response protein 4 [Brassica rapa]	-	-	GO:0044422//organelle part;GO:0043226//organelle;GO:0043229//intracellular organelle;GO:0016020//membrane;GO:0005622//intracellular;GO:0043227//membrane-bounded organelle;GO:0030054//cell junction;GO:0044464//cell part;GO:0044424//intracellular part;GO:00	-	-	15.7633	136.467	3.1139	10.9267	128.827	3.55951	17.08	78.61	2.2024
LOC106345904	BnaA03g12870D [Brassica napus]	ko03040//Spliceosome	K12893	-	-	-	7.13667	52.1167	2.86842	7.03333	42.4767	2.59439	10.85	52.6267	2.2781
LOC106345906	PREDICTED: MATE efflux family protein 5-like isoform X5 [Brassica napus]	-	-	-	-	GO:0071704//organic substance metabolic process;GO:0006950//response to stress;GO:0044237//cellular metabolic process;GO:0043449//cellular alkene metabolic process;GO:0009987//cellular process;GO:0050896//response to stimulus;GO:0006952//defense response;GO:0009692//ethylene metabolic process;GO:1900673//olefin metabolic process;GO:0008152//metabolic process	2.12667	42.2433	4.31206	0.0766667	32.87	8.74396	0.413333	26.3967	5.99691
LOC106345913	PREDICTED: polyubiquitin 11-like [Brassica napus]	-	-	GO:0044464//cell part;GO:0005623//cell;GO:0005622//intracellular;GO:0043231//intracellular membrane-bounded organelle;GO:0044424//intracellular part;GO:0043226//organelle;GO:0043229//intracellular organelle;GO:0043227//membrane-bounded organelle	-	GO:0044257//cellular protein catabolic process;GO:0009987//cellular process;GO:0051603//proteolysis involved in cellular protein catabolic process;GO:1901575//organic substance catabolic process;GO:0044265//cellular macromolecule catabolic process;GO:0009057//macromolecule catabolic process;GO:0044267//cellular protein metabolic process;GO:0044260//cellular macromolecule metabolic process;GO:0044…	4.34333	39.04	3.16808	3.12	46.62	3.90133	4.29667	20.8	2.27529
LOC106345914	PREDICTED: lectin-like protein At1g53070 [Brassica napus]	-	-	-	-	-	0.356667	0.001	-8.47843	1.23	0.0133333	-6.52748	1.68	0.0233333	-6.16993
LOC106345924	UHRF1-binding protein 1-like [Noccaea caerulescens]	-	-	-	-	-	1.11333	0.07	-3.99139	0.81	0.133333	-2.60288	1.03333	0.17	-2.6037
LOC106345984	PREDICTED: probable serine/threonine-protein kinase WNK11 [Brassica napus]	-	-	-	-	-	3.53667	29.3567	3.05323	1.42	32.66	4.52356	1.53	13.29	3.11874
LOC106345993	PREDICTED: 65-kDa microtubule-associated protein 1-like [Brassica napus]	-	-	-	-	-	0.46	0.0366667	-3.64909	1.18	0.186667	-2.66025	0.776667	0.04	-4.27922
LOC106345994	PREDICTED: glucan endo-1,3-beta-glucosidase 12-like isoform X1 [Brassica napus]	-	-	-	-	-	3.54667	83.07	4.54979	1.94	87.8533	5.50097	1.49333	113.32	6.24572
LOC106345998	PREDICTED: GDSL esterase/lipase At5g55050 [Brassica napus]	-	-	-	-	-	28.9567	332.68	3.52217	6.98333	145.21	4.37808	13.2767	352.933	4.73243
LOC106346015	PREDICTED: formin-like protein 5 [Brassica napus]	-	-	GO:0030312//external encapsulating structure;GO:0031224//intrinsic component of membrane;GO:0071944//cell periphery;GO:0044424//intracellular part;GO:0044425//membrane part;GO:0005737//cytoplasm;GO:0044444//cytoplasmic part;GO:0005623//cell;GO:0044464//ce	-	GO:0000003//reproduction;GO:0022414//reproductive process;GO:0009987//cellular process;GO:0032502//developmental process;GO:1902589//single-organism organelle organization;GO:0071822//protein complex subunit organization;GO:0007010//cytoskeleton organization;GO:0071840//cellular component organization or biogenesis;GO:0007015//actin filament organization;GO:0006996//organelle organization;GO:0008…	0.0533333	0.253333	2.24793	0.103333	0.453333	2.13327	0.103333	0.623333	2.5927
LOC106346031	PREDICTED: probable LRR receptor-like serine/threonine-protein kinase At1g51820 [Brassica napus]	-	-	GO:0030054//cell junction;GO:0016020//membrane;GO:0005911//cell-cell junction	GO:0016740//transferase activity;GO:0003824//catalytic activity;GO:0016772//transferase activity, transferring phosphorus-containing groups	GO:0071705//nitrogen compound transport;GO:1902578//single-organism localization;GO:0071702//organic substance transport;GO:0015849//organic acid transport;GO:0042886//amide transport;GO:0015833//peptide transport;GO:0051179//localization;GO:0044699//single-organism process;GO:0046942//carboxylic acid transport;GO:0044765//single-organism transport;GO:0006811//ion transport;GO:0006820//anion tran…	1.50667	16.24	3.43012	2.48333	10.75	2.11399	2.57333	24.7967	3.26844
LOC106346042	PREDICTED: IAA-amino acid hydrolase ILR1-like 4 [Brassica napus]	-	-	GO:0044432//endoplasmic reticulum part;GO:0043226//organelle;GO:0016020//membrane;GO:0012505//endomembrane system;GO:0043231//intracellular membrane-bounded organelle;GO:0005737//cytoplasm;GO:0044422//organelle part;GO:0005783//endoplasmic reticulum;GO:00	GO:0016810//hydrolase activity, acting on carbon-nitrogen (but not peptide) bonds;GO:0016787//hydrolase activity;GO:0008233//peptidase activity;GO:0070011//peptidase activity, acting on L-amino acid peptides;GO:0003824//catalytic activity;GO:0010178//IAA-	GO:0050896//response to stimulus;GO:0006950//response to stress;GO:0043170//macromolecule metabolic process;GO:0019538//protein metabolic process;GO:0071704//organic substance metabolic process;GO:0008152//metabolic process;GO:0044238//primary metabolic process	2.19667	68.57	4.96419	1.43333	64.75	5.49743	1.00333	37.79	5.23513
LOC106346054	PREDICTED: metal tolerance protein C4 [Brassica napus]	-	-	GO:0031224//intrinsic component of membrane;GO:0044425//membrane part;GO:0016020//membrane	GO:0022891//substrate-specific transmembrane transporter activity;GO:0022857//transmembrane transporter activity;GO:0015075//ion transmembrane transporter activity;GO:0022892//substrate-specific transporter activity;GO:0005215//transporter activity	GO:0044765//single-organism transport;GO:0006810//transport;GO:1902578//single-organism localization;GO:0006811//ion transport;GO:0044699//single-organism process;GO:0051179//localization;GO:0051234//establishment of localization;GO:0006812//cation transport	1.48667	17.8267	3.58388	1.65667	29.8767	4.17266	1.48	8.18	2.4665
LOC106346066	PREDICTED: photosystem II 5 kDa protein, chloroplastic-like [Brassica napus]	-	-	GO:0043231//intracellular membrane-bounded organelle;GO:0009579//thylakoid;GO:0044434//chloroplast part;GO:0043226//organelle;GO:0044435//plastid part;GO:0009536//plastid;GO:0043227//membrane-bounded organelle;GO:0044444//cytoplasmic part;GO:0005622//intr	-	GO:0000302//response to reactive oxygen species;GO:0050896//response to stimulus;GO:0009628//response to abiotic stimulus;GO:1901700//response to oxygen-containing compound;GO:0009411//response to UV;GO:0009416//response to light stimulus;GO:0006979//response to oxidative stress;GO:0042221//response to chemical;GO:0006950//response to stress;GO:0009314//response to radiation	75.85	2.21	-5.10103	155.93	16.0567	-3.27965	83.5467	2.23	-5.22747
LOC106346076	BnaA06g02540D [Brassica napus]	-	-	GO:0005622//intracellular;GO:0044464//cell part;GO:0005623//cell;GO:0043229//intracellular organelle;GO:0043231//intracellular membrane-bounded organelle;GO:0043226//organelle;GO:0009536//plastid;GO:0044444//cytoplasmic part;GO:0044424//intracellular part	-	GO:0006139//nucleobase-containing compound metabolic process;GO:0008152//metabolic process;GO:1901360//organic cyclic compound metabolic process;GO:0043170//macromolecule metabolic process;GO:0006807//nitrogen compound metabolic process;GO:0044260//cellular macromolecule metabolic process;GO:0044238//primary metabolic process;GO:0043412//macromolecule modification;GO:0071704//organic substance me…	3.76667	0.803333	-2.22922	5.9	0.73	-3.01475	5.21333	1.18333	-2.13935
LOC106346111	PREDICTED: uncharacterized protein LOC106346111 [Brassica napus]	-	-	GO:0005623//cell;GO:0005737//cytoplasm;GO:0043229//intracellular organelle;GO:0043227//membrane-bounded organelle;GO:0044464//cell part;GO:0044424//intracellular part;GO:0043231//intracellular membrane-bounded organelle;GO:0043226//organelle;GO:0005622//i	-	-	2.41667	0.346667	-2.8014	4.03333	0.173333	-4.54035	3.04	0.686667	-2.14639
LOC106346117	PREDICTED: transcription factor DIVARICATA-like [Brassica napus]	-	-	GO:0043226//organelle;GO:0043231//intracellular membrane-bounded organelle;GO:0005622//intracellular;GO:0043227//membrane-bounded organelle;GO:0005623//cell;GO:0044464//cell part;GO:0043229//intracellular organelle;GO:0044424//intracellular part	GO:0005488//binding;GO:0001071//nucleic acid binding transcription factor activity;GO:0097159//organic cyclic compound binding;GO:1901363//heterocyclic compound binding;GO:0003676//nucleic acid binding	GO:0046483//heterocycle metabolic process;GO:0009628//response to abiotic stimulus;GO:0010038//response to metal ion;GO:0006139//nucleobase-containing compound metabolic process;GO:0042221//response to chemical;GO:0043412//macromolecule modification;GO:0044237//cellular metabolic process;GO:0006807//nitrogen compound metabolic process;GO:0009451//RNA modification;GO:0009719//response to endogenou…	4.01	0.103333	-5.27822	23.3533	1.54667	-3.91639	10.66	0.17	-5.97053
LOC106346142	PREDICTED: probable inactive serine/threonine-protein kinase fnkC [Brassica napus]	-	-	-	-	-	7.25667	0.556667	-3.70442	5.57	0.136667	-5.34894	10.4867	2.08	-2.3339
LOC106346176	PREDICTED: NAC domain-containing protein 53-like [Brassica napus]	-	-	GO:0005622//intracellular;GO:0044424//intracellular part;GO:0043226//organelle;GO:0043231//intracellular membrane-bounded organelle;GO:0016020//membrane;GO:0005623//cell;GO:0044464//cell part;GO:0043229//intracellular organelle;GO:0043227//membrane-bounde	GO:0001071//nucleic acid binding transcription factor activity	GO:0007568//aging;GO:0010556//regulation of macromolecule biosynthetic process;GO:0044699//single-organism process;GO:2000112//regulation of cellular macromolecule biosynthetic process;GO:0019219//regulation of nucleobase-containing compound metabolic process;GO:0009628//response to abiotic stimulus;GO:1903506//regulation of nucleic acid-templated transcription;GO:0010260//organ senescence;GO:000…	3.08333	12.96	2.0715	1.03333	5.31	2.36141	0.763333	10.3	3.75419
LOC106346185	PREDICTED: probable calcium-binding protein CML49 [Brassica napus]	ko04626//Plant-pathogen interaction	K13448	-	-	-	32.99	280.99	3.09042	12.75	194.797	3.9334	47.7267	413.027	3.11337
LOC106346204	PREDICTED: glutathione S-transferase U17 [Brassica rapa]	ko00480//Glutathione metabolism	K00799	-	-	-	46.2067	424.47	3.19949	31.21	282.007	3.17565	16.7433	550.253	5.03844
LOC106346205	PREDICTED: glutathione S-transferase U17 [Brassica napus]	ko00480//Glutathione metabolism	K00799	-	-	-	18.19	150.717	3.05062	8.81667	72.74	3.04444	7.57667	186.27	4.61969
LOC106346206	BnaA06g06120D [Brassica napus]	-	-	GO:0043229//intracellular organelle;GO:0005622//intracellular;GO:0044464//cell part;GO:0005623//cell;GO:0044424//intracellular part;GO:0043227//membrane-bounded organelle;GO:0043226//organelle;GO:0043231//intracellular membrane-bounded organelle	-	-	0.836667	0.123333	-2.76209	1.07333	0.09	-3.57603	1.01667	0.106667	-3.25267
LOC106346211	PREDICTED: protein FAR1-RELATED SEQUENCE 11 [Brassica napus]	-	-	GO:0005623//cell;GO:0043231//intracellular membrane-bounded organelle;GO:0043229//intracellular organelle;GO:0005622//intracellular;GO:0043227//membrane-bounded organelle;GO:0044424//intracellular part;GO:0044464//cell part;GO:0043226//organelle	GO:0005488//binding;GO:0043167//ion binding;GO:0046872//metal ion binding;GO:0043169//cation binding;GO:0046914//transition metal ion binding	GO:0009416//response to light stimulus;GO:0009314//response to radiation;GO:0009628//response to abiotic stimulus;GO:0050896//response to stimulus	3.43333	0.42	-3.03115	4.03	1.00667	-2.00119	4.52667	0.436667	-3.37384
LOC106346213	PREDICTED: mitogen-activated protein kinase 1 [Brassica rapa]	-	-	GO:0005622//intracellular;GO:0043227//membrane-bounded organelle;GO:0043226//organelle;GO:0043231//intracellular membrane-bounded organelle;GO:0005623//cell;GO:0044424//intracellular part;GO:0043229//intracellular organelle;GO:0044464//cell part	GO:0016772//transferase activity, transferring phosphorus-containing groups;GO:1901363//heterocyclic compound binding;GO:0004672//protein kinase activity;GO:0001883//purine nucleoside binding;GO:0004702//receptor signaling protein serine/threonine kinase	GO:0019222//regulation of metabolic process;GO:0033036//macromolecule localization;GO:0001101//response to acid chemical;GO:0050789//regulation of biological process;GO:0051707//response to other organism;GO:0060255//regulation of macromolecule metabolic process;GO:0006625//protein targeting to peroxisome;GO:0051246//regulation of protein metabolic process;GO:0003006//developmental process involv…	4.07	0.29	-3.8109	3.73667	0.686667	-2.44407	6.42	0.486667	-3.72157
LOC106346235	PREDICTED: multiple inositol polyphosphate phosphatase 1 isoform X1 [Brassica rapa]	ko00010//Glycolysis / Gluconeogenesis;ko00562//Inositol phosphate metabolism	K03103	GO:0044464//cell part;GO:0005622//intracellular;GO:0044422//organelle part;GO:0005623//cell;GO:0043229//intracellular organelle;GO:0044437//vacuolar part;GO:0043231//intracellular membrane-bounded organelle;GO:0031090//organelle membrane;GO:0044444//cytop	GO:0016787//hydrolase activity;GO:0016788//hydrolase activity, acting on ester bonds;GO:0042578//phosphoric ester hydrolase activity;GO:0016791//phosphatase activity;GO:0003824//catalytic activity	-	1.85333	17.8233	3.26557	1.41	22.65	4.00574	1.41333	15.2533	3.43195
LOC106346258	PREDICTED: KH domain-containing protein At1g09660/At1g09670-like [Brassica napus]	-	-	-	-	-	0.823333	0.17	-2.27594	0.973333	0.113333	-3.10236	0.91	0.0433333	-4.39232
LOC106346266	PREDICTED: calcium uniporter protein 6, mitochondrial-like [Brassica napus]	-	-	GO:0031090//organelle membrane;GO:0043231//intracellular membrane-bounded organelle;GO:0043229//intracellular organelle;GO:0009536//plastid;GO:0044446//intracellular organelle part;GO:0031224//intrinsic component of membrane;GO:0044424//intracellular part	-	GO:0030001//metal ion transport;GO:0006812//cation transport;GO:0006816//calcium ion transport;GO:0006810//transport;GO:0072511//divalent inorganic cation transport;GO:1902578//single-organism localization;GO:0051179//localization;GO:0044765//single-organism transport;GO:0006811//ion transport;GO:0070838//divalent metal ion transport;GO:0044699//single-organism process;GO:0051234//establishment o…	1.63	16.4833	3.33806	0.5	5.36667	3.42403	1.20667	31.9933	4.72867
LOC106346275	PREDICTED: probable receptor-like protein kinase At5g18500 [Brassica rapa]	-	-	-	-	-	9.47667	0.553333	-4.09816	9.83	1.48333	-2.72835	21.91	1.15333	-4.24771
LOC106346277	PREDICTED: PLASMODESMATA CALLOSE-BINDING PROTEIN 4-like [Brassica napus]	-	-	-	-	-	0.726667	0.0433333	-4.06774	1.09	0.05	-4.44626	0.303333	0.0133333	-4.50779
LOC106346283	BnaA06g05360D [Brassica napus]	-	-	GO:0005576//extracellular region	-	GO:1901566//organonitrogen compound biosynthetic process;GO:0019752//carboxylic acid metabolic process;GO:0044711//single-organism biosynthetic process;GO:0044249//cellular biosynthetic process;GO:0006790//sulfur compound metabolic process;GO:0044237//cellular metabolic process;GO:0071704//organic substance metabolic process;GO:0044281//small molecule metabolic process;GO:0046394//carboxylic acid…	86.5867	11.5733	-2.90334	77.8467	15.3733	-2.34021	36.12	3.28667	-3.4581
LOC106346294	PREDICTED: mannosylglycoprotein endo-beta-mannosidase-like [Brassica napus]	-	-	-	-	-	1.60333	0.116667	-3.78061	1.32333	0.26	-2.34759	1.69333	0.133333	-3.66676
LOC106346307	PREDICTED: myosin-binding protein 1 [Brassica napus]	-	-	-	-	-	0.81	9.17667	3.50198	0.646667	15.79	4.60985	0.13	3.93	4.91795
LOC106346315	PREDICTED: phosphoenolpyruvate carboxylase kinase 1 [Brassica napus]	-	-	GO:0044464//cell part;GO:0005623//cell	GO:0016773//phosphotransferase activity, alcohol group as acceptor;GO:0016772//transferase activity, transferring phosphorus-containing groups;GO:0016301//kinase activity;GO:0004672//protein kinase activity;GO:0003824//catalytic activity;GO:0016740//trans	GO:0009987//cellular process	1.60333	35.02	4.44903	1.14	44.8667	5.29854	1.23	38.9333	4.98428
LOC106346337	BnaC07g45700D [Brassica napus]	-	-	GO:0016020//membrane;GO:0005622//intracellular;GO:0044464//cell part;GO:0005623//cell;GO:0043227//membrane-bounded organelle;GO:0044424//intracellular part;GO:0043229//intracellular organelle;GO:0043226//organelle;GO:0043231//intracellular membrane-bounde	-	-	0.27	7.95	4.87992	0.303333	12.59	5.37523	0.163333	12.71	6.282
LOC106346341	PREDICTED: transmembrane 9 superfamily member 5-like isoform X1 [Brassica napus]	-	-	GO:0044425//membrane part;GO:0005737//cytoplasm;GO:0043226//organelle;GO:0044424//intracellular part;GO:0031090//organelle membrane;GO:0044444//cytoplasmic part;GO:0044464//cell part;GO:0016020//membrane;GO:0031224//intrinsic component of membrane;GO:0005	GO:0005515//protein binding;GO:0005488//binding	GO:0051707//response to other organism;GO:0016043//cellular component organization;GO:0071840//cellular component organization or biogenesis;GO:0061024//membrane organization;GO:0051704//multi-organism process;GO:0050896//response to stimulus;GO:0043207//response to external biotic stimulus;GO:0009605//response to external stimulus;GO:0009607//response to biotic stimulus;GO:0009987//cellular proc…	0.693333	0.09	-2.94555	0.766667	0.1	-2.9386	0.896667	0.0966667	-3.21348
LOC106346348	PREDICTED: beta-1,6-galactosyltransferase GALT29A [Brassica rapa]	-	-	-	-	-	1.36667	0.126667	-3.43155	2.18333	0.143333	-3.92909	2.20333	0.21	-3.39123
LOC106346349	PREDICTED: zinc finger protein WIP3-like [Brassica napus]	-	-	GO:0044425//membrane part;GO:0043227//membrane-bounded organelle;GO:0012505//endomembrane system;GO:0016020//membrane;GO:0044464//cell part;GO:0031224//intrinsic component of membrane;GO:0031090//organelle membrane;GO:0005622//intracellular;GO:0005623//ce	GO:0046872//metal ion binding;GO:0005488//binding;GO:0046914//transition metal ion binding;GO:0043169//cation binding;GO:0043167//ion binding;GO:0001071//nucleic acid binding transcription factor activity;GO:0097159//organic cyclic compound binding	GO:0048513//animal organ development;GO:0099402//plant organ development;GO:0044237//cellular metabolic process;GO:0051179//localization;GO:0071704//organic substance metabolic process;GO:0034645//cellular macromolecule biosynthetic process;GO:0044260//cellular macromolecule metabolic process;GO:1901576//organic substance biosynthetic process;GO:0060255//regulation of macromolecule metabolic proc…	0.0833333	1.22333	3.87578	0.0433333	0.72	4.05445	0.203333	1.85667	3.1908
LOC106346358	PREDICTED: BTB/POZ domain-containing protein At3g19850-like [Brassica napus]	-	-	-	-	-	17.5867	0.58	-4.92229	23.5967	2.48	-3.25017	32.6767	0.32	-6.67405
LOC106346367	PREDICTED: delta(24)-sterol reductase [Brassica rapa]	ko00100//Steroid biosynthesis	K09828	GO:0005737//cytoplasm;GO:0044424//intracellular part;GO:0005622//intracellular;GO:0043226//organelle;GO:0044437//vacuolar part;GO:0044464//cell part;GO:0016020//membrane;GO:0044422//organelle part;GO:0005623//cell;GO:0043229//intracellular organelle;GO:00	GO:0016491//oxidoreductase activity;GO:0005488//binding;GO:0003824//catalytic activity;GO:0016627//oxidoreductase activity, acting on the CH-CH group of donors;GO:0005515//protein binding;GO:0016628//oxidoreductase activity, acting on the CH-CH group of d	GO:0008610//lipid biosynthetic process;GO:0044767//single-organism developmental process;GO:0008152//metabolic process;GO:0005975//carbohydrate metabolic process;GO:0009826//unidimensional cell growth;GO:0005976//polysaccharide metabolic process;GO:0032502//developmental process;GO:0051186//cofactor metabolic process;GO:0048589//developmental growth;GO:0043436//oxoacid metabolic process;GO:006500…	16.0633	2.00333	-3.0033	15.14	1.97	-2.9421	18.8533	2.03667	-3.21054
LOC106346401	PREDICTED: polygalacturonase At1g48100 [Brassica napus]	-	-	GO:0005623//cell;GO:0071944//cell periphery;GO:0044464//cell part;GO:0030312//external encapsulating structure	GO:0016798//hydrolase activity, acting on glycosyl bonds;GO:0003824//catalytic activity;GO:0016787//hydrolase activity;GO:0004553//hydrolase activity, hydrolyzing O-glycosyl compounds	GO:0071840//cellular component organization or biogenesis;GO:0045229//external encapsulating structure organization;GO:0016043//cellular component organization;GO:0009987//cellular process;GO:0044238//primary metabolic process;GO:0008152//metabolic process	1.06667	7.51667	2.81698	1.49667	13.1833	3.13889	1.79333	8.06	2.16814
LOC106346469	PREDICTED: protein IQ-DOMAIN 31-like [Brassica napus]	-	-	GO:0043234//protein complex;GO:0032991//macromolecular complex;GO:0044424//intracellular part;GO:0016020//membrane;GO:0005623//cell;GO:0044464//cell part;GO:0005622//intracellular	-	-	3.48667	0.246667	-3.82121	3.31	0.73	-2.18086	0.316667	0.0166667	-4.24793
LOC106346477	PREDICTED: F-box/kelch-repeat protein SKIP11-like isoform X1 [Brassica napus]	-	-	GO:0005622//intracellular;GO:0043229//intracellular organelle;GO:0043226//organelle;GO:0043227//membrane-bounded organelle;GO:0005623//cell;GO:0043231//intracellular membrane-bounded organelle;GO:0044424//intracellular part;GO:0044464//cell part	-	-	1.21333	5.66667	2.22352	0.613333	2.77667	2.17861	0.286667	3.94333	3.78197
LOC106346478	PREDICTED: F-box/kelch-repeat protein SKIP11-like isoform X1 [Brassica napus]	-	-	GO:0005623//cell;GO:0005622//intracellular;GO:0043227//membrane-bounded organelle;GO:0044464//cell part;GO:0043226//organelle;GO:0044424//intracellular part;GO:0043231//intracellular membrane-bounded organelle;GO:0043229//intracellular organelle	-	-	1.47333	7.28333	2.30552	0.613333	3.33	2.44078	0.52	5.1	3.29391
LOC106346491	PREDICTED: protein SNOWY COTYLEDON 3 [Brassica oleracea var. oleracea] [Brassica oleracea]	-	-	-	-	-	0.82	0.0933333	-3.13516	1.51	0.0933333	-4.01601	1.26333	0.293333	-2.10662
LOC106346506	PREDICTED: IAA-amino acid hydrolase ILR1-like 4 [Brassica napus]	-	-	GO:0043227//membrane-bounded organelle;GO:0043226//organelle;GO:0043231//intracellular membrane-bounded organelle;GO:0044424//intracellular part;GO:0005737//cytoplasm;GO:0016020//membrane;GO:0005623//cell;GO:0043229//intracellular organelle;GO:0009536//pl	GO:0003824//catalytic activity;GO:0010178//IAA-amino acid conjugate hydrolase activity;GO:0016810//hydrolase activity, acting on carbon-nitrogen (but not peptide) bonds;GO:0016787//hydrolase activity;GO:0070011//peptidase activity, acting on L-amino acid	GO:0050896//response to stimulus;GO:0019538//protein metabolic process;GO:0071704//organic substance metabolic process;GO:0044238//primary metabolic process;GO:0006950//response to stress;GO:0043170//macromolecule metabolic process;GO:0008152//metabolic process	17.52	134.353	2.93896	11.2033	92.9233	3.05211	11.35	92.65	3.0291
LOC106346509	PREDICTED: probable LRR receptor-like serine/threonine-protein kinase At1g51860 [Brassica napus]	-	-	-	-	-	0.001	1.55	10.5981	0.0533333	0.803333	3.91289	0.09	1.16333	3.6922
LOC106346527	BnaC05g07930D [Brassica napus]	-	-	-	-	GO:0006820//anion transport;GO:0051179//localization;GO:1902578//single-organism localization;GO:0006810//transport;GO:0051234//establishment of localization;GO:0046942//carboxylic acid transport;GO:0044699//single-organism process;GO:0015849//organic acid transport;GO:0015711//organic anion transport;GO:0044765//single-organism transport;GO:0071702//organic substance transport;GO:0006811//ion tr…	0.58	22.67	5.28859	0.493333	14.9633	4.92273	0.93	20.87	4.48806
LOC106346533	PREDICTED: tropinone reductase homolog At1g07440-like [Brassica napus]	ko00960//Tropane, piperidine and pyridine alkaloid biosynthesis	K08081	-	-	-	0.43	23.4167	5.76706	0.9	26.2	4.8635	0.783333	62.2967	6.31338
LOC106346541	PREDICTED: probable WRKY transcription factor 4 [Brassica rapa]	-	-	-	GO:0097159//organic cyclic compound binding;GO:0003676//nucleic acid binding;GO:1901363//heterocyclic compound binding;GO:0003677//DNA binding;GO:0001071//nucleic acid binding transcription factor activity;GO:0005488//binding	GO:0060255//regulation of macromolecule metabolic process;GO:0010468//regulation of gene expression;GO:0050789//regulation of biological process;GO:0019222//regulation of metabolic process;GO:0065007//biological regulation	4.12667	25.44	2.62405	2.39	31.7833	3.73319	4.26333	21.2	2.31401
LOC106346572	PREDICTED: 23.6 kDa heat shock protein, mitochondrial [Brassica oleracea var. oleracea] [Brassica oleracea]	ko04141//Protein processing in endoplasmic reticulum	K13993	GO:0044464//cell part;GO:0044424//intracellular part;GO:0043231//intracellular membrane-bounded organelle;GO:0005622//intracellular;GO:0043229//intracellular organelle;GO:0043227//membrane-bounded organelle;GO:0005623//cell;GO:0043226//organelle	-	GO:0009642//response to light intensity;GO:0019538//protein metabolic process;GO:0009987//cellular process;GO:0044267//cellular protein metabolic process;GO:0010035//response to inorganic substance;GO:0071704//organic substance metabolic process;GO:0043170//macromolecule metabolic process;GO:0044237//cellular metabolic process;GO:0044238//primary metabolic process;GO:0033554//cellular response to…	0.243333	3.66	3.91084	0.0466667	0.913333	4.29068	0.41	9.68667	4.5623
LOC106346573	PREDICTED: reticulon-like protein B1 [Brassica napus]	-	-	GO:0005623//cell;GO:0043226//organelle;GO:0098588//bounding membrane of organelle;GO:0005622//intracellular;GO:0043227//membrane-bounded organelle;GO:0012505//endomembrane system;GO:0044422//organelle part;GO:0030176//integral component of endoplasmic ret	-	GO:0007029//endoplasmic reticulum organization;GO:0016043//cellular component organization;GO:0009987//cellular process;GO:0006996//organelle organization;GO:0071840//cellular component organization or biogenesis;GO:0010256//endomembrane system organization	30.9667	175.78	2.50498	20.7133	146.813	2.82535	34.51	154.147	2.15922
LOC106346611	PREDICTED: MACPF domain-containing protein At1g14780 [Brassica napus]	-	-	GO:0043231//intracellular membrane-bounded organelle;GO:0005622//intracellular;GO:0043229//intracellular organelle;GO:0005623//cell;GO:0043226//organelle;GO:0044464//cell part;GO:0044424//intracellular part;GO:0043227//membrane-bounded organelle	-	GO:0051179//localization;GO:0009987//cellular process;GO:0044765//single-organism transport;GO:1902578//single-organism localization;GO:0006810//transport;GO:0044699//single-organism process;GO:0006950//response to stress;GO:0051716//cellular response to stimulus;GO:0051234//establishment of localization;GO:0050896//response to stimulus;GO:0006812//cation transport;GO:0033554//cellular response t…	4.68333	80.4667	4.10278	0.713333	49.2533	6.1095	0.806667	125.287	7.27904
LOC106346632	PREDICTED: DNA-directed RNA polymerase IV subunit 1-like [Brassica napus]	-	-	-	-	-	1.76	0.156667	-3.48981	0.72	0.16	-2.16993	1.60667	0.22	-2.8685
LOC106346648	PREDICTED: cyclin-A2-3-like [Brassica napus]	-	-	GO:0005622//intracellular;GO:0043231//intracellular membrane-bounded organelle;GO:0005623//cell;GO:0044424//intracellular part;GO:0043227//membrane-bounded organelle;GO:0044464//cell part;GO:0043226//organelle;GO:0043229//intracellular organelle	GO:0019207//kinase regulator activity;GO:0005488//binding;GO:0005515//protein binding;GO:0030234//enzyme regulator activity;GO:0019887//protein kinase regulator activity;GO:0019900//kinase binding;GO:0019899//enzyme binding;GO:0098772//molecular function	GO:1902410//mitotic cytokinetic process;GO:0050790//regulation of catalytic activity;GO:0032501//multicellular organismal process;GO:0019219//regulation of nucleobase-containing compound metabolic process;GO:0001558//regulation of cell growth;GO:0040008//regulation of growth;GO:0007049//cell cycle;GO:0044772//mitotic cell cycle phase transition;GO:0080090//regulation of primary metabolic process;…	1.59333	0.11	-3.85647	2.85	0.153333	-4.21622	2.17	0.403333	-2.42765
LOC106346649	PREDICTED: ABC transporter G family member 40 [Brassica napus]	-	-	-	-	-	0.276667	36.11	7.02811	0.71	18.93	4.73671	0.113333	47.5167	8.71172
LOC106346652	PREDICTED: ADP,ATP carrier protein 2, chloroplastic [Brassica napus]	-	-	GO:0044464//cell part;GO:0043227//membrane-bounded organelle;GO:0005622//intracellular;GO:0031967//organelle envelope;GO:0044444//cytoplasmic part;GO:0044424//intracellular part;GO:0031975//envelope;GO:0044422//organelle part;GO:0043229//intracellular org	GO:0015211//purine nucleoside transmembrane transporter activity;GO:0005347//ATP transmembrane transporter activity;GO:0005346//purine ribonucleotide transmembrane transporter activity;GO:1901363//heterocyclic compound binding;GO:1901677//phosphate transm	GO:0044699//single-organism process;GO:0072530//purine-containing compound transmembrane transport;GO:0071705//nitrogen compound transport;GO:0015711//organic anion transport;GO:1902578//single-organism localization;GO:0015748//organophosphate ester transport;GO:0006811//ion transport;GO:0006862//nucleotide transport;GO:0006810//transport;GO:0044765//single-organism transport;GO:0051234//establis…	4.27	44.0433	3.36662	5.68333	30.2233	2.41085	6.41333	29.2533	2.18945
LOC106346660	BnaA06g10150D [Brassica napus]	-	-	-	-	-	5.51667	22.9967	2.05956	1.82667	33.2633	4.18665	3.24333	27.54	3.08598
LOC106346670	PREDICTED: signal recognition particle 54 kDa protein 3-like [Brassica napus]	ko03060//Protein export	K03106	GO:0005622//intracellular;GO:0032991//macromolecular complex;GO:0044464//cell part;GO:0030529//intracellular ribonucleoprotein complex;GO:0005623//cell;GO:0044444//cytoplasmic part;GO:0044424//intracellular part;GO:0048500//signal recognition particle;GO:	GO:0003676//nucleic acid binding;GO:0036094//small molecule binding;GO:0001883//purine nucleoside binding;GO:1901363//heterocyclic compound binding;GO:0016818//hydrolase activity, acting on acid anhydrides, in phosphorus-containing anhydrides;GO:0032550//	GO:0006605//protein targeting;GO:0009892//negative regulation of metabolic process;GO:1902580//single-organism cellular localization;GO:0065003//macromolecular complex assembly;GO:0090304//nucleic acid metabolic process;GO:0010033//response to organic substance;GO:1901698//response to nitrogen compound;GO:0044710//single-organism metabolic process;GO:0071359//cellular response to dsRNA;GO:0016070…	0.0633333	1.39	4.45598	0.0233333	0.546667	4.5502	0.0633333	3.66667	5.85536
LOC106346676	BnaA06g09930D [Brassica napus]	-	-	-	-	-	4.84667	0.386667	-3.64783	8.98	0.606667	-3.88774	10.3567	0.543333	-4.25258
LOC106346681	PREDICTED: ABC transporter G family member 35-like [Brassica napus]	-	-	-	-	-	5.08	46.8067	3.20381	3.22667	74.3533	4.52628	4.82667	79.2167	4.0367
LOC106346689	PREDICTED: probable S-adenosylmethionine-dependent methyltransferase At5g38100 [Brassica napus]	-	-	-	-	-	0.001	1.15333	10.1716	0.001	0.816667	9.6736	0.001	5.73667	12.486
LOC106346695	BnaA06g11670D [Brassica napus]	-	-	-	-	-	8.92	0.546667	-4.02831	8.02667	1.97667	-2.02173	6.78667	1.24667	-2.44463
LOC106346708	PREDICTED: glutathione S-transferase U25-like [Brassica rapa]	ko00480//Glutathione metabolism	K00799	GO:0044424//intracellular part;GO:0044464//cell part;GO:0005737//cytoplasm;GO:0005623//cell;GO:0044444//cytoplasmic part;GO:0005622//intracellular	GO:0016740//transferase activity;GO:0003824//catalytic activity;GO:0016765//transferase activity, transferring alkyl or aryl (other than methyl) groups	GO:0044699//single-organism process;GO:0008152//metabolic process;GO:0050896//response to stimulus;GO:0014070//response to organic cyclic compound;GO:0019748//secondary metabolic process;GO:0018973//trinitrotoluene metabolic process;GO:0072490//toluene-containing compound metabolic process;GO:0044237//cellular metabolic process;GO:0006807//nitrogen compound metabolic process;GO:0006725//cellular …	0.406667	10.7233	4.72076	0.786667	5.21667	2.7293	0.52	11.6733	4.48856
LOC106346709	PREDICTED: glutathione S-transferase U24-like [Brassica napus]	ko00480//Glutathione metabolism	K00799	GO:0005623//cell;GO:0005622//intracellular;GO:0044424//intracellular part;GO:0044464//cell part;GO:0044444//cytoplasmic part;GO:0005737//cytoplasm	GO:0016765//transferase activity, transferring alkyl or aryl (other than methyl) groups;GO:0003824//catalytic activity;GO:0016740//transferase activity;GO:0043167//ion binding;GO:0005488//binding;GO:0043168//anion binding	GO:0009057//macromolecule catabolic process;GO:0019326//nitrotoluene metabolic process;GO:0044242//cellular lipid catabolic process;GO:0009056//catabolic process;GO:0044763//single-organism cellular process;GO:0044257//cellular protein catabolic process;GO:0006082//organic acid metabolic process;GO:0065003//macromolecular complex assembly;GO:0006511//ubiquitin-dependent protein catabolic process;…	1.44667	26.1833	4.17784	0.49	12.0333	4.61811	0.663333	24.1867	5.18833
LOC106346710	PREDICTED: glutathione S-transferase U25-like [Brassica rapa]	ko00480//Glutathione metabolism	K00799	GO:0005622//intracellular;GO:0005623//cell;GO:0044464//cell part;GO:0044424//intracellular part;GO:0044444//cytoplasmic part;GO:0005737//cytoplasm	GO:0003824//catalytic activity;GO:0016765//transferase activity, transferring alkyl or aryl (other than methyl) groups;GO:0016740//transferase activity	GO:0006807//nitrogen compound metabolic process;GO:0071704//organic substance metabolic process;GO:0044710//single-organism metabolic process;GO:0014070//response to organic cyclic compound;GO:0010033//response to organic substance;GO:0044763//single-organism cellular process;GO:0044237//cellular metabolic process;GO:0042221//response to chemical;GO:0019748//secondary metabolic process;GO:1901360…	0.406667	10.7233	4.72076	0.786667	5.21667	2.7293	0.52	11.6733	4.48856
LOC106346711	PREDICTED: glutathione S-transferase U24-like [Brassica napus]	ko00480//Glutathione metabolism	K00799	GO:0005623//cell;GO:0044444//cytoplasmic part;GO:0044464//cell part;GO:0005737//cytoplasm;GO:0044424//intracellular part;GO:0005622//intracellular	GO:0016740//transferase activity;GO:0043168//anion binding;GO:0005488//binding;GO:0016765//transferase activity, transferring alkyl or aryl (other than methyl) groups;GO:0043167//ion binding;GO:0003824//catalytic activity	GO:0044248//cellular catabolic process;GO:0071704//organic substance metabolic process;GO:0042221//response to chemical;GO:0018973//trinitrotoluene metabolic process;GO:0019748//secondary metabolic process;GO:0043436//oxoacid metabolic process;GO:0032787//monocarboxylic acid metabolic process;GO:0006511//ubiquitin-dependent protein catabolic process;GO:0006725//cellular aromatic compound metaboli…	1.44667	26.1833	4.17784	0.49	12.0333	4.61811	0.663333	24.1867	5.18833
LOC106346735	PREDICTED: trifunctional UDP-glucose 4,6-dehydratase/UDP-4-keto-6-deoxy-D-glucose 3,5-epimerase/UDP-4-keto-L-rhamnose-reductase RHM1-like [Brassica napus]	ko00520//Amino sugar and nucleotide sugar metabolism	K12450	GO:0044424//intracellular part;GO:0043226//organelle;GO:0044464//cell part;GO:0030054//cell junction;GO:0005622//intracellular;GO:0044444//cytoplasmic part;GO:0043227//membrane-bounded organelle;GO:0005911//cell-cell junction;GO:0009536//plastid;GO:004323	GO:0016836//hydro-lyase activity;GO:0016491//oxidoreductase activity;GO:0005488//binding;GO:0016614//oxidoreductase activity, acting on CH-OH group of donors;GO:0016616//oxidoreductase activity, acting on the CH-OH group of donors, NAD or NADP as acceptor	GO:0042221//response to chemical;GO:0016043//cellular component organization;GO:1901360//organic cyclic compound metabolic process;GO:1901576//organic substance biosynthetic process;GO:0044264//cellular polysaccharide metabolic process;GO:0023051//regulation of signaling;GO:0044763//single-organism cellular process;GO:0008152//metabolic process;GO:0033692//cellular polysaccharide biosynthetic pro…	57.8633	371.927	2.6843	23.7767	270.417	3.50757	26.8967	416.56	3.95303
LOC106346744	PREDICTED: uncharacterized membrane protein At1g16860-like [Brassica napus]	-	-	GO:0016020//membrane	-	-	2.87	27.5067	3.26066	1.24	36.93	4.89638	1.69667	31.5533	4.21702
LOC106346745	PREDICTED: transmembrane protein [Arabidopsis thaliana]	-	-	GO:0043226//organelle;GO:0005623//cell;GO:0005622//intracellular;GO:0044424//intracellular part;GO:0043231//intracellular membrane-bounded organelle;GO:0043229//intracellular organelle;GO:0043227//membrane-bounded organelle;GO:0044464//cell part	-	GO:0006970//response to osmotic stress;GO:0009628//response to abiotic stimulus;GO:0006950//response to stress;GO:0050896//response to stimulus	1.17667	121.463	6.68967	0.0833333	92.95	10.1233	0.0533333	91.6567	10.747
LOC106346747	BnaA06g11310D [Brassica napus]	-	-	GO:0044464//cell part;GO:0043227//membrane-bounded organelle;GO:0044444//cytoplasmic part;GO:0043229//intracellular organelle;GO:0044424//intracellular part;GO:0009536//plastid;GO:0005623//cell;GO:0043231//intracellular membrane-bounded organelle;GO:00056	-	GO:0051234//establishment of localization;GO:0009056//catabolic process;GO:0071840//cellular component organization or biogenesis;GO:1901360//organic cyclic compound metabolic process;GO:0008152//metabolic process;GO:0006778//porphyrin-containing compound metabolic process;GO:0033015//tetrapyrrole catabolic process;GO:1901575//organic substance catabolic process;GO:0061024//membrane organization;…	5.19333	61.1867	3.55848	2.74333	187.713	6.09646	5.51667	81.77	3.8897
LOC106346753	BnaA06g11210D [Brassica napus]	-	-	-	-	-	5.04667	0.86	-2.55292	4.81333	1.13667	-2.08223	5.44333	1.06667	-2.35138
LOC106346793	PREDICTED: heat shock 70 kDa protein 5-like [Brassica napus]	ko04141//Protein processing in endoplasmic reticulum;ko03040//Spliceosome;ko04144//Endocytosis	K03283	GO:0016020//membrane;GO:0005622//intracellular;GO:0009536//plastid;GO:0044424//intracellular part;GO:0044464//cell part;GO:0030312//external encapsulating structure;GO:0071944//cell periphery;GO:0005737//cytoplasm;GO:0043229//intracellular organelle;GO:00	-	GO:0033554//cellular response to stress;GO:0000302//response to reactive oxygen species;GO:0009607//response to biotic stimulus;GO:0009642//response to light intensity;GO:0009628//response to abiotic stimulus;GO:1901700//response to oxygen-containing compound;GO:0042221//response to chemical;GO:0006979//response to oxidative stress;GO:0044260//cellular macromolecule metabolic process;GO:0051704//…	1.46333	18.7533	3.67982	0.673333	6.66667	3.30757	1.13333	25.7433	4.50555
LOC106346810	BnaC05g12050D [Brassica napus]	-	-	-	-	-	0.33	3.00333	3.18603	0.183333	2.81333	3.93974	0.32	4.13667	3.69232
LOC106346832	PREDICTED: receptor-like protein 12 [Brassica napus]	-	-	-	GO:0016740//transferase activity;GO:0003824//catalytic activity;GO:0016772//transferase activity, transferring phosphorus-containing groups	GO:0044699//single-organism process;GO:0051641//cellular localization;GO:1902578//single-organism localization;GO:0045089//positive regulation of innate immune response;GO:0006605//protein targeting;GO:0009607//response to biotic stimulus;GO:0023052//signaling;GO:0002253//activation of immune response;GO:0048518//positive regulation of biological process;GO:0046907//intracellular transport;GO:005…	9.15333	1.31333	-2.80106	14.3233	1.05	-3.76991	18.8267	1.43333	-3.71533
LOC106346841	PREDICTED: rhodanese-like domain-containing protein 8, chloroplastic [Brassica napus]	-	-	GO:0005622//intracellular;GO:0044444//cytoplasmic part;GO:0005737//cytoplasm;GO:0044464//cell part;GO:0044424//intracellular part;GO:0009536//plastid;GO:0043227//membrane-bounded organelle;GO:0043231//intracellular membrane-bounded organelle;GO:0043229//i	-	GO:0016070//RNA metabolic process;GO:0043412//macromolecule modification;GO:0006139//nucleobase-containing compound metabolic process;GO:1901360//organic cyclic compound metabolic process;GO:0090304//nucleic acid metabolic process;GO:0006807//nitrogen compound metabolic process;GO:0034641//cellular nitrogen compound metabolic process;GO:0044237//cellular metabolic process;GO:0071704//organic subs…	1.62333	0.326667	-2.31307	4.25	0.446667	-3.25019	4.00333	0.613333	-2.70646
LOC106346853	BnaA06g11900D [Brassica napus]	-	-	-	-	-	0.306667	4.36667	3.83179	0.703333	5.39	2.938	0.41	2.81667	2.78029
LOC106346868	BnaA06g11670D [Brassica napus]	-	-	-	-	-	8.92	0.546667	-4.02831	8.02667	1.97667	-2.02173	6.78667	1.24667	-2.44463
LOC106346871	PREDICTED: phosphoinositide phosphatase SAC5-like [Brassica napus]	-	-	-	-	-	0.001	0.366667	8.51833	0.001	0.286667	8.16323	0.001	0.926667	9.85591
LOC106346874	PREDICTED: equilibrative nucleotide transporter 3 [Brassica oleracea var. oleracea] [Brassica oleracea]	-	-	GO:0044425//membrane part;GO:0031224//intrinsic component of membrane;GO:0016020//membrane	GO:0005215//transporter activity;GO:0022891//substrate-specific transmembrane transporter activity;GO:0022857//transmembrane transporter activity;GO:0015932//nucleobase-containing compound transmembrane transporter activity;GO:0022892//substrate-specific	GO:0071705//nitrogen compound transport;GO:1901264//carbohydrate derivative transport;GO:0015931//nucleobase-containing compound transport;GO:0071702//organic substance transport;GO:0006810//transport;GO:0051179//localization;GO:0051234//establishment of localization;GO:1902578//single-organism localization;GO:0044765//single-organism transport;GO:0015858//nucleoside transport;GO:0044699//single-…	2.89667	24.2167	3.06353	1.76	11.4267	2.69876	4.51333	20.1633	2.15947
LOC106346879	PREDICTED: UDP-glycosyltransferase 71B2-like [Brassica napus]	-	-	-	GO:0016757//transferase activity, transferring glycosyl groups;GO:0016740//transferase activity;GO:0003824//catalytic activity	-	14.4867	1.33667	-3.43801	9.39333	1.32667	-2.82383	10.7133	1.01	-3.40698
LOC106346883	PREDICTED: trihelix transcription factor GT-2-like [Brassica napus]	-	-	GO:0044424//intracellular part;GO:0005622//intracellular;GO:0043229//intracellular organelle;GO:0043227//membrane-bounded organelle;GO:0005623//cell;GO:0044464//cell part;GO:0043231//intracellular membrane-bounded organelle;GO:0043226//organelle	GO:0005488//binding;GO:0001071//nucleic acid binding transcription factor activity	GO:0044237//cellular metabolic process;GO:0009058//biosynthetic process;GO:0065007//biological regulation;GO:0034645//cellular macromolecule biosynthetic process;GO:0019222//regulation of metabolic process;GO:0009987//cellular process;GO:0010468//regulation of gene expression;GO:0044260//cellular macromolecule metabolic process;GO:0008152//metabolic process;GO:0044249//cellular biosynthetic proce…	6.92	0.52	-3.73419	5.2	0.453333	-3.51987	7.97333	0.143333	-5.79774
LOC106346898	BnaA06g12410D [Brassica napus]	-	-	-	-	-	2.81	0.443333	-2.66411	4.13333	0.93	-2.152	4.64333	0.72	-2.68909
LOC106346902	PREDICTED: protein REVEILLE 7-like [Brassica napus]	-	-	GO:0030312//external encapsulating structure;GO:0043231//intracellular membrane-bounded organelle;GO:0043227//membrane-bounded organelle;GO:0044424//intracellular part;GO:0009505//plant-type cell wall;GO:0044464//cell part;GO:0005622//intracellular;GO:004	GO:0003676//nucleic acid binding;GO:0005198//structural molecule activity;GO:1901363//heterocyclic compound binding;GO:0001071//nucleic acid binding transcription factor activity;GO:0097159//organic cyclic compound binding;GO:0005488//binding	GO:0022414//reproductive process;GO:0060255//regulation of macromolecule metabolic process;GO:0071840//cellular component organization or biogenesis;GO:0065008//regulation of biological quality;GO:0052386//cell wall thickening;GO:0009888//tissue development;GO:0048856//anatomical structure development;GO:0010033//response to organic substance;GO:0048229//gametophyte development;GO:0042545//cell w…	2.92333	0.526667	-2.47265	2.61	0.616667	-2.08149	2.95333	0.516667	-2.51504
LOC106346917	PREDICTED: rab9 effector protein with kelch motifs-like [Brassica napus]	-	-	-	-	-	6.50667	1.2	-2.43888	5.70333	0.786667	-2.85798	9.21333	0.803333	-3.51965
LOC106346990	PREDICTED: protein ASPARTIC PROTEASE IN GUARD CELL 1 [Brassica rapa]	-	-	-	-	-	53.8633	4.72	-3.51244	54.3233	6.71333	-3.01647	64.0133	7.10667	-3.17113
LOC106347007	PREDICTED: aluminum-activated malate transporter 9 [Brassica napus]	-	-	GO:0005773//vacuole;GO:0031090//organelle membrane;GO:0005623//cell;GO:0005774//vacuolar membrane;GO:0098588//bounding membrane of organelle;GO:0043226//organelle;GO:0098805//whole membrane;GO:0044422//organelle part;GO:0044446//intracellular organelle pa	GO:0022891//substrate-specific transmembrane transporter activity;GO:0022838//substrate-specific channel activity;GO:0005216//ion channel activity;GO:0015267//channel activity;GO:0015075//ion transmembrane transporter activity;GO:0005215//transporter acti	GO:0044699//single-organism process;GO:0015740//C4-dicarboxylate transport;GO:1902578//single-organism localization;GO:0015711//organic anion transport;GO:0071702//organic substance transport;GO:0015849//organic acid transport;GO:0051179//localization;GO:0051234//establishment of localization;GO:0006835//dicarboxylic acid transport;GO:0044765//single-organism transport;GO:0006820//anion transport…	4.93667	43.0133	3.12317	5.36	44.2767	3.04624	6.56333	36.6067	2.47961
LOC106347028	PREDICTED: protein tesmin/TSO1-like CXC 3 isoform X2 [Brassica napus]	-	-	-	-	-	0.723333	0.16	-2.17659	1.04667	0.226667	-2.20716	0.746667	0.163333	-2.19265
LOC106347031	PREDICTED: protein NETWORKED 1A-like [Brassica napus]	-	-	-	-	-	1.86333	0.136667	-3.76915	2.52333	0.253333	-3.31622	2.50667	0.17	-3.88216
LOC106347034	PREDICTED: VAN3-binding protein [Brassica oleracea var. oleracea] [Brassica oleracea]	-	-	-	GO:0008289//lipid binding;GO:0005488//binding;GO:0043167//ion binding;GO:0043168//anion binding;GO:0005543//phospholipid binding	GO:0050789//regulation of biological process;GO:0044699//single-organism process;GO:0044763//single-organism cellular process;GO:0007154//cell communication;GO:0009987//cellular process;GO:0065007//biological regulation;GO:0050794//regulation of cellular process	1.49333	0.133333	-3.48543	1.34	0.26	-2.36565	1.41667	0.163333	-3.11661
LOC106347086	PREDICTED: probable prolyl 4-hydroxylase 3 [Brassica oleracea var. oleracea] [Brassica oleracea]	ko00330//Arginine and proline metabolism	K00472	GO:0044444//cytoplasmic part;GO:0044446//intracellular organelle part;GO:0043227//membrane-bounded organelle;GO:0005622//intracellular;GO:0044422//organelle part;GO:0044432//endoplasmic reticulum part;GO:0005737//cytoplasm;GO:0005623//cell;GO:0043229//int	GO:0003824//catalytic activity;GO:0043169//cation binding;GO:0019842//vitamin binding;GO:0043167//ion binding;GO:0005488//binding;GO:0046914//transition metal ion binding;GO:0016705//oxidoreductase activity, acting on paired donors, with incorporation or	GO:0008152//metabolic process;GO:0044699//single-organism process;GO:0044710//single-organism metabolic process	1.25667	7.21	2.5204	0.796667	5.60667	2.8151	1.05333	8.13667	2.94948
LOC106347102	PREDICTED: protein TRANSPARENT TESTA 12-like [Brassica napus]	-	-	-	-	-	1.97333	25.27	3.67872	3.31667	27.3767	3.04514	2.96	40.85	3.78667
LOC106347112	PREDICTED: stress response NST1-like protein [Arabidopsis thaliana]	-	-	-	-	-	31.45	179.463	2.51256	22.4733	185.77	3.04723	31.96	163.57	2.35557
LOC106347130	BnaA09g28940D [Brassica napus]	-	-	-	-	-	1.44333	0.186667	-2.95087	2.16667	0.496667	-2.12513	1.84667	0.243333	-2.92392
LOC106347131	PREDICTED: ureide permease 5-like [Brassica napus]	-	-	GO:0043226//organelle;GO:0043231//intracellular membrane-bounded organelle;GO:0031224//intrinsic component of membrane;GO:0044424//intracellular part;GO:0044464//cell part;GO:0005623//cell;GO:0044425//membrane part;GO:0016020//membrane;GO:0043227//membran	GO:0005350//pyrimidine nucleobase transmembrane transporter activity;GO:0005345//purine nucleobase transmembrane transporter activity;GO:0005215//transporter activity;GO:0015205//nucleobase transmembrane transporter activity;GO:0022857//transmembrane tran	GO:0044237//cellular metabolic process;GO:0009314//response to radiation;GO:0055085//transmembrane transport;GO:0006605//protein targeting;GO:0043574//peroxisomal transport;GO:1902580//single-organism cellular localization;GO:0071702//organic substance transport;GO:0009628//response to abiotic stimulus;GO:0009987//cellular process;GO:0016482//cytoplasmic transport;GO:0044710//single-organism meta…	3.58667	0.883333	-2.02161	1.22	0.226667	-2.42824	3.92667	0.52	-2.91672
LOC106347160	PREDICTED: tetraketide alpha-pyrone reductase 2-like [Brassica napus]	-	-	-	GO:0048037//cofactor binding;GO:0003824//catalytic activity;GO:0005488//binding	-	8.45667	0.626667	-3.75432	1.08667	0.0933333	-3.54137	13.6133	0.576667	-4.56114
LOC106347167	PREDICTED: zinc finger protein CONSTANS-LIKE 16-like [Brassica rapa]	-	-	-	-	-	74.6367	2.67	-4.80497	96.2167	1.27	-6.24339	107.383	1.39667	-6.26464
LOC106347175	PREDICTED: probable peroxygenase 3 [Brassica napus]	ko00073//Cutin, suberine and wax biosynthesis	K17991	-	-	-	5.72	301.943	5.72212	2.55667	189.803	6.2141	2.23	126.727	5.82853
LOC106347214	PREDICTED: cyclin-dependent kinase inhibitor 2-like [Brassica napus]	-	-	-	GO:0005488//binding;GO:0019887//protein kinase regulator activity;GO:0098772//molecular function regulator;GO:0030234//enzyme regulator activity;GO:0004857//enzyme inhibitor activity;GO:0019207//kinase regulator activity;GO:0016538//cyclin-dependent prote	GO:0006725//cellular aromatic compound metabolic process;GO:0032269//negative regulation of cellular protein metabolic process;GO:1901576//organic substance biosynthetic process;GO:0042325//regulation of phosphorylation;GO:0006260//DNA replication;GO:0050794//regulation of cellular process;GO:0045859//regulation of protein kinase activity;GO:0010563//negative regulation of phosphorus metabolic pr…	11.0933	0.56	-4.30812	7.24667	1.20333	-2.59028	3.97	0.25	-3.98914
LOC106347228	PREDICTED: probable galacturonosyltransferase-like 9 isoform X1 [Brassica napus]	-	-	GO:0044425//membrane part;GO:0016020//membrane;GO:0031224//intrinsic component of membrane;GO:0043227//membrane-bounded organelle;GO:0043231//intracellular membrane-bounded organelle;GO:0043226//organelle;GO:0005623//cell;GO:0044464//cell part;GO:0044424/	GO:0016740//transferase activity;GO:0016757//transferase activity, transferring glycosyl groups;GO:0008194//UDP-glycosyltransferase activity;GO:0003824//catalytic activity	GO:0044238//primary metabolic process;GO:0005975//carbohydrate metabolic process;GO:0009058//biosynthetic process;GO:0045229//external encapsulating structure organization;GO:0043170//macromolecule metabolic process;GO:0016051//carbohydrate biosynthetic process;GO:0044699//single-organism process;GO:0071704//organic substance metabolic process;GO:0044723//single-organism carbohydrate metabolic pr…	12.0733	59.8967	2.31065	1.7	32.43	4.25372	4.28333	118.557	4.7907
LOC106347230	PREDICTED: beta-glucosidase 44-like [Brassica napus]	ko00500//Starch and sucrose metabolism;ko00940//Phenylpropanoid biosynthesis;ko00460//Cyanoamino acid metabolism	K05350	GO:0005622//intracellular;GO:0030312//external encapsulating structure;GO:0005623//cell;GO:0030529//intracellular ribonucleoprotein complex;GO:0044444//cytoplasmic part;GO:0005618//cell wall;GO:0071944//cell periphery;GO:0043228//non-membrane-bounded orga	GO:0016798//hydrolase activity, acting on glycosyl bonds;GO:0015923//mannosidase activity;GO:0003824//catalytic activity;GO:0016787//hydrolase activity;GO:0008422//beta-glucosidase activity;GO:0015926//glucosidase activity;GO:0004553//hydrolase activity,	GO:0008152//metabolic process;GO:0044238//primary metabolic process	135.983	14.94	-3.18618	172.783	9.79667	-4.14053	186.197	8.43333	-4.46458
LOC106347232	PREDICTED: formin-like protein 8 [Brassica oleracea var. oleracea] [Brassica oleracea]	-	-	GO:0016020//membrane;GO:0031224//intrinsic component of membrane;GO:0044425//membrane part;GO:0030054//cell junction	GO:0005488//binding;GO:0005515//protein binding;GO:0008092//cytoskeletal protein binding;GO:0003779//actin binding	GO:0044765//single-organism transport;GO:0048589//developmental growth;GO:0009987//cellular process;GO:1902589//single-organism organelle organization;GO:0009719//response to endogenous stimulus;GO:0044763//single-organism cellular process;GO:0043933//macromolecular complex subunit organization;GO:0030036//actin cytoskeleton organization;GO:0044710//single-organism metabolic process;GO:0009653//a…	2.29333	11.7533	2.35755	0.953333	9.31333	3.28824	2.22	22.9967	3.37279
LOC106347240	BnaC06g31340D [Brassica napus]	-	-	-	-	-	5.74	0.31	-4.21071	5.88333	0.503333	-3.54705	4.9	0.256667	-4.25481
LOC106347269	PREDICTED: probable acyl-activating enzyme 1, peroxisomal [Brassica oleracea var. oleracea] [Brassica oleracea]	-	-	GO:0043231//intracellular membrane-bounded organelle;GO:0042579//microbody;GO:0044464//cell part;GO:0005737//cytoplasm;GO:0005623//cell;GO:0043227//membrane-bounded organelle;GO:0044444//cytoplasmic part;GO:0043229//intracellular organelle;GO:0043226//org	GO:0032550//purine ribonucleoside binding;GO:0001883//purine nucleoside binding;GO:0001882//nucleoside binding;GO:0036094//small molecule binding;GO:0097367//carbohydrate derivative binding;GO:0005488//binding;GO:0097159//organic cyclic compound binding;G	GO:0032787//monocarboxylic acid metabolic process;GO:0044281//small molecule metabolic process;GO:0006082//organic acid metabolic process;GO:0044270//cellular nitrogen compound catabolic process;GO:0043436//oxoacid metabolic process;GO:0034641//cellular nitrogen compound metabolic process;GO:0006787//porphyrin-containing compound catabolic process;GO:1901575//organic substance catabolic process;G…	36.66	3.32667	-3.46206	24.7767	5.65	-2.13266	31.7567	2.54333	-3.64227
LOC106347282	PREDICTED: dehydrin ERD10-like [Brassica napus]	-	-	GO:0043227//membrane-bounded organelle;GO:0044444//cytoplasmic part;GO:0005622//intracellular;GO:0043231//intracellular membrane-bounded organelle;GO:0043226//organelle;GO:0005623//cell;GO:0005737//cytoplasm;GO:0044424//intracellular part;GO:0005911//cell	GO:0008092//cytoskeletal protein binding;GO:0005488//binding;GO:0005515//protein binding	GO:0009791//post-embryonic development;GO:0007275//multicellular organism development;GO:0032501//multicellular organismal process;GO:0009266//response to temperature stimulus;GO:0009409//response to cold;GO:0010035//response to inorganic substance;GO:0044707//single-multicellular organism process;GO:0044767//single-organism developmental process;GO:0006970//response to osmotic stress;GO:0044699/…	300.157	5026.69	4.06582	93.5067	5332.3	5.83355	131.46	6775.32	5.68759
LOC106347300	PREDICTED: protein MIZU-KUSSEI 1-like isoform X1 [Brassica napus]	-	-	-	-	-	20.8533	2.58667	-3.01111	33.19	1.62667	-4.35076	36.5033	2.12667	-4.10136
LOC106347303	BnaA06g14880D [Brassica napus]	-	-	-	-	-	3.68	0.176667	-4.3806	3.42333	0.426667	-3.00422	3.80333	0.296667	-3.68035
LOC106347307	PREDICTED: chaperone protein dnaJ 10-like [Brassica napus]	-	-	GO:0043227//membrane-bounded organelle;GO:0043226//organelle;GO:0044424//intracellular part;GO:0043229//intracellular organelle;GO:0043231//intracellular membrane-bounded organelle;GO:0005623//cell;GO:0044464//cell part;GO:0005622//intracellular	-	GO:0044237//cellular metabolic process;GO:0044267//cellular protein metabolic process;GO:0019538//protein metabolic process;GO:0043170//macromolecule metabolic process;GO:0044238//primary metabolic process;GO:0008152//metabolic process;GO:0071704//organic substance metabolic process;GO:0044260//cellular macromolecule metabolic process;GO:0009987//cellular process	0.001	0.89	9.79766	0.00666667	0.64	6.58496	0.02	1.66667	6.38082
LOC106347309	PREDICTED: TBC1 domain family member 15-like isoform X1 [Brassica napus]	-	-	-	-	-	0.001	0.576667	9.17159	0.0166667	0.426667	4.67807	0.001	0.36	8.49185
LOC106347318	PREDICTED: GDSL esterase/lipase At5g55050-like isoform X1 [Brassica napus]	-	-	-	-	-	9.45	266.377	4.81701	3.39333	78.12	4.52492	3.97667	347.457	6.44913
LOC106347323	PREDICTED: glucan endo-1,3-beta-glucosidase 12-like isoform X1 [Brassica napus]	-	-	GO:0016020//membrane	GO:0003824//catalytic activity;GO:0016798//hydrolase activity, acting on glycosyl bonds;GO:0016787//hydrolase activity	GO:0044238//primary metabolic process;GO:0008152//metabolic process	0.676667	6.33333	3.22645	0.883333	7.27	3.04093	0.186667	14.5933	6.2887
LOC106347328	PREDICTED: protein TIFY 6B-like isoform X1 [Brassica napus]	ko04075//Plant hormone signal transduction	K13464	GO:0043229//intracellular organelle;GO:0043231//intracellular membrane-bounded organelle;GO:0043227//membrane-bounded organelle;GO:0043226//organelle;GO:0044424//intracellular part;GO:0005623//cell;GO:0005622//intracellular;GO:0044464//cell part	GO:0005488//binding;GO:0005515//protein binding	GO:0070887//cellular response to chemical stimulus;GO:0044237//cellular metabolic process;GO:0006952//defense response;GO:0060255//regulation of macromolecule metabolic process;GO:0044710//single-organism metabolic process;GO:0010468//regulation of gene expression;GO:0044700//single organism signaling;GO:0044763//single-organism cellular process;GO:0043170//macromolecule metabolic process;GO:0009…	6.02333	93.6533	3.9587	4.88667	90.1167	4.20487	2.37667	64.6233	4.76504
LOC106347336	PREDICTED: wall-associated receptor kinase 2-like [Brassica napus]	-	-	-	-	-	9.89333	1	-3.30646	7.21	1.08667	-2.73009	7.21	0.49	-3.87915
LOC106347344	PREDICTED: vacuolar iron transporter homolog 1 [Brassica oleracea var. oleracea] [Brassica oleracea]	-	-	GO:0044425//membrane part;GO:0031224//intrinsic component of membrane;GO:0031090//organelle membrane;GO:0043227//membrane-bounded organelle;GO:0043226//organelle;GO:0016020//membrane;GO:0044422//organelle part	-	GO:0044765//single-organism transport;GO:0065007//biological regulation;GO:0051179//localization;GO:0055080//cation homeostasis;GO:0051234//establishment of localization;GO:0065008//regulation of biological quality;GO:1902578//single-organism localization;GO:0055065//metal ion homeostasis;GO:0098771//inorganic ion homeostasis;GO:0042592//homeostatic process;GO:0044699//single-organism process;GO:…	0.001	0.386667	8.59495	0.001	1.33333	10.3808	0.001	1.02333	9.99906
LOC106347350	PREDICTED: chaperone protein dnaJ 10-like [Brassica napus]	-	-	GO:0044424//intracellular part;GO:0043226//organelle;GO:0044464//cell part;GO:0043229//intracellular organelle;GO:0005623//cell;GO:0005622//intracellular;GO:0043231//intracellular membrane-bounded organelle;GO:0043227//membrane-bounded organelle	-	GO:0044237//cellular metabolic process;GO:0009987//cellular process;GO:0044267//cellular protein metabolic process;GO:0008152//metabolic process;GO:0019538//protein metabolic process;GO:0043170//macromolecule metabolic process;GO:0071704//organic substance metabolic process;GO:0044260//cellular macromolecule metabolic process;GO:0044238//primary metabolic process	0.001	0.89	9.79766	0.00666667	0.64	6.58496	0.02	1.66667	6.38082
LOC106347362	PREDICTED: protein TIFY 6B-like isoform X1 [Brassica rapa]	ko04075//Plant hormone signal transduction	K13464	GO:0043231//intracellular membrane-bounded organelle;GO:0005622//intracellular;GO:0043229//intracellular organelle;GO:0043227//membrane-bounded organelle;GO:0044424//intracellular part;GO:0005623//cell;GO:0043226//organelle;GO:0044464//cell part	GO:0005515//protein binding;GO:0005488//binding	GO:0042221//response to chemical;GO:0044700//single organism signaling;GO:0019752//carboxylic acid metabolic process;GO:1901576//organic substance biosynthetic process;GO:0065007//biological regulation;GO:0006950//response to stress;GO:0009058//biosynthetic process;GO:0032870//cellular response to hormone stimulus;GO:0050896//response to stimulus;GO:0071495//cellular response to endogenous stimul…	2.32333	36.6333	3.97889	1.76333	36.0967	4.35549	0.723333	23.65	5.03104
LOC106347363	BnaC05g16720D [Brassica napus]	-	-	GO:0098796//membrane protein complex;GO:0097651//phosphatidylinositol 3-kinase complex, class I;GO:0009579//thylakoid;GO:0031984//organelle subcompartment;GO:0043229//intracellular organelle;GO:0032991//macromolecular complex;GO:0044422//organelle part;GO	-	-	22.7467	2.39667	-3.24655	65.1	12.2433	-2.41066	41.0067	2.43333	-4.07485
LOC106347364	BnaC05g16720D [Brassica napus]	-	-	GO:0043226//organelle;GO:0061695//transferase complex, transferring phosphorus-containing groups;GO:0044425//membrane part;GO:0043231//intracellular membrane-bounded organelle;GO:0005623//cell;GO:0032991//macromolecular complex;GO:0043234//protein complex	-	-	22.7467	2.39667	-3.24655	65.1	12.2433	-2.41066	41.0067	2.43333	-4.07485
LOC106347389	PREDICTED: TLC domain-containing protein 2-like [Brassica napus]	-	-	GO:0043226//organelle;GO:0005623//cell;GO:0005622//intracellular;GO:0016020//membrane;GO:0044464//cell part;GO:0043227//membrane-bounded organelle;GO:0031224//intrinsic component of membrane;GO:0044425//membrane part;GO:0043229//intracellular organelle;GO	-	-	7.30667	41.8933	2.51944	3.90333	40.1333	3.36202	5.94333	63.0467	3.40708
LOC106347395	PREDICTED: pentatricopeptide repeat-containing protein At3g49710-like [Brassica napus]	-	-	GO:0043227//membrane-bounded organelle;GO:0044464//cell part;GO:0043231//intracellular membrane-bounded organelle;GO:0005623//cell;GO:0044424//intracellular part;GO:0043229//intracellular organelle;GO:0043226//organelle;GO:0005622//intracellular	-	-	0.323333	1.4	2.11433	0.29	2.79667	3.26958	0.493333	3.20667	2.70044
LOC106347432	PREDICTED: O-acyltransferase WSD1-like [Brassica napus]	-	-	GO:0005623//cell;GO:0043226//organelle;GO:0044424//intracellular part;GO:0043231//intracellular membrane-bounded organelle;GO:0043229//intracellular organelle;GO:0043227//membrane-bounded organelle;GO:0044464//cell part;GO:0005622//intracellular	-	GO:0009987//cellular process;GO:0006810//transport;GO:0071704//organic substance metabolic process;GO:0006811//ion transport;GO:0044765//single-organism transport;GO:0009404//toxin metabolic process;GO:0044763//single-organism cellular process;GO:1902578//single-organism localization;GO:0044767//single-organism developmental process;GO:0006820//anion transport;GO:0044237//cellular metabolic proce…	0.546667	0.001	-9.09452	0.38	0.02	-4.24793	0.23	0.001	-7.84549
LOC106347439	PREDICTED: oxalate--CoA ligase [Brassica rapa]	-	-	-	-	-	13.0367	234.407	4.16837	9.06333	215.69	4.57277	32.83	135.41	2.04425
LOC106347472	BnaC06g13410D [Brassica napus]	-	-	-	-	-	3.35667	0.22	-3.93145	5.95667	1.38667	-2.10288	6.70333	0.183333	-5.19234
LOC106347473	PREDICTED: AP2-like ethylene-responsive transcription factor TOE2 isoform X2 [Brassica oleracea var. oleracea] [Brassica oleracea]	-	-	-	-	-	3.28333	0.443333	-2.8887	2.60333	0.553333	-2.23414	4.42	0.68	-2.70044
LOC106347484	PREDICTED: probable ADP-ribosylation factor GTPase-activating protein AGD15 [Brassica napus]	ko04144//Endocytosis	K12486	-	GO:0046914//transition metal ion binding;GO:0046872//metal ion binding;GO:0005488//binding;GO:0043169//cation binding;GO:0043167//ion binding	GO:0050790//regulation of catalytic activity;GO:0065007//biological regulation;GO:0043087//regulation of GTPase activity;GO:0019222//regulation of metabolic process;GO:0050789//regulation of biological process;GO:0051336//regulation of hydrolase activity;GO:0065009//regulation of molecular function	0.653333	31.4433	5.58879	0.26	18.9333	6.18627	0.14	23.7867	7.40858
LOC106347489	PREDICTED: auxin transporter protein 1 [Brassica rapa]	ko04075//Plant hormone signal transduction	K13946	-	-	-	16.7033	1.75333	-3.25196	21.44	4.76333	-2.17026	29.4867	1.69333	-4.12212
LOC106347491	PREDICTED: ras-related protein RABB1b-like [Brassica rapa]	-	-	GO:0044424//intracellular part;GO:0044444//cytoplasmic part;GO:0043231//intracellular membrane-bounded organelle;GO:0043229//intracellular organelle;GO:0005737//cytoplasm;GO:0005622//intracellular;GO:0044464//cell part;GO:0043226//organelle;GO:0009536//pl	GO:0097159//organic cyclic compound binding;GO:0036094//small molecule binding;GO:0032550//purine ribonucleoside binding;GO:0001883//purine nucleoside binding;GO:1901363//heterocyclic compound binding;GO:0003824//catalytic activity;GO:0005488//binding;GO:	GO:0006605//protein targeting;GO:0051179//localization;GO:0045184//establishment of protein localization;GO:0009987//cellular process;GO:0046907//intracellular transport;GO:0034613//cellular protein localization;GO:1902582//single-organism intracellular transport;GO:0050794//regulation of cellular process;GO:0007154//cell communication;GO:0051716//cellular response to stimulus;GO:0051234//establi…	16.0567	66.8833	2.05847	15.06	123.637	3.03731	15.9267	87.1367	2.45184
LOC106347507	PREDICTED: probable L-type lectin-domain containing receptor kinase I.6 isoform X1 [Brassica rapa]	-	-	GO:0030054//cell junction;GO:0005911//cell-cell junction	GO:0016772//transferase activity, transferring phosphorus-containing groups;GO:0003824//catalytic activity;GO:0005488//binding;GO:0016740//transferase activity	-	0.316667	0.0733333	-2.11042	0.39	0.0466667	-3.06301	0.51	0.0433333	-3.55695
LOC106347546	PREDICTED: transcription factor LUX-like isoform X1 [Brassica napus]	-	-	GO:0005622//intracellular;GO:0043229//intracellular organelle;GO:0043231//intracellular membrane-bounded organelle;GO:0044424//intracellular part;GO:0044464//cell part;GO:0005623//cell;GO:0043226//organelle;GO:0043227//membrane-bounded organelle	GO:0003676//nucleic acid binding;GO:0001071//nucleic acid binding transcription factor activity;GO:0097159//organic cyclic compound binding;GO:1901363//heterocyclic compound binding;GO:0005488//binding	GO:0019222//regulation of metabolic process;GO:0044237//cellular metabolic process;GO:0034645//cellular macromolecule biosynthetic process;GO:0009059//macromolecule biosynthetic process;GO:0008152//metabolic process;GO:0065007//biological regulation;GO:0009058//biosynthetic process;GO:0042752//regulation of circadian rhythm;GO:0071704//organic substance metabolic process;GO:0050789//regulation of…	0.12	8.45	6.13785	0.0266667	19.2933	9.49885	0.0133333	11.7567	9.78423
LOC106347549	PREDICTED: UDP-glycosyltransferase 76E5-like [Brassica napus]	-	-	-	GO:0003824//catalytic activity;GO:0016757//transferase activity, transferring glycosyl groups;GO:0016740//transferase activity	-	0.116667	0.596667	2.35453	0.25	2.06333	3.04498	1.32	0.223333	-2.56327
LOC106347554	BnaA06g17850D [Brassica napus]	ko04144//Endocytosis	K07904	GO:0043229//intracellular organelle;GO:0005622//intracellular;GO:0005623//cell;GO:0016020//membrane;GO:0043226//organelle;GO:0044444//cytoplasmic part;GO:0005737//cytoplasm;GO:0044424//intracellular part;GO:0043227//membrane-bounded organelle;GO:0043231//	GO:0003824//catalytic activity;GO:0036094//small molecule binding;GO:0005488//binding;GO:1901363//heterocyclic compound binding;GO:0097159//organic cyclic compound binding;GO:0097367//carbohydrate derivative binding;GO:0032549//ribonucleoside binding;GO:0	GO:0008104//protein localization;GO:0050789//regulation of biological process;GO:0065007//biological regulation;GO:0033036//macromolecule localization;GO:0051179//localization;GO:0050794//regulation of cellular process;GO:0044699//single-organism process;GO:0051716//cellular response to stimulus;GO:0044763//single-organism cellular process;GO:0023052//signaling;GO:0009987//cellular process;GO:000…	23.3133	281.22	3.59247	21.14	156.167	2.88504	17.6033	308.797	4.13274
LOC106347559	PREDICTED: serine/threonine-protein kinase HT1-like [Brassica napus]	-	-	-	-	-	4.29	17.1733	2.00112	2.02333	16.4733	3.02533	1.99667	14.1033	2.82037
LOC106347567	PREDICTED: UPF0503 protein At3g09070, chloroplastic-like [Brassica napus]	-	-	GO:0005623//cell;GO:0044444//cytoplasmic part;GO:0044464//cell part;GO:0005737//cytoplasm;GO:0043227//membrane-bounded organelle;GO:0043226//organelle;GO:0005622//intracellular;GO:0009536//plastid;GO:0043231//intracellular membrane-bounded organelle;GO:00	-	-	0.206667	0.01	-4.36923	0.39	0.0166667	-4.54844	0.726667	0.123333	-2.55873
LOC106347598	PREDICTED: U-box domain-containing protein 39-like isoform X2 [Brassica napus]	-	-	-	GO:0003824//catalytic activity	GO:0044238//primary metabolic process;GO:0036211//protein modification process;GO:0044267//cellular protein metabolic process;GO:0006464//cellular protein modification process;GO:0043170//macromolecule metabolic process;GO:0019538//protein metabolic process;GO:0044237//cellular metabolic process;GO:0070647//protein modification by small protein conjugation or removal;GO:0044260//cellular macromol…	5.44	22.8833	2.07262	1.18667	15.0233	3.66222	2.34333	15.1933	2.6968
LOC106347607	PREDICTED: microtubule-associated protein RP/EB family member 1A [Brassica napus]	-	-	-	-	-	11.5167	1.58333	-2.86269	18.72	4.52667	-2.04806	15.8533	1.99333	-2.99153
LOC106347619	PREDICTED: GDSL esterase/lipase At3g48460-like [Brassica napus]	-	-	-	-	-	4.97	30.71	2.62739	5.20333	31.7167	2.60773	6.22	48.9367	2.97593
LOC106347622	PREDICTED: RPM1-interacting protein 4-like isoform X2 [Brassica oleracea var. oleracea] [Brassica oleracea]	-	-	-	-	-	0.05	1.23	4.62059	0.001	1.97	10.944	0.0233333	3.21333	7.10553
LOC106347629	PREDICTED: phosphatidate cytidylyltransferase, mitochondrial isoform X1 [Brassica rapa]	-	-	GO:0043226//organelle;GO:0043231//intracellular membrane-bounded organelle;GO:0043227//membrane-bounded organelle;GO:0009536//plastid;GO:0043229//intracellular organelle;GO:0044444//cytoplasmic part;GO:0005737//cytoplasm;GO:0005622//intracellular;GO:00056	-	-	0.833333	0.156667	-2.4112	0.866667	0.146667	-2.56294	2.20333	0.41	-2.42599
LOC106347678	PREDICTED: ALBINO3-like protein 3, mitochondrial [Brassica napus]	-	-	-	-	-	1.93333	0.236667	-3.03016	1.83333	0.313333	-2.5487	2.39667	0.273333	-3.1323
LOC106347689	PREDICTED: serine/threonine-protein kinase Nek5-like [Brassica napus]	-	-	-	-	-	2.73	0.403333	-2.75886	2.53667	0.523333	-2.27713	1.35667	0.216667	-2.64652
LOC106347690	PREDICTED: apoptosis-inducing factor 2-like [Brassica napus]	-	-	GO:0043227//membrane-bounded organelle;GO:0044464//cell part;GO:0043226//organelle;GO:0044424//intracellular part;GO:0005623//cell;GO:0043231//intracellular membrane-bounded organelle;GO:0043229//intracellular organelle;GO:0005622//intracellular	-	GO:0010033//response to organic substance;GO:0044710//single-organism metabolic process;GO:0042743//hydrogen peroxide metabolic process;GO:0044238//primary metabolic process;GO:0042221//response to chemical;GO:0006082//organic acid metabolic process;GO:0050896//response to stimulus;GO:0009987//cellular process;GO:0072593//reactive oxygen species metabolic process;GO:0006520//cellular amino acid m…	3.85333	106.007	4.7819	3.24333	26.7267	3.04273	3.28333	116.137	5.14452
LOC106347691	PREDICTED: outer envelope protein 80, chloroplastic isoform X1 [Brassica rapa]	-	-	-	-	-	2.16667	0.39	-2.47393	2.22	0.453333	-2.29192	3.5	0.83	-2.07617
LOC106347692	BnaA06g38910D [Brassica napus]	-	-	-	-	-	4.38667	0.846667	-2.37326	4.95	1.17	-2.08092	5.29	0.523333	-3.33747
LOC106347720	PREDICTED: annexin D1-like [Brassica napus]	-	-	GO:0009532//plastid stroma;GO:0009536//plastid;GO:0043226//organelle;GO:0005576//extracellular region;GO:0044464//cell part;GO:0016020//membrane;GO:0044444//cytoplasmic part;GO:0030054//cell junction;GO:0044435//plastid part;GO:0044424//intracellular part	GO:0043169//cation binding;GO:0016209//antioxidant activity;GO:1901363//heterocyclic compound binding;GO:0043168//anion binding;GO:0097159//organic cyclic compound binding;GO:0032550//purine ribonucleoside binding;GO:0043167//ion binding;GO:0032549//ribon	GO:0001101//response to acid chemical;GO:0044710//single-organism metabolic process;GO:0006325//chromatin organization;GO:0008610//lipid biosynthetic process;GO:0034220//ion transmembrane transport;GO:0009414//response to water deprivation;GO:0019752//carboxylic acid metabolic process;GO:0006807//nitrogen compound metabolic process;GO:0008652//cellular amino acid biosynthetic process;GO:0006629//…	185.353	858.53	2.21159	67.8033	424.057	2.64483	109.417	1277.11	3.54497
LOC106347727	PREDICTED: protein AUXIN SIGNALING F-BOX 2-like [Brassica napus]	-	-	GO:1990234//transferase complex;GO:0032991//macromolecular complex;GO:0043227//membrane-bounded organelle;GO:0005623//cell;GO:0031461//cullin-RING ubiquitin ligase complex;GO:0016020//membrane;GO:0043231//intracellular membrane-bounded organelle;GO:004442	GO:0005488//binding;GO:0042562//hormone binding	GO:0009617//response to bacterium;GO:0006396//RNA processing;GO:0046483//heterocycle metabolic process;GO:0009755//hormone-mediated signaling pathway;GO:0044711//single-organism biosynthetic process;GO:0044702//single organism reproductive process;GO:0044699//single-organism process;GO:0043207//response to external biotic stimulus;GO:0009719//response to endogenous stimulus;GO:0009555//pollen dev…	9.9	0.453333	-4.44878	8.09	0.473333	-4.09521	11.8367	0.363333	-5.02583
LOC106347735	PREDICTED: double-stranded RNA-binding protein 3-like isoform X2 [Brassica napus]	-	-	-	-	GO:0070887//cellular response to chemical stimulus;GO:0014070//response to organic cyclic compound;GO:0044260//cellular macromolecule metabolic process;GO:0051716//cellular response to stimulus;GO:0009987//cellular process;GO:0008152//metabolic process;GO:0034641//cellular nitrogen compound metabolic process;GO:0016441//posttranscriptional gene silencing;GO:0002252//immune effector process;GO:001…	3.21667	0.2	-4.00749	2.45667	0.123333	-4.31607	6.87333	0.573333	-3.58356
LOC106347744	BnaC06g12690D [Brassica napus]	-	-	-	-	-	1.3	0.15	-3.11548	2.26333	0.22	-3.36287	3.52667	0.226667	-3.95966
LOC106347766	BnaCnng24580D [Brassica napus]	-	-	-	-	-	14.4567	157.243	3.44319	8.21667	103.863	3.65999	12.4533	130.6	3.39055
LOC106347791	PREDICTED: 21 kDa protein-like [Brassica napus]	-	-	-	-	-	0.813333	145.443	7.48239	0.403333	163.947	8.66704	0.426667	70.7767	7.37402
LOC106347799	PREDICTED: UDP-glycosyltransferase 87A2-like [Brassica napus]	-	-	-	-	-	0.956667	17.5	4.19319	0.106667	25.11	7.87901	0.49	11.5833	4.56312
LOC106347822	BnaC04g31800D [Brassica napus]	-	-	GO:0032991//macromolecular complex;GO:0043229//intracellular organelle;GO:0043227//membrane-bounded organelle;GO:0044424//intracellular part;GO:0044464//cell part;GO:1990904//ribonucleoprotein complex;GO:0030529//intracellular ribonucleoprotein complex;GO	-	GO:0010467//gene expression;GO:0043170//macromolecule metabolic process;GO:0008152//metabolic process;GO:0071704//organic substance metabolic process	1.89333	13.0533	2.78542	0.936667	13.82	3.88308	1.31333	17.36	3.72446
LOC106347833	PREDICTED: probable inactive poly [ADP-ribose] polymerase SRO5 [Brassica rapa]	-	-	-	-	-	27.21	128.637	2.24109	1.11667	129.067	6.85277	4.49667	284.953	5.98573
LOC106347837	PREDICTED: probable beta-1,3-galactosyltransferase 19 [Brassica napus]	-	-	GO:0031224//intrinsic component of membrane;GO:0044425//membrane part;GO:0043226//organelle;GO:0016020//membrane;GO:0005623//cell;GO:0043231//intracellular membrane-bounded organelle;GO:0009536//plastid;GO:0043227//membrane-bounded organelle;GO:0005737//c	GO:0016740//transferase activity;GO:0016758//transferase activity, transferring hexosyl groups;GO:0005488//binding;GO:0016757//transferase activity, transferring glycosyl groups;GO:0003824//catalytic activity	GO:0043412//macromolecule modification;GO:0006464//cellular protein modification process;GO:0044267//cellular protein metabolic process;GO:0036211//protein modification process;GO:0044237//cellular metabolic process;GO:0043170//macromolecule metabolic process;GO:0008152//metabolic process;GO:0044238//primary metabolic process;GO:0071704//organic substance metabolic process;GO:0044260//cellular ma…	4.42	18.93	2.09856	2.85667	12.13	2.08617	1.49333	22.05	3.88417
LOC106347849	PREDICTED: protein NRT1/ PTR FAMILY 4.7 [Brassica napus]	-	-	GO:0031224//intrinsic component of membrane;GO:0044425//membrane part;GO:0016020//membrane	-	GO:0051234//establishment of localization;GO:0051179//localization;GO:0071705//nitrogen compound transport;GO:0006810//transport;GO:0044699//single-organism process;GO:0044765//single-organism transport;GO:0015833//peptide transport;GO:1902578//single-organism localization;GO:0042886//amide transport;GO:0071702//organic substance transport	5.96333	0.616667	-3.27356	7.12333	1.68	-2.08409	5.41	0.283333	-4.25506
LOC106347872	PREDICTED: BTB/POZ and TAZ domain-containing protein 1-like [Brassica napus]	-	-	GO:0043229//intracellular organelle;GO:0044464//cell part;GO:0043226//organelle;GO:0043231//intracellular membrane-bounded organelle;GO:0005622//intracellular;GO:0044424//intracellular part;GO:0043227//membrane-bounded organelle;GO:0005623//cell	GO:0016740//transferase activity;GO:0003824//catalytic activity;GO:0046914//transition metal ion binding;GO:0005488//binding;GO:0016410//N-acyltransferase activity;GO:0008080//N-acetyltransferase activity;GO:0043169//cation binding;GO:0090595//acetyl-CoA:	GO:0032501//multicellular organismal process;GO:0032446//protein modification by small protein conjugation;GO:0044707//single-multicellular organism process;GO:0006464//cellular protein modification process;GO:0019538//protein metabolic process;GO:0008152//metabolic process;GO:0043412//macromolecule modification;GO:0044699//single-organism process;GO:0036211//protein modification process;GO:00508…	1.83333	11.6833	2.67191	1.44	12.1667	3.07879	0.39	9.54	4.61244
LOC106347873	PREDICTED: non-specific lipid-transfer protein-like protein At5g64080 [Brassica napus]	-	-	-	-	-	20.17	161.393	3.0003	14.3767	124.77	3.11747	9.56	199.077	4.38017
LOC106347875	PREDICTED: probable pectate lyase 22 [Brassica rapa]	ko00040//Pentose and glucuronate interconversions	K01728	-	GO:0003824//catalytic activity;GO:0043167//ion binding;GO:0043169//cation binding;GO:0005488//binding;GO:0016837//carbon-oxygen lyase activity, acting on polysaccharides;GO:0016829//lyase activity;GO:0016835//carbon-oxygen lyase activity	GO:0043170//macromolecule metabolic process;GO:0071704//organic substance metabolic process;GO:0005975//carbohydrate metabolic process;GO:1901575//organic substance catabolic process;GO:0000272//polysaccharide catabolic process;GO:0005976//polysaccharide metabolic process;GO:0044238//primary metabolic process;GO:0009057//macromolecule catabolic process;GO:0016052//carbohydrate catabolic process;G…	24.8633	1.77	-3.8122	74.14	1.65667	-5.4839	28.6467	1.11	-4.68974
LOC106347881	PREDICTED: peroxidase 42-like [Brassica napus]	ko00940//Phenylpropanoid biosynthesis	K00430	-	GO:0016209//antioxidant activity;GO:0043167//ion binding;GO:0046906//tetrapyrrole binding;GO:1901363//heterocyclic compound binding;GO:0097159//organic cyclic compound binding;GO:0005488//binding;GO:0043169//cation binding	GO:0019748//secondary metabolic process;GO:1901135//carbohydrate derivative metabolic process;GO:0044711//single-organism biosynthetic process;GO:0006520//cellular amino acid metabolic process;GO:0048878//chemical homeostasis;GO:0044550//secondary metabolite biosynthetic process;GO:0009628//response to abiotic stimulus;GO:0009743//response to carbohydrate;GO:0065007//biological regulation;GO:1902…	85.5667	13.79	-2.63343	114.8	10.01	-3.51961	171.05	27.3767	-2.6434
LOC106347901	PREDICTED: homeobox-leucine zipper protein MERISTEM L1 isoform X2 [Brassica napus]	-	-	-	-	-	0.916667	0.22	-2.05889	2.27	0.523333	-2.11689	2.09667	0.346667	-2.59648
LOC106347914	PREDICTED: mediator of RNA polymerase II transcription subunit 30 [Brassica napus]	-	-	GO:0043227//membrane-bounded organelle;GO:0044424//intracellular part;GO:0044444//cytoplasmic part;GO:0043229//intracellular organelle;GO:0043226//organelle;GO:0005623//cell;GO:0005737//cytoplasm;GO:0005622//intracellular;GO:0043234//protein complex;GO:00	-	GO:0043170//macromolecule metabolic process;GO:0050789//regulation of biological process;GO:0009059//macromolecule biosynthetic process;GO:1901576//organic substance biosynthetic process;GO:0065007//biological regulation;GO:0008152//metabolic process;GO:0009987//cellular process;GO:0010468//regulation of gene expression;GO:0044237//cellular metabolic process;GO:0009058//biosynthetic process;GO:00…	1.49333	0.1	-3.90046	1.8	0.293333	-2.61738	2.06667	0.133333	-3.9542
LOC106347930	PREDICTED: WD repeat-containing protein 26-like [Brassica napus]	-	-	-	-	GO:0040029//regulation of gene expression, epigenetic;GO:0045814//negative regulation of gene expression, epigenetic;GO:0060255//regulation of macromolecule metabolic process;GO:0008152//metabolic process;GO:0010383//cell wall polysaccharide metabolic process;GO:0048519//negative regulation of biological process;GO:0051252//regulation of RNA metabolic process;GO:0034762//regulation of transmembra…	0.001	0.166667	7.38082	0.001	0.49	8.93664	0.01	0.853333	6.41504
LOC106347932	PREDICTED: serine/threonine-protein kinase SRK2H [Brassica napus]	ko04075//Plant hormone signal transduction	K14498	-	-	-	0.456667	12.9	4.82009	0.306667	6.17667	4.33209	0.936667	53.9067	5.84678
LOC106347935	PREDICTED: diacylglycerol kinase 2 [Brassica napus]	ko00564//Glycerophospholipid metabolism;ko04070//Phosphatidylinositol signaling system;ko00561//Glycerolipid metabolism	K00901	GO:0044464//cell part;GO:0031224//intrinsic component of membrane;GO:0043229//intracellular organelle;GO:0005622//intracellular;GO:0044425//membrane part;GO:0005623//cell;GO:0043226//organelle;GO:0044424//intracellular part;GO:0043227//membrane-bounded or	GO:0016740//transferase activity;GO:0097159//organic cyclic compound binding;GO:0003824//catalytic activity;GO:0016772//transferase activity, transferring phosphorus-containing groups;GO:0043167//ion binding;GO:0001882//nucleoside binding;GO:0043169//cati	GO:0048364//root development;GO:0050896//response to stimulus;GO:0016192//vesicle-mediated transport;GO:0007275//multicellular organism development;GO:0007186//G-protein coupled receptor signaling pathway;GO:0044707//single-multicellular organism process;GO:0050789//regulation of biological process;GO:0065007//biological regulation;GO:0048367//shoot system development;GO:0032501//multicellular or…	2.79333	12.15	2.1209	1.72667	9.12	2.40104	2.06333	13.8867	2.75065
LOC106347937	PREDICTED: NAC domain-containing protein 102-like [Brassica napus]	-	-	-	-	-	4.13667	90.4333	4.45031	1.32333	66.1533	5.64357	1.44	80.6767	5.80801
LOC106347945	PREDICTED: protein trichome birefringence-like 14 [Brassica napus]	-	-	-	-	-	2.23	0.0866667	-4.68542	1.89	0.116667	-4.01792	2.52333	0.106667	-4.56415
LOC106347952	PREDICTED: probable SAL3 phosphatase [Brassica napus]	ko04070//Phosphatidylinositol signaling system;ko00562//Inositol phosphate metabolism;ko00920//Sulfur metabolism	K15422	GO:0044464//cell part;GO:0043227//membrane-bounded organelle;GO:0043229//intracellular organelle;GO:0044424//intracellular part;GO:0005622//intracellular;GO:0043226//organelle;GO:0005623//cell;GO:0043231//intracellular membrane-bounded organelle	GO:0043167//ion binding;GO:0016787//hydrolase activity;GO:0016788//hydrolase activity, acting on ester bonds;GO:0042578//phosphoric ester hydrolase activity;GO:0043169//cation binding;GO:0016791//phosphatase activity;GO:0008252//nucleotidase activity;GO:0	GO:0044265//cellular macromolecule catabolic process;GO:0044237//cellular metabolic process;GO:0048856//anatomical structure development;GO:0030154//cell differentiation;GO:0046488//phosphatidylinositol metabolic process;GO:0009725//response to hormone;GO:0008152//metabolic process;GO:0009057//macromolecule catabolic process;GO:0044257//cellular protein catabolic process;GO:0016049//cell growth;G…	0.236667	4.66333	4.30043	0.32	7.06	4.46352	0.4	10.6367	4.7329
LOC106347977	PREDICTED: U2 small nuclear ribonucleoprotein auxiliary factor-like protein [Arabidopsis thaliana]	-	-	-	-	-	2.21667	0.33	-2.74785	1.89333	0.403333	-2.23088	2	0.333333	-2.58496
LOC106347983	PREDICTED: protein TRANSPARENT TESTA 12-like [Brassica napus]	-	-	GO:0031224//intrinsic component of membrane;GO:0044425//membrane part;GO:0016020//membrane	GO:0022857//transmembrane transporter activity;GO:0015291//secondary active transmembrane transporter activity;GO:0005215//transporter activity;GO:0022804//active transmembrane transporter activity	GO:0044767//single-organism developmental process;GO:0032502//developmental process;GO:0042221//response to chemical;GO:0044699//single-organism process;GO:0050896//response to stimulus;GO:0051234//establishment of localization;GO:0044707//single-multicellular organism process;GO:1902578//single-organism localization;GO:0051179//localization;GO:0044765//single-organism transport;GO:0032501//multi…	11.4233	92.6867	3.02038	17.0933	93.9267	2.4581	12.2867	113.717	3.21028
LOC106347988	PREDICTED: probable SAL3 phosphatase [Brassica napus]	ko04070//Phosphatidylinositol signaling system;ko00562//Inositol phosphate metabolism;ko00920//Sulfur metabolism	K15422	GO:0043227//membrane-bounded organelle;GO:0043226//organelle;GO:0005622//intracellular;GO:0005623//cell;GO:0043229//intracellular organelle;GO:0044464//cell part;GO:0043231//intracellular membrane-bounded organelle;GO:0044424//intracellular part	GO:0003824//catalytic activity;GO:0008252//nucleotidase activity;GO:0016791//phosphatase activity;GO:0043169//cation binding;GO:0016788//hydrolase activity, acting on ester bonds;GO:0005488//binding;GO:0016787//hydrolase activity;GO:0042578//phosphoric es	GO:0044699//single-organism process;GO:0048468//cell development;GO:0044267//cellular protein metabolic process;GO:0043623//cellular protein complex assembly;GO:0034622//cellular macromolecular complex assembly;GO:0048869//cellular developmental process;GO:0071840//cellular component organization or biogenesis;GO:0065003//macromolecular complex assembly;GO:0006508//proteolysis;GO:0006650//glycero…	2.39	44.6967	4.22508	2.29	33.0933	3.85312	1.45667	45.4967	4.96502
LOC106348025	PREDICTED: ethylene-responsive transcription factor ABR1-like [Brassica napus]	-	-	GO:0044464//cell part;GO:0005623//cell;GO:0005622//intracellular;GO:0043231//intracellular membrane-bounded organelle;GO:0043227//membrane-bounded organelle;GO:0043229//intracellular organelle;GO:0043226//organelle;GO:0044424//intracellular part	GO:0005488//binding;GO:1901363//heterocyclic compound binding;GO:0097159//organic cyclic compound binding;GO:0003676//nucleic acid binding;GO:0001071//nucleic acid binding transcription factor activity	GO:0010033//response to organic substance;GO:0034284//response to monosaccharide;GO:0051707//response to other organism;GO:0009605//response to external stimulus;GO:0007165//signal transduction;GO:0009966//regulation of signal transduction;GO:0042221//response to chemical;GO:0044249//cellular biosynthetic process;GO:0006950//response to stress;GO:0000160//phosphorelay signal transduction system;G…	3.27	97.11	4.89226	0.78	216.183	8.11457	2.55	40.8767	4.00271
LOC106348061	PREDICTED: root phototropism protein 3 isoform X1 [Brassica napus]	-	-	-	-	-	4.49667	0.596667	-2.91386	2.83	0.66	-2.10026	3.58	0.363333	-3.30059
LOC106348064	PREDICTED: classical arabinogalactan protein 1-like [Brassica rapa]	-	-	GO:0031224//intrinsic component of membrane;GO:0016020//membrane;GO:0044425//membrane part	-	GO:0050896//response to stimulus;GO:0042221//response to chemical;GO:0010243//response to organonitrogen compound;GO:0009719//response to endogenous stimulus;GO:0010033//response to organic substance;GO:1901698//response to nitrogen compound	12.5133	421.467	5.07388	2.72333	432.057	7.3097	0.79	176.5	7.8036
LOC106348079	PREDICTED: non-specific lipid-transfer protein-like protein At5g64080 [Brassica napus]	-	-	-	-	-	28.3467	338.977	3.57993	16.8967	232.247	3.78085	8.52	160.82	4.23845
LOC106348090	PREDICTED: probable SAL3 phosphatase [Brassica napus]	ko04070//Phosphatidylinositol signaling system;ko00562//Inositol phosphate metabolism;ko00920//Sulfur metabolism	K15422	GO:0043229//intracellular organelle;GO:0043227//membrane-bounded organelle;GO:0043226//organelle;GO:0043231//intracellular membrane-bounded organelle;GO:0005622//intracellular;GO:0005623//cell;GO:0044464//cell part;GO:0044424//intracellular part	GO:0005488//binding;GO:0016791//phosphatase activity;GO:0043167//ion binding;GO:0016788//hydrolase activity, acting on ester bonds;GO:0008252//nucleotidase activity;GO:0016787//hydrolase activity;GO:0042578//phosphoric ester hydrolase activity;GO:0043169/	GO:0009719//response to endogenous stimulus;GO:0051603//proteolysis involved in cellular protein catabolic process;GO:0044238//primary metabolic process;GO:0010033//response to organic substance;GO:0032502//developmental process;GO:0046488//phosphatidylinositol metabolic process;GO:0040007//growth;GO:0008152//metabolic process;GO:0009057//macromolecule catabolic process;GO:0035966//response to to…	0.236667	4.66333	4.30043	0.32	7.06	4.46352	0.4	10.6367	4.7329
LOC106348099	PREDICTED: probable xyloglucan endotransglucosylase/hydrolase protein 6 [Brassica oleracea var. oleracea] [Brassica oleracea]	-	-	GO:0071944//cell periphery;GO:0030312//external encapsulating structure;GO:0005576//extracellular region;GO:0044464//cell part;GO:0005623//cell	GO:0016758//transferase activity, transferring hexosyl groups;GO:0016787//hydrolase activity;GO:0003824//catalytic activity;GO:0016757//transferase activity, transferring glycosyl groups;GO:0016740//transferase activity	GO:0005976//polysaccharide metabolic process;GO:0016043//cellular component organization;GO:1901700//response to oxygen-containing compound;GO:0001101//response to acid chemical;GO:0009415//response to water;GO:0071840//cellular component organization or biogenesis;GO:0043170//macromolecule metabolic process;GO:0005975//carbohydrate metabolic process;GO:0071704//organic substance metabolic proces…	300.983	9.40333	-5.00037	174.543	40.9433	-2.09188	67.9967	7.45667	-3.18886
LOC106348100	PREDICTED: leucine-rich repeat receptor-like serine/threonine-protein kinase BAM1 [Brassica napus]	-	-	GO:0043231//intracellular membrane-bounded organelle;GO:0044444//cytoplasmic part;GO:0005737//cytoplasm;GO:0043226//organelle;GO:0009536//plastid;GO:0005622//intracellular;GO:0044464//cell part;GO:0016020//membrane;GO:0044424//intracellular part;GO:004322	GO:0032550//purine ribonucleoside binding;GO:0032549//ribonucleoside binding;GO:0097159//organic cyclic compound binding;GO:0016160//amylase activity;GO:0016773//phosphotransferase activity, alcohol group as acceptor;GO:0016787//hydrolase activity;GO:0001	GO:0043476//pigment accumulation;GO:0060560//developmental growth involved in morphogenesis;GO:0044700//single organism signaling;GO:0044042//glucan metabolic process;GO:0048532//anatomical structure arrangement;GO:0044260//cellular macromolecule metabolic process;GO:0009628//response to abiotic stimulus;GO:0044763//single-organism cellular process;GO:0048588//developmental cell growth;GO:0005982…	12.4967	1.13333	-3.4629	16.93	1.32	-3.68097	16.9967	1.40333	-3.59832
LOC106348105	PREDICTED: phosphoenolpyruvate carboxykinase [ATP]-like [Brassica napus]	ko01200//Carbon metabolism;ko00010//Glycolysis / Gluconeogenesis;ko00620//Pyruvate metabolism;ko00710//Carbon fixation in photosynthetic organisms;ko00020//Citrate cycle (TCA cycle)	K01610	GO:0044464//cell part;GO:0044424//intracellular part;GO:0005623//cell;GO:0005622//intracellular	GO:0001882//nucleoside binding;GO:0016740//transferase activity;GO:1901363//heterocyclic compound binding;GO:0036094//small molecule binding;GO:0032549//ribonucleoside binding;GO:0004611//phosphoenolpyruvate carboxykinase activity;GO:0016829//lyase activi	GO:0044237//cellular metabolic process;GO:0071704//organic substance metabolic process;GO:0044238//primary metabolic process;GO:0006793//phosphorus metabolic process;GO:0044699//single-organism process;GO:0044710//single-organism metabolic process;GO:0019318//hexose metabolic process;GO:0044723//single-organism carbohydrate metabolic process;GO:0005996//monosaccharide metabolic process;GO:0006006…	0.0433333	2.29667	5.72792	0.001	5.79667	12.501	0.0466667	5.32333	6.83379
LOC106348110	PREDICTED: transcription factor bHLH93 [Brassica rapa]	-	-	GO:0005622//intracellular;GO:0043227//membrane-bounded organelle;GO:0043229//intracellular organelle;GO:0043226//organelle;GO:0005623//cell;GO:0043231//intracellular membrane-bounded organelle;GO:0044424//intracellular part;GO:0044464//cell part	GO:0005515//protein binding;GO:0001071//nucleic acid binding transcription factor activity;GO:0005488//binding;GO:0003676//nucleic acid binding;GO:1901363//heterocyclic compound binding;GO:0097159//organic cyclic compound binding	GO:1901576//organic substance biosynthetic process;GO:0044237//cellular metabolic process;GO:0043170//macromolecule metabolic process;GO:0065007//biological regulation;GO:0008152//metabolic process;GO:0071704//organic substance metabolic process;GO:0010468//regulation of gene expression;GO:0009059//macromolecule biosynthetic process;GO:0044707//single-multicellular organism process;GO:0009058//bi…	7.08	0.316667	-4.48271	9.39	1.36333	-2.78399	9	0.496667	-4.17958
LOC106348131	PREDICTED: lysine histidine transporter-like 7 [Brassica napus]	-	-	-	-	-	0.001	0.49	8.93664	0.001	0.483333	8.91687	0.001	0.536667	9.06788
LOC106348153	PREDICTED: BTB/POZ and TAZ domain-containing protein 4-like isoform X1 [Brassica napus]	-	-	GO:0005622//intracellular;GO:0044422//organelle part;GO:0031090//organelle membrane;GO:0043227//membrane-bounded organelle;GO:0005623//cell;GO:0043231//intracellular membrane-bounded organelle;GO:0044464//cell part;GO:0043229//intracellular organelle;GO:0	GO:0016747//transferase activity, transferring acyl groups other than amino-acyl groups;GO:0046914//transition metal ion binding;GO:0090595//acetyl-CoA:L-lysine N6-acetyltransferase;GO:0003824//catalytic activity;GO:0043167//ion binding;GO:0016740//transf	GO:0044237//cellular metabolic process;GO:0009628//response to abiotic stimulus;GO:0044707//single-multicellular organism process;GO:0044260//cellular macromolecule metabolic process;GO:0010033//response to organic substance;GO:0009719//response to endogenous stimulus;GO:0044699//single-organism process;GO:0010468//regulation of gene expression;GO:1901700//response to oxygen-containing compound;G…	3.77333	30.5933	3.01931	0.243333	25.87	6.7322	0.33	21.1067	5.99909
LOC106348158	PREDICTED: adenylyl-sulfate kinase 4, chloroplastic-like [Brassica napus]	ko00230//Purine metabolism;ko00920//Sulfur metabolism	K00860	GO:0044424//intracellular part;GO:0043229//intracellular organelle;GO:0005623//cell;GO:0005622//intracellular;GO:0043226//organelle;GO:0043231//intracellular membrane-bounded organelle;GO:0005737//cytoplasm;GO:0044444//cytoplasmic part;GO:0009536//plastid	GO:0032549//ribonucleoside binding;GO:0003824//catalytic activity;GO:0032550//purine ribonucleoside binding;GO:0097159//organic cyclic compound binding;GO:0036094//small molecule binding;GO:0016772//transferase activity, transferring phosphorus-containing	GO:0006796//phosphate-containing compound metabolic process;GO:0007276//gamete generation;GO:0044702//single organism reproductive process;GO:0000097//sulfur amino acid biosynthetic process;GO:0006807//nitrogen compound metabolic process;GO:0006082//organic acid metabolic process;GO:0044249//cellular biosynthetic process;GO:0000003//reproduction;GO:0009987//cellular process;GO:0008652//cellular a…	16.7233	0.42	-5.31533	18.55	1.74667	-3.40874	24.79	2.04333	-3.60076
LOC106348166	PREDICTED: cysteine-rich and transmembrane domain-containing protein A [Brassica rapa]	-	-	-	-	-	1.97667	23.7067	3.58415	2.81	11.94	2.08716	0.346667	2.27	2.71107
LOC106348168	BnaA06g24910D [Brassica napus]	-	-	GO:0044464//cell part;GO:0005856//cytoskeleton;GO:0043228//non-membrane-bounded organelle;GO:0043232//intracellular non-membrane-bounded organelle;GO:0005622//intracellular;GO:0043226//organelle;GO:0005623//cell;GO:0043229//intracellular organelle;GO:0015	-	-	0.906667	6.13333	2.75803	0.793333	8.8	3.4715	0.496667	17.57	5.14469
LOC106348186	PREDICTED: leucine-rich repeat receptor-like serine/threonine-protein kinase BAM1 [Brassica napus]	-	-	GO:0043226//organelle;GO:0005622//intracellular;GO:0016020//membrane;GO:0043229//intracellular organelle;GO:0043227//membrane-bounded organelle;GO:0005623//cell;GO:0044464//cell part;GO:0043231//intracellular membrane-bounded organelle;GO:0044424//intrace	GO:0032550//purine ribonucleoside binding;GO:0003824//catalytic activity;GO:0005515//protein binding;GO:0016773//phosphotransferase activity, alcohol group as acceptor;GO:0016798//hydrolase activity, acting on glycosyl bonds;GO:0097367//carbohydrate deriv	GO:0044763//single-organism cellular process;GO:0007010//cytoskeleton organization;GO:0016043//cellular component organization;GO:0005975//carbohydrate metabolic process;GO:0051239//regulation of multicellular organismal process;GO:0043473//pigmentation;GO:0043478//pigment accumulation in response to UV light;GO:0044699//single-organism process;GO:0043412//macromolecule modification;GO:0050896//r…	21.06	1.81333	-3.53779	28.6233	2.74667	-3.38144	24.9767	1.6	-3.96444
LOC106348192	PREDICTED: diacylglycerol kinase 2 [Brassica oleracea var. oleracea] [Brassica oleracea]	ko00564//Glycerophospholipid metabolism;ko04070//Phosphatidylinositol signaling system;ko00561//Glycerolipid metabolism	K00901	GO:0043226//organelle;GO:0005622//intracellular;GO:0043227//membrane-bounded organelle;GO:0044424//intracellular part;GO:0043231//intracellular membrane-bounded organelle;GO:0031224//intrinsic component of membrane;GO:0043229//intracellular organelle;GO:0	GO:1901363//heterocyclic compound binding;GO:0001882//nucleoside binding;GO:0001883//purine nucleoside binding;GO:0005488//binding;GO:0016740//transferase activity;GO:0032549//ribonucleoside binding;GO:0043169//cation binding;GO:0043167//ion binding;GO:00	GO:0065007//biological regulation;GO:0048827//phyllome development;GO:0044237//cellular metabolic process;GO:0032502//developmental process;GO:0051234//establishment of localization;GO:0051716//cellular response to stimulus;GO:0048367//shoot system development;GO:0006793//phosphorus metabolic process;GO:0007165//signal transduction;GO:0050896//response to stimulus;GO:0048364//root development;GO:…	0.44	2.86667	2.7038	0.276667	3.13333	3.50148	0.216667	4.62667	4.41642
LOC106348212	PREDICTED: F-box/LRR-repeat protein At3g58930-like [Brassica napus]	-	-	-	-	-	0.496667	0.0333333	-3.89724	0.423333	0.1	-2.08179	0.6	0.0166667	-5.16993
LOC106348216	PREDICTED: dual specificity protein kinase splB isoform X1 [Brassica napus]	-	-	-	-	-	2.88	0.29	-3.31194	3.6	0.593333	-2.60108	3.96667	0.286667	-3.79048
LOC106348218	PREDICTED: F-box/LRR-repeat protein At3g58930-like isoform X2 [Brassica napus]	-	-	-	-	-	1.60333	0.263333	-2.60611	1.61	0.38	-2.08299	2.12333	0.403333	-2.39629
LOC106348226	PREDICTED: senescence/dehydration-associated protein At3g51250-like [Brassica rapa]	ko04144//Endocytosis	K19366	GO:0016020//membrane	-	GO:0001101//response to acid chemical;GO:0006950//response to stress;GO:0042221//response to chemical;GO:0009408//response to heat;GO:0009266//response to temperature stimulus;GO:0050896//response to stimulus;GO:0009628//response to abiotic stimulus	24.8233	457.447	4.20383	6.77333	339.013	5.64533	12.81	567.463	5.46918
LOC106348235	PREDICTED: ATP-dependent zinc metalloprotease FtsH-like [Brassica napus]	-	-	GO:0043227//membrane-bounded organelle;GO:0043226//organelle;GO:0044424//intracellular part;GO:0043229//intracellular organelle;GO:0005623//cell;GO:0043231//intracellular membrane-bounded organelle;GO:0005622//intracellular;GO:0044464//cell part	GO:0032550//purine ribonucleoside binding;GO:0016817//hydrolase activity, acting on acid anhydrides;GO:0032549//ribonucleoside binding;GO:0016787//hydrolase activity;GO:0097159//organic cyclic compound binding;GO:0003824//catalytic activity;GO:0017111//nu	-	0.38	3.60333	3.24526	0.08	4.91333	5.94056	0.626667	5.74333	3.19612
LOC106348237	PREDICTED: anaphase-promoting complex subunit 10 [Brassica oleracea var. oleracea] [Brassica oleracea]	ko04120//Ubiquitin mediated proteolysis	K03357	GO:0005623//cell;GO:0031981//nuclear lumen;GO:0043227//membrane-bounded organelle;GO:0044446//intracellular organelle part;GO:0043229//intracellular organelle;GO:0043233//organelle lumen;GO:0043226//organelle;GO:0044424//intracellular part;GO:0000152//nuc	GO:0005488//binding	GO:1901575//organic substance catabolic process;GO:0022414//reproductive process;GO:0022607//cellular component assembly;GO:0019538//protein metabolic process;GO:0065007//biological regulation;GO:0051726//regulation of cell cycle;GO:0044260//cellular macromolecule metabolic process;GO:0070647//protein modification by small protein conjugation or removal;GO:0044237//cellular metabolic process;GO:0…	5.07667	1.04667	-2.27808	6.75333	1.33333	-2.34056	9.76667	0.733333	-3.73533
LOC106348238	PREDICTED: transcription factor HBI1-like isoform X1 [Brassica napus]	-	-	-	-	-	8.27667	0.486667	-4.08804	7.85	1.28333	-2.6128	23.8233	0.326667	-6.18841
LOC106348241	PREDICTED: calcium-dependent protein kinase 10 [Brassica napus]	ko04626//Plant-pathogen interaction	K13412	-	-	-	3.74	19.7833	2.40318	1.41333	16.1133	3.51108	2.15	24.3367	3.50072
LOC106348245	PREDICTED: serine/threonine-protein kinase SRK2H-like [Brassica napus]	ko04075//Plant hormone signal transduction	K14498	-	-	-	2.47	20.2767	3.03724	3.97667	20.7533	2.38371	4.28667	35.7033	3.05813
LOC106348254	PREDICTED: two-component response regulator-like APRR5 [Brassica napus]	ko04712//Circadian rhythm - plant	K12130	GO:0044464//cell part;GO:0005623//cell;GO:0043229//intracellular organelle;GO:0043227//membrane-bounded organelle;GO:0043231//intracellular membrane-bounded organelle;GO:0043226//organelle;GO:0005622//intracellular;GO:0044424//intracellular part	GO:1901363//heterocyclic compound binding;GO:0003676//nucleic acid binding;GO:0005488//binding;GO:0097159//organic cyclic compound binding	GO:2001141//regulation of RNA biosynthetic process;GO:0009648//photoperiodism;GO:0080090//regulation of primary metabolic process;GO:0051179//localization;GO:0065007//biological regulation;GO:2000112//regulation of cellular macromolecule biosynthetic process;GO:0019222//regulation of metabolic process;GO:0009628//response to abiotic stimulus;GO:0060255//regulation of macromolecule metabolic proce…	0.06	21.66	8.49586	0.0766667	37.1967	8.92236	0.933333	37.82	5.34061
LOC106348260	PREDICTED: thaumatin-like protein 1b isoform X1 [Brassica napus]	-	-	-	-	-	0.513333	134.64	8.035	0.136667	90.0467	9.36387	0.38	105.73	8.12017
LOC106348303	PREDICTED: O-glucosyltransferase rumi homolog [Brassica napus]	-	-	GO:0043226//organelle;GO:0043227//membrane-bounded organelle;GO:0005622//intracellular;GO:0031984//organelle subcompartment;GO:0044446//intracellular organelle part;GO:0044464//cell part;GO:0005623//cell;GO:0043231//intracellular membrane-bounded organell	GO:0003824//catalytic activity	-	0.673333	2.79	2.05087	0.186667	1.52	3.02554	0.196667	4.67	4.5696
LOC106348305	PREDICTED: tubulin beta-8 chain [Brassica napus]	ko04145//Phagosome	K07375	GO:0005622//intracellular;GO:0043229//intracellular organelle;GO:0043228//non-membrane-bounded organelle;GO:0043227//membrane-bounded organelle;GO:0005856//cytoskeleton;GO:0043226//organelle;GO:0043231//intracellular membrane-bounded organelle;GO:0015630/	GO:1901363//heterocyclic compound binding;GO:0016817//hydrolase activity, acting on acid anhydrides;GO:0001882//nucleoside binding;GO:0016462//pyrophosphatase activity;GO:0032550//purine ribonucleoside binding;GO:0017111//nucleoside-triphosphatase activit	GO:0043623//cellular protein complex assembly;GO:0044710//single-organism metabolic process;GO:0044238//primary metabolic process;GO:0044265//cellular macromolecule catabolic process;GO:0009628//response to abiotic stimulus;GO:0044260//cellular macromolecule metabolic process;GO:0044699//single-organism process;GO:0070271//protein complex biogenesis;GO:0022607//cellular component assembly;GO:0009…	3.77	0.34	-3.47096	1.87667	0.4	-2.2301	1.50333	0.23	-2.70846
LOC106348314	PREDICTED: ankyrin repeat and SAM domain-containing protein 3 [Brassica napus]	-	-	-	-	-	1.06667	0.13	-3.03653	0.98	0.0933333	-3.39232	1.15667	0.03	-5.26887
LOC106348339	PREDICTED: neurofilament medium polypeptide-like isoform X2 [Brassica napus]	-	-	GO:0016020//membrane	GO:0043167//ion binding;GO:0043169//cation binding;GO:0046872//metal ion binding;GO:0005488//binding	GO:0055080//cation homeostasis;GO:1902578//single-organism localization;GO:0032501//multicellular organismal process;GO:0044767//single-organism developmental process;GO:0050896//response to stimulus;GO:0055082//cellular chemical homeostasis;GO:0006950//response to stress;GO:0051179//localization;GO:0007275//multicellular organism development;GO:0048878//chemical homeostasis;GO:0065007//biologica…	6.57	0.913333	-2.84668	4.87	0.88	-2.46835	8.53667	0.766667	-3.477
LOC106348372	BnaC03g50780D [Brassica napus]	-	-	GO:0044425//membrane part;GO:0016020//membrane;GO:0031224//intrinsic component of membrane	-	-	2.86	0.326667	-3.13012	1.51667	0.0966667	-3.97174	3.06	0.356667	-3.10088
LOC106348388	PREDICTED: probable WRKY transcription factor 21 [Brassica napus]	-	-	GO:0043226//organelle;GO:0044464//cell part;GO:0005622//intracellular;GO:0044424//intracellular part;GO:0043227//membrane-bounded organelle;GO:0005623//cell;GO:0043229//intracellular organelle;GO:0043231//intracellular membrane-bounded organelle	GO:0097159//organic cyclic compound binding;GO:1901363//heterocyclic compound binding;GO:0005515//protein binding;GO:0003676//nucleic acid binding;GO:0003677//DNA binding;GO:0005488//binding;GO:0001071//nucleic acid binding transcription factor activity	GO:0090304//nucleic acid metabolic process;GO:0044271//cellular nitrogen compound biosynthetic process;GO:0032774//RNA biosynthetic process;GO:0009059//macromolecule biosynthetic process;GO:0071704//organic substance metabolic process;GO:1901362//organic cyclic compound biosynthetic process;GO:1901360//organic cyclic compound metabolic process;GO:0006351//transcription, DNA-templated;GO:0065007//…	13.1967	1.09667	-3.58898	8.64667	1.59	-2.44312	13.92	0.723333	-4.26635
LOC106348399	PREDICTED: trans-cinnamate 4-monooxygenase-like [Brassica napus]	ko00940//Phenylpropanoid biosynthesis;ko00945//Stilbenoid, diarylheptanoid and gingerol biosynthesis;ko00360//Phenylalanine metabolism;ko00130//Ubiquinone and other terpenoid-quinone biosynthesis;ko00941//Flavonoid biosynthesis;ko01220//Degradation of aro	K00487	-	-	-	13.2133	332.353	4.65265	1.78	252.377	7.14756	2.9	291.493	6.65127
LOC106348405	PREDICTED: CBL-interacting serine/threonine-protein kinase 11-like [Brassica napus]	-	-	GO:0016020//membrane	GO:0005488//binding;GO:1901363//heterocyclic compound binding;GO:0032549//ribonucleoside binding;GO:0016301//kinase activity;GO:0016772//transferase activity, transferring phosphorus-containing groups;GO:0032550//purine ribonucleoside binding;GO:0016740//	GO:0009719//response to endogenous stimulus;GO:0009987//cellular process;GO:0043207//response to external biotic stimulus;GO:0009605//response to external stimulus;GO:0065007//biological regulation;GO:0071310//cellular response to organic substance;GO:0019538//protein metabolic process;GO:0009628//response to abiotic stimulus;GO:0044763//single-organism cellular process;GO:0043412//macromolecule …	17.09	77.25	2.17638	3.97333	50.5	3.66786	9.56	96.5033	3.3355
LOC106348414	PREDICTED: protein trichome birefringence-like 45 [Brassica napus]	-	-	GO:0016020//membrane;GO:0044425//membrane part;GO:0031224//intrinsic component of membrane	-	-	2.25667	0.246667	-3.19356	3.60667	0.08	-5.49452	3.31667	0.226667	-3.87109
LOC106348445	PREDICTED: epithiospecifier protein-like [Brassica napus]	-	-	-	-	-	56.6	260.197	2.20073	7.45333	114.24	3.93804	31.0667	236.773	2.93007
LOC106348453	PREDICTED: O-fucosyltransferase family protein [Arabidopsis thaliana]	-	-	-	GO:0003824//catalytic activity;GO:0016740//transferase activity	-	6.41	0.376667	-4.08896	6.27333	0.976667	-2.68329	5.53	0.373333	-3.88874
LOC106348456	PREDICTED: nuclear transcription factor Y subunit A-5 [Brassica oleracea var. oleracea] [Brassica oleracea]	-	-	GO:0032991//macromolecular complex;GO:0090575//RNA polymerase II transcription factor complex;GO:0043231//intracellular membrane-bounded organelle;GO:0044422//organelle part;GO:0044446//intracellular organelle part;GO:0005622//intracellular;GO:0005667//tr	GO:0001071//nucleic acid binding transcription factor activity	GO:0065007//biological regulation;GO:0032501//multicellular organismal process;GO:0031667//response to nutrient levels;GO:0031326//regulation of cellular biosynthetic process;GO:0044237//cellular metabolic process;GO:0007165//signal transduction;GO:0009719//response to endogenous stimulus;GO:0010468//regulation of gene expression;GO:0006950//response to stress;GO:0071310//cellular response to org…	4.03	0.843333	-2.2566	2.27333	0.173333	-3.71319	6.95333	0.526667	-3.72274
LOC106348478	PREDICTED: two-component response regulator-like APRR5 [Brassica napus]	ko04712//Circadian rhythm - plant	K12130	GO:0043226//organelle;GO:0043231//intracellular membrane-bounded organelle;GO:0044464//cell part;GO:0043227//membrane-bounded organelle;GO:0043229//intracellular organelle;GO:0044424//intracellular part;GO:0005622//intracellular;GO:0005623//cell	GO:1901363//heterocyclic compound binding;GO:0005488//binding;GO:0003676//nucleic acid binding;GO:0097159//organic cyclic compound binding	GO:0051171//regulation of nitrogen compound metabolic process;GO:0044260//cellular macromolecule metabolic process;GO:0005976//polysaccharide metabolic process;GO:0009648//photoperiodism;GO:0009987//cellular process;GO:0006810//transport;GO:0009416//response to light stimulus;GO:0060255//regulation of macromolecule metabolic process;GO:0051649//establishment of localization in cell;GO:0016482//cy…	0.176667	48.18	8.09126	0.0433333	69.5133	10.6476	0.32	30.4667	6.57302
LOC106348483	BnaA02g32420D [Brassica napus]	-	-	GO:0016020//membrane	-	-	0.07	0.76	3.44057	0.0166667	0.916667	5.78136	0.001	1.98	10.9513
LOC106348526	PREDICTED: ACT domain-containing protein ACR2 [Brassica rapa]	-	-	-	GO:0005488//binding;GO:0043177//organic acid binding;GO:0043167//ion binding;GO:0043168//anion binding;GO:0036094//small molecule binding;GO:0031406//carboxylic acid binding	-	1.23667	0.11	-3.49088	1.08667	0.0866667	-3.64829	2.31667	0.146667	-3.98144
LOC106348555	PREDICTED: GATA transcription factor 12 [Brassica rapa]	-	-	GO:0044464//cell part;GO:0043227//membrane-bounded organelle;GO:0044424//intracellular part;GO:0043226//organelle;GO:0043231//intracellular membrane-bounded organelle;GO:0005622//intracellular;GO:0043229//intracellular organelle;GO:0005623//cell	GO:0046914//transition metal ion binding;GO:0003677//DNA binding;GO:0003676//nucleic acid binding;GO:0005488//binding;GO:0046872//metal ion binding;GO:1901363//heterocyclic compound binding;GO:0043169//cation binding;GO:0097159//organic cyclic compound bi	GO:0050896//response to stimulus;GO:0010556//regulation of macromolecule biosynthetic process;GO:0051252//regulation of RNA metabolic process;GO:0009889//regulation of biosynthetic process;GO:0051171//regulation of nitrogen compound metabolic process;GO:2000112//regulation of cellular macromolecule biosynthetic process;GO:1903506//regulation of nucleic acid-templated transcription;GO:2001141//reg…	14.11	0.846667	-4.05878	7.32	0.333333	-4.45681	16.1033	0.986667	-4.02865
LOC106348584	BnaA01g28160D [Brassica napus]	-	-	-	-	-	5.71333	0.926667	-2.62421	2.01	0.156667	-3.68143	6.38667	0.926667	-2.78494
LOC106348596	PREDICTED: probable membrane-associated kinase regulator 1 [Brassica napus]	-	-	-	-	-	11.6233	0.166667	-6.12391	9.11667	1.63667	-2.47775	12.5333	0.606667	-4.36872
LOC106348597	BnaA07g10860D [Brassica napus]	-	-	-	-	-	3.53667	0.286667	-3.62494	6.27667	0.79	-2.99007	5.25667	0.376667	-3.80279
LOC106348604	BnaC05g16720D [Brassica napus]	-	-	GO:1902494//catalytic complex;GO:0044422//organelle part;GO:0005623//cell;GO:0043234//protein complex;GO:0005737//cytoplasm;GO:0031984//organelle subcompartment;GO:0061695//transferase complex, transferring phosphorus-containing groups;GO:0044425//membran	-	-	88.3267	3.22333	-4.77622	123.4	14.7567	-3.0639	94.95	3.43667	-4.78809
LOC106348620	PREDICTED: CAX-interacting protein 4-like [Brassica napus]	-	-	GO:0043229//intracellular organelle;GO:0043227//membrane-bounded organelle;GO:0043231//intracellular membrane-bounded organelle;GO:0005622//intracellular;GO:0044424//intracellular part;GO:0043226//organelle;GO:0044464//cell part;GO:0005623//cell	-	GO:0071702//organic substance transport;GO:0034613//cellular protein localization;GO:0043574//peroxisomal transport;GO:0006605//protein targeting;GO:0006816//calcium ion transport;GO:0072663//establishment of protein localization to peroxisome;GO:1902582//single-organism intracellular transport;GO:0030001//metal ion transport;GO:0009416//response to light stimulus;GO:0033036//macromolecule locali…	9.33	47.1333	2.3368	5.37	34.6167	2.68847	7.75333	32.3	2.05865
LOC106348622	PREDICTED: CAX-interacting protein 4-like [Brassica napus]	-	-	GO:0043227//membrane-bounded organelle;GO:0043231//intracellular membrane-bounded organelle;GO:0043226//organelle;GO:0005622//intracellular;GO:0044464//cell part;GO:0044424//intracellular part;GO:0043229//intracellular organelle;GO:0005623//cell	-	GO:0006605//protein targeting;GO:0072662//protein localization to peroxisome;GO:0006886//intracellular protein transport;GO:0009314//response to radiation;GO:0050896//response to stimulus;GO:0033036//macromolecule localization;GO:0043574//peroxisomal transport;GO:0070838//divalent metal ion transport;GO:0033365//protein localization to organelle;GO:0016482//cytoplasmic transport;GO:0030001//metal…	9.33	47.1333	2.3368	5.37	34.6167	2.68847	7.75333	32.3	2.05865
LOC106348650	PREDICTED: protein MON2 homolog isoform X1 [Brassica napus]	-	-	-	-	-	3.92667	0.63	-2.63988	3.28333	0.813333	-2.01324	2.97333	0.62	-2.26174
LOC106348671	BnaC07g27930D [Brassica napus]	ko03420//Nucleotide excision repair;ko03030//DNA replication;ko03440//Homologous recombination;ko03430//Mismatch repair	K07466	-	-	-	1.19333	0.213333	-2.48382	1.34	0.13	-3.36565	1.68667	0.126667	-3.73507
LOC106348673	PREDICTED: peroxisomal adenine nucleotide carrier 2 [Brassica oleracea var. oleracea] [Brassica oleracea]	-	-	GO:0044439//peroxisomal part;GO:0044444//cytoplasmic part;GO:0005622//intracellular;GO:0043227//membrane-bounded organelle;GO:0016020//membrane;GO:0044438//microbody part;GO:0044425//membrane part;GO:0044424//intracellular part;GO:0043226//organelle;GO:00	GO:1901677//phosphate transmembrane transporter activity;GO:0022857//transmembrane transporter activity;GO:0015215//nucleotide transmembrane transporter activity;GO:0015216//purine nucleotide transmembrane transporter activity;GO:0022804//active transmemb	GO:0006950//response to stress;GO:0015031//protein transport;GO:0043067//regulation of programmed cell death;GO:0044248//cellular catabolic process;GO:0006820//anion transport;GO:0009056//catabolic process;GO:0044710//single-organism metabolic process;GO:0032787//monocarboxylic acid metabolic process;GO:0034613//cellular protein localization;GO:0015748//organophosphate ester transport;GO:0044237/…	22.8967	104.42	2.18919	3.25	89	4.77529	5.12	80.8833	3.98163
LOC106348690	PREDICTED: hypoxia-responsive family protein [Arabidopsis lyrata subsp. lyrata] [Arabidopsis lyrata]	-	-	GO:0016020//membrane;GO:0031224//intrinsic component of membrane;GO:0044425//membrane part	-	GO:0010033//response to organic substance;GO:0009719//response to endogenous stimulus;GO:0009725//response to hormone;GO:0050896//response to stimulus;GO:0042221//response to chemical	8.18	67.28	3.04	3.18667	52.62	4.04549	4.10667	96.51	4.55464
LOC106348693	BnaA06g28530D [Brassica napus]	-	-	-	-	-	3.90667	0.886667	-2.13947	3.64333	0.793333	-2.19926	4.88	0.716667	-2.76751
LOC106348712	BnaC07g28580D [Brassica napus]	-	-	GO:0043227//membrane-bounded organelle;GO:0044424//intracellular part;GO:0043231//intracellular membrane-bounded organelle;GO:0005623//cell;GO:0044464//cell part;GO:0005622//intracellular;GO:0043229//intracellular organelle;GO:0043226//organelle	GO:0043169//cation binding;GO:0043167//ion binding;GO:0005488//binding	GO:0009987//cellular process;GO:0045934//negative regulation of nucleobase-containing compound metabolic process;GO:0051253//negative regulation of RNA metabolic process;GO:0016458//gene silencing;GO:1903507//negative regulation of nucleic acid-templated transcription;GO:0010558//negative regulation of macromolecule biosynthetic process;GO:0080090//regulation of primary metabolic process;GO:00511…	2.82333	0.403333	-2.80735	1.69333	0.256667	-2.7219	2.24333	0.376667	-2.57428
LOC106348723	PREDICTED: zinc finger CCCH domain-containing protein 64-like [Brassica oleracea var. oleracea] [Brassica oleracea]	-	-	-	-	-	8.27333	1.81	-2.19248	7.18	1.60667	-2.15991	7.84667	1.22667	-2.67734
LOC106348727	PREDICTED: UMP-CMP kinase 3 isoform X1 [Brassica oleracea var. oleracea] [Brassica oleracea]	ko00240//Pyrimidine metabolism	K13800	-	-	-	34.71	160.733	2.21125	11.7667	117.987	3.32585	21.3233	110.447	2.37284
LOC106348739	BnaC07g49520D [Brassica napus]	-	-	-	-	-	0.17	0.00666667	-4.67243	0.156667	0.0133333	-3.55459	1.15667	0.1	-3.5319
LOC106348814	PREDICTED: subtilisin-like protease SBT1.7 [Brassica napus]	-	-	GO:0005576//extracellular region	-	GO:0009987//cellular process;GO:0044763//single-organism cellular process;GO:0008152//metabolic process;GO:0051301//cell division;GO:0043170//macromolecule metabolic process;GO:0044699//single-organism process;GO:0044238//primary metabolic process;GO:0019538//protein metabolic process;GO:0071704//organic substance metabolic process	4.97333	0.376667	-3.72285	8.71	0.523333	-4.05687	3.49667	0.766667	-2.18931
LOC106348823	BnaC07g26990D [Brassica napus]	-	-	-	-	-	1.6	7.94667	2.31228	1.13	7.79333	2.78592	1.71333	7.02333	2.03535
LOC106348837	PREDICTED: protein STRUBBELIG-RECEPTOR FAMILY 7-like [Brassica napus]	-	-	-	-	-	13.5967	71.2233	2.3891	5.10333	47.44	3.21659	4.23333	74.9167	4.14542
LOC106348884	BnaC07g26990D [Brassica napus]	-	-	-	-	-	1.6	7.94667	2.31228	1.13	7.79333	2.78592	1.71333	7.02333	2.03535
LOC106348907	PREDICTED: RPM1-interacting protein 4-like [Brassica napus]	-	-	GO:0043226//organelle;GO:0043231//intracellular membrane-bounded organelle;GO:0044424//intracellular part;GO:0005623//cell;GO:0005622//intracellular;GO:0044464//cell part;GO:0043227//membrane-bounded organelle;GO:0043229//intracellular organelle	-	-	5.56667	121.3	4.44562	0.923333	58.85	5.99405	1.07333	129.47	6.91438
LOC106348915	PREDICTED: peptidyl-prolyl cis-trans isomerase FKBP65-like [Brassica napus]	-	-	GO:0005623//cell;GO:0043229//intracellular organelle;GO:0005622//intracellular;GO:0044424//intracellular part;GO:0043231//intracellular membrane-bounded organelle;GO:0043227//membrane-bounded organelle;GO:0043226//organelle;GO:0044464//cell part	GO:0005488//binding;GO:0005515//protein binding	GO:0009314//response to radiation;GO:0031365//N-terminal protein amino acid modification;GO:0043170//macromolecule metabolic process;GO:0006464//cellular protein modification process;GO:0009642//response to light intensity;GO:0009266//response to temperature stimulus;GO:0010286//heat acclimation;GO:0006979//response to oxidative stress;GO:0009628//response to abiotic stimulus;GO:0036211//protein …	0.683333	3.36667	2.30066	0.1	0.766667	2.9386	0.203333	9.88333	5.60308
LOC106348944	PREDICTED: 1-acylglycerol-3-phosphate O-acyltransferase-like [Brassica napus]	-	-	-	-	-	0.973333	16.65	4.09644	0.37	4.88	3.72128	0.59	14.76	4.64483
LOC106348956	PREDICTED: eukaryotic peptide chain release factor subunit 1-1 [Brassica oleracea var. oleracea] [Brassica oleracea]	ko03015//mRNA surveillance pathway	K03265	GO:0044464//cell part;GO:0005622//intracellular;GO:0005623//cell;GO:0044424//intracellular part;GO:0005737//cytoplasm	GO:0008135//translation factor activity, RNA binding;GO:0003747//translation release factor activity;GO:1901363//heterocyclic compound binding;GO:0003676//nucleic acid binding;GO:0008079//translation termination factor activity;GO:0097159//organic cyclic	GO:0071840//cellular component organization or biogenesis;GO:0043604//amide biosynthetic process;GO:0043603//cellular amide metabolic process;GO:1901564//organonitrogen compound metabolic process;GO:0006807//nitrogen compound metabolic process;GO:0032984//macromolecular complex disassembly;GO:0009058//biosynthetic process;GO:0044699//single-organism process;GO:0009059//macromolecule biosynthetic …	29.5	223.347	2.9205	18.8033	147.37	2.97038	18.5867	159.363	3.09998
LOC106348965	PREDICTED: protein ROOT PRIMORDIUM DEFECTIVE 1 [Brassica rapa]	-	-	-	-	-	0.976667	0.11	-3.15036	0.7	0.15	-2.22239	1.27	0.146667	-3.11422
LOC106348971	PREDICTED: nitrile-specifier protein 5 [Brassica napus]	-	-	GO:0005623//cell;GO:0005622//intracellular;GO:0044424//intracellular part;GO:0044464//cell part;GO:0044444//cytoplasmic part;GO:0005737//cytoplasm	-	GO:0046395//carboxylic acid catabolic process;GO:0009987//cellular process;GO:0016143//S-glycoside metabolic process;GO:0034622//cellular macromolecular complex assembly;GO:0043632//modification-dependent macromolecule catabolic process;GO:1901135//carbohydrate derivative metabolic process;GO:0019757//glycosinolate metabolic process;GO:0044265//cellular macromolecule catabolic process;GO:0044257/…	16.4367	307.22	4.22428	1.44	162.303	6.81648	8.06667	142.74	4.14527
LOC106348974	PREDICTED: zinc finger protein CONSTANS-LIKE 10 [Brassica napus]	-	-	-	-	-	0.17	11.8967	6.12888	0.0333333	32.87	9.94559	0.213333	17.8067	6.38316
LOC106348986	PREDICTED: TPR repeat-containing protein ZIP4 [Brassica napus]	-	-	-	-	-	0.02	0.186667	3.22239	0.04	0.423333	3.40372	0.0866667	0.41	2.24207
LOC106348988	PREDICTED: glutamate receptor 1.2-like [Brassica napus]	-	-	-	-	-	0.001	0.843333	9.71996	0.001	0.386667	8.59495	0.0166667	2.82333	7.40429
LOC106349054	PREDICTED: non-specific lipid-transfer protein 5-like [Brassica oleracea var. oleracea] [Brassica oleracea]	-	-	GO:0071944//cell periphery;GO:0044464//cell part;GO:0030312//external encapsulating structure;GO:0005623//cell;GO:0030054//cell junction;GO:0005911//cell-cell junction	GO:0005488//binding	GO:0044255//cellular lipid metabolic process;GO:0032501//multicellular organismal process;GO:0044281//small molecule metabolic process;GO:0044765//single-organism transport;GO:0008152//metabolic process;GO:0007275//multicellular organism development;GO:0044707//single-multicellular organism process;GO:0006629//lipid metabolic process;GO:0006631//fatty acid metabolic process;GO:0032502//developmen…	46.3633	4.86333	-3.25297	116.357	10.77	-3.43346	79.7633	7.99667	-3.31826
LOC106349062	PREDICTED: 36.4 kDa proline-rich protein [Brassica napus]	-	-	-	GO:0005488//binding	-	1.25	0.0833333	-3.90689	1.54333	0.0333333	-5.53294	0.826667	0.0133333	-5.9542
LOC106349065	BnaA08g05340D [Brassica napus]	-	-	GO:0044464//cell part;GO:0005622//intracellular;GO:0044424//intracellular part;GO:0005623//cell	GO:0005488//binding	-	7.93	39.1567	2.30387	2.19	29.9	3.77114	4.71667	39.2733	3.05771
LOC106349068	PREDICTED: transcription termination factor MTERF15, mitochondrial [Brassica rapa]	-	-	GO:0043229//intracellular organelle;GO:0005622//intracellular;GO:0043227//membrane-bounded organelle;GO:0043231//intracellular membrane-bounded organelle;GO:0043226//organelle;GO:0044464//cell part;GO:0044424//intracellular part;GO:0005623//cell	-	-	1.02333	0.0866667	-3.56166	1.39	0.143333	-3.27764	2.06667	0.103333	-4.32193
LOC106349083	PREDICTED: leucine-rich repeat extensin-like protein 2 [Brassica napus]	-	-	GO:0030312//external encapsulating structure;GO:0044464//cell part;GO:0071944//cell periphery;GO:0005618//cell wall;GO:0005623//cell	GO:0005198//structural molecule activity	GO:0048856//anatomical structure development;GO:0009653//anatomical structure morphogenesis;GO:0044767//single-organism developmental process;GO:0009987//cellular process;GO:0032502//developmental process;GO:0044699//single-organism process;GO:0048869//cellular developmental process;GO:0016043//cellular component organization;GO:0000902//cell morphogenesis;GO:0071840//cellular component organizat…	0.213333	5.09	4.57648	0.336667	11.73	5.12274	0.223333	20.92	6.54954
LOC106349100	PREDICTED: cytochrome b561 and DOMON domain-containing protein At4g12980-like [Brassica napus]	-	-	GO:0016020//membrane;GO:0044444//cytoplasmic part;GO:0044464//cell part;GO:0043231//intracellular membrane-bounded organelle;GO:0005737//cytoplasm;GO:0044425//membrane part;GO:0005623//cell;GO:0043227//membrane-bounded organelle;GO:0009536//plastid;GO:004	GO:0043167//ion binding;GO:0005488//binding;GO:0043169//cation binding	GO:0044699//single-organism process;GO:0008152//metabolic process;GO:0044710//single-organism metabolic process	24.2333	2.67333	-3.18028	32.0567	3.94333	-3.02314	27.0767	1.76	-3.9434
LOC106349112	PREDICTED: phenolic glucoside malonyltransferase 2-like [Brassica napus]	-	-	-	-	-	3.20667	15.3467	2.25878	0.593333	4.51333	2.92728	1.69333	12.0067	2.8259
LOC106349125	PREDICTED: UPF0301 protein TC_0483-like [Brassica napus]	-	-	GO:0009536//plastid;GO:0005623//cell;GO:0044464//cell part;GO:0043227//membrane-bounded organelle;GO:0043231//intracellular membrane-bounded organelle;GO:0044444//cytoplasmic part;GO:0043226//organelle;GO:0044424//intracellular part;GO:0005622//intracellu	-	-	35.4933	1.92667	-4.20337	38.9433	8.34667	-2.2221	34.7967	1.75667	-4.30804
LOC106349140	PREDICTED: C2 domain-containing protein At1g53590-like [Brassica napus]	-	-	GO:0043229//intracellular organelle;GO:0005622//intracellular;GO:0005623//cell;GO:0005737//cytoplasm;GO:0009536//plastid;GO:0044464//cell part;GO:0043226//organelle;GO:0043231//intracellular membrane-bounded organelle;GO:0044424//intracellular part;GO:004	-	-	4.52667	24.9333	2.46155	1.57	24.95	3.9902	1.98333	37.9533	4.25823
LOC106349151	BnaC01g36670D [Brassica napus]	-	-	-	-	-	0.01	2.19	7.77479	0.0833333	1.09333	3.7137	0.08	4.12	5.6865
LOC106349273	BnaA06g32320D [Brassica napus]	-	-	GO:0044424//intracellular part;GO:0005622//intracellular;GO:0043227//membrane-bounded organelle;GO:0043226//organelle;GO:0005623//cell;GO:0043229//intracellular organelle;GO:0043231//intracellular membrane-bounded organelle;GO:0016020//membrane;GO:0044464	-	GO:1902578//single-organism localization;GO:0045184//establishment of protein localization;GO:0051649//establishment of localization in cell;GO:0044699//single-organism process;GO:0006605//protein targeting;GO:0071702//organic substance transport;GO:0050794//regulation of cellular process;GO:0008104//protein localization;GO:0043067//regulation of programmed cell death;GO:0009628//response to abio…	2.12333	10.53	2.3101	0.403333	4.57667	3.50425	0.216667	3.82333	4.14128
LOC106349301	PREDICTED: pollen-specific protein-like At4g18596 [Brassica rapa]	-	-	-	-	-	0.966667	0.03	-5.00998	1.09667	0.001	-10.0989	4.38	0.633333	-2.78989
LOC106349305	PREDICTED: probable protein S-acyltransferase 7 [Brassica napus]	-	-	GO:0016020//membrane;GO:0044425//membrane part;GO:0031224//intrinsic component of membrane	GO:0016740//transferase activity;GO:0003824//catalytic activity;GO:0043169//cation binding;GO:0046872//metal ion binding;GO:0016409//palmitoyltransferase activity;GO:0043167//ion binding;GO:0046914//transition metal ion binding;GO:0016746//transferase act	-	1.00667	0.126667	-2.99048	0.99	0.236667	-2.06457	1.51333	0.103333	-3.87235
LOC106349320	PREDICTED: nodulation receptor kinase-like [Brassica napus]	-	-	-	-	-	5.22	0.293333	-4.15344	2.84333	0.396667	-2.84158	3.39333	0.473333	-2.84177
LOC106349335	BnaA06g32890D [Brassica napus]	-	-	GO:0005623//cell;GO:0043226//organelle;GO:0043229//intracellular organelle;GO:0043227//membrane-bounded organelle;GO:0044424//intracellular part;GO:0043231//intracellular membrane-bounded organelle;GO:0044464//cell part;GO:0005622//intracellular	GO:0016740//transferase activity;GO:0003824//catalytic activity	-	1.6	6.48333	2.01866	0.353333	7.97667	4.49668	1.15667	17.7	3.9357
LOC106349353	PREDICTED: B3 domain-containing protein At3g11580-like [Brassica oleracea var. oleracea] [Brassica oleracea]	-	-	-	-	-	41.6233	4.32333	-3.26718	18.3933	3.07667	-2.57974	34.27	1.28667	-4.73524
LOC106349387	PREDICTED: phosphatidylinositol 4-kinase gamma 7-like [Brassica napus]	-	-	-	GO:0003824//catalytic activity;GO:0016740//transferase activity;GO:0016301//kinase activity;GO:0016772//transferase activity, transferring phosphorus-containing groups;GO:0016773//phosphotransferase activity, alcohol group as acceptor;GO:0052742//phosphat	GO:0036211//protein modification process;GO:0071704//organic substance metabolic process;GO:0006464//cellular protein modification process;GO:0044763//single-organism cellular process;GO:0044267//cellular protein metabolic process;GO:0006650//glycerophospholipid metabolic process;GO:0006644//phospholipid metabolic process;GO:0016310//phosphorylation;GO:0006468//protein phosphorylation;GO:0044238/…	21.8167	4.35667	-2.32413	18.57	3.02667	-2.61717	36.0567	2.61	-3.78814
LOC106349404	PREDICTED: AP2/ERF and B3 domain-containing transcription factor ARF14-like [Brassica napus]	-	-	-	-	-	4.67333	20.1267	2.10658	4.75333	23.7767	2.32253	4.10333	22.0833	2.42809
LOC106349419	PREDICTED: ethylene-responsive transcription factor 4-like [Brassica napus]	-	-	-	-	-	8.07667	42.5467	2.39721	2.37	44.3367	4.22554	1.86667	37.7767	4.33896
LOC106349432	PREDICTED: D-cysteine desulfhydrase 2, mitochondrial-like isoform X1 [Brassica napus]	-	-	-	GO:0003824//catalytic activity;GO:0016829//lyase activity;GO:0016846//carbon-sulfur lyase activity	GO:0006790//sulfur compound metabolic process;GO:0044238//primary metabolic process;GO:0016054//organic acid catabolic process;GO:0000098//sulfur amino acid catabolic process;GO:0000096//sulfur amino acid metabolic process;GO:1901565//organonitrogen compound catabolic process;GO:0008152//metabolic process;GO:0044763//single-organism cellular process;GO:0019752//carboxylic acid metabolic process;G…	3.62333	0.64	-2.50117	2.65333	0.413333	-2.68243	0.83	0.12	-2.79008
LOC106349452	PREDICTED: 60S ribosomal protein L7-2 [Brassica oleracea var. oleracea] [Brassica oleracea]	ko03010//Ribosome	K02937	GO:0005840//ribosome;GO:0005622//intracellular;GO:0043229//intracellular organelle;GO:0032991//macromolecular complex;GO:1990904//ribonucleoprotein complex;GO:0030312//external encapsulating structure;GO:0005623//cell;GO:0005737//cytoplasm;GO:0044446//int	-	GO:0010467//gene expression;GO:0071704//organic substance metabolic process;GO:0008152//metabolic process;GO:0043170//macromolecule metabolic process	0.001	6.97667	12.7683	6.63667	0.001	-12.6962	0.001	12.1233	13.5655
LOC106349467	PREDICTED: FAD-dependent urate hydroxylase [Brassica oleracea var. oleracea] [Brassica oleracea]	-	-	-	-	-	0.0933333	2.45333	4.71621	0.23	3.05667	3.73225	0.14	2.09667	3.9046
LOC106349482	PREDICTED: auxin-induced protein X15-like [Brassica napus]	ko04075//Plant hormone signal transduction	K14488	-	-	-	13.2933	0.253333	-5.71352	23.17	0.41	-5.82049	25.6133	0.253333	-6.65971
LOC106349483	PREDICTED: cysteine-rich receptor-like protein kinase 26 isoform X1 [Brassica rapa]	-	-	-	GO:0016740//transferase activity;GO:0003824//catalytic activity;GO:0016772//transferase activity, transferring phosphorus-containing groups	GO:0051179//localization;GO:0007154//cell communication;GO:0044763//single-organism cellular process;GO:0031667//response to nutrient levels;GO:0006811//ion transport;GO:0071496//cellular response to external stimulus;GO:0051716//cellular response to stimulus;GO:0050896//response to stimulus;GO:0030001//metal ion transport;GO:0000041//transition metal ion transport;GO:0044699//single-organism pro…	0.37	0.0133333	-4.79442	0.533333	0.06	-3.152	0.84	0.001	-9.71425
LOC106349493	PREDICTED: cellular nucleic acid-binding protein-like isoform X1 [Brassica rapa]	-	-	-	GO:0043169//cation binding;GO:0005488//binding;GO:0046872//metal ion binding;GO:0046914//transition metal ion binding;GO:0043167//ion binding	-	0.966667	0.116667	-3.05063	2.52333	0.396667	-2.66933	2.76	0.19	-3.8606
LOC106349514	PREDICTED: NAC domain-containing protein 55-like [Brassica napus]	-	-	GO:0043226//organelle;GO:0005622//intracellular;GO:0005623//cell;GO:0044464//cell part;GO:0043229//intracellular organelle;GO:0044424//intracellular part;GO:0043231//intracellular membrane-bounded organelle;GO:0043227//membrane-bounded organelle	GO:0005515//protein binding;GO:0005488//binding;GO:0001071//nucleic acid binding transcription factor activity;GO:0046983//protein dimerization activity	GO:0044710//single-organism metabolic process;GO:0044237//cellular metabolic process;GO:0009058//biosynthetic process;GO:0009987//cellular process;GO:1901576//organic substance biosynthetic process;GO:0045184//establishment of protein localization;GO:0051641//cellular localization;GO:0009607//response to biotic stimulus;GO:0009863//salicylic acid mediated signaling pathway;GO:0019752//carboxylic …	0.0533333	2.38667	5.48382	0.001	2.27	11.1485	0.0133333	1.49667	6.81057
LOC106349526	PREDICTED: leishmanolysin homolog [Raphanus sativus]	-	-	GO:0016020//membrane	-	GO:0071704//organic substance metabolic process;GO:0043170//macromolecule metabolic process;GO:0044238//primary metabolic process;GO:0022610//biological adhesion;GO:0008152//metabolic process;GO:0019538//protein metabolic process	7.57	1.02	-2.89172	8.58333	1.15333	-2.89573	10.3533	0.713333	-3.85938
LOC106349536	BnaA06g37010D [Brassica napus]	-	-	-	-	-	0.001	35.9167	15.1324	0.001	46.3767	15.5011	0.1	28.1033	8.1346
LOC106349548	PREDICTED: probable LRR receptor-like serine/threonine-protein kinase At1g56140 [Brassica napus]	-	-	-	-	-	15.68	1.69333	-3.21099	7.20333	1.18	-2.60988	18.93	1.59	-3.57358
LOC106349550	PREDICTED: squamosa promoter-binding-like protein 2 isoform X1 [Brassica napus]	-	-	-	-	-	6.04	0.506667	-3.57544	2.26333	0.26	-3.12187	5.50667	0.35	-3.97575
LOC106349551	PREDICTED: probable LRR receptor-like serine/threonine-protein kinase At1g56130 [Brassica napus]	-	-	-	-	-	3.61	0.286667	-3.65455	0.953333	0.0466667	-4.35252	2.76	0.001	-11.4305
LOC106349554	BnaC07g17040D [Brassica napus]	-	-	GO:0044444//cytoplasmic part;GO:0005623//cell;GO:0044464//cell part;GO:0016020//membrane;GO:0005737//cytoplasm;GO:0044424//intracellular part;GO:0005622//intracellular	-	-	35.0667	1.51	-4.53748	14.3867	2.72333	-2.40129	11.5533	1.18	-3.29145
LOC106349575	PREDICTED: (6-4)DNA photolyase-like [Brassica napus]	-	-	GO:0044444//cytoplasmic part;GO:0005623//cell;GO:0005622//intracellular;GO:0044424//intracellular part;GO:0043229//intracellular organelle;GO:0044464//cell part;GO:0043231//intracellular membrane-bounded organelle;GO:0009536//plastid;GO:0043227//membrane-	GO:0005488//binding;GO:0016829//lyase activity;GO:0003913//DNA photolyase activity;GO:0097159//organic cyclic compound binding;GO:0003676//nucleic acid binding;GO:1901363//heterocyclic compound binding;GO:0003824//catalytic activity;GO:0016830//carbon-car	GO:0009416//response to light stimulus;GO:0046483//heterocycle metabolic process;GO:0090304//nucleic acid metabolic process;GO:0043170//macromolecule metabolic process;GO:0050896//response to stimulus;GO:0034641//cellular nitrogen compound metabolic process;GO:0044237//cellular metabolic process;GO:0009987//cellular process;GO:0006807//nitrogen compound metabolic process;GO:0071704//organic subst…	0.556667	12.93	4.53776	0.856667	3.82667	2.15928	1.67333	7.31667	2.12846
LOC106349594	PREDICTED: acyl-protein thioesterase 2-like isoform X1 [Brassica rapa]	ko00564//Glycerophospholipid metabolism	K06130	-	GO:0016788//hydrolase activity, acting on ester bonds;GO:0003824//catalytic activity;GO:0016787//hydrolase activity	-	0.0866667	2.46667	4.83094	0.0433333	0.496667	3.51873	0.1	4.47333	5.48328
LOC106349612	PREDICTED: late embryogenesis abundant protein 76 [Brassica rapa]	-	-	GO:0043231//intracellular membrane-bounded organelle;GO:0043226//organelle;GO:0044464//cell part;GO:0005737//cytoplasm;GO:0044424//intracellular part;GO:0005622//intracellular;GO:0043229//intracellular organelle;GO:0044444//cytoplasmic part;GO:0005623//ce	-	GO:0000003//reproduction;GO:0003006//developmental process involved in reproduction;GO:0022414//reproductive process;GO:0032502//developmental process	0.001	1.36667	10.4164	0.001	0.66	9.36632	0.001	2.70667	11.4023
LOC106349640	PREDICTED: mitogen-activated protein kinase kinase kinase 2-like [Brassica napus]	-	-	-	-	-	0.223333	1.33333	2.57777	0.001	1.15	10.1674	0.136667	3.38667	4.63113
LOC106349829	PREDICTED: G-type lectin S-receptor-like serine/threonine-protein kinase SD1-13 [Brassica napus]	-	-	GO:0016020//membrane	GO:0019899//enzyme binding;GO:0005515//protein binding;GO:0016772//transferase activity, transferring phosphorus-containing groups;GO:0044389//ubiquitin-like protein ligase binding;GO:0016773//phosphotransferase activity, alcohol group as acceptor;GO:0005	GO:0009628//response to abiotic stimulus;GO:0006807//nitrogen compound metabolic process;GO:1901360//organic cyclic compound metabolic process;GO:0009751//response to salicylic acid;GO:1901700//response to oxygen-containing compound;GO:0006952//defense response;GO:0044238//primary metabolic process;GO:0051049//regulation of transport;GO:0044237//cellular metabolic process;GO:0043269//regulation o…	0.12	0.483333	2.00998	0.09	0.556667	2.62882	0.0533333	0.593333	3.47573
LOC106349930	BnaC02g16130D [Brassica napus]	-	-	GO:0043227//membrane-bounded organelle;GO:0005623//cell;GO:0044464//cell part;GO:0043226//organelle;GO:0043229//intracellular organelle;GO:0005622//intracellular;GO:0044424//intracellular part;GO:0043231//intracellular membrane-bounded organelle	-	-	2.93667	32.11	3.45077	0.13	54.0067	8.69848	1.14667	40.5867	5.14549
LOC106349994	BnaA06g06980D [Brassica napus]	-	-	-	-	-	1.15	0.14	-3.03814	2.10667	0.38	-2.47089	1.85	0.126667	-3.86842
LOC106350029	BnaA06g06900D [Brassica napus]	-	-	-	-	GO:0042221//response to chemical;GO:0001101//response to acid chemical;GO:0006950//response to stress;GO:0050896//response to stimulus	4.54	408.353	6.49098	0.15	754.607	12.2965	1.09667	519.387	8.88754
LOC106350058	BnaC05g15900D [Brassica napus]	-	-	GO:0043231//intracellular membrane-bounded organelle;GO:0005623//cell;GO:0043229//intracellular organelle;GO:0044424//intracellular part;GO:0043227//membrane-bounded organelle;GO:0005622//intracellular;GO:0044464//cell part;GO:0043226//organelle	GO:0019899//enzyme binding;GO:0005515//protein binding;GO:0019887//protein kinase regulator activity;GO:0019207//kinase regulator activity;GO:0098772//molecular function regulator;GO:0019900//kinase binding;GO:0030234//enzyme regulator activity;GO:0005488	GO:0007049//cell cycle;GO:0044763//single-organism cellular process;GO:0009987//cellular process;GO:0044699//single-organism process	2.73	0.16	-4.09276	3.27333	0.14	-4.54726	2.25	0.22	-3.35435
LOC106350062	PREDICTED: protein STRUBBELIG-like [Brassica napus]	-	-	-	-	-	0.46	0.106667	-2.10852	0.726667	0.173333	-2.06774	0.383333	0.0233333	-4.03814
LOC106350071	PREDICTED: early nodulin-like protein 1 [Brassica napus]	-	-	GO:0044425//membrane part;GO:0016020//membrane;GO:0031224//intrinsic component of membrane	-	-	2.07	0.25	-3.04963	1.55667	0.38	-2.03439	1.95	0.306667	-2.66873
LOC106350325	PREDICTED: 4-substituted benzoates-glutamate ligase GH3.12-like isoform X2 [Brassica rapa]	ko04075//Plant hormone signal transduction	K14487	-	-	-	7.52	0.116667	-6.01027	6.50333	0.616667	-3.39862	10.2867	0.446667	-4.52543
LOC106350461	BnaC05g07930D [Brassica napus]	-	-	-	-	GO:0044699//single-organism process;GO:0071702//organic substance transport;GO:0051179//localization;GO:0044765//single-organism transport;GO:0006811//ion transport;GO:0015711//organic anion transport;GO:0006820//anion transport;GO:0006810//transport;GO:0015849//organic acid transport;GO:0051234//establishment of localization;GO:1902578//single-organism localization;GO:0046942//carboxylic acid tr…	4.70667	24.9967	2.40896	2.18667	13.15	2.58826	2.12333	10.07	2.24566
LOC106350482	PREDICTED: glutathione S-transferase U17-like [Brassica napus]	ko00480//Glutathione metabolism	K00799	-	-	-	89.31	808.23	3.17787	54.5067	580.64	3.41314	43.1267	949.71	4.46083
LOC106350538	PREDICTED: mitogen-activated protein kinase 1-like [Brassica napus]	-	-	GO:0044464//cell part;GO:0044424//intracellular part;GO:0043227//membrane-bounded organelle;GO:0005623//cell;GO:0043229//intracellular organelle;GO:0043226//organelle;GO:0005622//intracellular;GO:0043231//intracellular membrane-bounded organelle	GO:0032550//purine ribonucleoside binding;GO:0001882//nucleoside binding;GO:0003824//catalytic activity;GO:0032549//ribonucleoside binding;GO:0016301//kinase activity;GO:0016740//transferase activity;GO:0097367//carbohydrate derivative binding;GO:0016773/	GO:0051649//establishment of localization in cell;GO:0044242//cellular lipid catabolic process;GO:0043067//regulation of programmed cell death;GO:0010033//response to organic substance;GO:0044767//single-organism developmental process;GO:0031399//regulation of protein modification process;GO:0007275//multicellular organism development;GO:0006970//response to osmotic stress;GO:1901700//response to…	5.90667	0.583333	-3.33995	6.77333	1.69	-2.00284	10.46	0.736667	-3.82773
LOC106350541	PREDICTED: glycine-rich cell wall structural protein-like [Brassica napus]	-	-	-	-	-	4.56667	0.296667	-3.94423	4.23333	0.5	-3.08179	2.31333	0.196667	-3.55615
LOC106350582	PREDICTED: protein kinase byr2-like [Brassica napus]	-	-	-	-	-	9.85	70.9733	2.84908	0.34	44.9367	7.04621	2.99333	102.703	5.10059
LOC106350609	PREDICTED: calcium-transporting ATPase 3, endoplasmic reticulum-type [Brassica napus]	-	-	GO:0044446//intracellular organelle part;GO:0044440//endosomal part;GO:0031090//organelle membrane;GO:0044425//membrane part;GO:0012505//endomembrane system;GO:0044444//cytoplasmic part;GO:0010008//endosome membrane;GO:0044464//cell part;GO:0016020//membr	GO:0015405//P-P-bond-hydrolysis-driven transmembrane transporter activity;GO:0015399//primary active transmembrane transporter activity;GO:0016818//hydrolase activity, acting on acid anhydrides, in phosphorus-containing anhydrides;GO:0022892//substrate-sp	GO:0022622//root system development;GO:0048878//chemical homeostasis;GO:0065007//biological regulation;GO:1902578//single-organism localization;GO:0044707//single-multicellular organism process;GO:0050801//ion homeostasis;GO:0048731//system development;GO:0051649//establishment of localization in cell;GO:0032502//developmental process;GO:0051234//establishment of localization;GO:0030001//metal io…	2.36667	0.58	-2.02873	2.75333	0.61	-2.1743	2.62	0.6	-2.12653
LOC106350665	PREDICTED: ergosterol biosynthetic protein 28 [Brassica oleracea var. oleracea] [Brassica oleracea]	-	-	GO:0031090//organelle membrane;GO:0044425//membrane part;GO:0031224//intrinsic component of membrane;GO:0044422//organelle part;GO:0043227//membrane-bounded organelle;GO:0043226//organelle;GO:0016020//membrane	-	GO:0006629//lipid metabolic process;GO:1901362//organic cyclic compound biosynthetic process;GO:0044249//cellular biosynthetic process;GO:1901360//organic cyclic compound metabolic process;GO:0044255//cellular lipid metabolic process;GO:0006721//terpenoid metabolic process;GO:0006694//steroid biosynthetic process;GO:1901576//organic substance biosynthetic process;GO:0044710//single-organism metab…	1.03667	0.0566667	-4.19331	0.993333	0.166667	-2.57531	0.86	0.0833333	-3.36737
LOC106350711	PREDICTED: GATA transcription factor 12-like [Brassica napus]	-	-	GO:0005622//intracellular;GO:0005623//cell;GO:0043226//organelle;GO:0043231//intracellular membrane-bounded organelle;GO:0043229//intracellular organelle;GO:0044464//cell part;GO:0044424//intracellular part;GO:0043227//membrane-bounded organelle	GO:1901363//heterocyclic compound binding;GO:0046872//metal ion binding;GO:0003677//DNA binding;GO:0043169//cation binding;GO:0097159//organic cyclic compound binding;GO:0003676//nucleic acid binding;GO:0005488//binding;GO:0046914//transition metal ion bi	GO:2001141//regulation of RNA biosynthetic process;GO:0050896//response to stimulus;GO:0019222//regulation of metabolic process;GO:0009889//regulation of biosynthetic process;GO:1903506//regulation of nucleic acid-templated transcription;GO:0080090//regulation of primary metabolic process;GO:0009314//response to radiation;GO:0060255//regulation of macromolecule metabolic process;GO:0051252//regul…	4.48667	0.25	-4.16564	1.72333	0.2	-3.10713	4.17333	0.25	-4.0612
LOC106350736	PREDICTED: probable serine/threonine-protein kinase Cx32, chloroplastic [Brassica oleracea var. oleracea] [Brassica oleracea]	-	-	-	-	-	2.27	9.46333	2.05966	1.00667	6.27	2.63888	1.59667	14.1133	3.14392
LOC106350813	BnaA10g08650D [Brassica napus]	-	-	-	-	GO:0050896//response to stimulus;GO:0042221//response to chemical;GO:0010033//response to organic substance	2.07	0.333333	-2.63459	2.51667	0.453333	-2.47287	3.23	0.806667	-2.00149
LOC106350941	PREDICTED: LOW QUALITY PROTEIN: sulfhydryl oxidase 2 [Brassica napus]	-	-	-	-	-	0.66	0.001	-9.36632	0.566667	0.0166667	-5.08746	0.786667	0.04	-4.29768
LOC106351002	PREDICTED: transcription factor bHLH51 [Brassica oleracea var. oleracea] [Brassica oleracea]	-	-	GO:0005622//intracellular;GO:0043231//intracellular membrane-bounded organelle;GO:0044424//intracellular part;GO:0043229//intracellular organelle;GO:0044464//cell part;GO:0043227//membrane-bounded organelle;GO:0005623//cell;GO:0043226//organelle	GO:0001071//nucleic acid binding transcription factor activity;GO:1901363//heterocyclic compound binding;GO:0005515//protein binding;GO:0003676//nucleic acid binding;GO:0005488//binding;GO:0097159//organic cyclic compound binding	GO:0065007//biological regulation;GO:0050789//regulation of biological process;GO:0034645//cellular macromolecule biosynthetic process;GO:0009987//cellular process;GO:0009058//biosynthetic process;GO:0010468//regulation of gene expression;GO:1901576//organic substance biosynthetic process;GO:0044260//cellular macromolecule metabolic process;GO:0043170//macromolecule metabolic process;GO:0044249//…	0.506667	0.0133333	-5.24793	0.55	0.0133333	-5.36632	1.22333	0.03	-5.34971
LOC106351011	PREDICTED: cellulose synthase-like protein D4 [Brassica napus]	-	-	GO:0043226//organelle;GO:0043229//intracellular organelle;GO:0044424//intracellular part;GO:0005622//intracellular;GO:0016020//membrane;GO:0043227//membrane-bounded organelle;GO:0044464//cell part;GO:0005623//cell;GO:0044425//membrane part;GO:0043231//int	GO:0016740//transferase activity;GO:0016758//transferase activity, transferring hexosyl groups;GO:0016759//cellulose synthase activity;GO:0003824//catalytic activity;GO:0016757//transferase activity, transferring glycosyl groups;GO:0046527//glucosyltransf	GO:0071554//cell wall organization or biogenesis;GO:0006073//cellular glucan metabolic process;GO:0044699//single-organism process;GO:0044042//glucan metabolic process;GO:0044262//cellular carbohydrate metabolic process;GO:0043170//macromolecule metabolic process;GO:0016043//cellular component organization;GO:0030243//cellulose metabolic process;GO:0071704//organic substance metabolic process;GO:…	0.67	0.0233333	-4.8437	0.686667	0.0233333	-4.87915	0.913333	0.0266667	-5.09803
LOC106351068	PREDICTED: probable long-chain-alcohol O-fatty-acyltransferase 4 [Brassica oleracea var. oleracea] [Brassica oleracea]	-	-	GO:0016020//membrane;GO:0044425//membrane part;GO:0031224//intrinsic component of membrane	GO:0008374//O-acyltransferase activity;GO:0016740//transferase activity;GO:0003824//catalytic activity;GO:0016747//transferase activity, transferring acyl groups other than amino-acyl groups;GO:0016746//transferase activity, transferring acyl groups	-	0.486667	0.0533333	-3.18982	0.613333	0.0433333	-3.82312	0.77	0.0366667	-4.39232
LOC106351089	PREDICTED: 3-epi-6-deoxocathasterone 23-monooxygenase-like [Brassica oleracea var. oleracea] [Brassica oleracea]	ko00905//Brassinosteroid biosynthesis	K12638	GO:0044425//membrane part;GO:0043231//intracellular membrane-bounded organelle;GO:0043226//organelle;GO:0031224//intrinsic component of membrane;GO:0016020//membrane;GO:0005623//cell;GO:0005737//cytoplasm;GO:0031090//organelle membrane;GO:0044424//intrace	GO:0016491//oxidoreductase activity;GO:0003824//catalytic activity;GO:0005488//binding;GO:0046906//tetrapyrrole binding;GO:0004497//monooxygenase activity;GO:0097159//organic cyclic compound binding;GO:1901363//heterocyclic compound binding	GO:0006629//lipid metabolic process;GO:0044702//single organism reproductive process;GO:0008610//lipid biosynthetic process;GO:0032501//multicellular organismal process;GO:0044711//single-organism biosynthetic process;GO:0048367//shoot system development;GO:0044699//single-organism process;GO:0008152//metabolic process;GO:0048608//reproductive structure development;GO:0044767//single-organism dev…	3.32	0.41	-3.01749	7.86333	0.496667	-3.98479	5.98	0.256667	-4.54218
LOC106351099	PREDICTED: transcription factor MYB108-like [Brassica napus]	-	-	GO:0043226//organelle;GO:0005623//cell;GO:0043227//membrane-bounded organelle;GO:0043231//intracellular membrane-bounded organelle;GO:0044424//intracellular part;GO:0043229//intracellular organelle;GO:0044464//cell part;GO:0005622//intracellular	GO:0001071//nucleic acid binding transcription factor activity;GO:1901363//heterocyclic compound binding;GO:0003676//nucleic acid binding;GO:0005488//binding;GO:0097159//organic cyclic compound binding	GO:0050794//regulation of cellular process;GO:0007165//signal transduction;GO:0006952//defense response;GO:0009628//response to abiotic stimulus;GO:0071495//cellular response to endogenous stimulus;GO:0043170//macromolecule metabolic process;GO:0014070//response to organic cyclic compound;GO:0006082//organic acid metabolic process;GO:0043436//oxoacid metabolic process;GO:0009755//hormone-mediated…	0.23	3.58667	3.96294	0.0333333	2.65667	6.31651	0.0566667	1.99667	5.13895
LOC106351114	PREDICTED: uncharacterized protein LOC106351114 [Brassica napus]	-	-	GO:0005622//intracellular;GO:0005737//cytoplasm;GO:0043229//intracellular organelle;GO:0043226//organelle;GO:0044464//cell part;GO:0043231//intracellular membrane-bounded organelle;GO:0043227//membrane-bounded organelle;GO:0009536//plastid;GO:0044444//cyt	-	-	0.676667	0.06	-3.49541	1.13667	0.07	-4.02131	2.28667	0.216667	-3.3997
LOC106351149	PREDICTED: MLP-like protein 328 [Brassica napus]	-	-	-	GO:0046872//metal ion binding;GO:0043169//cation binding;GO:0005488//binding;GO:0046914//transition metal ion binding;GO:0043167//ion binding	GO:1902578//single-organism localization;GO:0006950//response to stress;GO:0043436//oxoacid metabolic process;GO:0051234//establishment of localization;GO:0006520//cellular amino acid metabolic process;GO:0044249//cellular biosynthetic process;GO:0044281//small molecule metabolic process;GO:0010033//response to organic substance;GO:0009607//response to biotic stimulus;GO:0044710//single-organism …	23.9133	1.93333	-3.62865	7.46	0.463333	-4.00905	43.2767	6.39333	-2.75895
LOC106351186	PREDICTED: small nuclear ribonucleoprotein-associated protein B-like [Brassica napus]	-	-	GO:0016020//membrane;GO:0043227//membrane-bounded organelle;GO:0044424//intracellular part;GO:0043229//intracellular organelle;GO:0005623//cell;GO:0043226//organelle;GO:0044464//cell part;GO:0005622//intracellular;GO:0043231//intracellular membrane-bounde	GO:0005488//binding	GO:0070727//cellular macromolecule localization;GO:0015031//protein transport;GO:0009987//cellular process;GO:0009605//response to external stimulus;GO:0044699//single-organism process;GO:0009314//response to radiation;GO:0071840//cellular component organization or biogenesis;GO:1901698//response to nitrogen compound;GO:0008104//protein localization;GO:0009719//response to endogenous stimulus;GO:…	0.21	0.866667	2.04509	0.0966667	2.08667	4.43204	0.283333	1.22333	2.11025
LOC106351188	PREDICTED: sugar transporter ERD6-like 3 [Brassica napus]	-	-	-	-	-	0.06	1.02667	4.09686	0.001	0.526667	9.04075	0.1	1.26	3.65535
LOC106351194	anti-muellerian hormone type-2 receptor [Arabidopsis thaliana]	-	-	GO:0005622//intracellular;GO:0043227//membrane-bounded organelle;GO:0005623//cell;GO:0044424//intracellular part;GO:0043226//organelle;GO:0044464//cell part;GO:0043231//intracellular membrane-bounded organelle;GO:0043229//intracellular organelle	-	GO:0006793//phosphorus metabolic process;GO:1901135//carbohydrate derivative metabolic process;GO:0044763//single-organism cellular process;GO:0043436//oxoacid metabolic process;GO:0044710//single-organism metabolic process;GO:0006629//lipid metabolic process;GO:0043412//macromolecule modification;GO:0044699//single-organism process;GO:0019538//protein metabolic process;GO:0036211//protein modifi…	25.3867	3.51333	-2.85316	47.34	11.7867	-2.0059	34.2333	3.52333	-3.28039
LOC106351204	BnaA06g04510D [Brassica napus]	-	-	GO:0016020//membrane	GO:0046914//transition metal ion binding;GO:0043169//cation binding;GO:0005488//binding;GO:0043167//ion binding;GO:0046872//metal ion binding	GO:0019538//protein metabolic process;GO:0044763//single-organism cellular process;GO:1901615//organic hydroxy compound metabolic process;GO:0009725//response to hormone;GO:0050789//regulation of biological process;GO:0051707//response to other organism;GO:0033036//macromolecule localization;GO:0009607//response to biotic stimulus;GO:0044249//cellular biosynthetic process;GO:0071407//cellular res…	0.001	0.42	8.71425	0.001	0.236667	7.88671	0.001	0.853333	9.73697
LOC106351222	PREDICTED: protein LURP-one-related 10 [Brassica oleracea var. oleracea] [Brassica oleracea]	-	-	-	-	-	0.523333	105.147	7.65046	0.05	82.9067	10.6953	0.11	72.6733	9.36778
LOC106351269	PREDICTED: E3 ubiquitin-protein ligase PUB24-like [Brassica napus]	-	-	-	-	GO:0051707//response to other organism;GO:0010243//response to organonitrogen compound;GO:0034645//cellular macromolecule biosynthetic process;GO:1901701//cellular response to oxygen-containing compound;GO:0098542//defense response to other organism;GO:0032870//cellular response to hormone stimulus;GO:0032787//monocarboxylic acid metabolic process;GO:0043449//cellular alkene metabolic process;GO:…	0.0633333	2.93	5.53179	0.176667	2.39667	3.76193	0.193333	1.31	2.7604
LOC106351328	BnaC04g27900D [Brassica napus]	-	-	GO:0005623//cell;GO:0005622//intracellular;GO:0043227//membrane-bounded organelle;GO:0044424//intracellular part;GO:0043229//intracellular organelle;GO:0043226//organelle;GO:0043231//intracellular membrane-bounded organelle;GO:0044464//cell part	-	GO:0008152//metabolic process;GO:0009628//response to abiotic stimulus;GO:0050896//response to stimulus;GO:0009416//response to light stimulus;GO:0071704//organic substance metabolic process;GO:0009743//response to carbohydrate;GO:0009812//flavonoid metabolic process;GO:0010033//response to organic substance;GO:0009314//response to radiation;GO:0034285//response to disaccharide;GO:0009411//respon…	0.343333	3.46	3.33309	0.23	1.47	2.67611	0.516667	4.61333	3.1585
LOC106351345	PREDICTED: protein SRG1-like [Brassica napus]	-	-	GO:0044424//intracellular part;GO:0005623//cell;GO:0044464//cell part;GO:0005622//intracellular	GO:0016705//oxidoreductase activity, acting on paired donors, with incorporation or reduction of molecular oxygen;GO:0016679//oxidoreductase activity, acting on diphenols and related substances as donors;GO:0005488//binding;GO:0043167//ion binding;GO:0016	GO:0023052//signaling;GO:0050896//response to stimulus;GO:0008152//metabolic process;GO:0071310//cellular response to organic substance;GO:0044699//single-organism process;GO:0010476//gibberellin mediated signaling pathway;GO:0044237//cellular metabolic process;GO:0003006//developmental process involved in reproduction;GO:0044255//cellular lipid metabolic process;GO:0000003//reproduction;GO:00717…	0.0566667	1.83333	5.01582	0.0133333	1.51333	6.82655	0.183333	5.08333	4.79323
LOC106351347	PREDICTED: serine/arginine-rich splicing factor SR45a-like isoform X1 [Brassica napus]	ko03040//Spliceosome	K12897	-	-	-	2.74667	0.47	-2.54695	2.54667	0.6	-2.08558	3.04333	0.373333	-3.02712
LOC106351421	PREDICTED: lipid phosphate phosphatase epsilon 2, chloroplastic-like [Brassica napus]	-	-	-	-	-	3.03667	0.263333	-3.52753	3.87	0.796667	-2.28029	3.77333	0.706667	-2.41674
LOC106351439	PREDICTED: defective in cullin neddylation protein 1 isoform X3 [Brassica oleracea var. oleracea] [Brassica oleracea]	-	-	GO:0005622//intracellular;GO:0043231//intracellular membrane-bounded organelle;GO:0043227//membrane-bounded organelle;GO:0044424//intracellular part;GO:0005623//cell;GO:0043229//intracellular organelle;GO:0044464//cell part;GO:0043226//organelle	-	GO:0065007//biological regulation;GO:0051716//cellular response to stimulus;GO:0050794//regulation of cellular process;GO:0007154//cell communication;GO:0009719//response to endogenous stimulus;GO:0032870//cellular response to hormone stimulus;GO:0007165//signal transduction;GO:0042221//response to chemical;GO:0044699//single-organism process;GO:0071310//cellular response to organic substance;GO:…	0.783333	0.0366667	-4.41709	1.22	0.153333	-2.99214	0.67	0.05	-3.74416
LOC106351460	PREDICTED: ACT domain-containing protein ACR5-like isoform X2 [Brassica napus]	-	-	GO:0044444//cytoplasmic part;GO:0044464//cell part;GO:0005623//cell;GO:0009536//plastid;GO:0005622//intracellular;GO:0043226//organelle;GO:0043231//intracellular membrane-bounded organelle;GO:0044424//intracellular part;GO:0043227//membrane-bounded organe	GO:0036094//small molecule binding;GO:0031406//carboxylic acid binding;GO:0005488//binding;GO:0043168//anion binding;GO:0043167//ion binding;GO:0043177//organic acid binding	-	2.1	0.14	-3.90689	0.986667	0.203333	-2.27872	0.963333	0.001	-9.91189
LOC106351490	PREDICTED: thermosensitive gluconokinase isoform X1 [Brassica oleracea var. oleracea] [Brassica oleracea]	ko01200//Carbon metabolism;ko00030//Pentose phosphate pathway	K00851	-	GO:0003824//catalytic activity;GO:0016772//transferase activity, transferring phosphorus-containing groups;GO:0016740//transferase activity	GO:0009987//cellular process;GO:0044237//cellular metabolic process;GO:0044238//primary metabolic process;GO:0008152//metabolic process;GO:0006793//phosphorus metabolic process;GO:0006796//phosphate-containing compound metabolic process	3.00667	13.4	2.156	0.27	1.2	2.152	2.44667	11.8633	2.27762
LOC106351544	PREDICTED: probable mediator of RNA polymerase II transcription subunit 37c [Brassica napus]	ko04141//Protein processing in endoplasmic reticulum;ko03040//Spliceosome;ko04144//Endocytosis	K03283	GO:0005622//intracellular;GO:0043226//organelle;GO:0031090//organelle membrane;GO:0071944//cell periphery;GO:0005623//cell;GO:0005737//cytoplasm;GO:0044444//cytoplasmic part;GO:0044464//cell part;GO:0005576//extracellular region;GO:0044424//intracellular	GO:0005515//protein binding;GO:1901363//heterocyclic compound binding;GO:0032549//ribonucleoside binding;GO:0036094//small molecule binding;GO:0032550//purine ribonucleoside binding;GO:0001883//purine nucleoside binding;GO:0019899//enzyme binding;GO:00018	GO:0009607//response to biotic stimulus;GO:0009642//response to light intensity;GO:0009416//response to light stimulus;GO:0065007//biological regulation;GO:0050789//regulation of biological process;GO:0009987//cellular process;GO:0006950//response to stress;GO:0036211//protein modification process;GO:0044267//cellular protein metabolic process;GO:0009628//response to abiotic stimulus;GO:0044260//…	57.5767	790.643	3.77947	9.24667	244.77	4.72635	10.6667	245.267	4.52317
LOC106351565	PREDICTED: telomere repeat-binding protein 3-like isoform X1 [Brassica napus]	-	-	GO:0005622//intracellular;GO:0044464//cell part;GO:0043226//organelle;GO:0043231//intracellular membrane-bounded organelle;GO:0043229//intracellular organelle;GO:0044424//intracellular part;GO:0005623//cell;GO:0043227//membrane-bounded organelle	GO:0003676//nucleic acid binding;GO:0097159//organic cyclic compound binding;GO:0005488//binding;GO:0043565//sequence-specific DNA binding;GO:1901363//heterocyclic compound binding;GO:0003677//DNA binding	GO:0042221//response to chemical;GO:0060255//regulation of macromolecule metabolic process;GO:0009059//macromolecule biosynthetic process;GO:0065007//biological regulation;GO:0044238//primary metabolic process;GO:0019318//hexose metabolic process;GO:0050896//response to stimulus;GO:0006006//glucose metabolic process;GO:0071704//organic substance metabolic process;GO:1901576//organic substance bio…	6.19	1.13333	-2.44937	7.37667	1.42667	-2.37032	3.66	0.486667	-2.91084
LOC106351568	PREDICTED: probable LRR receptor-like serine/threonine-protein kinase At1g69990 [Brassica napus]	-	-	-	GO:0003824//catalytic activity;GO:0032550//purine ribonucleoside binding;GO:0001883//purine nucleoside binding;GO:1901363//heterocyclic compound binding;GO:0016301//kinase activity;GO:0016773//phosphotransferase activity, alcohol group as acceptor;GO:0097	GO:0044267//cellular protein metabolic process;GO:0044238//primary metabolic process;GO:0008152//metabolic process;GO:0044700//single organism signaling;GO:0043412//macromolecule modification;GO:0044237//cellular metabolic process;GO:0007167//enzyme linked receptor protein signaling pathway;GO:0050794//regulation of cellular process;GO:0050789//regulation of biological process;GO:0019538//protein…	0.0133333	0.253333	4.24793	0.0166667	0.233333	3.80735	0.0266667	0.223333	3.06609
LOC106351570	BnaC06g31220D [Brassica napus]	-	-	-	-	-	0.07	0.816667	3.54432	0.001	0.803333	9.64985	0.0166667	2.5	7.22882
LOC106351602	PREDICTED: fasciclin-like arabinogalactan protein 12 [Brassica napus]	-	-	GO:0031224//intrinsic component of membrane;GO:0044425//membrane part;GO:0016020//membrane	-	GO:0044085//cellular component biogenesis;GO:0071840//cellular component organization or biogenesis;GO:0071554//cell wall organization or biogenesis;GO:0042546//cell wall biogenesis;GO:0009832//plant-type cell wall biogenesis;GO:0009987//cellular process;GO:0071669//plant-type cell wall organization or biogenesis	1.50667	0.0633333	-4.57225	1.86667	0.18	-3.3744	1.22333	0.07	-4.12732
LOC106351625	response to low sulfur 3 [Arabidopsis thaliana]	-	-	GO:0043227//membrane-bounded organelle;GO:0043226//organelle;GO:0043229//intracellular organelle;GO:0005623//cell;GO:0043231//intracellular membrane-bounded organelle;GO:0005622//intracellular;GO:0044464//cell part;GO:0044424//intracellular part	-	GO:0031326//regulation of cellular biosynthetic process;GO:0006952//defense response;GO:0016043//cellular component organization;GO:0009987//cellular process;GO:0019222//regulation of metabolic process;GO:0080090//regulation of primary metabolic process;GO:2000112//regulation of cellular macromolecule biosynthetic process;GO:0060255//regulation of macromolecule metabolic process;GO:0071840//cellu…	0.423333	2.51333	2.56974	0.03	0.943333	4.97473	0.001	1.53667	10.5856
LOC106351646	PREDICTED: probable polyamine oxidase 2 [Brassica napus]	ko00330//Arginine and proline metabolism;ko00410//beta-Alanine metabolism	K17839	-	GO:0016645//oxidoreductase activity, acting on the CH-NH group of donors;GO:0016491//oxidoreductase activity;GO:0016647//oxidoreductase activity, acting on the CH-NH group of donors, oxygen as acceptor;GO:0003824//catalytic activity	GO:0042221//response to chemical;GO:0006595//polyamine metabolic process;GO:0006807//nitrogen compound metabolic process;GO:0044710//single-organism metabolic process;GO:0009308//amine metabolic process;GO:0009987//cellular process;GO:1901564//organonitrogen compound metabolic process;GO:0044237//cellular metabolic process;GO:0006950//response to stress;GO:0044106//cellular amine metabolic proces…	2.05667	13.29	2.69196	1.25667	10.7267	3.09353	3.07	19.8333	2.69162
LOC106351654	PREDICTED: probable polyamine oxidase 2 isoform X1 [Brassica rapa]	ko00330//Arginine and proline metabolism;ko00410//beta-Alanine metabolism	K17839	-	GO:0016647//oxidoreductase activity, acting on the CH-NH group of donors, oxygen as acceptor;GO:0016491//oxidoreductase activity;GO:0003824//catalytic activity;GO:0016645//oxidoreductase activity, acting on the CH-NH group of donors	GO:0006950//response to stress;GO:0071704//organic substance metabolic process;GO:0008152//metabolic process;GO:0042221//response to chemical;GO:0009308//amine metabolic process;GO:0006807//nitrogen compound metabolic process;GO:0044710//single-organism metabolic process;GO:0006576//cellular biogenic amine metabolic process;GO:0001101//response to acid chemical;GO:0050896//response to stimulus;GO…	2.45667	18.2067	2.88969	1.93333	16.5967	3.10173	4.91333	24.23	2.30202
LOC106351676	PREDICTED: transcription factor PIF4-like isoform X4 [Brassica napus]	ko04075//Plant hormone signal transduction	K16189	-	-	-	2.90667	0.216667	-3.74582	1.68667	0.243333	-2.79317	12.23	0.553333	-4.46613
LOC106351711	BnaAnng12320D [Brassica napus]	-	-	-	-	-	0.47	5.98667	3.67102	0.12	6.45333	5.74894	0.376667	9.02667	4.58283
LOC106351730	PREDICTED: zinc finger protein ZAT8-like [Brassica rapa]	-	-	GO:0005623//cell;GO:0043226//organelle;GO:0043227//membrane-bounded organelle;GO:0044424//intracellular part;GO:0043229//intracellular organelle;GO:0044464//cell part;GO:0043231//intracellular membrane-bounded organelle;GO:0005622//intracellular	GO:0001071//nucleic acid binding transcription factor activity;GO:0046872//metal ion binding;GO:0046914//transition metal ion binding;GO:0043169//cation binding;GO:0005488//binding;GO:0043167//ion binding	GO:0065007//biological regulation;GO:0034645//cellular macromolecule biosynthetic process;GO:0042221//response to chemical;GO:0009059//macromolecule biosynthetic process;GO:0044249//cellular biosynthetic process;GO:0050896//response to stimulus;GO:0008152//metabolic process;GO:0060255//regulation of macromolecule metabolic process;GO:1901698//response to nitrogen compound;GO:0010243//response to …	0.136667	2.22667	4.02615	0.001	0.586667	9.1964	0.1	4.81333	5.58896
LOC106351741	PREDICTED: uncharacterized protein LOC103873666 isoform X1 [Brassica rapa]	-	-	-	-	-	0.976667	0.193333	-2.33678	1.59	0.303333	-2.39005	1.78333	0.396667	-2.16858
LOC106351746	PREDICTED: Late embryogenesis abundant (LEA) hydroxyproline-rich glycoprotein family [Arabidopsis thaliana]	-	-	-	-	GO:0001101//response to acid chemical;GO:0010035//response to inorganic substance;GO:0042221//response to chemical;GO:0006950//response to stress;GO:0009628//response to abiotic stimulus;GO:0050896//response to stimulus;GO:1901700//response to oxygen-containing compound;GO:0009414//response to water deprivation;GO:0009415//response to water	13.5767	2.66667	-2.34802	13.1	1.90333	-2.78297	15.9333	2.51667	-2.66246
LOC106351779	PREDICTED: serine/threonine-protein kinase PITSLRE-like [Brassica napus]	-	-	-	-	-	0.001	3.20333	11.6454	0.001	2.31	11.1737	0.001	3.70333	11.8546
LOC106351818	PREDICTED: EPIDERMAL PATTERNING FACTOR-like protein 9 [Brassica rapa]	-	-	GO:0005576//extracellular region	-	GO:0009987//cellular process;GO:0032501//multicellular organismal process;GO:0043412//macromolecule modification;GO:0044699//single-organism process;GO:0016070//RNA metabolic process;GO:0006139//nucleobase-containing compound metabolic process;GO:0009888//tissue development;GO:0090558//plant epidermis development;GO:0034641//cellular nitrogen compound metabolic process;GO:0006725//cellular aromat…	11.43	1.05	-3.44436	18.6133	0.733333	-4.66572	14.83	1.39667	-3.40846
LOC106351856	BnaA06g22540D [Brassica napus]	-	-	GO:0043226//organelle;GO:0043227//membrane-bounded organelle;GO:0005623//cell;GO:0044424//intracellular part;GO:0043229//intracellular organelle;GO:0043231//intracellular membrane-bounded organelle;GO:0005622//intracellular;GO:0044464//cell part	-	GO:0071704//organic substance metabolic process;GO:0009692//ethylene metabolic process;GO:0050896//response to stimulus;GO:0043449//cellular alkene metabolic process;GO:0044237//cellular metabolic process;GO:0010243//response to organonitrogen compound;GO:0042221//response to chemical;GO:0009719//response to endogenous stimulus;GO:1900673//olefin metabolic process;GO:1901698//response to nitrogen…	0.143333	5.53333	5.2707	0.02	2.35	6.87652	0.0733333	1.66667	4.50635
LOC106351900	PREDICTED: elicitor peptide 1-like [Brassica napus]	-	-	-	GO:0005488//binding	GO:0001101//response to acid chemical;GO:0006950//response to stress;GO:0009725//response to hormone;GO:0042221//response to chemical;GO:0009719//response to endogenous stimulus;GO:0010033//response to organic substance;GO:0050896//response to stimulus;GO:0006952//defense response	10.5233	0.906667	-3.53688	3.71333	0.726667	-2.35335	10.63	1.42667	-2.89742
LOC106351905	PREDICTED: CLAVATA3/ESR (CLE)-related protein 21-like [Brassica rapa]	-	-	-	-	-	1.79333	0.323333	-2.47155	2.92667	0.0533333	-5.77808	2.96667	0.0933333	-4.99031
LOC106351914	PREDICTED: NAC transcription factor NAM-B2-like [Brassica napus]	-	-	-	-	-	3.09667	0.243333	-3.66971	1.03333	0.233333	-2.14684	1.37333	0.0333333	-5.36457
LOC106351970	PREDICTED: RPM1-interacting protein 4 [Brassica napus]	-	-	-	-	GO:0042221//response to chemical;GO:0001101//response to acid chemical;GO:0050896//response to stimulus	0.286667	5.10667	4.15494	0.001	2.54	11.3106	0.256667	18.33	6.15817
LOC106351974	PREDICTED: lysophospholipid acyltransferase 2 [Brassica oleracea var. oleracea] [Brassica oleracea]	ko00564//Glycerophospholipid metabolism;ko00561//Glycerolipid metabolism;ko00565//Ether lipid metabolism	K13519	-	-	-	1.82667	0.413333	-2.14384	1.64667	0.293333	-2.48894	1.9	0.001	-10.8918
LOC106351985	BnaA09g44360D [Brassica napus]	-	-	-	-	GO:0071446//cellular response to salicylic acid stimulus;GO:0009751//response to salicylic acid;GO:0044700//single organism signaling;GO:0001101//response to acid chemical;GO:0051707//response to other organism;GO:1901698//response to nitrogen compound;GO:0043207//response to external biotic stimulus;GO:0009607//response to biotic stimulus;GO:0009719//response to endogenous stimulus;GO:0007154//c…	4.66667	25.72	2.46243	0.283333	39.3867	7.11906	1.51	38.5167	4.67286
LOC106352006	PREDICTED: G-type lectin S-receptor-like serine/threonine-protein kinase At5g24080 isoform X1 [Brassica napus]	-	-	-	GO:0016772//transferase activity, transferring phosphorus-containing groups;GO:0016740//transferase activity;GO:0003824//catalytic activity	-	0.0466667	0.763333	4.03185	0.0366667	1.61667	5.46241	0.02	1.71	6.41785
LOC106352092	PREDICTED: protein GLUTAMINE DUMPER 5-like [Brassica napus]	-	-	-	-	-	0.926667	0.17	-2.44652	1.32667	0.103333	-3.68243	1.55667	0.353333	-2.13936
LOC106352159	PREDICTED: mRNA-capping enzyme [Brassica napus]	ko03015//mRNA surveillance pathway	K13917	GO:0043231//intracellular membrane-bounded organelle;GO:0005623//cell;GO:0005622//intracellular;GO:0044424//intracellular part;GO:0044464//cell part;GO:0043229//intracellular organelle;GO:0043226//organelle;GO:0043227//membrane-bounded organelle	GO:0004721//phosphoprotein phosphatase activity;GO:0016772//transferase activity, transferring phosphorus-containing groups;GO:0008192//RNA guanylyltransferase activity;GO:0016787//hydrolase activity;GO:0003824//catalytic activity;GO:0016779//nucleotidylt	GO:0044260//cellular macromolecule metabolic process;GO:0071900//regulation of protein serine/threonine kinase activity;GO:0042325//regulation of phosphorylation;GO:0071704//organic substance metabolic process;GO:0051246//regulation of protein metabolic process;GO:0006725//cellular aromatic compound metabolic process;GO:0006397//mRNA processing;GO:0060255//regulation of macromolecule metabolic pr…	0.02	0.28	3.80735	0.001	0.863333	9.75377	0.0533333	2.67	5.64566
LOC106352176	PREDICTED: 6-phosphogluconate dehydrogenase, decarboxylating 3-like [Brassica napus]	ko01200//Carbon metabolism;ko00480//Glutathione metabolism;ko00030//Pentose phosphate pathway	K00033	GO:0044444//cytoplasmic part;GO:0043226//organelle;GO:0044424//intracellular part;GO:0005737//cytoplasm;GO:0044435//plastid part;GO:0043231//intracellular membrane-bounded organelle;GO:0044446//intracellular organelle part;GO:0044422//organelle part;GO:00	GO:0005488//binding;GO:0000166//nucleotide binding;GO:1901363//heterocyclic compound binding;GO:1901265//nucleoside phosphate binding;GO:0097159//organic cyclic compound binding;GO:0016491//oxidoreductase activity;GO:0003824//catalytic activity;GO:0016614	GO:0006733//oxidoreduction coenzyme metabolic process;GO:0043269//regulation of ion transport;GO:1901700//response to oxygen-containing compound;GO:1902578//single-organism localization;GO:0009117//nucleotide metabolic process;GO:0006739//NADP metabolic process;GO:0019362//pyridine nucleotide metabolic process;GO:0009743//response to carbohydrate;GO:0071704//organic substance metabolic process;GO…	19.1133	113.84	2.57436	29.0567	119.06	2.03475	10.0767	64.3033	2.67388
LOC106352190	PREDICTED: probable protein phosphatase 2C 72 [Brassica napus]	-	-	-	-	-	0.0433333	0.63	3.8618	0.08	2.19	4.77479	0.0866667	0.89	3.36026
LOC106352202	PREDICTED: protein WAVE-DAMPENED 2-like [Brassica napus]	-	-	GO:0099513//polymeric cytoskeletal fiber;GO:0043228//non-membrane-bounded organelle;GO:0005856//cytoskeleton;GO:0005874//microtubule;GO:0099512//supramolecular fiber;GO:0044444//cytoplasmic part;GO:0043232//intracellular non-membrane-bounded organelle;GO:	-	GO:0032989//cellular component morphogenesis;GO:0000904//cell morphogenesis involved in differentiation;GO:0044763//single-organism cellular process;GO:0016049//cell growth;GO:0000902//cell morphogenesis;GO:0009653//anatomical structure morphogenesis;GO:0048869//cellular developmental process;GO:0016043//cellular component organization;GO:0007017//microtubule-based process;GO:0006996//organelle o…	0.683333	6.59	3.26962	0.72	15.74	4.45029	0.53	11.4033	4.42732
LOC106352222	PREDICTED: vegetative cell wall protein gp1-like isoform X1 [Brassica napus]	-	-	-	-	-	0.0366667	1.04667	4.83519	0.001	0.363333	8.50515	0.0366667	1.30333	5.15159
LOC106352241	PREDICTED: protein WAVE-DAMPENED 2-like [Brassica napus]	-	-	GO:0005623//cell;GO:0043227//membrane-bounded organelle;GO:0043229//intracellular organelle;GO:0044430//cytoskeletal part;GO:0015630//microtubule cytoskeleton;GO:0005622//intracellular;GO:0005874//microtubule;GO:0044464//cell part;GO:0043231//intracellula	-	GO:0048869//cellular developmental process;GO:0044763//single-organism cellular process;GO:0044699//single-organism process;GO:0044767//single-organism developmental process;GO:0030154//cell differentiation;GO:0016049//cell growth;GO:0032502//developmental process;GO:0071840//cellular component organization or biogenesis;GO:0048468//cell development;GO:0032989//cellular component morphogenesis;GO…	0.88	4.87667	2.47032	1.36667	33.7267	4.62516	0.56	21.9533	5.29287
LOC106352243	PREDICTED: probable WRKY transcription factor 74 [Brassica napus]	-	-	GO:0044424//intracellular part;GO:0043226//organelle;GO:0044464//cell part;GO:0005622//intracellular;GO:0043227//membrane-bounded organelle;GO:0005623//cell;GO:0043231//intracellular membrane-bounded organelle;GO:0043229//intracellular organelle	GO:1901363//heterocyclic compound binding;GO:0003676//nucleic acid binding;GO:0097159//organic cyclic compound binding;GO:0005515//protein binding;GO:0005488//binding;GO:0003677//DNA binding	GO:0019222//regulation of metabolic process;GO:0044249//cellular biosynthetic process;GO:0043170//macromolecule metabolic process;GO:0060255//regulation of macromolecule metabolic process;GO:0044237//cellular metabolic process;GO:0034645//cellular macromolecule biosynthetic process;GO:1901576//organic substance biosynthetic process;GO:0009058//biosynthetic process;GO:0008152//metabolic process;GO…	0.996667	0.0266667	-5.224	0.556667	0.126667	-2.13578	0.86	0.103333	-3.05703
LOC106352265	PREDICTED: cyclin-dependent kinase inhibitor 3-like [Brassica napus]	-	-	GO:0044464//cell part;GO:0043226//organelle;GO:0005634//nucleus;GO:0005622//intracellular;GO:0043231//intracellular membrane-bounded organelle;GO:0005623//cell;GO:0043227//membrane-bounded organelle;GO:0043229//intracellular organelle;GO:0044424//intracel	GO:0019887//protein kinase regulator activity;GO:0019207//kinase regulator activity;GO:0030234//enzyme regulator activity;GO:0016538//cyclin-dependent protein serine/threonine kinase regulator activity;GO:0098772//molecular function regulator;GO:0005515//	GO:0007275//multicellular organism development;GO:1901990//regulation of mitotic cell cycle phase transition;GO:0043170//macromolecule metabolic process;GO:0022402//cell cycle process;GO:1901576//organic substance biosynthetic process;GO:0016458//gene silencing;GO:0051174//regulation of phosphorus metabolic process;GO:0009791//post-embryonic development;GO:0050794//regulation of cellular process;…	0.386667	2.05667	2.41115	0.21	1.09333	2.38027	0.3	2.7	3.16993
LOC106352449	PREDICTED: allene oxide cyclase 2, chloroplastic-like [Brassica napus]	ko00592//alpha-Linolenic acid metabolism	K10525	GO:0043227//membrane-bounded organelle;GO:0009526//plastid envelope;GO:0043231//intracellular membrane-bounded organelle;GO:0005737//cytoplasm;GO:0044446//intracellular organelle part;GO:0009532//plastid stroma;GO:0005622//intracellular;GO:0044464//cell p	GO:0003824//catalytic activity;GO:0009975//cyclase activity	GO:0006082//organic acid metabolic process;GO:0032787//monocarboxylic acid metabolic process;GO:0009987//cellular process;GO:0008152//metabolic process;GO:0044699//single-organism process;GO:0071704//organic substance metabolic process;GO:0006950//response to stress;GO:0044710//single-organism metabolic process;GO:0044763//single-organism cellular process;GO:0050896//response to stimulus;GO:00442…	5.39333	262.337	5.6041	4.95667	271.553	5.77572	2.74333	392.037	7.15891
LOC106352468	PREDICTED: auxin-induced protein 15A-like [Brassica rapa]	ko04075//Plant hormone signal transduction	K14488	-	-	-	1.64667	0.0933333	-4.14101	7.18667	0.0966667	-6.21616	5.9	0.126667	-5.54161
LOC106352493	PREDICTED: zinc finger protein AZF3 [Brassica napus]	-	-	GO:0005623//cell;GO:0043229//intracellular organelle;GO:0044424//intracellular part;GO:0043231//intracellular membrane-bounded organelle;GO:0044464//cell part;GO:0043226//organelle;GO:0005622//intracellular;GO:0043227//membrane-bounded organelle	GO:0003677//DNA binding;GO:0043169//cation binding;GO:0046872//metal ion binding;GO:0097159//organic cyclic compound binding;GO:1901363//heterocyclic compound binding;GO:0003676//nucleic acid binding;GO:0046914//transition metal ion binding;GO:0001071//nu	GO:0044763//single-organism cellular process;GO:0043436//oxoacid metabolic process;GO:0009694//jasmonic acid metabolic process;GO:0044700//single organism signaling;GO:0010468//regulation of gene expression;GO:0050896//response to stimulus;GO:0019222//regulation of metabolic process;GO:0051171//regulation of nitrogen compound metabolic process;GO:0009314//response to radiation;GO:0065007//biologi…	10.52	1.78667	-2.55779	1.20667	7.51333	2.63843	22.07	1.63333	-3.7562
LOC106352567	PREDICTED: cytochrome P450 94C1-like [Brassica napus]	-	-	GO:0016020//membrane;GO:0044425//membrane part;GO:0043226//organelle;GO:0043227//membrane-bounded organelle;GO:0031224//intrinsic component of membrane	GO:0043167//ion binding;GO:0016705//oxidoreductase activity, acting on paired donors, with incorporation or reduction of molecular oxygen;GO:0043169//cation binding;GO:0004497//monooxygenase activity;GO:0097159//organic cyclic compound binding;GO:0016491/	GO:0007165//signal transduction;GO:0071704//organic substance metabolic process;GO:0070887//cellular response to chemical stimulus;GO:0009755//hormone-mediated signaling pathway;GO:0065007//biological regulation;GO:0008152//metabolic process;GO:0071495//cellular response to endogenous stimulus;GO:0044699//single-organism process;GO:0006950//response to stress;GO:0051716//cellular response to stim…	5.18333	66.0433	3.67146	1.07	34.6967	5.01911	0.696667	60.7967	6.44738
LOC106352569	PREDICTED: helicase protein MOM1 isoform X1 [Brassica rapa]	-	-	-	-	-	1.44667	0.1	-3.85466	1.19667	0.29	-2.0449	1.58333	0.183333	-3.11042
LOC106352597	BnaA04g16360D [Brassica napus]	-	-	GO:0044444//cytoplasmic part;GO:0005737//cytoplasm;GO:0044422//organelle part;GO:0005622//intracellular;GO:0043226//organelle;GO:0044446//intracellular organelle part;GO:0043231//intracellular membrane-bounded organelle;GO:0031984//organelle subcompartmen	GO:0016740//transferase activity;GO:0003824//catalytic activity	-	4.47333	0.87	-2.36226	5.76	0.83	-2.79489	6.78667	0.6	-3.49967
LOC106352598	BnaA04g16360D [Brassica napus]	-	-	GO:0043227//membrane-bounded organelle;GO:0043226//organelle;GO:0044444//cytoplasmic part;GO:0005623//cell;GO:0043229//intracellular organelle;GO:0005622//intracellular;GO:0044424//intracellular part;GO:0031984//organelle subcompartment;GO:0005737//cytopl	GO:0003824//catalytic activity;GO:0016740//transferase activity	-	2.8	0.483333	-2.53434	3.33667	0.35	-3.25298	4.29333	0.463333	-3.21198
LOC106352626	PREDICTED: protein kinase APK1B, chloroplastic isoform X1 [Brassica napus]	-	-	-	-	-	5.35667	1.30333	-2.03913	4.48667	1.11667	-2.00645	6.18	1.29333	-2.25651
LOC106352655	PREDICTED: probable LRR receptor-like serine/threonine-protein kinase At1g29720 isoform X1 [Brassica rapa]	-	-	-	-	-	3.93	0.253333	-3.95542	2.34	0.0833333	-4.81147	0.693333	0.0133333	-5.70044
LOC106352660	BnaA07g14550D [Brassica napus]	-	-	-	GO:0046872//metal ion binding;GO:0043169//cation binding;GO:0043167//ion binding;GO:0046914//transition metal ion binding;GO:0005488//binding	GO:0010941//regulation of cell death;GO:0044763//single-organism cellular process;GO:0033036//macromolecule localization;GO:0044281//small molecule metabolic process;GO:1902578//single-organism localization;GO:0042221//response to chemical;GO:0014070//response to organic cyclic compound;GO:0006955//immune response;GO:0032870//cellular response to hormone stimulus;GO:0043436//oxoacid metabolic pro…	43.2033	2.32	-4.21895	28.19	3.12	-3.17557	29.87	3.63333	-3.03933
LOC106352662	BnaC06g12670D [Brassica napus]	-	-	-	-	-	5.08	0.56	-3.18133	5.1	1.04	-2.29391	8.96667	0.716667	-3.6452
LOC106352669	PREDICTED: polygalacturonase At1g48100-like [Brassica napus]	-	-	-	-	-	0.646667	0.0966667	-2.74193	2.18333	0.35	-2.64111	1.2	0.15	-3
LOC106352671	PREDICTED: NAC domain-containing protein 92-like [Brassica rapa]	-	-	GO:0044424//intracellular part;GO:0044464//cell part;GO:0005623//cell;GO:0005622//intracellular;GO:0043227//membrane-bounded organelle;GO:0043231//intracellular membrane-bounded organelle;GO:0043226//organelle;GO:0043229//intracellular organelle	GO:0005488//binding;GO:0046983//protein dimerization activity;GO:0001071//nucleic acid binding transcription factor activity;GO:0005515//protein binding	GO:1901700//response to oxygen-containing compound;GO:0009755//hormone-mediated signaling pathway;GO:0007154//cell communication;GO:0060255//regulation of macromolecule metabolic process;GO:0009059//macromolecule biosynthetic process;GO:0007165//signal transduction;GO:0042221//response to chemical;GO:0043170//macromolecule metabolic process;GO:0006970//response to osmotic stress;GO:0000160//phosp…	0.34	3.01667	3.14935	0.001	4.59333	12.1653	0.153333	1.29333	3.07635
LOC106352684	PREDICTED: homeobox-leucine zipper protein HAT5-like isoform X1 [Brassica napus]	-	-	-	-	-	0.843333	6.86667	3.02544	0.713333	8.32333	3.54451	0.913333	9.74667	3.4157
LOC106352699	PREDICTED: glucose-6-phosphate 1-dehydrogenase, cytoplasmic isoform 2-like [Brassica napus]	ko01200//Carbon metabolism;ko00480//Glutathione metabolism;ko00030//Pentose phosphate pathway	K00036	GO:0005623//cell;GO:0044444//cytoplasmic part;GO:0005737//cytoplasm;GO:0044424//intracellular part;GO:0005622//intracellular;GO:0044464//cell part	GO:0036094//small molecule binding;GO:0005488//binding;GO:0003824//catalytic activity;GO:0000166//nucleotide binding;GO:0016616//oxidoreductase activity, acting on the CH-OH group of donors, NAD or NADP as acceptor;GO:0016614//oxidoreductase activity, act	GO:0051186//cofactor metabolic process;GO:0009117//nucleotide metabolic process;GO:0005996//monosaccharide metabolic process;GO:0044723//single-organism carbohydrate metabolic process;GO:0019318//hexose metabolic process;GO:1901360//organic cyclic compound metabolic process;GO:1901564//organonitrogen compound metabolic process;GO:0019637//organophosphate metabolic process;GO:0044238//primary meta…	3.39	34.0033	3.32632	2.65667	13.5933	2.35521	3.84	40.2633	3.39029
LOC106352706	PREDICTED: uncharacterized protein LOC103850201 [Brassica rapa]	-	-	-	-	-	3.38	0.506667	-2.73791	3.91667	0.87	-2.17054	3.83	0.42	-3.18888
LOC106352710	BnaA07g15280D [Brassica napus]	-	-	-	-	-	0.69	14.1833	4.36146	0.373333	19.95	5.73978	0.32	14.94	5.54496
LOC106352720	BnaA06g20390D [Brassica napus]	-	-	GO:0043227//membrane-bounded organelle;GO:0005623//cell;GO:0016020//membrane;GO:0044424//intracellular part;GO:0044464//cell part;GO:0043231//intracellular membrane-bounded organelle;GO:0043226//organelle;GO:0043229//intracellular organelle;GO:0005622//in	GO:0043169//cation binding;GO:0005488//binding;GO:0043167//ion binding	-	1.07667	0.136667	-2.97784	1.01667	0.166667	-2.60881	1.20667	0.153333	-2.97628
LOC106352778	BnaC03g23100D [Brassica napus]	-	-	-	-	-	0.001	0.25	7.96578	0.001	1.02	9.99435	0.0133333	1.62	6.92481
LOC106352792	PREDICTED: uncharacterized protein LOC106352792 [Brassica napus]	-	-	GO:0043227//membrane-bounded organelle;GO:0043229//intracellular organelle;GO:0043231//intracellular membrane-bounded organelle;GO:0005622//intracellular;GO:0044464//cell part;GO:0043226//organelle;GO:0044424//intracellular part;GO:0005623//cell	-	-	1.96667	0.15	-3.71272	1.03	0.0933333	-3.46411	3.4	0.27	-3.6545
LOC106352798	PREDICTED: hydrophobic protein RCI2B [Brassica rapa]	-	-	GO:0044425//membrane part;GO:0016020//membrane;GO:0031224//intrinsic component of membrane	-	GO:0032787//monocarboxylic acid metabolic process;GO:0044710//single-organism metabolic process;GO:0006950//response to stress;GO:0071704//organic substance metabolic process;GO:0006090//pyruvate metabolic process;GO:0009628//response to abiotic stimulus;GO:0044281//small molecule metabolic process;GO:0043436//oxoacid metabolic process;GO:0010038//response to metal ion;GO:0051179//localization;GO…	22.6933	182.717	3.00927	5.84	210.717	5.17319	1.58333	154.14	6.60513
LOC106352816	PREDICTED: DEAD-box ATP-dependent RNA helicase 9-like [Brassica napus]	-	-	-	-	-	1.13667	71.66	5.97829	2.35	48.79	4.37585	2.54667	40.8333	4.00307
LOC106352817	PREDICTED: ubiquinol oxidase 1a, mitochondrial-like isoform X1 [Brassica napus]	-	-	GO:0044446//intracellular organelle part;GO:0043227//membrane-bounded organelle;GO:0043226//organelle;GO:0031967//organelle envelope;GO:0044425//membrane part;GO:0043231//intracellular membrane-bounded organelle;GO:0031224//intrinsic component of membrane	GO:0043169//cation binding;GO:0003824//catalytic activity;GO:0016491//oxidoreductase activity;GO:0016682//oxidoreductase activity, acting on diphenols and related substances as donors, oxygen as acceptor;GO:0005488//binding;GO:0043167//ion binding;GO:0016	GO:0015980//energy derivation by oxidation of organic compounds;GO:0050896//response to stimulus;GO:0044700//single organism signaling;GO:0007154//cell communication;GO:0009987//cellular process;GO:0050789//regulation of biological process;GO:0050794//regulation of cellular process;GO:0006950//response to stress;GO:0051716//cellular response to stimulus;GO:0008152//metabolic process;GO:0044710//s…	11.3833	78.28	2.78172	5.46667	107.87	4.30249	14.99	83.78	2.48261
LOC106352822	PREDICTED: phosphatidylinositol/phosphatidylcholine transfer protein SFH4-like isoform X1 [Brassica napus]	-	-	GO:0043227//membrane-bounded organelle;GO:0005623//cell;GO:0044424//intracellular part;GO:0044464//cell part;GO:0005622//intracellular;GO:0043226//organelle;GO:0043231//intracellular membrane-bounded organelle;GO:0043229//intracellular organelle	-	-	0.263333	2.48333	3.23732	0.186667	2.50333	3.74531	0.96	5.15667	2.42533
LOC106352835	BnaA07g37650D [Brassica napus]	-	-	-	-	-	0.833333	0.0866667	-3.26534	1.6	0.0966667	-4.04891	1.99667	0.03	-6.05649
LOC106352896	PREDICTED: UDP-glycosyltransferase 76F1-like [Brassica napus]	-	-	-	GO:0016740//transferase activity;GO:0003824//catalytic activity;GO:0016757//transferase activity, transferring glycosyl groups	-	63.8667	5.18333	-3.62311	30.1667	3.96	-2.92938	52.71	1.44333	-5.1906
LOC106352900	Alpha/beta hydrolase related protein [Arabidopsis thaliana]	-	-	-	GO:0003824//catalytic activity	-	0.726667	10.54	3.85844	0.593333	6.26	3.39925	1.56667	10.3933	2.72989
LOC106352901	PREDICTED: protein yippee-like At3g55890 [Brassica rapa]	-	-	GO:0043227//membrane-bounded organelle;GO:0044424//intracellular part;GO:0005623//cell;GO:0043231//intracellular membrane-bounded organelle;GO:0005622//intracellular;GO:0043226//organelle;GO:0043229//intracellular organelle;GO:0044464//cell part	-	GO:0008152//metabolic process;GO:0044237//cellular metabolic process;GO:0044255//cellular lipid metabolic process;GO:0044281//small molecule metabolic process;GO:0044712//single-organism catabolic process;GO:0032787//monocarboxylic acid metabolic process;GO:0071704//organic substance metabolic process;GO:1901575//organic substance catabolic process;GO:0006082//organic acid metabolic process;GO:00…	0.11	1.43667	3.70715	0.001	1.08667	10.0857	0.183333	2.05333	3.48543
LOC106352927	PREDICTED: heptahelical transmembrane protein 2-like isoform X1 [Brassica napus]	-	-	-	-	-	0.366667	4.3	3.5518	0.74	31.9033	5.43004	0.196667	5.92	4.91177
LOC106352930	BnaA03g51070D [Brassica napus]	-	-	GO:0043229//intracellular organelle;GO:0005622//intracellular;GO:0044464//cell part;GO:0043227//membrane-bounded organelle;GO:0005623//cell;GO:0043231//intracellular membrane-bounded organelle;GO:0043226//organelle;GO:0044424//intracellular part	-	-	0.213333	4.28333	4.32755	0.506667	8.38667	4.04899	0.0966667	4.83	5.64286
LOC106352945	PREDICTED: huntingtin-interacting protein K-like [Brassica rapa]	-	-	GO:0044424//intracellular part;GO:0005623//cell;GO:0043231//intracellular membrane-bounded organelle;GO:0043227//membrane-bounded organelle;GO:0043229//intracellular organelle;GO:0005622//intracellular;GO:0043226//organelle;GO:0044444//cytoplasmic part;GO	-	-	4.80333	0.77	-2.64111	4.46333	0.72	-2.63205	6.81667	1.32333	-2.36489
LOC106352956	PREDICTED: ubiquinol oxidase 3, mitochondrial-like [Brassica napus]	-	-	GO:0044464//cell part;GO:0043227//membrane-bounded organelle;GO:0043229//intracellular organelle;GO:0031975//envelope;GO:0031967//organelle envelope;GO:0016020//membrane;GO:0043226//organelle;GO:0044422//organelle part;GO:0044446//intracellular organelle	GO:0003824//catalytic activity;GO:0016679//oxidoreductase activity, acting on diphenols and related substances as donors;GO:0016682//oxidoreductase activity, acting on diphenols and related substances as donors, oxygen as acceptor;GO:0005488//binding;GO:0	GO:0050896//response to stimulus;GO:0044763//single-organism cellular process;GO:0071310//cellular response to organic substance;GO:0070887//cellular response to chemical stimulus;GO:0023052//signaling;GO:0044700//single organism signaling;GO:0009755//hormone-mediated signaling pathway;GO:0044699//single-organism process;GO:0042221//response to chemical;GO:0051716//cellular response to stimulus;G…	1.81333	8.71	2.26403	0.26	8.82667	5.08529	0.396667	8.63333	4.44392
LOC106353007	BnaC03g36470D [Brassica napus]	-	-	GO:0043229//intracellular organelle;GO:0005622//intracellular;GO:0044424//intracellular part;GO:0043226//organelle;GO:0016020//membrane;GO:0043231//intracellular membrane-bounded organelle;GO:0044464//cell part;GO:0043227//membrane-bounded organelle;GO:00	-	GO:0044085//cellular component biogenesis;GO:0008152//metabolic process;GO:0071840//cellular component organization or biogenesis;GO:0043170//macromolecule metabolic process;GO:0005975//carbohydrate metabolic process;GO:0071704//organic substance metabolic process;GO:0071554//cell wall organization or biogenesis;GO:0044042//glucan metabolic process;GO:0042546//cell wall biogenesis;GO:0044262//cel…	1.35	0.11	-3.61738	1.23667	0.136667	-3.17772	1.63667	0.36	-2.18469
LOC106353018	PREDICTED: serine carboxypeptidase-like 49 [Brassica napus]	-	-	GO:0043231//intracellular membrane-bounded organelle;GO:0043226//organelle;GO:0044444//cytoplasmic part;GO:0044464//cell part;GO:0005622//intracellular;GO:0043229//intracellular organelle;GO:0005737//cytoplasm;GO:0043227//membrane-bounded organelle;GO:004	GO:0008238//exopeptidase activity;GO:0003824//catalytic activity;GO:0016787//hydrolase activity;GO:0004180//carboxypeptidase activity;GO:0070011//peptidase activity, acting on L-amino acid peptides;GO:0008233//peptidase activity	GO:0071704//organic substance metabolic process;GO:0044238//primary metabolic process;GO:0019538//protein metabolic process;GO:0008152//metabolic process;GO:0043170//macromolecule metabolic process	1.94	30.05	3.95324	0.973333	20.7967	4.41727	1.68667	13.2533	2.97411
LOC106353057	PREDICTED: lipid droplet-associated hydrolase-like [Brassica napus]	-	-	GO:0043229//intracellular organelle;GO:0044464//cell part;GO:0043227//membrane-bounded organelle;GO:0043226//organelle;GO:0043231//intracellular membrane-bounded organelle;GO:0005622//intracellular;GO:0005623//cell;GO:0044424//intracellular part	-	GO:1901576//organic substance biosynthetic process;GO:0044237//cellular metabolic process;GO:0006139//nucleobase-containing compound metabolic process;GO:0006520//cellular amino acid metabolic process;GO:0000097//sulfur amino acid biosynthetic process;GO:0071704//organic substance metabolic process;GO:0044699//single-organism process;GO:0044710//single-organism metabolic process;GO:0044272//sulfu…	6.8	1.34	-2.3433	6.62667	1.24667	-2.41021	6.27	1.31667	-2.25158
LOC106353076	BnaA03g32130D [Brassica napus]	-	-	-	-	-	1.08	0.08	-3.75489	0.846667	0.176667	-2.26076	1.84667	0.15	-3.62189
LOC106353095	PREDICTED: probable mediator of RNA polymerase II transcription subunit 37c [Brassica napus]	ko04141//Protein processing in endoplasmic reticulum;ko03040//Spliceosome;ko04144//Endocytosis	K03283	-	-	-	44.4933	811.623	4.18915	12.9033	383.29	4.89262	18.7967	799.587	5.41071
LOC106353147	PREDICTED: 54S ribosomal protein L51, mitochondrial-like isoform X1 [Brassica napus]	-	-	GO:0044464//cell part;GO:0032991//macromolecular complex;GO:0043227//membrane-bounded organelle;GO:0005623//cell;GO:0030529//intracellular ribonucleoprotein complex;GO:0043229//intracellular organelle;GO:0043226//organelle;GO:0044424//intracellular part;G	-	-	2.28	0.413333	-2.46366	2.93	0.48	-2.60979	3.01333	0.67	-2.16913
LOC106353153	PREDICTED: PTI1-like tyrosine-protein kinase 3 isoform X1 [Brassica napus]	ko04626//Plant-pathogen interaction	K13436	GO:0005623//cell;GO:0005622//intracellular;GO:0043229//intracellular organelle;GO:0016020//membrane;GO:0043231//intracellular membrane-bounded organelle;GO:0043227//membrane-bounded organelle;GO:0044424//intracellular part;GO:0043226//organelle;GO:0044464	GO:0019899//enzyme binding;GO:0005488//binding;GO:0016772//transferase activity, transferring phosphorus-containing groups;GO:0016740//transferase activity;GO:0019900//kinase binding;GO:0003824//catalytic activity;GO:0005515//protein binding	GO:0042221//response to chemical;GO:0010243//response to organonitrogen compound;GO:0010033//response to organic substance;GO:0009719//response to endogenous stimulus;GO:0050896//response to stimulus;GO:1901698//response to nitrogen compound	2.31667	46.8967	4.33936	0.03	4.23333	7.14069	0.0833333	9.01333	6.75702
LOC106353155	PREDICTED: tetrapyrrole-binding protein, chloroplastic-like [Brassica napus]	-	-	-	-	-	70.7367	11.8	-2.58367	14.31	1.38333	-3.3708	11.71	0.99	-3.56417
LOC106353160	PREDICTED: F-box/LRR-repeat protein At3g59210-like isoform X1 [Brassica rapa]	-	-	-	-	-	10.9933	2.11667	-2.37676	4.11333	0.88	-2.22473	5.20667	0.913333	-2.51115
LOC106353163	PREDICTED: F-box/LRR-repeat protein At3g59190-like [Brassica napus]	-	-	-	-	-	1.06	0.0233333	-5.50553	2.42333	0.103333	-4.55162	2.56	0.02	-7
LOC106353239	PREDICTED: glucan endo-1,3-beta-glucosidase, acidic isoform-like [Brassica napus]	-	-	GO:0071944//cell periphery;GO:0005576//extracellular region;GO:0044464//cell part;GO:0030312//external encapsulating structure;GO:0005623//cell	GO:0003824//catalytic activity;GO:0004553//hydrolase activity, hydrolyzing O-glycosyl compounds;GO:0016798//hydrolase activity, acting on glycosyl bonds;GO:0016787//hydrolase activity	GO:0006091//generation of precursor metabolites and energy;GO:0044763//single-organism cellular process;GO:0051707//response to other organism;GO:0051716//cellular response to stimulus;GO:0044238//primary metabolic process;GO:0071702//organic substance transport;GO:0071704//organic substance metabolic process;GO:0050794//regulation of cellular process;GO:0009987//cellular process;GO:0019752//carb…	203.847	6.26333	-5.02441	132.833	3.85667	-5.10612	125.843	5.75	-4.45192
LOC106353244	PREDICTED: protein STRICTOSIDINE SYNTHASE-LIKE 9-like [Brassica napus]	-	-	-	-	-	2.29667	18.4733	3.00783	0.556667	5.75333	3.36951	0.936667	30.4367	5.02213
LOC106353247	PREDICTED: GATA transcription factor 4-like [Brassica rapa]	-	-	GO:0005623//cell;GO:0005622//intracellular;GO:0044464//cell part;GO:0043226//organelle;GO:0043227//membrane-bounded organelle;GO:0043231//intracellular membrane-bounded organelle;GO:0044424//intracellular part;GO:0043229//intracellular organelle	GO:0003676//nucleic acid binding;GO:1901363//heterocyclic compound binding;GO:0003677//DNA binding;GO:0043169//cation binding;GO:0046914//transition metal ion binding;GO:0097159//organic cyclic compound binding;GO:0043167//ion binding;GO:0005488//binding;	GO:0080090//regulation of primary metabolic process;GO:0009889//regulation of biosynthetic process;GO:0031326//regulation of cellular biosynthetic process;GO:0050789//regulation of biological process;GO:0051171//regulation of nitrogen compound metabolic process;GO:2000112//regulation of cellular macromolecule biosynthetic process;GO:0010468//regulation of gene expression;GO:0019222//regulation of…	6.49333	0.25	-4.69896	4.83667	1.06667	-2.1809	12.2933	0.526667	-4.54484
LOC106353273	PREDICTED: reticulon-like protein B6 [Brassica napus]	-	-	-	-	-	5.62	41.3433	2.87901	6.68333	34.5467	2.36991	5	40.57	3.02041
LOC106353301	PREDICTED: serine/threonine-protein kinase atg1-like [Brassica napus]	ko04140//Regulation of autophagy	K08269	GO:0043226//organelle;GO:0044464//cell part;GO:0005622//intracellular;GO:0005623//cell;GO:0044424//intracellular part;GO:0043231//intracellular membrane-bounded organelle;GO:0043229//intracellular organelle;GO:0043227//membrane-bounded organelle	GO:0097159//organic cyclic compound binding;GO:0032550//purine ribonucleoside binding;GO:0001882//nucleoside binding;GO:0016740//transferase activity;GO:0003824//catalytic activity;GO:0097367//carbohydrate derivative binding;GO:0001883//purine nucleoside	-	5.13667	74.27	3.85388	5.66	50.59	3.15998	5.93333	31.0333	2.3869
LOC106353305	PREDICTED: probable polygalacturonase [Brassica napus]	-	-	GO:0005623//cell;GO:0043229//intracellular organelle;GO:0043231//intracellular membrane-bounded organelle;GO:0044464//cell part;GO:0043226//organelle;GO:0043227//membrane-bounded organelle;GO:0044424//intracellular part;GO:0005622//intracellular	GO:0004553//hydrolase activity, hydrolyzing O-glycosyl compounds;GO:0016798//hydrolase activity, acting on glycosyl bonds;GO:0016787//hydrolase activity;GO:0003824//catalytic activity	GO:0044238//primary metabolic process;GO:0071840//cellular component organization or biogenesis;GO:0009987//cellular process;GO:0045229//external encapsulating structure organization;GO:0016043//cellular component organization;GO:0008152//metabolic process	3.14	0.166667	-4.23573	4.23	0.246667	-4.10002	3.34	0.173333	-4.26823
LOC106353317	BnaA07g19350D [Brassica napus]	-	-	GO:0043227//membrane-bounded organelle;GO:0043231//intracellular membrane-bounded organelle;GO:0005623//cell;GO:0044464//cell part;GO:0044424//intracellular part;GO:0043226//organelle;GO:0005622//intracellular;GO:0043229//intracellular organelle	-	-	15.4833	1.5	-3.36768	13.7567	1.68	-3.0336	22.6933	0.88	-4.68862
LOC106353370	PREDICTED: sodium-coupled neutral amino acid transporter 4-like [Brassica napus]	-	-	GO:0031224//intrinsic component of membrane;GO:0044425//membrane part;GO:0016020//membrane	-	GO:0015849//organic acid transport;GO:0006820//anion transport;GO:0044765//single-organism transport;GO:1902578//single-organism localization;GO:0015711//organic anion transport;GO:0006811//ion transport;GO:0044699//single-organism process;GO:0071702//organic substance transport;GO:0006810//transport;GO:0046942//carboxylic acid transport;GO:0051179//localization;GO:0051234//establishment of local…	0.0866667	1.03333	3.57568	0.82	4.96667	2.59858	0.55	3.09667	2.49321
LOC106353373	BnaA07g19960D [Brassica napus]	-	-	-	-	-	0.396667	1.87667	2.24217	0.81	5.37333	2.72982	1.03	7.92667	2.94407
LOC106353411	PREDICTED: metacaspase-7-like [Brassica napus]	-	-	-	-	-	0.276667	1.88333	2.76707	0.0733333	1.77667	4.59856	0.136667	2.18667	4
LOC106353425	PREDICTED: inositol-3-phosphate synthase-like [Brassica napus]	ko00562//Inositol phosphate metabolism	K01858	-	-	-	12.5167	222.583	4.15242	7.75	116.8	3.9137	13.05	276.307	4.40415
LOC106353441	PREDICTED: serine/threonine-protein kinase SRK2C [Brassica rapa]	ko04075//Plant hormone signal transduction	K14498	-	-	-	2.22	19.65	3.1459	2.94333	13.3633	2.18276	2.72	21.8433	3.00551
LOC106353453	BnaC06g20980D [Brassica napus]	-	-	-	-	-	1.28	0.17	-2.91254	1.68667	0.356667	-2.24153	2.4	0.106667	-4.49185
LOC106353454	PREDICTED: squalene synthase [Brassica napus]	ko00100//Steroid biosynthesis;ko00909//Sesquiterpenoid and triterpenoid biosynthesis	K00801	-	-	-	0.7	39.63	5.82309	0.506667	20.8933	5.36586	0.883333	62.5033	6.14483
LOC106353458	PREDICTED: alkane hydroxylase MAH1-like [Brassica napus]	ko00073//Cutin, suberine and wax biosynthesis	K15405	GO:0043227//membrane-bounded organelle;GO:0031090//organelle membrane;GO:0043226//organelle;GO:0043229//intracellular organelle;GO:0016020//membrane;GO:0044464//cell part;GO:0044422//organelle part;GO:0044424//intracellular part;GO:0005622//intracellular;	GO:0016705//oxidoreductase activity, acting on paired donors, with incorporation or reduction of molecular oxygen;GO:0005488//binding;GO:0003824//catalytic activity;GO:0016491//oxidoreductase activity;GO:0046906//tetrapyrrole binding;GO:0004497//monooxyge	GO:0044699//single-organism process;GO:0044710//single-organism metabolic process;GO:0008152//metabolic process;GO:0009058//biosynthetic process	113.78	2.84333	-5.32252	99.3167	3.29333	-4.91442	64.1333	14.7267	-2.12264
LOC106353470	PREDICTED: nitrate reductase [NADH], clone PBNBR1412-like [Brassica napus]	ko00910//Nitrogen metabolism	K10534	-	-	-	2.35667	17.9433	2.92863	5.59	78.6633	3.81477	5.87333	24.2767	2.04732
LOC106353482	BnaA07g20980D [Brassica napus]	-	-	-	-	-	2.50333	0.28	-3.16035	3.10667	0.746667	-2.05683	3.69667	0.2	-4.20815
LOC106353498	PREDICTED: trihelix transcription factor GT-2-like [Brassica napus]	-	-	GO:0043229//intracellular organelle;GO:0043226//organelle;GO:0005622//intracellular;GO:0005623//cell;GO:0044424//intracellular part;GO:0043227//membrane-bounded organelle;GO:0044464//cell part;GO:0043231//intracellular membrane-bounded organelle	GO:0097159//organic cyclic compound binding;GO:0000975//regulatory region DNA binding;GO:1901363//heterocyclic compound binding;GO:0005488//binding;GO:0001071//nucleic acid binding transcription factor activity;GO:0003677//DNA binding;GO:0003676//nucleic	GO:0050789//regulation of biological process;GO:0010468//regulation of gene expression;GO:0065007//biological regulation;GO:0060255//regulation of macromolecule metabolic process;GO:0019222//regulation of metabolic process	57.04	7.49333	-2.92829	40.8833	6.35333	-2.68593	49.23	3.69	-3.73785
LOC106353505	PREDICTED: protein PIN-LIKES 3-like [Brassica rapa]	-	-	-	-	-	9.79	1.05333	-3.21635	11.4133	1.76	-2.69707	12.75	0.893333	-3.83515
LOC106353518	PREDICTED: transcription factor [Arabidopsis thaliana]	-	-	-	-	-	4.67667	0.343333	-3.7678	2.67333	0.56	-2.25514	3.81333	0.27	-3.82002
LOC106353550	PREDICTED: dehydrin ERD14-like [Brassica rapa]	-	-	-	-	-	5.91333	28.89	2.28853	2.13	38.57	4.17855	3.83333	66.0267	4.10638
LOC106353618	PREDICTED: protein HOTHEAD [Brassica napus]	ko00073//Cutin, suberine and wax biosynthesis	K15403	-	GO:0005488//binding;GO:0016830//carbon-carbon lyase activity;GO:0016829//lyase activity;GO:0016614//oxidoreductase activity, acting on CH-OH group of donors;GO:0016491//oxidoreductase activity;GO:0016832//aldehyde-lyase activity;GO:1901265//nucleoside pho	GO:0044699//single-organism process;GO:0007154//cell communication;GO:0048229//gametophyte development;GO:0006631//fatty acid metabolic process;GO:0006082//organic acid metabolic process;GO:0055114//oxidation-reduction process;GO:0071704//organic substance metabolic process;GO:0032787//monocarboxylic acid metabolic process;GO:0044255//cellular lipid metabolic process;GO:0044707//single-multicellu…	1.12667	0.193333	-2.5429	2.52333	0.14	-4.17183	1.05667	0.203333	-2.3776
LOC106353622	PREDICTED: leucine-rich repeat receptor-like protein kinase PEPR1 [Brassica napus]	-	-	GO:0030054//cell junction;GO:0031224//intrinsic component of membrane;GO:0044425//membrane part;GO:0005911//cell-cell junction;GO:0016020//membrane	GO:0060089//molecular transducer activity;GO:0036094//small molecule binding;GO:0001883//purine nucleoside binding;GO:0004872//receptor activity;GO:0001882//nucleoside binding;GO:0005488//binding;GO:0016740//transferase activity;GO:0097159//organic cyclic	GO:0023052//signaling;GO:0051716//cellular response to stimulus;GO:0009725//response to hormone;GO:0001101//response to acid chemical;GO:0050789//regulation of biological process;GO:0042221//response to chemical;GO:0044238//primary metabolic process;GO:0065007//biological regulation;GO:0044267//cellular protein metabolic process;GO:0071310//cellular response to organic substance;GO:0006952//defen…	1.67	44.6467	4.74063	1.40333	71.9867	5.6808	0.996667	40.8067	5.35555
LOC106353680	PREDICTED: reticulon-like protein B12 [Brassica napus]	-	-	-	-	-	2.73	0.503333	-2.43931	1.95333	0.403333	-2.27589	1.97	0.273333	-2.84946
LOC106353701	PREDICTED: mitogen-activated protein kinase kinase 9-like [Brassica napus]	-	-	GO:0005623//cell;GO:0043229//intracellular organelle;GO:0005622//intracellular;GO:0044464//cell part;GO:0043226//organelle;GO:0043227//membrane-bounded organelle;GO:0043231//intracellular membrane-bounded organelle;GO:0044424//intracellular part	GO:0001883//purine nucleoside binding;GO:0016773//phosphotransferase activity, alcohol group as acceptor;GO:0003824//catalytic activity;GO:1901363//heterocyclic compound binding;GO:0032550//purine ribonucleoside binding;GO:0001882//nucleoside binding;GO:0	GO:0048856//anatomical structure development;GO:0009403//toxin biosynthetic process;GO:0006520//cellular amino acid metabolic process;GO:0006355//regulation of transcription, DNA-templated;GO:0050789//regulation of biological process;GO:0006586//indolalkylamine metabolic process;GO:0043207//response to external biotic stimulus;GO:0048513//animal organ development;GO:0048731//system development;GO…	7.26667	0.001	-12.8271	0.001	6.61667	12.6919	3.67	0.001	-11.8416
LOC106353702	PREDICTED: monoglyceride lipase-like [Brassica napus]	-	-	-	GO:0003824//catalytic activity	GO:0042221//response to chemical;GO:0006950//response to stress;GO:0006970//response to osmotic stress;GO:0050896//response to stimulus;GO:0009628//response to abiotic stimulus;GO:0006972//hyperosmotic response;GO:0001101//response to acid chemical	23.96	122.733	2.35683	21.5833	102.687	2.25026	14.0467	81.97	2.54487
LOC106353734	PREDICTED: receptor-like protein 12 [Brassica rapa]	-	-	-	-	-	1.23667	0.233333	-2.40599	0.883333	0.176667	-2.32193	2.24667	0.23	-3.28808
LOC106353752	PREDICTED: somatic embryogenesis receptor kinase 1-like isoform X1 [Brassica napus]	-	-	GO:0032991//macromolecular complex;GO:0016020//membrane	GO:0016773//phosphotransferase activity, alcohol group as acceptor;GO:0005488//binding;GO:0003824//catalytic activity;GO:0005515//protein binding;GO:0016301//kinase activity;GO:0005102//receptor binding;GO:0004672//protein kinase activity;GO:0016740//tran	GO:0023052//signaling;GO:0044238//primary metabolic process;GO:0071407//cellular response to organic cyclic compound;GO:0007165//signal transduction;GO:0044260//cellular macromolecule metabolic process;GO:0044267//cellular protein metabolic process;GO:0071495//cellular response to endogenous stimulus;GO:0071383//cellular response to steroid hormone stimulus;GO:0071310//cellular response to organi…	0.323333	0.04	-3.01495	0.61	0.126667	-2.26777	0.453333	0.103333	-2.13327
LOC106353759	PREDICTED: protein NRT1/ PTR FAMILY 5.11-like [Brassica napus]	-	-	-	-	-	0.001	0.196667	7.61961	0.04	0.366667	3.1964	0.001	1.06667	10.0589
LOC106353760	PREDICTED: protein NRT1/ PTR FAMILY 5.11-like [Brassica napus]	-	-	-	-	-	0.13	1.13	3.11974	0.08	3.64	5.50779	0.07	1.23667	4.14296
LOC106353773	PREDICTED: germin-like protein 1 [Brassica napus]	-	-	GO:0005576//extracellular region;GO:0005622//intracellular;GO:0044464//cell part;GO:0044424//intracellular part;GO:0005623//cell	GO:0046872//metal ion binding;GO:0016491//oxidoreductase activity;GO:0016614//oxidoreductase activity, acting on CH-OH group of donors;GO:0046914//transition metal ion binding;GO:0003824//catalytic activity;GO:0016616//oxidoreductase activity, acting on t	GO:0007275//multicellular organism development;GO:0042350//GDP-L-fucose biosynthetic process;GO:0044283//small molecule biosynthetic process;GO:0009987//cellular process;GO:0006811//ion transport;GO:0005996//monosaccharide metabolic process;GO:0009226//nucleotide-sugar biosynthetic process;GO:0006766//vitamin metabolic process;GO:0008152//metabolic process;GO:0065008//regulation of biological qua…	68.0233	2.33	-4.86763	407.777	68.2833	-2.57817	27.2267	2.33333	-3.54456
LOC106353790	BnaA07g23870D [Brassica napus]	-	-	-	-	-	1.24333	0.146667	-3.0836	2.06333	0.216667	-3.25143	0.626667	0.0666667	-3.23266
LOC106353800	PREDICTED: protein TIFY 7-like [Brassica napus]	ko04075//Plant hormone signal transduction	K13464	-	-	-	0.436667	5.01333	3.52117	4.31333	27.32	2.66308	3.57333	130.807	5.19402
LOC106353803	At1g70780/F5A18_4 [Arabidopsis thaliana]	-	-	-	-	-	5.62667	78.7933	3.80772	4.91333	73.96	3.91197	2.91667	26.6333	3.19084
LOC106353804	PREDICTED: auxin efflux carrier component 3-like [Brassica napus]	-	-	GO:0044422//organelle part;GO:0043227//membrane-bounded organelle;GO:0031090//organelle membrane;GO:0071944//cell periphery;GO:0044425//membrane part;GO:0005886//plasma membrane;GO:0005623//cell;GO:0043226//organelle;GO:0044464//cell part;GO:0044459//plas	GO:0008324//cation transmembrane transporter activity;GO:0022804//active transmembrane transporter activity;GO:0022891//substrate-specific transmembrane transporter activity;GO:0015293//symporter activity;GO:0022892//substrate-specific transporter activit	GO:0010073//meristem maintenance;GO:0006812//cation transport;GO:2000026//regulation of multicellular organismal development;GO:0009653//anatomical structure morphogenesis;GO:1902578//single-organism localization;GO:0030154//cell differentiation;GO:0006810//transport;GO:0090558//plant epidermis development;GO:0040007//growth;GO:0048583//regulation of response to stimulus;GO:0044765//single-organi…	47.83	7.61	-2.65195	35.4133	6.5	-2.44578	49.1167	3.84	-3.67703
LOC106353813	PREDICTED: protein CHUP1, chloroplastic-like [Brassica napus]	-	-	GO:0005737//cytoplasm;GO:0043229//intracellular organelle;GO:0044424//intracellular part;GO:0043226//organelle;GO:0043227//membrane-bounded organelle;GO:0009536//plastid;GO:0044444//cytoplasmic part;GO:0005622//intracellular;GO:0043231//intracellular memb	-	-	3.11333	0.326667	-3.25257	1.6	0.213333	-2.90689	1.99	0.233333	-3.0923
LOC106353814	PREDICTED: G-protein coupled receptor 1 [Brassica napus]	-	-	GO:0016021//integral component of membrane;GO:0043231//intracellular membrane-bounded organelle;GO:0005887//integral component of plasma membrane;GO:0044464//cell part;GO:0043229//intracellular organelle;GO:0005622//intracellular;GO:0016020//membrane;GO:0	GO:0038023//signaling receptor activity;GO:0060089//molecular transducer activity;GO:0005488//binding;GO:0004888//transmembrane signaling receptor activity;GO:0004872//receptor activity;GO:0099600//transmembrane receptor activity;GO:0004871//signal transd	GO:0071310//cellular response to organic substance;GO:0048609//multicellular organismal reproductive process;GO:1902930//regulation of alcohol biosynthetic process;GO:0009725//response to hormone;GO:0032502//developmental process;GO:0014070//response to organic cyclic compound;GO:0031323//regulation of cellular metabolic process;GO:0009637//response to blue light;GO:0022611//dormancy process;GO:0…	6.91	1.09	-2.66436	3.35333	0.786667	-2.09177	4.02333	0.773333	-2.37923
LOC106353818	PREDICTED: CBL-interacting serine/threonine-protein kinase 17-like isoform X1 [Brassica oleracea var. oleracea] [Brassica oleracea]	ko04140//Regulation of autophagy	K07198	-	-	-	0.316667	0.001	-8.30682	0.23	0.01	-4.52356	1.43	0.09	-3.98995
LOC106353819	PREDICTED: probable serine/threonine-protein kinase At1g18390 [Brassica napus]	-	-	-	-	-	0.72	0.0566667	-3.66742	0.853333	0.02	-5.41504	1.28333	0.123333	-3.37926
LOC106353821	PREDICTED: protein NRT1/ PTR FAMILY 2.13-like [Brassica napus]	-	-	-	-	-	0.92	0.0766667	-3.58496	0.726667	0.116667	-2.6389	2.18333	0.31	-2.81619
LOC106353831	PREDICTED: protein argonaute 7-like [Brassica napus]	-	-	GO:0005622//intracellular;GO:0005623//cell;GO:0032991//macromolecular complex;GO:0044424//intracellular part;GO:0044464//cell part	-	GO:0050896//response to stimulus;GO:0006807//nitrogen compound metabolic process;GO:0006950//response to stress;GO:0051716//cellular response to stimulus;GO:0043170//macromolecule metabolic process;GO:0071359//cellular response to dsRNA;GO:0040029//regulation of gene expression, epigenetic;GO:0090304//nucleic acid metabolic process;GO:0065007//biological regulation;GO:0042221//response to chemica…	2.02667	0.133333	-3.926	2.04667	0.496667	-2.04293	3.31333	0.23	-3.84858
LOC106353843	PREDICTED: probable carboxylesterase 6 [Brassica napus]	-	-	-	GO:0016787//hydrolase activity;GO:0016788//hydrolase activity, acting on ester bonds;GO:0003824//catalytic activity	GO:0044237//cellular metabolic process;GO:0044710//single-organism metabolic process;GO:0019748//secondary metabolic process;GO:0044763//single-organism cellular process;GO:0008152//metabolic process;GO:0009987//cellular process;GO:0044699//single-organism process;GO:0009719//response to endogenous stimulus;GO:0010033//response to organic substance;GO:0014070//response to organic cyclic compound;…	1.08667	6.61	2.60474	0.406667	6.37333	3.97013	0.4	6.46	4.01346
LOC106353846	BnaA07g24540D [Brassica napus]	-	-	-	-	-	7.06333	0.413333	-4.09497	3.76333	0.88	-2.09644	7.82667	0.146667	-5.73779
LOC106353852	PREDICTED: zinc finger protein CONSTANS-LIKE 6-like [Brassica rapa]	-	-	-	-	-	136.453	1.28	-6.73612	119.29	7.22333	-4.04566	206.993	1.47	-7.13762
LOC106353874	BnaC06g26140D [Brassica napus]	-	-	-	-	-	1.42333	0.196667	-2.85545	1.96667	0.363333	-2.43639	2.54667	0.286667	-3.15116
LOC106353884	BnaA07g25870D [Brassica napus]	-	-	-	-	-	1.16333	6.64667	2.51437	1.63	16.72	3.35863	1.33	12.55	3.23819
LOC106353897	PREDICTED: probable inactive leucine-rich repeat receptor-like protein kinase At1g66830 [Brassica napus]	-	-	GO:0016020//membrane	GO:0016301//kinase activity;GO:0004672//protein kinase activity;GO:0001883//purine nucleoside binding;GO:0097159//organic cyclic compound binding;GO:0032550//purine ribonucleoside binding;GO:0097367//carbohydrate derivative binding;GO:0003824//catalytic a	GO:0043412//macromolecule modification;GO:0009987//cellular process;GO:0050896//response to stimulus;GO:0007165//signal transduction;GO:0044237//cellular metabolic process;GO:0006464//cellular protein modification process;GO:0023052//signaling;GO:0036211//protein modification process;GO:0044699//single-organism process;GO:0007154//cell communication;GO:0044700//single organism signaling;GO:005078…	0.0633333	0.686667	3.43857	0.186667	3.02667	4.01919	0.08	0.936667	3.54946
LOC106353951	PREDICTED: glutathione S-transferase U11 [Brassica rapa]	ko00480//Glutathione metabolism	K00799	GO:0005737//cytoplasm;GO:0044424//intracellular part;GO:0044464//cell part;GO:0044444//cytoplasmic part;GO:0005623//cell;GO:0005622//intracellular	GO:0016765//transferase activity, transferring alkyl or aryl (other than methyl) groups;GO:0016740//transferase activity;GO:0003824//catalytic activity	GO:0065003//macromolecular complex assembly;GO:0044260//cellular macromolecule metabolic process;GO:0008152//metabolic process;GO:0044712//single-organism catabolic process;GO:0051716//cellular response to stimulus;GO:1901137//carbohydrate derivative biosynthetic process;GO:0022607//cellular component assembly;GO:0019538//protein metabolic process;GO:0044282//small molecule catabolic process;GO:0…	6.51667	103.463	3.98884	1.99667	116.497	5.86655	0.376667	73.49	7.60812
LOC106353957	PREDICTED: ER membrane protein complex subunit 7 homolog [Brassica napus]	-	-	-	-	-	2.32333	0.523333	-2.15039	1.63667	0.34	-2.26715	2.12333	0.453333	-2.22769
LOC106353984	BnaA07g38580D [Brassica napus]	-	-	GO:0044464//cell part;GO:0043231//intracellular membrane-bounded organelle;GO:0044424//intracellular part;GO:0043227//membrane-bounded organelle;GO:0043226//organelle;GO:0005623//cell;GO:0005622//intracellular;GO:0043229//intracellular organelle	-	-	1.48667	6.14667	2.04772	0.703333	17.3867	4.62763	1.45667	6.31667	2.11649
LOC106354014	PREDICTED: probable xyloglucan galactosyltransferase GT17 [Brassica rapa]	-	-	GO:0016020//membrane	GO:0003824//catalytic activity	-	0.196667	1.57333	3	0.22	1.81333	3.04307	0.116667	1.55667	3.738
LOC106354017	PREDICTED: ethylene-responsive transcription factor ERF118-like [Brassica napus]	-	-	-	-	-	3.63333	0.66	-2.46076	3.67	0.646667	-2.50469	4.15333	0.78	-2.41272
LOC106354021	PREDICTED: protein NRT1/ PTR FAMILY 3.1-like [Brassica napus]	-	-	-	-	-	31.8833	2.45	-3.70195	26.8967	6.71	-2.00304	30.5433	3.32667	-3.19871
LOC106354022	PREDICTED: ACD11 homolog protein-like [Brassica rapa]	-	-	-	-	-	1.28	20.2	3.98014	0.07	61.7567	9.78502	0.246667	24.75	6.64872
LOC106354026	PREDICTED: protein PLANT CADMIUM RESISTANCE 11 [Brassica rapa]	-	-	GO:0031224//intrinsic component of membrane;GO:0044425//membrane part;GO:0016020//membrane	-	GO:0003006//developmental process involved in reproduction;GO:0032502//developmental process;GO:0000003//reproduction;GO:0022414//reproductive process	0.001	0.503333	8.97537	0.001	0.83	9.69697	0.001	0.64	9.32193
LOC106354028	PREDICTED: probable carboxylesterase 6 [Brassica napus]	-	-	-	GO:0003824//catalytic activity;GO:0016788//hydrolase activity, acting on ester bonds;GO:0016787//hydrolase activity	GO:0042221//response to chemical;GO:0010243//response to organonitrogen compound;GO:0010033//response to organic substance;GO:0044763//single-organism cellular process;GO:0044710//single-organism metabolic process;GO:0019748//secondary metabolic process;GO:1901698//response to nitrogen compound;GO:0050896//response to stimulus;GO:0014070//response to organic cyclic compound;GO:0009987//cellular p…	0.596667	29.2333	5.61455	0.723333	68.6867	6.56923	0.203333	9.79667	5.59037
LOC106354041	PREDICTED: transcription factor bHLH30 [Brassica napus]	-	-	-	-	-	0.736667	0.0433333	-4.08746	0.386667	0.03	-3.68806	1.13667	0.0733333	-3.9542
LOC106354071	PREDICTED: CSC1-like protein At1g69450 [Brassica napus]	-	-	-	-	-	3.00667	24.3533	3.01788	0.893333	11.63	3.70251	1.17	32.5067	4.79616
LOC106354077	PREDICTED: methyltransferase-like protein 7B [Brassica napus]	-	-	-	GO:0016741//transferase activity, transferring one-carbon groups;GO:0016740//transferase activity;GO:0003824//catalytic activity	-	2.09333	0.0766667	-4.77106	3.17	0.206667	-3.93911	2.83	0.0466667	-5.92227
LOC106354078	expansin-A1 precursor [Brassica rapa]	-	-	GO:0071944//cell periphery;GO:0005618//cell wall;GO:0044464//cell part;GO:0005623//cell;GO:0030312//external encapsulating structure	-	GO:0001101//response to acid chemical;GO:0016043//cellular component organization;GO:0042545//cell wall modification;GO:0048646//anatomical structure formation involved in morphogenesis;GO:0050794//regulation of cellular process;GO:0048869//cellular developmental process;GO:0032502//developmental process;GO:0045229//external encapsulating structure organization;GO:0032989//cellular component morp…	23.1867	5.68333	-2.02849	58.43	7.71667	-2.92066	56.4533	1.68	-5.07053
LOC106354098	PREDICTED: cellulose synthase-like protein E1 [Brassica rapa]	-	-	-	-	-	16.9067	1.21667	-3.79659	16.3967	2.56667	-2.67543	26	1.29	-4.33307
LOC106354116	PREDICTED: probable LRR receptor-like serine/threonine-protein kinase At1g56140 isoform X2 [Brassica napus]	-	-	-	-	-	19.7767	2.21	-3.16168	11.2533	2.65	-2.08629	16.29	1.76	-3.21034
LOC106354126	transmembrane protein [Arabidopsis thaliana]	-	-	-	-	-	1.96667	34.4	4.12858	1.93333	31.9	4.04439	1.80667	29.61	4.03468
LOC106354129	PREDICTED: MATE efflux family protein 5-like [Brassica napus]	-	-	-	-	-	0.176667	4.3	4.60523	0.01	44.1933	12.1096	0.256667	1.37333	2.41971
LOC106354139	PREDICTED: glycerophosphodiester phosphodiesterase GDPD4-like [Brassica napus]	-	-	-	-	-	0.903333	0.143333	-2.65588	1.80333	0.326667	-2.46477	1.25333	0.116667	-3.42531
LOC106354142	BnaC06g32460D [Brassica napus]	-	-	-	-	-	0.15	20.38	7.08605	1.58667	59.9967	5.24081	0.153333	16.7233	6.76905
LOC106354160	PREDICTED: ethylene-responsive transcription factor ERF020-like [Brassica napus]	-	-	GO:0005623//cell;GO:0044424//intracellular part;GO:0005622//intracellular;GO:0044464//cell part;GO:0043226//organelle;GO:0043231//intracellular membrane-bounded organelle;GO:0043227//membrane-bounded organelle;GO:0043229//intracellular organelle	GO:0003676//nucleic acid binding;GO:0097159//organic cyclic compound binding;GO:0001071//nucleic acid binding transcription factor activity;GO:1901363//heterocyclic compound binding;GO:0005488//binding	GO:0019222//regulation of metabolic process;GO:0044699//single-organism process;GO:0007165//signal transduction;GO:0009058//biosynthetic process;GO:1901698//response to nitrogen compound;GO:0043170//macromolecule metabolic process;GO:0044260//cellular macromolecule metabolic process;GO:0051716//cellular response to stimulus;GO:0071704//organic substance metabolic process;GO:0060255//regulation of…	0.001	1.15333	10.1716	0.001	8.03	12.9712	0.001	1.72333	10.751
LOC106354162	PREDICTED: probable choline kinase 1 [Brassica rapa]	ko00564//Glycerophospholipid metabolism	K14156	GO:0005911//cell-cell junction;GO:0030054//cell junction	GO:0016740//transferase activity;GO:0005488//binding;GO:0016301//kinase activity;GO:1901363//heterocyclic compound binding;GO:0003824//catalytic activity;GO:0036094//small molecule binding;GO:0001882//nucleoside binding;GO:0001883//purine nucleoside bindi	GO:0043207//response to external biotic stimulus;GO:0001101//response to acid chemical;GO:0006796//phosphate-containing compound metabolic process;GO:0008152//metabolic process;GO:0032787//monocarboxylic acid metabolic process;GO:0006950//response to stress;GO:0009607//response to biotic stimulus;GO:0044699//single-organism process;GO:0043436//oxoacid metabolic process;GO:0009719//response to end…	7.51333	64.77	3.1078	4.66	153.747	5.04408	4.18667	81.0967	4.27577
LOC106354190	PREDICTED: alpha-(1,4)-fucosyltransferase [Brassica napus]	-	-	GO:0031090//organelle membrane;GO:0005622//intracellular;GO:0043226//organelle;GO:0098588//bounding membrane of organelle;GO:0044464//cell part;GO:0012505//endomembrane system;GO:0005623//cell;GO:0005737//cytoplasm;GO:0044424//intracellular part;GO:004322	GO:0003824//catalytic activity;GO:0016757//transferase activity, transferring glycosyl groups;GO:0016758//transferase activity, transferring hexosyl groups;GO:0016740//transferase activity	GO:0033692//cellular polysaccharide biosynthetic process;GO:0070085//glycosylation;GO:0009987//cellular process;GO:0044763//single-organism cellular process;GO:0044262//cellular carbohydrate metabolic process;GO:0044710//single-organism metabolic process;GO:0019538//protein metabolic process;GO:0044711//single-organism biosynthetic process;GO:0000271//polysaccharide biosynthetic process;GO:004424…	1.25333	0.213333	-2.55459	2.29	0.346667	-2.72373	2.19	0.193333	-3.50177
LOC106354208	PREDICTED: RING-H2 finger protein ATL3-like [Brassica napus]	-	-	GO:0031224//intrinsic component of membrane;GO:0044425//membrane part;GO:0016020//membrane	GO:0043169//cation binding;GO:0046872//metal ion binding;GO:0005488//binding;GO:0043167//ion binding;GO:0046914//transition metal ion binding	GO:0032446//protein modification by small protein conjugation;GO:0044260//cellular macromolecule metabolic process;GO:0044238//primary metabolic process;GO:0006464//cellular protein modification process;GO:0070647//protein modification by small protein conjugation or removal;GO:0019538//protein metabolic process;GO:0036211//protein modification process;GO:0071704//organic substance metabolic proc…	2.51	0.25	-3.32769	3.17333	0.693333	-2.19438	4.59	0.413333	-3.47312
LOC106354217	PREDICTED: protein TIFY 11B [Brassica rapa]	ko04075//Plant hormone signal transduction	K13464	GO:0005623//cell;GO:0043226//organelle;GO:0043227//membrane-bounded organelle;GO:0043229//intracellular organelle;GO:0044424//intracellular part;GO:0005622//intracellular;GO:0043231//intracellular membrane-bounded organelle;GO:0044464//cell part	GO:0005488//binding	GO:0032787//monocarboxylic acid metabolic process;GO:0009719//response to endogenous stimulus;GO:0071495//cellular response to endogenous stimulus;GO:0042221//response to chemical;GO:0051704//multi-organism process;GO:0009605//response to external stimulus;GO:0070887//cellular response to chemical stimulus;GO:0044281//small molecule metabolic process;GO:0006950//response to stress;GO:0043170//mac…	17.9633	114.407	2.67104	4.94667	112.48	4.50707	13.44	93.9	2.80459
LOC106354224	PREDICTED: multiple organellar RNA editing factor 7, mitochondrial-like [Brassica napus]	-	-	-	-	-	0.823333	0.0433333	-4.24793	0.683333	0.106667	-2.67948	1.05	0.173333	-2.59877
LOC106354234	PREDICTED: probable phospholipid-transporting ATPase 5 [Brassica rapa]	-	-	GO:0016020//membrane;GO:0031224//intrinsic component of membrane;GO:0044425//membrane part	GO:0016787//hydrolase activity;GO:0022892//substrate-specific transporter activity;GO:0016462//pyrophosphatase activity;GO:0015399//primary active transmembrane transporter activity;GO:0001883//purine nucleoside binding;GO:0003824//catalytic activity;GO:0	-	0.4	12.4467	4.95962	0.676667	4.24667	2.64981	0.37	17.27	5.5446
LOC106354286	PREDICTED: monoglyceride lipase-like [Brassica napus]	-	-	-	GO:0003824//catalytic activity	GO:0001101//response to acid chemical;GO:0050896//response to stimulus;GO:0006970//response to osmotic stress;GO:0006972//hyperosmotic response;GO:0006950//response to stress;GO:0009628//response to abiotic stimulus;GO:0042221//response to chemical	5.83	39.96	2.77699	5.16667	48.5867	3.23325	3.05333	23.26	2.92939
LOC106354307	PREDICTED: probable pinoresinol-lariciresinol reductase 3 [Brassica napus]	-	-	-	GO:0003824//catalytic activity;GO:0016491//oxidoreductase activity;GO:0016627//oxidoreductase activity, acting on the CH-CH group of donors;GO:0016628//oxidoreductase activity, acting on the CH-CH group of donors, NAD or NADP as acceptor	GO:0044710//single-organism metabolic process;GO:0008152//metabolic process;GO:0044699//single-organism process	3.45667	0.786667	-2.13556	4.42	1.05667	-2.06453	3.43667	0.436667	-2.97641
LOC106354309	BnaC06g34700D [Brassica napus]	-	-	-	-	-	0.393333	3.98	3.33894	0.616667	3.66	2.56928	0.543333	3.66	2.75193
LOC106354311	BnaA07g31070D [Brassica napus]	-	-	-	GO:0003824//catalytic activity	GO:0008152//metabolic process;GO:0044238//primary metabolic process	3.00667	14.1933	2.23898	6.65	79.8733	3.58629	2.88667	14.8433	2.36234
LOC106354342	PREDICTED: chaperone protein ClpB1 [Brassica oleracea var. oleracea] [Brassica oleracea]	-	-	GO:0005737//cytoplasm;GO:0009532//plastid stroma;GO:0044422//organelle part;GO:0044464//cell part;GO:0044444//cytoplasmic part;GO:0005622//intracellular;GO:0043229//intracellular organelle;GO:0044424//intracellular part;GO:0009526//plastid envelope;GO:000	GO:1901363//heterocyclic compound binding;GO:0003824//catalytic activity;GO:0001883//purine nucleoside binding;GO:0032550//purine ribonucleoside binding;GO:0016818//hydrolase activity, acting on acid anhydrides, in phosphorus-containing anhydrides;GO:0016	GO:0009628//response to abiotic stimulus;GO:0009416//response to light stimulus;GO:0010556//regulation of macromolecule biosynthetic process;GO:0009408//response to heat;GO:1901700//response to oxygen-containing compound;GO:0050789//regulation of biological process;GO:0042221//response to chemical;GO:0033554//cellular response to stress;GO:0010608//posttranscriptional regulation of gene expressio…	4.92333	39.79	3.0147	0.25	5.73667	4.52021	2.54333	39.8867	3.97111
LOC106354371	PREDICTED: glycerophosphodiester phosphodiesterase GDPD5-like [Brassica napus]	ko00564//Glycerophospholipid metabolism	K01126	-	-	-	6.72667	1.48	-2.18429	5.47	0.903333	-2.59821	9.33667	1.42667	-2.71026
LOC106354381	PREDICTED: chaperone protein ClpB1-like [Brassica napus]	-	-	GO:0044424//intracellular part;GO:0005623//cell;GO:0031967//organelle envelope;GO:0005737//cytoplasm;GO:0043226//organelle;GO:0009526//plastid envelope;GO:0043227//membrane-bounded organelle;GO:0043231//intracellular membrane-bounded organelle;GO:0043229/	GO:0032549//ribonucleoside binding;GO:0017111//nucleoside-triphosphatase activity;GO:0001883//purine nucleoside binding;GO:0036094//small molecule binding;GO:1901363//heterocyclic compound binding;GO:0005488//binding;GO:0097159//organic cyclic compound bi	GO:0000302//response to reactive oxygen species;GO:0033554//cellular response to stress;GO:0042221//response to chemical;GO:0031323//regulation of cellular metabolic process;GO:0080090//regulation of primary metabolic process;GO:0006979//response to oxidative stress;GO:0050896//response to stimulus;GO:0034248//regulation of cellular amide metabolic process;GO:0010556//regulation of macromolecule …	8.44667	131.3	3.95834	0.146667	5.16	5.13676	3.68	94.63	4.68452
LOC106354399	PREDICTED: HVA22-like protein a [Brassica rapa]	-	-	GO:0044464//cell part;GO:0043226//organelle;GO:0044424//intracellular part;GO:0031224//intrinsic component of membrane;GO:0016020//membrane;GO:0043227//membrane-bounded organelle;GO:0005622//intracellular;GO:0044425//membrane part;GO:0043229//intracellula	-	GO:0001101//response to acid chemical;GO:0006970//response to osmotic stress;GO:0051704//multi-organism process;GO:0009607//response to biotic stimulus;GO:0006972//hyperosmotic response;GO:0009414//response to water deprivation;GO:0050896//response to stimulus;GO:0051707//response to other organism;GO:0009415//response to water;GO:0042221//response to chemical;GO:1901700//response to oxygen-conta…	4.75	0.403333	-3.55788	3.23	0.4	-3.01346	6.37667	0.236667	-4.75187
LOC106354401	BnaC06g35470D [Brassica napus]	-	-	-	-	-	1.04	0.143333	-2.85914	0.333333	0.0566667	-2.55639	0.75	0.123333	-2.60433
LOC106354427	BnaA02g03410D [Brassica napus]	-	-	GO:0044464//cell part;GO:0005623//cell;GO:0005622//intracellular;GO:0043227//membrane-bounded organelle;GO:0044424//intracellular part;GO:0043226//organelle;GO:0043231//intracellular membrane-bounded organelle;GO:0016020//membrane;GO:0044425//membrane par	-	GO:0005975//carbohydrate metabolic process;GO:0005996//monosaccharide metabolic process;GO:0071702//organic substance transport;GO:0071704//organic substance metabolic process;GO:0051179//localization;GO:0044710//single-organism metabolic process;GO:0008104//protein localization;GO:0044723//single-organism carbohydrate metabolic process;GO:0008152//metabolic process;GO:0051234//establishment of l…	35.2867	149.18	2.07986	19.1267	95.98	2.32715	24.93	150.5	2.59381
LOC106354455	voltage-dependent L-type calcium channel subunit [Arabidopsis thaliana]	-	-	GO:0043231//intracellular membrane-bounded organelle;GO:0005622//intracellular;GO:0043227//membrane-bounded organelle;GO:0043229//intracellular organelle;GO:0005623//cell;GO:0044464//cell part;GO:0044424//intracellular part;GO:0043226//organelle	-	-	2.59333	65.63	4.66148	1.01	61.13	5.91945	1.08	74.6267	6.11059
LOC106354461	BnaC02g06510D [Brassica napus]	-	-	-	-	-	7.01	68.3733	3.28595	1.16	107.983	6.54054	4.61	145.297	4.97809
LOC106354470	PREDICTED: mental retardation GTPase activating protein homolog 4-like isoform X1 [Brassica rapa]	-	-	-	-	-	48.7633	0.533333	-6.51462	57.6333	3.47333	-4.05251	69.76	0.643333	-6.76069
LOC106354475	PREDICTED: probable protein S-acyltransferase 22 [Brassica napus]	-	-	-	-	-	9.22333	0.986667	-3.22465	11.6633	1.30667	-3.15802	10.5867	1.15	-3.20254
LOC106354488	PREDICTED: protein SPIRAL1-like 1 isoform X1 [Brassica napus]	-	-	GO:0016020//membrane	-	-	1.99667	11.18	2.48525	1.53	12.2	2.99528	1.44	15.7	3.44662
LOC106354505	PREDICTED: isoflavone reductase homolog P3-like [Brassica napus]	-	-	-	-	-	4.89667	175.013	5.15952	1.28333	16.9533	3.7236	1.24333	189.797	7.2541
LOC106354514	PREDICTED: protein DYAD-like [Brassica napus]	-	-	GO:0043226//organelle;GO:0043231//intracellular membrane-bounded organelle;GO:0043229//intracellular organelle;GO:0005622//intracellular;GO:0044464//cell part;GO:0044424//intracellular part;GO:0005623//cell;GO:0043227//membrane-bounded organelle	-	-	6.60667	0.793333	-3.05792	3.8	0.69	-2.46133	9.05333	0.74	-3.61285
LOC106354521	PREDICTED: cytochrome P450 734A1-like [Brassica napus]	-	-	-	GO:0005488//binding;GO:1901363//heterocyclic compound binding;GO:0097159//organic cyclic compound binding;GO:0003824//catalytic activity;GO:0046914//transition metal ion binding;GO:0016491//oxidoreductase activity;GO:0043167//ion binding;GO:0046906//tetra	GO:0044710//single-organism metabolic process;GO:0044699//single-organism process;GO:0008152//metabolic process	1.67	0.001	-10.7056	1.71667	0.323333	-2.40852	3.00667	0.0466667	-6.00963
LOC106354526	PREDICTED: pathogenesis-related protein 5-like isoform X1 [Brassica napus]	-	-	-	-	GO:0009607//response to biotic stimulus;GO:0050896//response to stimulus;GO:0009605//response to external stimulus;GO:0043207//response to external biotic stimulus	11.94	1.64333	-2.86111	8.16667	1.85333	-2.13962	15.5467	1.22667	-3.66379
LOC106354528	PREDICTED: elongation of fatty acids protein 3-like [Brassica napus]	-	-	GO:0031224//intrinsic component of membrane;GO:0016020//membrane;GO:0043226//organelle;GO:0043227//membrane-bounded organelle;GO:0043231//intracellular membrane-bounded organelle;GO:0044464//cell part;GO:0044425//membrane part;GO:0005622//intracellular;GO	-	-	2.12333	13.7533	2.69538	0.103333	6.08333	5.87948	0.43	25.53	5.89171
LOC106354557	PREDICTED: 9-cis-epoxycarotenoid dioxygenase NCED9, chloroplastic [Brassica napus]	ko00906//Carotenoid biosynthesis	K09840	GO:0009536//plastid;GO:0044446//intracellular organelle part;GO:0043226//organelle;GO:0043231//intracellular membrane-bounded organelle;GO:0005737//cytoplasm;GO:0044435//plastid part;GO:0005623//cell;GO:0043227//membrane-bounded organelle;GO:0044464//cell	GO:0010436//carotenoid dioxygenase activity;GO:0016491//oxidoreductase activity;GO:0016702//oxidoreductase activity, acting on single donors with incorporation of molecular oxygen, incorporation of two atoms of oxygen;GO:0016701//oxidoreductase activity,	GO:0044699//single-organism process;GO:0006720//isoprenoid metabolic process;GO:0009987//cellular process;GO:0044255//cellular lipid metabolic process;GO:0044281//small molecule metabolic process;GO:0009687//abscisic acid metabolic process;GO:0006714//sesquiterpenoid metabolic process;GO:0006082//organic acid metabolic process;GO:0032787//monocarboxylic acid metabolic process;GO:0019752//carboxyl…	0.366667	3.00333	3.03402	0.02	0.453333	4.5025	0.09	10.1767	6.82112
LOC106354565	PREDICTED: probable pectin methyltransferase QUA2 [Brassica napus]	-	-	-	-	-	19.7	302.553	3.94092	9.1	132.82	3.86746	6.76	219.613	5.0218
LOC106354585	PREDICTED: sulfate transporter 2.2-like isoform X1 [Brassica napus]	-	-	-	-	-	2.17667	0.24	-3.18101	6.28	0.66	-3.25023	2.70333	0.07	-5.27124
LOC106354607	PREDICTED: aspartic proteinase Asp1-like isoform X2 [Brassica napus]	-	-	-	-	GO:0070727//cellular macromolecule localization;GO:0008152//metabolic process;GO:1902582//single-organism intracellular transport;GO:0044282//small molecule catabolic process;GO:0016054//organic acid catabolic process;GO:0009416//response to light stimulus;GO:0044712//single-organism catabolic process;GO:0015031//protein transport;GO:0033036//macromolecule localization;GO:1901575//organic substan…	70.9933	8.28667	-3.09882	35.7867	3.09333	-3.53219	61.01	7.79667	-2.96812
LOC106354675	PREDICTED: anaphase-promoting complex subunit 6 [Brassica napus]	ko04120//Ubiquitin mediated proteolysis	K03353	GO:0043231//intracellular membrane-bounded organelle;GO:0005623//cell;GO:0043226//organelle;GO:0043229//intracellular organelle;GO:0005622//intracellular;GO:0043227//membrane-bounded organelle;GO:0044424//intracellular part;GO:0044464//cell part	GO:0005488//binding	GO:0022622//root system development;GO:1902679//negative regulation of RNA biosynthetic process;GO:1903046//meiotic cell cycle process;GO:1903047//mitotic cell cycle process;GO:0016568//chromatin modification;GO:0051253//negative regulation of RNA metabolic process;GO:0018205//peptidyl-lysine modification;GO:0010468//regulation of gene expression;GO:0044763//single-organism cellular process;GO:00…	2.39	0.533333	-2.1639	2.52333	0.553333	-2.18911	2.64	0.586667	-2.16993
LOC106354681	PREDICTED: probable gamma-glutamyl hydrolase 3 [Brassica napus]	ko00790//Folate biosynthesis	K01307	GO:0005622//intracellular;GO:0030312//external encapsulating structure;GO:0043227//membrane-bounded organelle;GO:0044421//extracellular region part;GO:0005576//extracellular region;GO:0044424//intracellular part;GO:0043231//intracellular membrane-bounded	GO:0008233//peptidase activity;GO:0016787//hydrolase activity;GO:0003824//catalytic activity;GO:0008238//exopeptidase activity;GO:0008242//omega peptidase activity;GO:0070011//peptidase activity, acting on L-amino acid peptides	GO:1901605//alpha-amino acid metabolic process;GO:0006520//cellular amino acid metabolic process;GO:0006732//coenzyme metabolic process;GO:0006760//folic acid-containing compound metabolic process;GO:0008152//metabolic process;GO:0044237//cellular metabolic process;GO:0071704//organic substance metabolic process;GO:0044238//primary metabolic process;GO:1901360//organic cyclic compound metabolic p…	5.54333	0.82	-2.75706	5.18333	0.993333	-2.38353	6.72667	0.736667	-3.19081
LOC106354707	PREDICTED: probable pectin methyltransferase QUA2 [Brassica napus]	-	-	-	-	-	5.85667	113.923	4.28184	4.70333	118.527	4.65538	1.82667	103.713	5.82724
LOC106354712	PREDICTED: glucan endo-1,3-beta-glucosidase 5-like [Brassica napus]	-	-	GO:0044425//membrane part;GO:0016020//membrane;GO:0071944//cell periphery;GO:0043231//intracellular membrane-bounded organelle;GO:0043229//intracellular organelle;GO:0044464//cell part;GO:0005618//cell wall;GO:0044424//intracellular part;GO:0005911//cell-	GO:0008422//beta-glucosidase activity;GO:0016798//hydrolase activity, acting on glycosyl bonds;GO:0003824//catalytic activity;GO:0016787//hydrolase activity;GO:0004553//hydrolase activity, hydrolyzing O-glycosyl compounds;GO:0015926//glucosidase activity	GO:0008152//metabolic process;GO:0044238//primary metabolic process;GO:0050896//response to stimulus;GO:0006950//response to stress	1.36333	30.17	4.4679	0.473333	11.48	4.60012	1.16667	32.3433	4.793
LOC106354724	PREDICTED: selenoprotein H-like [Brassica napus]	-	-	-	-	-	11.21	0.206667	-5.76134	2.75667	0.21	-3.71446	6.34333	0.266667	-4.57213
LOC106354747	PREDICTED: BTB/POZ domain-containing protein NPY1 [Brassica napus]	-	-	-	-	-	0.43	3.78667	3.13852	0.453333	2.47	2.44587	0.326667	3.65	3.48201
LOC106354797	PREDICTED: probable protein phosphatase 2C 18 [Brassica napus]	-	-	-	-	-	3.83333	0.333333	-3.52356	0.616667	0.133333	-2.20945	2.12667	0.396667	-2.42259
LOC106354806	PREDICTED: protein ASPARTIC PROTEASE IN GUARD CELL 2-like [Brassica napus]	-	-	-	-	-	0.79	0.06	-3.71882	3.33667	0.29	-3.52428	0.676667	0.1	-2.75845
LOC106354817	PREDICTED: probable WRKY transcription factor 40 [Brassica napus]	-	-	GO:0043227//membrane-bounded organelle;GO:0043231//intracellular membrane-bounded organelle;GO:0043226//organelle;GO:0005623//cell;GO:0043229//intracellular organelle;GO:0005622//intracellular;GO:0044464//cell part;GO:0044424//intracellular part	GO:0097159//organic cyclic compound binding;GO:0001071//nucleic acid binding transcription factor activity;GO:0003677//DNA binding;GO:0003676//nucleic acid binding;GO:1901363//heterocyclic compound binding;GO:0005488//binding	GO:0034613//cellular protein localization;GO:0008104//protein localization;GO:0072593//reactive oxygen species metabolic process;GO:0006725//cellular aromatic compound metabolic process;GO:1901701//cellular response to oxygen-containing compound;GO:0009987//cellular process;GO:0008152//metabolic process;GO:0042743//hydrogen peroxide metabolic process;GO:0080134//regulation of response to stress;G…	65.99	269.217	2.02845	4.43667	241.47	5.76622	20.11	305.86	3.92689
LOC106354822	PREDICTED: cinnamoyl-CoA reductase 2 [Brassica rapa]	ko00940//Phenylpropanoid biosynthesis	K09753	-	GO:0005515//protein binding;GO:0016772//transferase activity, transferring phosphorus-containing groups;GO:0046983//protein dimerization activity;GO:0005488//binding;GO:0003824//catalytic activity;GO:0016740//transferase activity;GO:0016620//oxidoreductas	GO:1901698//response to nitrogen compound;GO:0044281//small molecule metabolic process;GO:0006629//lipid metabolic process;GO:0010243//response to organonitrogen compound;GO:0044283//small molecule biosynthetic process;GO:1901617//organic hydroxy compound biosynthetic process;GO:0048511//rhythmic process;GO:0009620//response to fungus;GO:1901360//organic cyclic compound metabolic process;GO:00650…	0.616667	27.3333	5.47003	0.37	23.0967	5.96402	0.136667	53.62	8.61597
LOC106354829	BnaA07g35380D [Brassica napus]	-	-	GO:0043227//membrane-bounded organelle;GO:0043226//organelle;GO:0043231//intracellular membrane-bounded organelle;GO:0005623//cell;GO:0044464//cell part;GO:0043229//intracellular organelle;GO:0005622//intracellular;GO:0044424//intracellular part	-	-	3.26	0.563333	-2.53281	3.15	0.636667	-2.30674	3.38333	0.57	-2.56941
LOC106354836	PREDICTED: F-box/LRR-repeat protein 2-like [Brassica napus]	-	-	-	-	-	0.796667	0.08	-3.3159	1.12667	0.193333	-2.5429	1.28333	0.176667	-2.86079
LOC106355159	PREDICTED: transcription factor BPE-like [Brassica napus]	-	-	GO:0005622//intracellular;GO:0043231//intracellular membrane-bounded organelle;GO:0043226//organelle;GO:0005623//cell;GO:0043227//membrane-bounded organelle;GO:0043229//intracellular organelle;GO:0044464//cell part;GO:0044424//intracellular part	GO:0005488//binding;GO:0005515//protein binding;GO:0003676//nucleic acid binding;GO:0097159//organic cyclic compound binding;GO:1901363//heterocyclic compound binding;GO:0001071//nucleic acid binding transcription factor activity	GO:0006631//fatty acid metabolic process;GO:0061458//reproductive system development;GO:0044249//cellular biosynthetic process;GO:0044237//cellular metabolic process;GO:0008152//metabolic process;GO:0048367//shoot system development;GO:0001101//response to acid chemical;GO:0042221//response to chemical;GO:0032989//cellular component morphogenesis;GO:0044255//cellular lipid metabolic process;GO:00…	9.52	0.433333	-4.45741	4.18667	0.606667	-2.78683	8.94667	0.6	-3.89832
LOC106355372	PREDICTED: 17.6 kDa class II heat shock protein-like [Brassica napus]	ko04141//Protein processing in endoplasmic reticulum	K13993	GO:0044464//cell part;GO:0044424//intracellular part;GO:0005622//intracellular;GO:0005623//cell	-	GO:0009987//cellular process;GO:0019538//protein metabolic process;GO:0009416//response to light stimulus;GO:0000302//response to reactive oxygen species;GO:0009314//response to radiation;GO:0044267//cellular protein metabolic process;GO:0071704//organic substance metabolic process;GO:0050896//response to stimulus;GO:0043170//macromolecule metabolic process;GO:0006979//response to oxidative stres…	0.346667	24.4567	6.14053	0.13	5.41333	5.37993	0.113333	120.73	10.057
LOC106355377	PREDICTED: uncharacterized protein LOC106355377 [Brassica napus]	-	-	-	-	-	0.0566667	1.04	4.19794	0.001	0.626667	9.29155	0.0433333	1.24333	4.84259
LOC106355487	PREDICTED: phenylalanine ammonia-lyase 2-like [Brassica napus]	ko00940//Phenylpropanoid biosynthesis;ko00360//Phenylalanine metabolism	K10775	GO:0044424//intracellular part;GO:0044464//cell part;GO:0005622//intracellular;GO:0005737//cytoplasm;GO:0044444//cytoplasmic part;GO:0005623//cell	GO:0016841//ammonia-lyase activity;GO:0003824//catalytic activity;GO:0016829//lyase activity;GO:0005488//binding;GO:0016840//carbon-nitrogen lyase activity	GO:0044281//small molecule metabolic process;GO:0006595//polyamine metabolic process;GO:0006575//cellular modified amino acid metabolic process;GO:1901360//organic cyclic compound metabolic process;GO:1901362//organic cyclic compound biosynthetic process;GO:0044550//secondary metabolite biosynthetic process;GO:0019752//carboxylic acid metabolic process;GO:0009058//biosynthetic process;GO:0019438/…	0.21	1.45667	2.79421	0.356667	1.58333	2.15032	0.383333	1.93333	2.33442
LOC106355561	BnaC01g32990D [Brassica napus]	-	-	-	-	-	9.07333	0.503333	-4.17205	18.9	1.67	-3.50047	23.91	0.613333	-5.2848
LOC106355664	PREDICTED: probable WRKY transcription factor 40 [Brassica napus]	-	-	GO:0043226//organelle;GO:0044464//cell part;GO:0005622//intracellular;GO:0043231//intracellular membrane-bounded organelle;GO:0043229//intracellular organelle;GO:0044424//intracellular part;GO:0043227//membrane-bounded organelle;GO:0005623//cell	GO:0003676//nucleic acid binding;GO:0097159//organic cyclic compound binding;GO:1901363//heterocyclic compound binding;GO:0003677//DNA binding;GO:0001071//nucleic acid binding transcription factor activity;GO:0005488//binding	GO:0042537//benzene-containing compound metabolic process;GO:0009617//response to bacterium;GO:1901701//cellular response to oxygen-containing compound;GO:0070727//cellular macromolecule localization;GO:0043436//oxoacid metabolic process;GO:0016043//cellular component organization;GO:1902578//single-organism localization;GO:0050794//regulation of cellular process;GO:0032787//monocarboxylic acid m…	7.53667	31.9867	2.08547	0.146667	13.79	6.55494	0.913333	33.5833	5.20046
LOC106355753	PREDICTED: mitogen-activated protein kinase kinase kinase 2-like [Brassica oleracea var. oleracea] [Brassica oleracea]	-	-	-	-	-	0.0266667	1.64	5.94251	0.143333	2.90667	4.34192	0.0866667	3.12	5.16993
LOC106355995	PREDICTED: uncharacterized protein LOC106355995 [Brassica napus]	-	-	-	-	-	0.186667	1.25667	2.75107	0.001	1.79333	10.8084	0.103333	0.996667	3.26981
LOC106356086	BnaC03g41560D [Brassica napus]	-	-	GO:0043226//organelle;GO:0043231//intracellular membrane-bounded organelle;GO:0043229//intracellular organelle;GO:0044464//cell part;GO:0005622//intracellular;GO:0044424//intracellular part;GO:0005623//cell;GO:0043227//membrane-bounded organelle	-	GO:0050896//response to stimulus;GO:0006950//response to stress	0.001	0.613333	9.26053	0.0266667	2.23333	6.38802	0.001	0.603333	9.23681
LOC106356204	PREDICTED: protein COLD-REGULATED 15B, chloroplastic [Brassica napus]	-	-	GO:0043231//intracellular membrane-bounded organelle;GO:0043227//membrane-bounded organelle;GO:0005623//cell;GO:0043229//intracellular organelle;GO:0043226//organelle;GO:0044444//cytoplasmic part;GO:0044424//intracellular part;GO:0009536//plastid;GO:00057	-	GO:0032502//developmental process;GO:0048646//anatomical structure formation involved in morphogenesis;GO:0044699//single-organism process;GO:0071840//cellular component organization or biogenesis;GO:0045229//external encapsulating structure organization;GO:0022414//reproductive process;GO:0003006//developmental process involved in reproduction;GO:0048869//cellular developmental process;GO:004408…	0.0233333	2.92333	6.96908	0.001	0.486667	8.92679	0.001	4.89	12.2556
LOC106356213	PREDICTED: zinc finger protein ZAT12-like [Brassica napus]	-	-	GO:0005622//intracellular;GO:0044464//cell part;GO:0043227//membrane-bounded organelle;GO:0005623//cell;GO:0044424//intracellular part;GO:0043226//organelle;GO:0043229//intracellular organelle;GO:0043231//intracellular membrane-bounded organelle	GO:0043167//ion binding;GO:0046872//metal ion binding;GO:0005488//binding;GO:0001071//nucleic acid binding transcription factor activity;GO:0043169//cation binding;GO:0046914//transition metal ion binding	GO:0042221//response to chemical;GO:0009058//biosynthetic process;GO:0043436//oxoacid metabolic process;GO:0009411//response to UV;GO:0050789//regulation of biological process;GO:0009266//response to temperature stimulus;GO:0009605//response to external stimulus;GO:0051707//response to other organism;GO:0001101//response to acid chemical;GO:0006972//hyperosmotic response;GO:0071704//organic subst…	2.62667	48.15	4.19623	0.203333	152.09	9.54686	2.62333	125.023	5.57465
LOC106356275	BnaCnng28140D [Brassica napus]	-	-	-	GO:0005488//binding;GO:0005515//protein binding	-	0.0633333	2.62667	5.37412	0.03	0.766667	4.67557	0.001	0.45	8.81378
LOC106356281	transmembrane protein [Arabidopsis thaliana]	-	-	GO:0005622//intracellular;GO:0043227//membrane-bounded organelle;GO:0044424//intracellular part;GO:0043229//intracellular organelle;GO:0044464//cell part;GO:0043226//organelle;GO:0043231//intracellular membrane-bounded organelle;GO:0005623//cell	-	-	53.95	3.08	-4.13062	32.0567	1.21	-4.72755	70.6467	1.60667	-5.45848
LOC106356342	PREDICTED: glutaredoxin-C9-like [Brassica rapa]	-	-	GO:0005623//cell;GO:0044424//intracellular part;GO:0044464//cell part;GO:0005622//intracellular	GO:0003824//catalytic activity;GO:0015036//disulfide oxidoreductase activity;GO:0005488//binding;GO:0016667//oxidoreductase activity, acting on a sulfur group of donors;GO:0016491//oxidoreductase activity	GO:0051641//cellular localization;GO:0045087//innate immune response;GO:0009719//response to endogenous stimulus;GO:0050896//response to stimulus;GO:0070887//cellular response to chemical stimulus;GO:0043207//response to external biotic stimulus;GO:0008104//protein localization;GO:0006886//intracellular protein transport;GO:0051704//multi-organism process;GO:0009605//response to external stimulus…	1.54333	10.45	2.75938	0.113333	3.19667	4.81792	0.0366667	26.4133	9.49258
LOC106356343	PREDICTED: OPA3-like protein [Brassica rapa]	-	-	GO:0043226//organelle;GO:0044424//intracellular part;GO:0043229//intracellular organelle;GO:0044464//cell part;GO:0005623//cell;GO:0043227//membrane-bounded organelle;GO:0043231//intracellular membrane-bounded organelle;GO:0005622//intracellular	-	-	0.02	1.00333	5.64866	0.04	1.13333	4.82443	0.001	2.2	11.1033
LOC106356406	BnaA07g10670D [Brassica napus]	-	-	GO:0043231//intracellular membrane-bounded organelle;GO:0043226//organelle;GO:0005622//intracellular;GO:0043229//intracellular organelle;GO:0005623//cell;GO:0043227//membrane-bounded organelle;GO:0044424//intracellular part;GO:0044464//cell part	-	-	0.87	0.143333	-2.60164	4.93333	0.326667	-3.91667	11.7833	0.476667	-4.62762
LOC106356427	PREDICTED: AT-hook motif nuclear-localized protein 27-like [Brassica napus]	-	-	-	-	-	0.53	0.05	-3.40599	0.273333	1.19	2.12223	1.34	0.0366667	-5.19162
LOC106356452	PREDICTED: MHC class II regulatory factor RFX1-like [Brassica rapa]	-	-	-	-	-	11.8567	0.363333	-5.02826	6.82667	0.586667	-3.54057	12.2967	0.001	-13.586
LOC106356495	BnaC07g48560D [Brassica napus]	-	-	GO:0043229//intracellular organelle;GO:0043227//membrane-bounded organelle;GO:0044444//cytoplasmic part;GO:0043226//organelle;GO:0005623//cell;GO:0044464//cell part;GO:0005622//intracellular;GO:0043231//intracellular membrane-bounded organelle;GO:0044424/	-	-	0.03	1.81333	5.91754	0.001	1.53	10.5793	0.256667	2.62	3.3516
LOC106356508	BnaA07g12620D [Brassica napus]	-	-	GO:0043229//intracellular organelle;GO:0044424//intracellular part;GO:0044464//cell part;GO:0005622//intracellular;GO:0005623//cell;GO:0043231//intracellular membrane-bounded organelle;GO:0043226//organelle;GO:0043227//membrane-bounded organelle	-	-	2.78667	0.286667	-3.28109	2.18667	0.3	-2.8657	5.72	0.216667	-4.72247
LOC106356538	BnaC04g17060D [Brassica napus]	-	-	-	-	-	0.283333	2.91667	3.36375	0.0733333	3	5.35435	0.0266667	2.01	6.23601
LOC106356549	BnaA07g12620D [Brassica napus]	-	-	GO:0043226//organelle;GO:0005623//cell;GO:0044464//cell part;GO:0043227//membrane-bounded organelle;GO:0005622//intracellular;GO:0043229//intracellular organelle;GO:0044424//intracellular part;GO:0043231//intracellular membrane-bounded organelle	-	-	0.626667	0.0433333	-3.85415	0.64	0.0133333	-5.58496	2	0.1	-4.32193
LOC106356550	PREDICTED: lipid phosphate phosphatase epsilon 2, chloroplastic-like [Brassica napus]	-	-	-	-	-	3.03667	0.263333	-3.52753	3.87	0.796667	-2.28029	3.77333	0.706667	-2.41674
LOC106356588	PREDICTED: inorganic pyrophosphatase 2-like [Brassica napus]	ko00750//Vitamin B6 metabolism	K13248	-	-	-	1.99	36.1033	4.18129	0.14	8.88	5.98706	0.766667	15.6067	4.34742
LOC106356596	PREDICTED: monothiol glutaredoxin-S4 [Brassica rapa]	-	-	GO:0044464//cell part;GO:0005623//cell;GO:0044424//intracellular part;GO:0005622//intracellular	GO:0005488//binding;GO:0016667//oxidoreductase activity, acting on a sulfur group of donors;GO:0016491//oxidoreductase activity;GO:0051536//iron-sulfur cluster binding;GO:0015036//disulfide oxidoreductase activity;GO:0003824//catalytic activity;GO:0043167	GO:0009987//cellular process;GO:0044699//single-organism process;GO:0065008//regulation of biological quality;GO:0042592//homeostatic process;GO:0065007//biological regulation;GO:0044763//single-organism cellular process;GO:0019725//cellular homeostasis	0.08	1.62333	4.34282	0.996667	4.45333	2.1597	0.156667	2.74333	4.13016
LOC106356607	PREDICTED: pentatricopeptide repeat-containing protein At2g27800, mitochondrial-like [Brassica rapa]	-	-	GO:0005623//cell;GO:0044424//intracellular part;GO:0043229//intracellular organelle;GO:0043226//organelle;GO:0043231//intracellular membrane-bounded organelle;GO:0043227//membrane-bounded organelle;GO:0005622//intracellular;GO:0044464//cell part	-	-	1.53	0.37	-2.04793	1.44667	0.36	-2.00666	1.57333	0.383333	-2.03715
LOC106356611	PREDICTED: zinc finger protein ZAT5 [Brassica rapa]	-	-	-	-	-	7.85333	0.503333	-3.96372	13.5167	2.00333	-2.75427	7.92	0.193333	-5.35634
LOC106356623	BnaA07g13880D [Brassica napus]	-	-	GO:0044425//membrane part;GO:0016020//membrane;GO:0031224//intrinsic component of membrane	-	-	2.76333	0.3	-3.20338	10.2467	0.14	-6.19358	4.08333	0.703333	-2.53747
LOC106356645	invertase/pectin methylesterase inhibitor family protein [Arabidopsis lyrata subsp. lyrata] [Arabidopsis lyrata]	-	-	-	GO:0098772//molecular function regulator;GO:0004857//enzyme inhibitor activity;GO:0030234//enzyme regulator activity	-	0.82	0.0533333	-3.94251	0.64	0.001	-9.32193	1.22	0.163333	-2.90099
LOC106356693	PREDICTED: taxadien-5-alpha-ol O-acetyltransferase-like [Brassica napus]	-	-	-	GO:0003824//catalytic activity;GO:0016746//transferase activity, transferring acyl groups;GO:0016740//transferase activity	-	0.523333	0.001	-9.03159	0.983333	0.116667	-3.07529	1.73333	0.001	-10.7593
LOC106356896	PREDICTED: protein MNN4-like [Brassica napus]	-	-	GO:0044464//cell part;GO:0044424//intracellular part;GO:0005622//intracellular;GO:0043226//organelle;GO:0043227//membrane-bounded organelle;GO:0043229//intracellular organelle;GO:0043231//intracellular membrane-bounded organelle;GO:0005623//cell	-	-	1.07667	0.0733333	-3.87596	0.353333	0.0133333	-4.72792	0.46	0.04	-3.52356
LOC106356897	PREDICTED: zinc finger protein 1-like [Brassica napus]	-	-	GO:0043231//intracellular membrane-bounded organelle;GO:0043229//intracellular organelle;GO:0005622//intracellular;GO:0043226//organelle;GO:0044424//intracellular part;GO:0005623//cell;GO:0044464//cell part;GO:0043227//membrane-bounded organelle	GO:0046914//transition metal ion binding;GO:0046872//metal ion binding;GO:0005488//binding;GO:0043167//ion binding;GO:0001071//nucleic acid binding transcription factor activity;GO:0043169//cation binding	GO:0050789//regulation of biological process;GO:0009639//response to red or far red light;GO:0065007//biological regulation;GO:0009628//response to abiotic stimulus;GO:0060255//regulation of macromolecule metabolic process;GO:0009416//response to light stimulus;GO:0010468//regulation of gene expression;GO:0050896//response to stimulus;GO:0009314//response to radiation;GO:0019222//regulation of me…	0.5	0.001	-8.96578	0.493333	0.001	-8.94642	0.606667	0.001	-9.24476
LOC106356923	PREDICTED: ABC transporter F family member 4-like [Brassica rapa]	-	-	GO:0005622//intracellular;GO:0044464//cell part;GO:0043227//membrane-bounded organelle;GO:0005623//cell;GO:0043231//intracellular membrane-bounded organelle;GO:0044424//intracellular part;GO:0043226//organelle;GO:0016020//membrane;GO:0043229//intracellula	-	-	1.71	0.206667	-3.04862	1.94	0.206667	-3.23068	2.30333	0.293333	-2.97311
LOC106356925	BnaA07g20730D [Brassica napus]	-	-	-	-	-	2.57	0.103333	-4.63639	1.28	0.16	-3	2.63	0.0533333	-5.62388
LOC106356935	PREDICTED: ABC transporter F family member 4-like [Brassica rapa]	-	-	GO:0043231//intracellular membrane-bounded organelle;GO:0016020//membrane;GO:0005622//intracellular;GO:0044424//intracellular part;GO:0005623//cell;GO:0044464//cell part;GO:0043227//membrane-bounded organelle;GO:0043229//intracellular organelle;GO:0043226	-	-	0.72	0.001	-9.49185	1.05	0.0466667	-4.49185	1.14333	0.21	-2.44478
LOC106356957	PREDICTED: calcium-binding protein CML38-like [Brassica oleracea var. oleracea] [Brassica oleracea]	ko04626//Plant-pathogen interaction	K13448	GO:0044424//intracellular part;GO:0044464//cell part;GO:0043231//intracellular membrane-bounded organelle;GO:0005623//cell;GO:0043226//organelle;GO:0043229//intracellular organelle;GO:0016020//membrane;GO:0005622//intracellular;GO:0043227//membrane-bounde	GO:0046872//metal ion binding;GO:0043167//ion binding;GO:0043169//cation binding;GO:0005488//binding	GO:0044763//single-organism cellular process;GO:0009987//cellular process;GO:0009607//response to biotic stimulus;GO:0009694//jasmonic acid metabolic process;GO:0065007//biological regulation;GO:0051704//multi-organism process;GO:0050789//regulation of biological process;GO:0071704//organic substance metabolic process;GO:0071495//cellular response to endogenous stimulus;GO:0050794//regulation of …	6.94333	35.2867	2.34542	0.49	46.3633	6.56406	3.67667	141.243	5.26364
LOC106357025	PREDICTED: NAC domain-containing protein 86 isoform X1 [Brassica oleracea var. oleracea] [Brassica oleracea]	-	-	-	-	-	0.0233333	0.533333	4.51457	0.01	0.59	5.88264	0.01	1.79333	7.4865
LOC106357035	PREDICTED: cinnamyl alcohol dehydrogenase 5-like [Brassica napus]	ko00940//Phenylpropanoid biosynthesis	K00083	GO:0044464//cell part;GO:0044424//intracellular part;GO:0005737//cytoplasm;GO:0044444//cytoplasmic part;GO:0005623//cell;GO:0005622//intracellular	GO:0016614//oxidoreductase activity, acting on CH-OH group of donors;GO:0046914//transition metal ion binding;GO:0043169//cation binding;GO:0046872//metal ion binding;GO:0016616//oxidoreductase activity, acting on the CH-OH group of donors, NAD or NADP as	GO:0009889//regulation of biosynthetic process;GO:0044249//cellular biosynthetic process;GO:0033036//macromolecule localization;GO:0051234//establishment of localization;GO:0046942//carboxylic acid transport;GO:1901362//organic cyclic compound biosynthetic process;GO:0006725//cellular aromatic compound metabolic process;GO:0043067//regulation of programmed cell death;GO:0009987//cellular process;…	0.166667	11.1133	6.05918	0.001	0.786667	9.61961	0.001	0.793333	9.63178
LOC106357079	PREDICTED: homeobox-leucine zipper protein ATHB-13-like [Brassica napus]	-	-	GO:0043229//intracellular organelle;GO:0044424//intracellular part;GO:0043227//membrane-bounded organelle;GO:0005623//cell;GO:0005622//intracellular;GO:0043226//organelle;GO:0044464//cell part;GO:0043231//intracellular membrane-bounded organelle	GO:0001071//nucleic acid binding transcription factor activity;GO:1901363//heterocyclic compound binding;GO:0003676//nucleic acid binding;GO:0003677//DNA binding;GO:0097159//organic cyclic compound binding;GO:0005488//binding	GO:0050896//response to stimulus;GO:0009059//macromolecule biosynthetic process;GO:0044767//single-organism developmental process;GO:0044260//cellular macromolecule metabolic process;GO:1901576//organic substance biosynthetic process;GO:0044707//single-multicellular organism process;GO:0048731//system development;GO:0032502//developmental process;GO:1901700//response to oxygen-containing compound…	0.643333	0.0833333	-2.9486	0.91	0.12	-2.92283	0.316667	0.0166667	-4.24793
LOC106357092	BnaA02g14060D [Brassica napus]	-	-	GO:0044464//cell part;GO:0005623//cell;GO:0043229//intracellular organelle;GO:0044424//intracellular part;GO:0043226//organelle;GO:0005622//intracellular;GO:0043227//membrane-bounded organelle;GO:0043231//intracellular membrane-bounded organelle	-	GO:0006725//cellular aromatic compound metabolic process;GO:0009987//cellular process;GO:0008152//metabolic process;GO:0044237//cellular metabolic process	0.67	0.04	-4.06609	0.47	0.0366667	-3.68012	0.4	0.0166667	-4.58496
LOC106357111	PREDICTED: cytosolic sulfotransferase 1-like [Brassica napus]	-	-	-	-	-	0.001	0.87	9.76487	0.001	0.78	9.60733	0.0166667	1.01333	5.926
LOC106357124	Mitochondrial transcription termination factor family protein [Arabidopsis thaliana]	-	-	GO:0005622//intracellular;GO:0043227//membrane-bounded organelle;GO:0005623//cell;GO:0043226//organelle;GO:0044464//cell part;GO:0043229//intracellular organelle;GO:0044424//intracellular part;GO:0043231//intracellular membrane-bounded organelle	-	-	0.286667	0.0133333	-4.42626	0.483333	0.0166667	-4.85798	0.383333	0.0433333	-3.14505
LOC106357157	BnaC06g29490D [Brassica napus]	-	-	-	-	-	0.183333	6.13667	5.06491	0.203333	9.87333	5.60162	0.12	12.5733	6.71119
LOC106357162	PREDICTED: uncharacterized protein LOC103831254 [Brassica rapa]	-	-	GO:0005623//cell;GO:0043226//organelle;GO:0043231//intracellular membrane-bounded organelle;GO:0005622//intracellular;GO:0044424//intracellular part;GO:0043227//membrane-bounded organelle;GO:0043229//intracellular organelle;GO:0044464//cell part	-	-	0.133333	1.23667	3.21335	0.133333	1.49333	3.48543	0.206667	1.26667	2.61566
LOC106357191	probable WRKY transcription factor 57 [Brassica rapa]	-	-	GO:0043229//intracellular organelle;GO:0044464//cell part;GO:0043231//intracellular membrane-bounded organelle;GO:0043226//organelle;GO:0043227//membrane-bounded organelle;GO:0005623//cell;GO:0005622//intracellular;GO:0044424//intracellular part	GO:0001071//nucleic acid binding transcription factor activity;GO:1901363//heterocyclic compound binding;GO:0003676//nucleic acid binding;GO:0097159//organic cyclic compound binding;GO:0005488//binding;GO:0003677//DNA binding	GO:0006950//response to stress;GO:0044249//cellular biosynthetic process;GO:0071704//organic substance metabolic process;GO:1901576//organic substance biosynthetic process;GO:0009059//macromolecule biosynthetic process;GO:0050896//response to stimulus;GO:0009628//response to abiotic stimulus;GO:0065007//biological regulation;GO:0044237//cellular metabolic process;GO:0009987//cellular process;GO:0…	0.17	0.763333	2.16678	0.0766667	0.623333	3.02333	0.0666667	1.36667	4.35755
LOC106357193	PREDICTED: phosphate transporter PHO1 homolog 10 [Brassica napus]	-	-	-	-	-	0.0866667	4.15	5.58149	0.001	0.663333	9.37359	0.0466667	5.61333	6.91032
LOC106357213	At1g71970/F17M19_12 [Arabidopsis thaliana]	-	-	GO:0044424//intracellular part;GO:0005623//cell;GO:0043231//intracellular membrane-bounded organelle;GO:0044464//cell part;GO:0005622//intracellular;GO:0043229//intracellular organelle;GO:0043227//membrane-bounded organelle;GO:0043226//organelle	-	-	1.44667	0.0833333	-4.1177	0.843333	0.0366667	-4.52356	3.05667	0.126667	-4.59285
LOC106357226	PREDICTED: TMV resistance protein N-like [Brassica napus]	-	-	-	-	-	4.04333	0.09	-5.48948	0.41	0.0233333	-4.13516	1.10333	0.0433333	-4.67025
LOC106357235	PREDICTED: receptor protein kinase-like protein At4g34220 [Brassica napus]	-	-	-	GO:0097367//carbohydrate derivative binding;GO:0001882//nucleoside binding;GO:0005488//binding;GO:0036094//small molecule binding;GO:0032550//purine ribonucleoside binding;GO:0004672//protein kinase activity;GO:0016773//phosphotransferase activity, alcoho	GO:0071704//organic substance metabolic process;GO:0044699//single-organism process;GO:0007167//enzyme linked receptor protein signaling pathway;GO:0044238//primary metabolic process;GO:0036211//protein modification process;GO:0007166//cell surface receptor signaling pathway;GO:0044700//single organism signaling;GO:0043412//macromolecule modification;GO:0044763//single-organism cellular process;G…	5.27	0.923333	-2.51288	4.47667	0.553333	-3.0162	6.57667	1.11	-2.5668
LOC106357241	PREDICTED: non-specific lipid-transfer protein-like protein At2g13820 isoform X1 [Brassica rapa]	-	-	-	-	-	0.0766667	2.89667	5.23965	0.0533333	1.00667	4.2384	0.001	4.19	12.0327
LOC106357297	BnaAnng19640D [Brassica napus]	-	-	-	-	-	2.67333	0.413333	-2.69326	0.783333	0.08	-3.29155	4.39333	0.883333	-2.31429
LOC106357306	BnaC06g36130D [Brassica napus]	-	-	-	-	-	2.75667	0.28	-3.29943	3.08667	0.263333	-3.55109	2.87333	0.0433333	-6.0511
LOC106357331	PREDICTED: inactive TPR repeat-containing thioredoxin TTL3-like [Brassica napus]	-	-	-	-	-	0.176667	1.26333	2.83813	0.386667	2.25333	2.5429	0.173333	1.55667	3.16684
LOC106357469	PREDICTED: KH domain-containing protein At4g18375 [Brassica rapa]	-	-	GO:0044424//intracellular part;GO:0044464//cell part;GO:0005623//cell;GO:0005622//intracellular;GO:0043227//membrane-bounded organelle;GO:0043231//intracellular membrane-bounded organelle;GO:0043226//organelle;GO:0043229//intracellular organelle	-	-	0.873333	0.0166667	-5.71149	1.29	0.29	-2.15325	1.31	0.06	-4.44846
LOC106357490	PREDICTED: glycerophosphodiester phosphodiesterase GDPDL5-like [Brassica napus]	-	-	GO:0031224//intrinsic component of membrane;GO:0016020//membrane;GO:0044425//membrane part	GO:0003824//catalytic activity;GO:0016788//hydrolase activity, acting on ester bonds;GO:0042578//phosphoric ester hydrolase activity;GO:0008081//phosphoric diester hydrolase activity;GO:0016787//hydrolase activity	GO:0019751//polyol metabolic process;GO:0044237//cellular metabolic process;GO:0044238//primary metabolic process;GO:0044281//small molecule metabolic process;GO:0006066//alcohol metabolic process;GO:0044699//single-organism process;GO:0005975//carbohydrate metabolic process;GO:0071704//organic substance metabolic process;GO:0009987//cellular process;GO:0044763//single-organism cellular process;G…	0.001	0.316667	8.30682	0.0266667	0.41	3.94251	0.0233333	0.346667	3.89308
LOC106357499	BnaC05g31690D [Brassica napus]	-	-	GO:0016020//membrane	-	GO:0000902//cell morphogenesis;GO:0030154//cell differentiation;GO:0032501//multicellular organismal process;GO:0071840//cellular component organization or biogenesis;GO:0048856//anatomical structure development;GO:0045229//external encapsulating structure organization;GO:0007015//actin filament organization;GO:0048364//root development;GO:0044763//single-organism cellular process;GO:0048731//sys…	2.03333	0.27	-2.91282	2.54333	0.573333	-2.14927	3.06	0.25	-3.61353
LOC106357506	BnaA05g18750D [Brassica napus]	-	-	-	-	GO:0006970//response to osmotic stress;GO:0050896//response to stimulus;GO:0006950//response to stress;GO:0001101//response to acid chemical;GO:0009628//response to abiotic stimulus;GO:0006972//hyperosmotic response;GO:0042221//response to chemical	1.53667	18.2567	3.57055	0.0233333	20.8367	9.80252	0.516667	14.4167	4.80236
LOC106357550	PREDICTED: transcription activator GLK1-like isoform X1 [Brassica napus]	-	-	-	-	-	24.29	2.65667	-3.19267	1.56	0.353333	-2.14244	46.09	3.12333	-3.8833
LOC106357553	PREDICTED: proline-rich receptor-like protein kinase PERK2 [Brassica napus]	-	-	GO:0043227//membrane-bounded organelle;GO:0044464//cell part;GO:0044424//intracellular part;GO:0043231//intracellular membrane-bounded organelle;GO:0005622//intracellular;GO:0005623//cell;GO:0043226//organelle;GO:0043229//intracellular organelle	-	GO:0071669//plant-type cell wall organization or biogenesis;GO:0009832//plant-type cell wall biogenesis;GO:0042546//cell wall biogenesis;GO:0071554//cell wall organization or biogenesis;GO:0009987//cellular process;GO:0071840//cellular component organization or biogenesis;GO:0044085//cellular component biogenesis	1.39667	0.326667	-2.0961	1.88	0.406667	-2.20881	0.95	0.17	-2.48239
LOC106357566	PREDICTED: xyloglucan galactosyltransferase MUR3 [Brassica rapa]	-	-	-	-	-	14.86	175.497	3.56194	4.65	264.207	5.82829	3.17667	62.2267	4.29195
LOC106357584	PREDICTED: cysteine-rich repeat secretory protein 56-like [Brassica napus]	-	-	-	-	-	1.35667	13.4867	3.3134	0.69	4.78	2.79234	1.40333	11.5633	3.04263
LOC106357633	PREDICTED: adagio protein 2-like [Brassica napus]	-	-	GO:0043229//intracellular organelle;GO:0016604//nuclear body;GO:0043231//intracellular membrane-bounded organelle;GO:0005623//cell;GO:0043226//organelle;GO:0005622//intracellular;GO:0043227//membrane-bounded organelle;GO:0044424//intracellular part;GO:004	GO:0004872//receptor activity;GO:0060089//molecular transducer activity;GO:0004871//signal transducer activity;GO:0038023//signaling receptor activity;GO:0005488//binding	GO:0009648//photoperiodism;GO:1902578//single-organism localization;GO:0044248//cellular catabolic process;GO:0043170//macromolecule metabolic process;GO:0032502//developmental process;GO:0000003//reproduction;GO:0051179//localization;GO:0007275//multicellular organism development;GO:0009057//macromolecule catabolic process;GO:0044238//primary metabolic process;GO:0090567//reproductive shoot syst…	0.01	5.99333	9.22721	0.001	36.6733	15.1624	0.0333333	15.16	8.82909
LOC106357683	PREDICTED: transcription repressor MYB4-like [Brassica napus]	-	-	GO:0005622//intracellular;GO:0043229//intracellular organelle;GO:0044424//intracellular part;GO:0043226//organelle;GO:0005623//cell;GO:0043231//intracellular membrane-bounded organelle;GO:0044464//cell part;GO:0043227//membrane-bounded organelle	GO:0097159//organic cyclic compound binding;GO:1901363//heterocyclic compound binding;GO:0003676//nucleic acid binding;GO:0005488//binding;GO:0001071//nucleic acid binding transcription factor activity	GO:0009314//response to radiation;GO:0044765//single-organism transport;GO:0044106//cellular amine metabolic process;GO:0009987//cellular process;GO:0006355//regulation of transcription, DNA-templated;GO:2000112//regulation of cellular macromolecule biosynthetic process;GO:0051179//localization;GO:0071702//organic substance transport;GO:0031327//negative regulation of cellular biosynthetic proces…	3.02333	0.573333	-2.39869	3.04333	0.523333	-2.53985	6.15333	1.42667	-2.10872
LOC106357688	PREDICTED: thaumatin-like protein 1b [Brassica napus]	-	-	GO:0031224//intrinsic component of membrane;GO:0044425//membrane part;GO:0016020//membrane	-	GO:0022414//reproductive process;GO:0071555//cell wall organization;GO:0050789//regulation of biological process;GO:0000003//reproduction;GO:0071840//cellular component organization or biogenesis;GO:0050793//regulation of developmental process;GO:0048509//regulation of meristem development;GO:0009987//cellular process;GO:0032502//developmental process;GO:0009607//response to biotic stimulus;GO:00…	0.873333	0.12	-2.8635	1.86	0.12	-3.9542	1.21	0.146667	-3.04439
LOC106357692	peptidyl-prolyl cis-trans isomerase CYP18-3 [Brassica rapa]	-	-	-	-	-	25.5033	123.77	2.2789	13.4867	132.9	3.30074	20.06	170.863	3.09045
LOC106357705	BnaA07g01600D [Brassica napus]	-	-	GO:0043227//membrane-bounded organelle;GO:0043229//intracellular organelle;GO:0005737//cytoplasm;GO:0043231//intracellular membrane-bounded organelle;GO:0044464//cell part;GO:0005623//cell;GO:0044444//cytoplasmic part;GO:0044424//intracellular part;GO:000	-	-	0.306667	0.02	-3.9386	0.936667	0.173333	-2.43399	1.66	0.276667	-2.58496
LOC106357711	BnaC05g29600D [Brassica napus]	-	-	-	-	-	0.133333	2.03667	3.9331	0.0266667	1.24	5.53916	0.0333333	2.78333	6.3837
LOC106357721	PREDICTED: transcription factor HBI1-like [Brassica napus]	-	-	-	-	-	58.9367	1.92	-4.93999	64.2167	12.42	-2.37028	68.6667	1.66	-5.37035
LOC106357733	PREDICTED: ocs element-binding factor 1 [Brassica oleracea var. oleracea] [Brassica oleracea]	-	-	GO:0005622//intracellular;GO:0043229//intracellular organelle;GO:0043226//organelle;GO:0043231//intracellular membrane-bounded organelle;GO:0043227//membrane-bounded organelle;GO:0044464//cell part;GO:0044424//intracellular part;GO:0005623//cell	GO:1901363//heterocyclic compound binding;GO:0003676//nucleic acid binding;GO:0005515//protein binding;GO:0005488//binding;GO:0001071//nucleic acid binding transcription factor activity;GO:0097159//organic cyclic compound binding;GO:0046983//protein dimer	GO:0019222//regulation of metabolic process;GO:0065007//biological regulation;GO:0010468//regulation of gene expression;GO:0050789//regulation of biological process;GO:0060255//regulation of macromolecule metabolic process	48.59	2.32	-4.38846	40.1833	3.41	-3.55875	55.6467	1.97333	-4.81759
LOC106357737	PREDICTED: glucan endo-1,3-beta-glucosidase 12-like [Brassica napus]	-	-	-	-	-	6.86667	0.92	-2.8999	22.2267	1.85	-3.58669	11.75	1.26	-3.22117
LOC106357743	PREDICTED: serine/threonine-protein kinase At5g01020-like [Brassica napus]	-	-	-	-	-	2.62333	12.22	2.21977	0.78	11.1133	3.83267	1.99667	17.0067	3.09043
LOC106357760	PREDICTED: probable S-adenosylmethionine-dependent methyltransferase At5g37990 [Brassica napus]	-	-	GO:0044464//cell part;GO:0009536//plastid;GO:0044444//cytoplasmic part;GO:0005737//cytoplasm;GO:0043226//organelle;GO:0044424//intracellular part;GO:0043229//intracellular organelle;GO:0005622//intracellular;GO:0005623//cell;GO:0043227//membrane-bounded o	GO:0008168//methyltransferase activity;GO:0016741//transferase activity, transferring one-carbon groups;GO:0003824//catalytic activity;GO:0016740//transferase activity	GO:0008152//metabolic process	0.283333	5.04333	4.15381	0.306667	2.52333	3.04059	0.0966667	3.28333	5.086
LOC106357767	PREDICTED: cytosolic sulfotransferase 12-like isoform X1 [Brassica rapa]	-	-	-	-	-	1.12667	18.6833	4.05162	0.38	43.3933	6.83533	1.49667	23.47	3.97099
LOC106357803	PREDICTED: cytochrome P450 71B2-like [Brassica napus]	-	-	GO:0044425//membrane part;GO:0031224//intrinsic component of membrane;GO:0016020//membrane	GO:0005488//binding	GO:0009266//response to temperature stimulus;GO:0009408//response to heat;GO:0050896//response to stimulus;GO:0009628//response to abiotic stimulus;GO:0006950//response to stress	0.273333	4.24333	3.95646	0.001	4.76333	12.2178	0.216667	5.66	4.70725
LOC106357827	O-fucosyltransferase family protein [Arabidopsis thaliana]	-	-	-	GO:0016740//transferase activity;GO:0003824//catalytic activity	-	2.47333	0.126667	-4.28735	2.69667	0.363333	-2.89181	3.03	0.323333	-3.22822
LOC106357855	BnaAnng19070D [Brassica napus]	-	-	GO:0043231//intracellular membrane-bounded organelle;GO:0044464//cell part;GO:0005737//cytoplasm;GO:0005623//cell;GO:0009536//plastid;GO:0043229//intracellular organelle;GO:0044424//intracellular part;GO:0044444//cytoplasmic part;GO:0043226//organelle;GO:	GO:0016740//transferase activity;GO:0003824//catalytic activity	-	6.68667	1.50333	-2.15312	14.29	3.40333	-2.06999	17.97	1.44	-3.64145
LOC106357857	BnaAnng19070D [Brassica napus]	-	-	GO:0043229//intracellular organelle;GO:0009536//plastid;GO:0044424//intracellular part;GO:0043231//intracellular membrane-bounded organelle;GO:0005622//intracellular;GO:0043227//membrane-bounded organelle;GO:0044464//cell part;GO:0005623//cell;GO:0044444/	GO:0016740//transferase activity;GO:0003824//catalytic activity	-	6.68667	1.50333	-2.15312	14.29	3.40333	-2.06999	17.97	1.44	-3.64145
LOC106357861	PREDICTED: probable xyloglucan endotransglucosylase/hydrolase protein 16 [Brassica napus]	-	-	GO:0005623//cell;GO:0030312//external encapsulating structure;GO:0071944//cell periphery;GO:0005576//extracellular region;GO:0044464//cell part	GO:0016758//transferase activity, transferring hexosyl groups;GO:0003824//catalytic activity;GO:0016787//hydrolase activity;GO:0016757//transferase activity, transferring glycosyl groups;GO:0016740//transferase activity	GO:0045229//external encapsulating structure organization;GO:0044042//glucan metabolic process;GO:0009987//cellular process;GO:0008152//metabolic process;GO:0005976//polysaccharide metabolic process;GO:0005975//carbohydrate metabolic process;GO:0044238//primary metabolic process;GO:0071840//cellular component organization or biogenesis;GO:0071704//organic substance metabolic process;GO:0043170//m…	42.0667	1.13	-5.21828	11.5433	1.10667	-3.38277	3.23	0.453333	-2.83289
LOC106357938	PREDICTED: potassium transporter 9-like [Brassica napus]	-	-	GO:0044425//membrane part;GO:0031224//intrinsic component of membrane;GO:0016020//membrane	GO:0022857//transmembrane transporter activity;GO:0022892//substrate-specific transporter activity;GO:0022890//inorganic cation transmembrane transporter activity;GO:0046873//metal ion transmembrane transporter activity;GO:0022891//substrate-specific tran	GO:0044763//single-organism cellular process;GO:0044699//single-organism process;GO:0044765//single-organism transport;GO:0006811//ion transport;GO:0034220//ion transmembrane transport;GO:1902578//single-organism localization;GO:0051234//establishment of localization;GO:0006810//transport;GO:0006812//cation transport;GO:0009987//cellular process;GO:0055085//transmembrane transport;GO:0051179//loc…	0.03	0.593333	4.30581	0.176667	3.37333	4.25507	0.366667	12.02	5.03482
LOC106357943	PREDICTED: phosphatidylinositol 4-phosphate 5-kinase 7-like [Brassica napus]	ko04144//Endocytosis;ko04070//Phosphatidylinositol signaling system;ko00562//Inositol phosphate metabolism	K00889	-	-	-	0.856667	10.6367	3.63417	0.653333	9.52667	3.86608	1.00667	7.33333	2.86488
LOC106357954	PREDICTED: LOW QUALITY PROTEIN: transcription factor PIF1 [Brassica napus]	-	-	GO:0043226//organelle;GO:0043229//intracellular organelle;GO:0044464//cell part;GO:0044424//intracellular part;GO:0005622//intracellular;GO:0043227//membrane-bounded organelle;GO:0043231//intracellular membrane-bounded organelle;GO:0005623//cell	GO:0001071//nucleic acid binding transcription factor activity;GO:1901363//heterocyclic compound binding;GO:0097159//organic cyclic compound binding;GO:0005488//binding;GO:0003676//nucleic acid binding;GO:0005515//protein binding	GO:0044707//single-multicellular organism process;GO:0006779//porphyrin-containing compound biosynthetic process;GO:1900140//regulation of seedling development;GO:0071489//cellular response to red or far red light;GO:0071482//cellular response to light stimulus;GO:0044710//single-organism metabolic process;GO:0016101//diterpenoid metabolic process;GO:2000026//regulation of multicellular organisma…	3.74	0.34	-3.45943	2.69	0.543333	-2.3077	6.32333	0.413333	-3.93531
LOC106357974	BnaA07g07940D [Brassica napus]	-	-	-	-	-	1.6	0.0666667	-4.58496	0.686667	0.153333	-2.16294	0.883333	0.0233333	-5.24249
LOC106357976	BnaA07g07940D [Brassica napus]	-	-	-	-	-	1.6	0.0666667	-4.58496	0.686667	0.153333	-2.16294	0.883333	0.0233333	-5.24249
LOC106357983	PREDICTED: uncharacterized protein LOC106357983 [Brassica napus]	-	-	-	-	-	10.2	0.866667	-3.55695	6.58667	1.14333	-2.5263	10.1667	0.723333	-3.81304
LOC106357984	PREDICTED: GDSL esterase/lipase At1g29660-like [Brassica oleracea var. oleracea] [Brassica oleracea]	-	-	GO:0005623//cell;GO:0044464//cell part;GO:0043229//intracellular organelle;GO:0005622//intracellular;GO:0043226//organelle;GO:0005576//extracellular region;GO:0043231//intracellular membrane-bounded organelle;GO:0044424//intracellular part;GO:0043227//mem	GO:0016787//hydrolase activity;GO:0016788//hydrolase activity, acting on ester bonds;GO:0003824//catalytic activity	GO:0042044//fluid transport;GO:0051179//localization;GO:0045087//innate immune response;GO:0044765//single-organism transport;GO:0006950//response to stress;GO:0009628//response to abiotic stimulus;GO:0006629//lipid metabolic process;GO:0043207//response to external biotic stimulus;GO:0010033//response to organic substance;GO:0044699//single-organism process;GO:0051704//multi-organism process;GO:…	40.7633	2.08333	-4.29031	104.867	4.86	-4.43146	20.3167	3.4	-2.57906
LOC106357987	PREDICTED: UDP-glycosyltransferase 73B1-like [Brassica napus]	-	-	-	GO:0046527//glucosyltransferase activity;GO:0008194//UDP-glycosyltransferase activity;GO:0016758//transferase activity, transferring hexosyl groups;GO:0035251//UDP-glucosyltransferase activity;GO:0016757//transferase activity, transferring glycosyl groups	-	7.65667	50.0467	2.70849	4.64667	66.86	3.84688	10.2567	56.3633	2.45819
LOC106358043	PREDICTED: non-specific lipid transfer protein GPI-anchored 1-like [Brassica napus]	-	-	-	-	-	2.80333	77.0533	4.78064	3.79333	45.5033	3.58443	1.98	140	6.14378
LOC106358062	PREDICTED: GDSL esterase/lipase At1g28580-like [Brassica napus]	-	-	-	-	-	3.08	0.463333	-2.73281	2.34333	0.173333	-3.75694	2.54	0.183333	-3.79229
LOC106358073	BnaC07g11170D [Brassica napus]	-	-	-	GO:0046914//transition metal ion binding;GO:0005488//binding;GO:0043169//cation binding;GO:0046872//metal ion binding;GO:0043167//ion binding	-	4.53	0.493333	-3.19888	6.84667	1.51667	-2.1745	3.40667	0.0766667	-5.47362
LOC106358077	BnaAnng23430D, partial [Brassica napus]	-	-	-	-	-	0.813333	0.136667	-2.57319	0.803333	0.126667	-2.66496	0.826667	0.196667	-2.07155
LOC106358108	transmembrane protein [Arabidopsis thaliana]	-	-	-	-	-	0.463333	0.0566667	-3.03148	0.75	0.07	-3.42146	1.9	0.336667	-2.49661
LOC106358136	PREDICTED: 21 kDa protein-like [Brassica napus]	-	-	-	GO:0016787//hydrolase activity;GO:0098772//molecular function regulator;GO:0052689//carboxylic ester hydrolase activity;GO:0030234//enzyme regulator activity;GO:0016788//hydrolase activity, acting on ester bonds;GO:0004857//enzyme inhibitor activity;GO:00	-	2.23	0.196667	-3.50322	5.71667	0.35	-4.02975	2.29333	0.323333	-2.82635
LOC106358155	PREDICTED: GATA transcription factor 17-like [Brassica oleracea var. oleracea] [Brassica oleracea]	-	-	GO:0043227//membrane-bounded organelle;GO:0005622//intracellular;GO:0005623//cell;GO:0044424//intracellular part;GO:0043229//intracellular organelle;GO:0044464//cell part;GO:0043226//organelle;GO:0043231//intracellular membrane-bounded organelle	GO:0046914//transition metal ion binding;GO:0005488//binding;GO:0043169//cation binding;GO:0043167//ion binding;GO:0003677//DNA binding;GO:0046872//metal ion binding;GO:1901363//heterocyclic compound binding;GO:0003676//nucleic acid binding;GO:0097159//or	GO:0044763//single-organism cellular process;GO:0044249//cellular biosynthetic process;GO:0006810//transport;GO:0009987//cellular process;GO:0071704//organic substance metabolic process;GO:0042886//amide transport;GO:0015833//peptide transport;GO:0071702//organic substance transport;GO:0043170//macromolecule metabolic process;GO:0051234//establishment of localization;GO:0044260//cellular macromol…	2.7	57.24	4.40599	3.92	40.4233	3.36626	1.41667	33.7433	4.57403
LOC106358167	PREDICTED: probable sulfate transporter 3.3 isoform X1 [Brassica rapa]	-	-	-	-	-	22.9	3.83333	-2.57868	27.42	6.59333	-2.05615	25.66	4.85	-2.40346
LOC106358169	PREDICTED: auxin efflux carrier component 7 [Brassica napus]	-	-	-	-	-	0.536667	0.103333	-2.37672	1.66333	0.0666667	-4.64097	2.89	0.04	-6.17493
LOC106358180	PREDICTED: UDP-glycosyltransferase 85A3-like [Brassica napus]	-	-	-	-	-	3.77667	0.243333	-3.95611	4.95333	0.533333	-3.21529	0.96	0.156667	-2.61534
LOC106358221	PREDICTED: catalase-3 [Brassica rapa]	ko01200//Carbon metabolism;ko04146//Peroxisome;ko00630//Glyoxylate and dicarboxylate metabolism;ko00380//Tryptophan metabolism	K03781	GO:0043228//non-membrane-bounded organelle;GO:0044425//membrane part;GO:0031224//intrinsic component of membrane;GO:0005840//ribosome;GO:0030529//intracellular ribonucleoprotein complex;GO:0044464//cell part;GO:0016020//membrane;GO:0044424//intracellular	GO:0005342//organic acid transmembrane transporter activity;GO:0016684//oxidoreductase activity, acting on peroxide as acceptor;GO:0016209//antioxidant activity;GO:0005488//binding;GO:0005215//transporter activity;GO:0022891//substrate-specific transmembr	GO:0042221//response to chemical;GO:0009314//response to radiation;GO:0044763//single-organism cellular process;GO:0044106//cellular amine metabolic process;GO:0006865//amino acid transport;GO:0030001//metal ion transport;GO:0044249//cellular biosynthetic process;GO:0072593//reactive oxygen species metabolic process;GO:0006568//tryptophan metabolic process;GO:0046483//heterocycle metabolic proces…	838.643	88.4167	-3.24567	520.647	100.697	-2.37029	1153.2	97.0067	-3.57142
LOC106358233	PREDICTED: dehydrin ERD10-like [Brassica napus]	-	-	GO:0030054//cell junction;GO:0005911//cell-cell junction;GO:0005622//intracellular;GO:0005623//cell;GO:0005737//cytoplasm;GO:0044464//cell part;GO:0044424//intracellular part;GO:0044444//cytoplasmic part	GO:0005515//protein binding;GO:0005488//binding;GO:0008092//cytoskeletal protein binding	GO:0044699//single-organism process;GO:0007275//multicellular organism development;GO:0009791//post-embryonic development;GO:0009845//seed germination;GO:0032501//multicellular organismal process;GO:0032502//developmental process;GO:0090351//seedling development;GO:0009266//response to temperature stimulus;GO:0010035//response to inorganic substance;GO:0009414//response to water deprivation;GO:00…	344.72	3253.55	3.23852	55.9867	1761.93	4.97593	54.2533	1755.7	5.01619
LOC106358242	PREDICTED: UDP-glycosyltransferase 73B3-like [Brassica napus]	-	-	-	GO:0046527//glucosyltransferase activity;GO:0008194//UDP-glycosyltransferase activity;GO:0016740//transferase activity;GO:0016758//transferase activity, transferring hexosyl groups;GO:0016757//transferase activity, transferring glycosyl groups;GO:0035251/	GO:0050896//response to stimulus;GO:0009607//response to biotic stimulus;GO:0009605//response to external stimulus;GO:0043207//response to external biotic stimulus	0.0233333	9.31333	8.64076	0.001	4.18	12.0293	0.001	11.38	13.4742
LOC106358243	PREDICTED: dehydrin ERD10-like [Brassica napus]	-	-	GO:0005737//cytoplasm;GO:0044424//intracellular part;GO:0005623//cell;GO:0005622//intracellular;GO:0005911//cell-cell junction;GO:0030054//cell junction;GO:0044444//cytoplasmic part;GO:0044464//cell part	GO:0008092//cytoskeletal protein binding;GO:0005515//protein binding;GO:0005488//binding	GO:0042221//response to chemical;GO:0009266//response to temperature stimulus;GO:0009409//response to cold;GO:0009845//seed germination;GO:0032502//developmental process;GO:0044699//single-organism process;GO:0006970//response to osmotic stress;GO:0010035//response to inorganic substance;GO:0009628//response to abiotic stimulus;GO:0090351//seedling development;GO:0007275//multicellular organism d…	344.72	3253.55	3.23852	55.9867	1761.93	4.97593	54.2533	1755.7	5.01619
LOC106358260	PREDICTED: probable 3-beta-hydroxysteroid-Delta(8),Delta(7)-isomerase [Brassica napus]	ko00100//Steroid biosynthesis	K01824	-	-	-	6.94333	1.47333	-2.23654	6.21667	1.46	-2.09017	7.73333	1.68	-2.20263
LOC106358266	PREDICTED: alpha-glucan water dikinase 1, chloroplastic-like [Brassica napus]	-	-	-	-	-	9.53333	1.29333	-2.88189	4.24667	0.596667	-2.83133	4.01667	0.943333	-2.09016
LOC106358296	PREDICTED: BTB/POZ domain-containing protein At5g67385 [Brassica napus]	-	-	-	-	-	16.0233	0.39	-5.36056	11.9733	1.86667	-2.68129	13.66	0.266667	-5.67878
LOC106358342	PREDICTED: scarecrow-like protein 4 [Brassica napus]	-	-	GO:0005623//cell;GO:0043226//organelle;GO:0043231//intracellular membrane-bounded organelle;GO:0044464//cell part;GO:0043227//membrane-bounded organelle;GO:0043229//intracellular organelle;GO:0005622//intracellular;GO:0044424//intracellular part	-	GO:0050789//regulation of biological process;GO:0060255//regulation of macromolecule metabolic process;GO:0065007//biological regulation;GO:0009987//cellular process;GO:0044249//cellular biosynthetic process;GO:0044237//cellular metabolic process;GO:0010468//regulation of gene expression;GO:0044260//cellular macromolecule metabolic process;GO:1901576//organic substance biosynthetic process;GO:003…	5.17	0.32	-4.01402	3.74333	0.476667	-2.97327	5.82667	0.43	-3.76026
LOC106358354	PREDICTED: probable disease resistance protein At5g66900 [Brassica napus]	-	-	GO:0043231//intracellular membrane-bounded organelle;GO:0005623//cell;GO:0043226//organelle;GO:0043227//membrane-bounded organelle;GO:0044424//intracellular part;GO:0043229//intracellular organelle;GO:0005622//intracellular;GO:0044464//cell part	-	GO:0006950//response to stress;GO:0050896//response to stimulus	2.45333	0.43	-2.51233	1.97667	0.286667	-2.78562	2.85333	0.32	-3.1565
LOC106358363	PREDICTED: mitogen-activated protein kinase kinase kinase 2 [Brassica napus]	-	-	GO:0016020//membrane	GO:0016740//transferase activity;GO:0032550//purine ribonucleoside binding;GO:0097367//carbohydrate derivative binding;GO:1901363//heterocyclic compound binding;GO:0097159//organic cyclic compound binding;GO:0005488//binding;GO:0032549//ribonucleoside bin	GO:0009987//cellular process;GO:0009719//response to endogenous stimulus;GO:0010033//response to organic substance;GO:0051716//cellular response to stimulus;GO:0032870//cellular response to hormone stimulus;GO:0044699//single-organism process;GO:0023052//signaling;GO:0044763//single-organism cellular process;GO:0007154//cell communication;GO:0070887//cellular response to chemical stimulus;GO:0006…	0.136667	8.82667	6.01314	0.12	11.7367	6.61184	0.186667	3.01	4.01123
LOC106358371	BnaC05g00440D [Brassica napus]	-	-	-	-	-	67.6267	2.75333	-4.61834	46.3367	11.0767	-2.06463	25.93	4.92667	-2.39594
LOC106358373	PREDICTED: signal peptide peptidase-like 4 [Brassica napus]	-	-	-	-	-	4.46667	25.5967	2.51869	3.11667	20.7633	2.73596	3.56	24.48	2.78165
LOC106358379	NAC domain-containing protein 2 [Brassica napus]	-	-	GO:0043231//intracellular membrane-bounded organelle;GO:0005622//intracellular;GO:0044424//intracellular part;GO:0005623//cell;GO:0043229//intracellular organelle;GO:0043226//organelle;GO:0043227//membrane-bounded organelle;GO:0044464//cell part	GO:0001071//nucleic acid binding transcription factor activity	GO:0071704//organic substance metabolic process;GO:0044710//single-organism metabolic process;GO:0042221//response to chemical;GO:0050789//regulation of biological process;GO:0010646//regulation of cell communication;GO:0009607//response to biotic stimulus;GO:0009404//toxin metabolic process;GO:0043436//oxoacid metabolic process;GO:0006970//response to osmotic stress;GO:0009628//response to abiot…	12.3133	182.59	3.89031	9.03667	464.557	5.68392	7.73	249.02	5.00965
LOC106358390	PREDICTED: (+)-neomenthol dehydrogenase-like isoform X1 [Brassica napus]	ko00902//Monoterpenoid biosynthesis	K15095	GO:0030312//external encapsulating structure;GO:0005623//cell;GO:0071944//cell periphery;GO:0005618//cell wall;GO:0044464//cell part	GO:0003824//catalytic activity	GO:0006950//response to stress;GO:0019752//carboxylic acid metabolic process;GO:0044699//single-organism process;GO:0044237//cellular metabolic process;GO:0043436//oxoacid metabolic process;GO:0044238//primary metabolic process;GO:0008152//metabolic process;GO:0006629//lipid metabolic process;GO:0044763//single-organism cellular process;GO:0044281//small molecule metabolic process;GO:0032502//dev…	57.0233	7.05667	-3.01449	40.5867	9.36333	-2.11591	56.6767	6.33	-3.16248
LOC106358392	PREDICTED: subtilisin-like protease SBT1.1 [Brassica oleracea var. oleracea] [Brassica oleracea]	-	-	-	-	-	3.77	40.04	3.40881	1.76333	27.4967	3.96288	2.93	60.2633	4.36231
LOC106358393	PREDICTED: phospholipase D beta 1 [Brassica oleracea var. oleracea] [Brassica oleracea]	ko04144//Endocytosis;ko00564//Glycerophospholipid metabolism;ko00565//Ether lipid metabolism	K01115	-	-	-	6.02	40.2333	2.74056	4.93667	43.9533	3.15436	5.54667	51.22	3.20701
LOC106358401	PREDICTED: thiosulfate sulfurtransferase 18-like isoform X2 [Brassica napus]	-	-	GO:0043227//membrane-bounded organelle;GO:0005623//cell;GO:0005622//intracellular;GO:0044464//cell part;GO:0043226//organelle;GO:0044424//intracellular part;GO:0005737//cytoplasm;GO:0043229//intracellular organelle;GO:0044444//cytoplasmic part;GO:0043231/	GO:0016782//transferase activity, transferring sulfur-containing groups;GO:0016783//sulfurtransferase activity;GO:0003824//catalytic activity;GO:0016740//transferase activity	-	5.71667	0.11	-5.6996	0.87	0.0833333	-3.38405	1.38	0.3	-2.20163
LOC106358420	PREDICTED: ABC transporter G family member 15 [Brassica rapa]	-	-	-	-	-	1.24333	0.001	-10.28	2.39333	0.00666667	-8.48784	1.74333	0.336667	-2.37246
LOC106358422	PREDICTED: NAD(H) kinase 1-like [Brassica napus]	ko00760//Nicotinate and nicotinamide metabolism	K00858	-	-	-	0.646667	3.84333	2.57126	0.263333	3.99333	3.92263	1.56333	9.6	2.61841
LOC106358459	PREDICTED: probable inactive receptor kinase At2g26730 [Brassica napus]	-	-	GO:0016020//membrane	GO:0036094//small molecule binding;GO:0097367//carbohydrate derivative binding;GO:0016772//transferase activity, transferring phosphorus-containing groups;GO:0032549//ribonucleoside binding;GO:0005488//binding;GO:0003824//catalytic activity;GO:0001883//pu	GO:2000026//regulation of multicellular organismal development;GO:0006637//acyl-CoA metabolic process;GO:0044711//single-organism biosynthetic process;GO:0044085//cellular component biogenesis;GO:1902578//single-organism localization;GO:0050793//regulation of developmental process;GO:0051179//localization;GO:0008152//metabolic process;GO:0050794//regulation of cellular process;GO:0006810//transpo…	4.40667	0.466667	-3.23922	4.91667	1.12667	-2.12562	6.44667	1.27667	-2.33617
LOC106358496	PREDICTED: dolichyl-diphosphooligosaccharide--protein glycosyltransferase 48 kDa subunit-like [Brassica napus]	ko04141//Protein processing in endoplasmic reticulum;ko00510//N-Glycan biosynthesis	K12670	GO:0043232//intracellular non-membrane-bounded organelle;GO:0043228//non-membrane-bounded organelle;GO:0044422//organelle part;GO:0031224//intrinsic component of membrane;GO:0031090//organelle membrane;GO:0005622//intracellular;GO:0005911//cell-cell junct	GO:0016758//transferase activity, transferring hexosyl groups;GO:0004576//oligosaccharyl transferase activity;GO:0016757//transferase activity, transferring glycosyl groups;GO:0016740//transferase activity;GO:0003824//catalytic activity	GO:0044237//cellular metabolic process;GO:0034645//cellular macromolecule biosynthetic process;GO:0044260//cellular macromolecule metabolic process;GO:0048856//anatomical structure development;GO:0045229//external encapsulating structure organization;GO:0006486//protein glycosylation;GO:0005975//carbohydrate metabolic process;GO:0090304//nucleic acid metabolic process;GO:1901360//organic cyclic c…	21.3667	3.43667	-2.63628	18.5667	3.92667	-2.24134	23.45	4	-2.55152
LOC106358507	nuclease [Arabidopsis thaliana]	-	-	GO:0043229//intracellular organelle;GO:0044422//organelle part;GO:0009536//plastid;GO:0005737//cytoplasm;GO:0043227//membrane-bounded organelle;GO:0044424//intracellular part;GO:0016020//membrane;GO:0031090//organelle membrane;GO:0005622//intracellular;GO	-	GO:0044765//single-organism transport;GO:0006811//ion transport;GO:0051234//establishment of localization;GO:0006810//transport;GO:0006812//cation transport;GO:0044699//single-organism process;GO:1902578//single-organism localization;GO:0051179//localization	5.98333	29.8733	2.31984	3.10667	20.3667	2.71277	7.33	32.6633	2.15579
LOC106358513	BnaC03g05120D [Brassica napus]	-	-	-	-	-	11.58	0.356667	-5.02092	10.7967	1.22	-3.14563	19.1133	1.50667	-3.66515
LOC106358523	PREDICTED: alpha-glucosidase-like [Brassica napus]	ko00500//Starch and sucrose metabolism;ko00052//Galactose metabolism	K01187	GO:0005576//extracellular region;GO:0005737//cytoplasm;GO:0044424//intracellular part;GO:0030312//external encapsulating structure;GO:0005622//intracellular;GO:0044444//cytoplasmic part;GO:0044464//cell part;GO:0005618//cell wall;GO:0043226//organelle;GO:	GO:0003824//catalytic activity;GO:0016787//hydrolase activity;GO:0016798//hydrolase activity, acting on glycosyl bonds;GO:0005488//binding	GO:0044237//cellular metabolic process;GO:0043436//oxoacid metabolic process;GO:0034641//cellular nitrogen compound metabolic process;GO:0044249//cellular biosynthetic process;GO:0044710//single-organism metabolic process;GO:0000096//sulfur amino acid metabolic process;GO:0044711//single-organism biosynthetic process;GO:0009058//biosynthetic process;GO:0046394//carboxylic acid biosynthetic proces…	13.44	1.97667	-2.76539	12.5467	2.86	-2.13322	16.35	1.34	-3.60899
LOC106358550	PREDICTED: AT-hook motif nuclear-localized protein 5-like [Brassica napus]	-	-	-	-	-	0.876667	0.1	-3.13203	1.82	0.183333	-3.3114	1.10333	0.16	-2.78572
LOC106358566	PREDICTED: GATA transcription factor 21 [Brassica oleracea var. oleracea] [Brassica oleracea]	-	-	-	-	-	6.25	0.79	-2.98393	5.09	0.796667	-2.67562	9.07333	0.836667	-3.43891
LOC106358572	PREDICTED: protein TIFY 11A-like [Brassica napus]	ko04075//Plant hormone signal transduction	K13464	GO:0043227//membrane-bounded organelle;GO:0043231//intracellular membrane-bounded organelle;GO:0005623//cell;GO:0043226//organelle;GO:0044464//cell part;GO:0043229//intracellular organelle;GO:0044424//intracellular part;GO:0005622//intracellular	GO:0005488//binding	GO:0006082//organic acid metabolic process;GO:0065007//biological regulation;GO:0009694//jasmonic acid metabolic process;GO:0009692//ethylene metabolic process;GO:0006950//response to stress;GO:0010033//response to organic substance;GO:0009605//response to external stimulus;GO:0044710//single-organism metabolic process;GO:0050794//regulation of cellular process;GO:0050896//response to stimulus;GO…	7.14667	45.9233	2.68388	1.25333	26.58	4.4065	1.11333	87.3567	6.29396
LOC106358574	PREDICTED: lipoxygenase 3, chloroplastic-like [Brassica napus]	ko00592//alpha-Linolenic acid metabolism;ko00591//Linoleic acid metabolism	K00454	GO:0009536//plastid;GO:0043227//membrane-bounded organelle;GO:0044424//intracellular part;GO:0005737//cytoplasm;GO:0005622//intracellular;GO:0044444//cytoplasmic part;GO:0043229//intracellular organelle;GO:0005623//cell;GO:0044464//cell part;GO:0043226//o	GO:0016702//oxidoreductase activity, acting on single donors with incorporation of molecular oxygen, incorporation of two atoms of oxygen;GO:0043167//ion binding;GO:0051213//dioxygenase activity;GO:0043169//cation binding;GO:0005488//binding;GO:0016491//o	GO:0009058//biosynthetic process;GO:0051704//multi-organism process;GO:0071704//organic substance metabolic process;GO:0009642//response to light intensity;GO:0044699//single-organism process;GO:0044763//single-organism cellular process;GO:0032504//multicellular organism reproduction;GO:0044702//single organism reproductive process;GO:0044237//cellular metabolic process;GO:0009694//jasmonic acid …	4.08667	47.2833	3.53234	0.446667	50.2233	6.81302	0.64	51.58	6.3326
LOC106358590	PREDICTED: miraculin-like [Brassica napus]	-	-	GO:0005576//extracellular region;GO:0071944//cell periphery;GO:0030312//external encapsulating structure;GO:0005623//cell;GO:0044464//cell part	GO:0003824//catalytic activity;GO:0061135//endopeptidase regulator activity;GO:0016787//hydrolase activity;GO:0061134//peptidase regulator activity;GO:0030234//enzyme regulator activity;GO:0098772//molecular function regulator	GO:0050896//response to stimulus;GO:0043170//macromolecule metabolic process;GO:0006810//transport;GO:1901700//response to oxygen-containing compound;GO:0051716//cellular response to stimulus;GO:0044699//single-organism process;GO:0008152//metabolic process;GO:0033554//cellular response to stress;GO:0006811//ion transport;GO:0019538//protein metabolic process;GO:0044267//cellular protein metaboli…	1.43667	10.6333	2.8878	1.84667	12.7533	2.78788	1.75333	11.7567	2.74531
LOC106358599	PREDICTED: 3-ketoacyl-CoA synthase 8 [Brassica napus]	ko00062//Fatty acid elongation	K15397	-	-	-	0.51	0.0533333	-3.25739	1.71333	0.0533333	-5.00562	2.92	0.106667	-4.77479
LOC106358675	PREDICTED: ABSCISIC ACID-INSENSITIVE 5-like protein 6 [Brassica napus]	ko04075//Plant hormone signal transduction	K14432	GO:0005622//intracellular;GO:0005623//cell;GO:0043229//intracellular organelle;GO:0043226//organelle;GO:0043227//membrane-bounded organelle;GO:0043231//intracellular membrane-bounded organelle;GO:0044464//cell part;GO:0044424//intracellular part	GO:0005488//binding;GO:0003676//nucleic acid binding;GO:1901363//heterocyclic compound binding;GO:0003677//DNA binding;GO:0001071//nucleic acid binding transcription factor activity;GO:0097159//organic cyclic compound binding	GO:0009725//response to hormone;GO:0050789//regulation of biological process;GO:0051716//cellular response to stimulus;GO:0019219//regulation of nucleobase-containing compound metabolic process;GO:0044700//single organism signaling;GO:0071495//cellular response to endogenous stimulus;GO:0006979//response to oxidative stress;GO:0060255//regulation of macromolecule metabolic process;GO:0019222//reg…	1.35	38.1733	4.82153	1.53667	114.713	6.22209	0.88	35.45	5.33214
LOC106358818	At4g33980-like protein [Brassica napus]	-	-	-	-	-	0.001	3.26333	11.6721	0.001	7.87	12.9421	0.001	4.16667	12.0247
LOC106358929	PREDICTED: arginine decarboxylase 2 [Brassica napus]	ko00330//Arginine and proline metabolism	K01583	-	GO:0016829//lyase activity;GO:0003824//catalytic activity;GO:0016831//carboxy-lyase activity;GO:0016830//carbon-carbon lyase activity	GO:0044765//single-organism transport;GO:0051707//response to other organism;GO:0045184//establishment of protein localization;GO:0071495//cellular response to endogenous stimulus;GO:1902578//single-organism localization;GO:0071310//cellular response to organic substance;GO:0009725//response to hormone;GO:0044767//single-organism developmental process;GO:0006596//polyamine biosynthetic process;GO…	44.7267	221.053	2.30519	32.7633	437.513	3.73917	21.6333	256.787	3.56924
LOC106358982	PREDICTED: probable pre-mRNA-splicing factor ATP-dependent RNA helicase [Brassica oleracea var. oleracea] [Brassica oleracea]	ko03040//Spliceosome	K12818	GO:0043226//organelle;GO:0005622//intracellular;GO:0044444//cytoplasmic part;GO:0044424//intracellular part;GO:0005911//cell-cell junction;GO:0005737//cytoplasm;GO:0030054//cell junction;GO:0043231//intracellular membrane-bounded organelle;GO:0044464//cel	GO:0016818//hydrolase activity, acting on acid anhydrides, in phosphorus-containing anhydrides;GO:0042623//ATPase activity, coupled;GO:0016462//pyrophosphatase activity;GO:0036094//small molecule binding;GO:0032549//ribonucleoside binding;GO:0097159//orga	GO:0016070//RNA metabolic process;GO:0044238//primary metabolic process;GO:0000281//mitotic cytokinesis;GO:0071704//organic substance metabolic process;GO:0006139//nucleobase-containing compound metabolic process;GO:0046483//heterocycle metabolic process;GO:0044260//cellular macromolecule metabolic process;GO:1903047//mitotic cell cycle process;GO:0000278//mitotic cell cycle;GO:0051301//cell divi…	0.396667	3.52333	3.15094	0.00666667	0.256667	5.26679	1.58333	8.39667	2.40685
LOC106359041	PREDICTED: acyl carrier protein 4, chloroplastic-like, partial [Brassica napus]	-	-	GO:0043229//intracellular organelle;GO:0031975//envelope;GO:0005622//intracellular;GO:0043226//organelle;GO:0009532//plastid stroma;GO:0043227//membrane-bounded organelle;GO:0005737//cytoplasm;GO:0005623//cell;GO:0031967//organelle envelope;GO:0043231//in	GO:0005488//binding;GO:0048037//cofactor binding;GO:0044620//ACP phosphopantetheine attachment site binding;GO:0051192//prosthetic group binding	GO:0050896//response to stimulus;GO:0006461//protein complex assembly;GO:0043933//macromolecular complex subunit organization;GO:0016043//cellular component organization;GO:0044085//cellular component biogenesis;GO:0051049//regulation of transport;GO:0006807//nitrogen compound metabolic process;GO:0009725//response to hormone;GO:0006996//organelle organization;GO:0034622//cellular macromolecular …	5.38667	0.896667	-2.58675	2.49667	0.526667	-2.24504	10.9333	0.66	-4.05012
LOC106359053	PREDICTED: lipoxygenase homology domain-containing protein 1-like [Brassica napus]	-	-	-	-	-	0.143333	6.45667	5.49334	0.11	3.54333	5.00953	0.15	1.50333	3.32513
LOC106359226	BnaA08g19520D [Brassica napus]	-	-	-	-	-	0.01	0.553333	5.79008	0.001	0.873333	9.77039	0.001	2.84667	11.4751
LOC106359247	BnaA08g19520D [Brassica napus]	-	-	-	-	-	0.001	0.316667	8.30682	0.001	0.386667	8.59495	0.001	0.79	9.62571
LOC106359277	PREDICTED: UDP-galactose transporter 2-like [Brassica napus]	-	-	GO:0016020//membrane	-	GO:0071705//nitrogen compound transport;GO:0051179//localization;GO:0006810//transport;GO:0044699//single-organism process;GO:0015851//nucleobase transport;GO:0044765//single-organism transport;GO:0071702//organic substance transport;GO:0051234//establishment of localization;GO:1902578//single-organism localization	1.57333	0.283333	-2.47325	1.22667	0.0966667	-3.66558	1.95	0.253333	-2.94437
LOC106359344	PREDICTED: protein PHYTOCHROME KINASE SUBSTRATE 2-like [Brassica napus]	-	-	GO:0016020//membrane	-	GO:0044763//single-organism cellular process;GO:0050896//response to stimulus;GO:0044267//cellular protein metabolic process;GO:0006796//phosphate-containing compound metabolic process;GO:0006793//phosphorus metabolic process;GO:0044699//single-organism process;GO:0007275//multicellular organism development;GO:0051606//detection of stimulus;GO:0009583//detection of light stimulus;GO:0051049//regu…	2.85667	0.11	-4.69876	2.38667	0.356667	-2.74235	2.71	0.26	-3.38171
LOC106359423	BnaA03g60330D [Brassica napus]	-	-	GO:0043229//intracellular organelle;GO:0044424//intracellular part;GO:0005623//cell;GO:0043226//organelle;GO:0043227//membrane-bounded organelle;GO:0044464//cell part;GO:0043231//intracellular membrane-bounded organelle;GO:0005622//intracellular	-	-	1.25333	0.136667	-3.19704	1.04667	0.01	-6.70966	1.68667	0.09	-4.22811
LOC106359545	BnaCnng03000D [Brassica napus]	-	-	-	-	-	2.18333	14.4333	2.7248	0.176667	17.3233	6.61554	0.443333	13.8233	4.96257
LOC106359582	PREDICTED: monothiol glutaredoxin-S4-like [Brassica napus]	-	-	GO:0044424//intracellular part;GO:0005623//cell;GO:0005622//intracellular;GO:0044464//cell part	GO:0051540//metal cluster binding;GO:0051536//iron-sulfur cluster binding;GO:0005488//binding;GO:0015036//disulfide oxidoreductase activity;GO:0043169//cation binding;GO:0016491//oxidoreductase activity;GO:0030611//arsenate reductase activity;GO:0043167//	GO:0044763//single-organism cellular process;GO:0065008//regulation of biological quality;GO:0042592//homeostatic process;GO:0044699//single-organism process;GO:0019725//cellular homeostasis;GO:0065007//biological regulation;GO:0009987//cellular process	0.0266667	3.1	6.86109	0.376667	4.46333	3.56676	0.05	1.86	5.21723
LOC106359597	PREDICTED: CASP-like protein 2B1 [Brassica rapa]	-	-	-	-	-	5.19667	0.28	-4.21409	8.66	1.86667	-2.2139	8.16333	1.52667	-2.41877
LOC106359614	BnaA08g30230D [Brassica napus]	-	-	-	-	-	0.01	0.31	4.9542	0.001	0.233333	7.86625	0.01	0.74	6.20945
LOC106359735	PREDICTED: transcription factor bHLH36-like [Brassica napus]	-	-	-	-	-	0.001	1.22667	10.2605	0.001	0.896667	9.80843	0.0933333	2.14667	4.52356
LOC106359782	Bifunctional inhibitor/lipid-transfer protein/seed storage 2S albumin superfamily protein [Arabidopsis thaliana]	-	-	-	GO:0005488//binding	GO:0044765//single-organism transport;GO:0006810//transport;GO:0044699//single-organism process;GO:0051234//establishment of localization;GO:1902578//single-organism localization;GO:0051179//localization	14.0267	1.44667	-3.27737	12.65	1.72333	-2.87586	13.7067	2.41667	-2.50379
LOC106359839	PREDICTED: uncharacterized protein LOC103834794 [Brassica rapa]	-	-	GO:0044424//intracellular part;GO:0005623//cell;GO:0043231//intracellular membrane-bounded organelle;GO:0005622//intracellular;GO:0043226//organelle;GO:0044464//cell part;GO:0043229//intracellular organelle;GO:0043227//membrane-bounded organelle	-	-	1.75	0.0366667	-5.57674	2.46667	0.536667	-2.20046	2.3	0.26	-3.14505
LOC106359884	dehydration-responsive element-binding protein 1B-like [Brassica napus]	-	-	-	-	-	0.636667	6.57	3.36728	0.0566667	97.17	10.7438	0.12	22.19	7.53073
LOC106359887	PREDICTED: dehydration-responsive element-binding protein 1B-like isoform X1 [Brassica napus]	-	-	-	-	-	0.001	2.61333	11.3517	0.001	11.46	13.4843	0.206667	28.2033	7.09242
LOC106359957	PREDICTED: embryonic protein DC-8-like [Brassica napus]	-	-	GO:0044464//cell part;GO:0043229//intracellular organelle;GO:0044424//intracellular part;GO:0005623//cell;GO:0043231//intracellular membrane-bounded organelle;GO:0043226//organelle;GO:0043227//membrane-bounded organelle;GO:0005622//intracellular	-	-	0.0233333	1.95333	6.3874	0.001	0.36	8.49185	0.0333333	0.656667	4.30012
LOC106360048	PREDICTED: protein E6-like [Brassica napus]	-	-	-	-	-	0.783333	0.0166667	-5.55459	1.13333	0.0933333	-3.60204	1.48	0.0866667	-4.09398
LOC106360087	PREDICTED: heat stress transcription factor C-1-like [Brassica napus]	-	-	-	-	-	0.543333	3.27	2.58938	0.123333	1.86333	3.91725	0.203333	11.18	5.78093
LOC106360093	PREDICTED: vacuolar iron transporter homolog 2.1 [Brassica rapa]	-	-	-	-	-	0.86	0.0233333	-5.20387	1.46	0.12	-3.60486	0.67	0.0466667	-3.8437
LOC106360135	PREDICTED: gibberellin 20 oxidase 1 [Brassica napus]	ko00904//Diterpenoid biosynthesis	K05282	GO:0044424//intracellular part;GO:0044464//cell part;GO:0005623//cell;GO:0005622//intracellular	GO:0016706//oxidoreductase activity, acting on paired donors, with incorporation or reduction of molecular oxygen, 2-oxoglutarate as one donor, and incorporation of one atom each of oxygen into both donors;GO:0003824//catalytic activity;GO:0051213//dioxyg	GO:0044767//single-organism developmental process;GO:1902644//tertiary alcohol metabolic process;GO:0032870//cellular response to hormone stimulus;GO:0051716//cellular response to stimulus;GO:0071370//cellular response to gibberellin stimulus;GO:0007275//multicellular organism development;GO:0010033//response to organic substance;GO:1901615//organic hydroxy compound metabolic process;GO:0000003//…	0.263333	0.001	-8.04075	0.393333	0.0266667	-3.88264	0.873333	0.06	-3.8635
LOC106360213	BnaA08g31440D [Brassica napus]	-	-	-	-	-	3.70333	0.47	-2.97809	3.44	0.333333	-3.36737	3.79667	0.59	-2.68595
LOC106360269	Expressed protein [Arabidopsis thaliana]	-	-	GO:0043229//intracellular organelle;GO:0043226//organelle;GO:0044464//cell part;GO:0044424//intracellular part;GO:0005622//intracellular;GO:0043227//membrane-bounded organelle;GO:0005623//cell;GO:0043231//intracellular membrane-bounded organelle	-	-	0.263333	1.47667	2.48738	0.0233333	3.86	7.37006	0.103333	6.21667	5.91076
LOC106360311	BnaA08g25610D [Brassica napus]	-	-	GO:0043231//intracellular membrane-bounded organelle;GO:0044464//cell part;GO:0005622//intracellular;GO:0005623//cell;GO:0044424//intracellular part;GO:0043226//organelle;GO:0043227//membrane-bounded organelle;GO:0043229//intracellular organelle	-	-	0.0333333	4.82	7.17592	0.001	14.9967	13.8724	0.001	3.10667	11.6012
LOC106360317	PREDICTED: protein TIFY 5A-like [Brassica napus]	-	-	GO:0043226//organelle;GO:0043227//membrane-bounded organelle;GO:0043229//intracellular organelle;GO:0044464//cell part;GO:0005623//cell;GO:0043231//intracellular membrane-bounded organelle;GO:0005622//intracellular;GO:0044424//intracellular part	GO:0005488//binding	GO:0034645//cellular macromolecule biosynthetic process;GO:0023052//signaling;GO:0051716//cellular response to stimulus;GO:0009725//response to hormone;GO:1900673//olefin metabolic process;GO:0010467//gene expression;GO:0009692//ethylene metabolic process;GO:0009058//biosynthetic process;GO:0009719//response to endogenous stimulus;GO:0051707//response to other organism;GO:0010033//response to org…	1.93667	21.8567	3.49643	0.226667	6.10333	4.75095	0.3	34.0767	6.82768
LOC106360370	light-regulated protein-like [Brassica rapa]	-	-	GO:0043227//membrane-bounded organelle;GO:0044424//intracellular part;GO:0005623//cell;GO:0044444//cytoplasmic part;GO:0043231//intracellular membrane-bounded organelle;GO:0005622//intracellular;GO:0043229//intracellular organelle;GO:0043226//organelle;GO	-	GO:0042592//homeostatic process;GO:0051179//localization;GO:1902578//single-organism localization;GO:0055082//cellular chemical homeostasis;GO:0030001//metal ion transport;GO:0044765//single-organism transport;GO:0065007//biological regulation;GO:0019725//cellular homeostasis;GO:0009987//cellular process;GO:0044699//single-organism process;GO:0006812//cation transport;GO:0050801//ion homeostasis;…	487.87	5.20333	-6.55092	458.207	80.45	-2.50983	529.533	15.5733	-5.08757
LOC106360379	BnaAnng14230D [Brassica napus]	-	-	-	-	-	3.02	0.44	-2.77897	7.84667	1.25667	-2.64248	4	0.57	-2.81097
LOC106360408	PREDICTED: ABC transporter C family member 4 [Brassica napus]	-	-	-	-	-	9.42333	61.1533	2.69812	6.65667	58.7767	3.14237	4.51333	41.0533	3.18523
LOC106360441	PREDICTED: probable polygalacturonase [Brassica napus]	-	-	GO:0030312//external encapsulating structure;GO:0005623//cell;GO:0071944//cell periphery;GO:0044464//cell part	GO:0016787//hydrolase activity;GO:0016798//hydrolase activity, acting on glycosyl bonds;GO:0004553//hydrolase activity, hydrolyzing O-glycosyl compounds;GO:0003824//catalytic activity	GO:0071840//cellular component organization or biogenesis;GO:0016043//cellular component organization;GO:0045229//external encapsulating structure organization;GO:0008152//metabolic process;GO:0044238//primary metabolic process;GO:0009987//cellular process	4.05333	0.673333	-2.58972	9.11333	0.85	-3.42244	8.37333	1.26667	-2.72477
LOC106360468	PREDICTED: protein disulfide isomerase-like 1-5 [Brassica napus]	ko04141//Protein processing in endoplasmic reticulum	K09580	-	-	-	1.58	0.106667	-3.88874	0.663333	0.07	-3.24431	1.10667	0.16	-2.79008
LOC106360533	PREDICTED: probable inactive receptor kinase At1g48480 [Brassica napus]	-	-	GO:0031224//intrinsic component of membrane;GO:0005911//cell-cell junction;GO:0044422//organelle part;GO:0043227//membrane-bounded organelle;GO:0031090//organelle membrane;GO:0016020//membrane;GO:0030054//cell junction;GO:0043226//organelle;GO:0044425//me	GO:0005488//binding;GO:0001882//nucleoside binding;GO:0016773//phosphotransferase activity, alcohol group as acceptor;GO:0004672//protein kinase activity;GO:0032550//purine ribonucleoside binding;GO:0097159//organic cyclic compound binding;GO:0036094//sma	GO:0044763//single-organism cellular process;GO:0043412//macromolecule modification;GO:0051239//regulation of multicellular organismal process;GO:0019538//protein metabolic process;GO:0071704//organic substance metabolic process;GO:0044700//single organism signaling;GO:0007165//signal transduction;GO:0044237//cellular metabolic process;GO:0043170//macromolecule metabolic process;GO:0007167//enzym…	11.3633	0.71	-4.00042	11.29	1.93	-2.54837	7.97667	0.936667	-3.09018
LOC106360536	PREDICTED: probable inactive receptor kinase At1g48480 [Brassica napus]	-	-	GO:0031090//organelle membrane;GO:0030054//cell junction;GO:0005911//cell-cell junction;GO:0044425//membrane part;GO:0043227//membrane-bounded organelle;GO:0031224//intrinsic component of membrane;GO:0044422//organelle part;GO:0043226//organelle;GO:001602	GO:0016740//transferase activity;GO:0003824//catalytic activity;GO:0001883//purine nucleoside binding;GO:0032549//ribonucleoside binding;GO:0016301//kinase activity;GO:0097367//carbohydrate derivative binding;GO:0032550//purine ribonucleoside binding;GO:0	GO:0023052//signaling;GO:0044700//single organism signaling;GO:0044763//single-organism cellular process;GO:0044260//cellular macromolecule metabolic process;GO:0050789//regulation of biological process;GO:0019538//protein metabolic process;GO:2000026//regulation of multicellular organismal development;GO:0007154//cell communication;GO:0007165//signal transduction;GO:0050896//response to stimulus…	10.8333	0.553333	-4.29118	6.64333	1.48333	-2.16306	5.20667	0.623333	-3.06228
LOC106360552	BnaC08g03710D [Brassica napus]	-	-	-	-	-	1.40333	0.133333	-3.39575	1.19667	0.23	-2.37932	1.83	0.343333	-2.41416
LOC106360553	BnaC08g03710D [Brassica napus]	-	-	-	-	-	1.40333	0.133333	-3.39575	1.19667	0.23	-2.37932	1.83	0.343333	-2.41416
LOC106360572	PREDICTED: myosin-4 [Brassica rapa]	-	-	-	-	-	0.00666667	0.213333	5	0.00666667	1.95333	8.19476	0.02	0.426667	4.41504
LOC106360573	PREDICTED: RNA-dependent RNA polymerase 6 isoform X4 [Brassica napus]	-	-	GO:0043229//intracellular organelle;GO:0043227//membrane-bounded organelle;GO:0044424//intracellular part;GO:0043231//intracellular membrane-bounded organelle;GO:0044464//cell part;GO:0043226//organelle;GO:0005622//intracellular;GO:0005623//cell	GO:0003676//nucleic acid binding;GO:0016740//transferase activity;GO:0003824//catalytic activity;GO:0097159//organic cyclic compound binding;GO:0034061//DNA polymerase activity;GO:0016779//nucleotidyltransferase activity;GO:1901363//heterocyclic compound	GO:0006807//nitrogen compound metabolic process;GO:0050789//regulation of biological process;GO:0044237//cellular metabolic process;GO:0051716//cellular response to stimulus;GO:0071407//cellular response to organic cyclic compound;GO:0006950//response to stress;GO:0044707//single-multicellular organism process;GO:0006955//immune response;GO:0016246//RNA interference;GO:0071359//cellular response …	0.32	0.05	-2.67807	0.57	0.0966667	-2.55987	0.53	0.03	-4.14296
LOC106360575	BnaA01g20850D [Brassica napus]	-	-	-	-	-	4.81333	0.583333	-3.04464	3.71	0.87	-2.09233	6.8	0.913333	-2.89632
LOC106360582	zinc finger family protein [Arabidopsis lyrata subsp. lyrata] [Arabidopsis lyrata]	-	-	-	-	-	1.53333	0.126667	-3.59756	2.31333	0.316667	-2.86894	1.67667	0.193333	-3.11643
LOC106360588	PREDICTED: probable cytokinin riboside 5'-monophosphate phosphoribohydrolase LOG6 [Brassica napus]	-	-	-	-	-	0.396667	5.38	3.76161	0.406667	21.8533	5.74786	0.553333	5.57333	3.33232
LOC106360635	PREDICTED: CASP-like protein 1E1 isoform X1 [Brassica napus]	-	-	-	-	-	17.6333	1.55	-3.50797	19.7067	2.38	-3.04965	21.8733	1.32333	-4.04692
LOC106360718	PREDICTED: subtilisin-like protease SBT1.7 [Brassica napus]	-	-	-	-	-	3.4	0.373333	-3.187	1.26667	0.25	-2.34104	0.893333	0.001	-9.80305
LOC106360719	PREDICTED: subtilisin-like protease SBT1.7 [Brassica napus]	-	-	-	-	-	0.58	0.04	-3.85798	0.256667	0.0133333	-4.26679	1.63	0.14	-3.54137
LOC106360734	PREDICTED: polyprenol reductase 2-like [Brassica napus]	-	-	-	-	-	1.37333	0.176667	-2.95858	1.02	0.153333	-2.73383	1.66	0.113333	-3.87254
LOC106360736	PREDICTED: protein NUCLEAR FUSION DEFECTIVE 4-like [Brassica napus]	-	-	-	-	GO:0044237//cellular metabolic process;GO:0006790//sulfur compound metabolic process;GO:1901135//carbohydrate derivative metabolic process;GO:0043436//oxoacid metabolic process;GO:0044710//single-organism metabolic process;GO:0044763//single-organism cellular process;GO:1901657//glycosyl compound metabolic process;GO:0009987//cellular process;GO:0050896//response to stimulus;GO:0044699//single-or…	55.3267	339.617	2.61786	23.3	261.09	3.48615	43.4233	351.987	3.01898
LOC106360777	PREDICTED: AT-hook motif nuclear-localized protein 15-like [Brassica napus]	-	-	-	-	-	1.27	12.7167	3.32382	0.613333	19.2433	4.97154	4.23	17.4567	2.04505
LOC106360779	PREDICTED: ultraviolet-B receptor UVR8-like [Brassica napus]	-	-	-	-	-	5.77333	49.5667	3.10189	5.8	40.32	2.79737	2.90667	67.7433	4.54264
LOC106360784	PREDICTED: delta-1-pyrroline-5-carboxylate synthase B [Brassica napus]	ko01230//Biosynthesis of amino acids;ko00330//Arginine and proline metabolism	K12657	GO:0030054//cell junction;GO:0005737//cytoplasm;GO:0009536//plastid;GO:0043229//intracellular organelle;GO:0043231//intracellular membrane-bounded organelle;GO:0005623//cell;GO:0044444//cytoplasmic part;GO:0043226//organelle;GO:0005911//cell-cell junction	GO:0016772//transferase activity, transferring phosphorus-containing groups;GO:0001882//nucleoside binding;GO:0016903//oxidoreductase activity, acting on the aldehyde or oxo group of donors;GO:0005488//binding;GO:0016620//oxidoreductase activity, acting o	GO:0044283//small molecule biosynthetic process;GO:0044767//single-organism developmental process;GO:1901360//organic cyclic compound metabolic process;GO:0008652//cellular amino acid biosynthetic process;GO:0000003//reproduction;GO:0044763//single-organism cellular process;GO:0046483//heterocycle metabolic process;GO:0008152//metabolic process;GO:0044710//single-organism metabolic process;GO:004…	25.53	190.233	2.8975	12.92	109.447	3.08255	15.7367	190.88	3.60046
LOC106360792	PREDICTED: UDP-glycosyltransferase 76F1-like [Brassica napus]	-	-	-	GO:0016740//transferase activity;GO:0016757//transferase activity, transferring glycosyl groups;GO:0003824//catalytic activity	-	4.03667	0.193333	-4.384	4.04	0.53	-2.93029	4.91667	1.04	-2.2411
LOC106360812	PREDICTED: protein ESKIMO 1-like [Brassica napus]	-	-	GO:0043229//intracellular organelle;GO:0043227//membrane-bounded organelle;GO:0016020//membrane;GO:0044464//cell part;GO:0043231//intracellular membrane-bounded organelle;GO:0044425//membrane part;GO:0044424//intracellular part;GO:0005623//cell;GO:0005622	GO:0016407//acetyltransferase activity;GO:0016747//transferase activity, transferring acyl groups other than amino-acyl groups;GO:0016740//transferase activity;GO:0016413//O-acetyltransferase activity;GO:0008374//O-acyltransferase activity;GO:0016746//tra	GO:0043170//macromolecule metabolic process;GO:2001141//regulation of RNA biosynthetic process;GO:0050794//regulation of cellular process;GO:0006950//response to stress;GO:0044237//cellular metabolic process;GO:0050896//response to stimulus;GO:0009628//response to abiotic stimulus;GO:0009889//regulation of biosynthetic process;GO:0006970//response to osmotic stress;GO:2000112//regulation of cellu…	0.973333	0.113333	-3.10236	1.17	0.153333	-2.93177	0.92	0.143333	-2.68226
LOC106360830	BnaA08g08350D [Brassica napus]	-	-	-	-	-	4.81667	21.08	2.12977	2.69	17.7567	2.72268	3.12	24.72	2.98606
LOC106360859	PREDICTED: probable purine permease 10 isoform X1 [Brassica napus]	-	-	-	-	-	22.6733	0.926667	-4.6128	11.45	2.31	-2.30938	38.7133	0.32	-6.91861
LOC106360860	PREDICTED: probable purine permease 10 isoform X1 [Brassica napus]	-	-	-	-	-	1.52333	0.001	-10.573	1.33333	0.163333	-3.02915	0.32	0.0133333	-4.58496
LOC106360922	BnaA08g09100D [Brassica napus]	-	-	-	-	-	40.2667	0.38	-6.72744	14.62	0.76	-4.2658	23.5933	0.21	-6.81185
LOC106360931	PREDICTED: serine/threonine-protein kinase HT1-like [Brassica napus]	-	-	GO:0005622//intracellular;GO:0044424//intracellular part;GO:0043229//intracellular organelle;GO:0005623//cell;GO:0044444//cytoplasmic part;GO:0043226//organelle;GO:0043231//intracellular membrane-bounded organelle;GO:0043227//membrane-bounded organelle;GO	GO:0003824//catalytic activity;GO:0097159//organic cyclic compound binding;GO:0001883//purine nucleoside binding;GO:0016740//transferase activity;GO:1901363//heterocyclic compound binding;GO:0001882//nucleoside binding;GO:0097367//carbohydrate derivative	GO:0071495//cellular response to endogenous stimulus;GO:0007154//cell communication;GO:0010941//regulation of cell death;GO:0008152//metabolic process;GO:0006886//intracellular protein transport;GO:0006605//protein targeting;GO:0044710//single-organism metabolic process;GO:0044763//single-organism cellular process;GO:0044237//cellular metabolic process;GO:0007165//signal transduction;GO:0051641//…	0.37	2.64	2.83494	0.29	1.18	2.02466	0.116667	23.1567	7.63289
LOC106360982	PREDICTED: protein polybromo-1-like [Brassica napus]	-	-	GO:0043231//intracellular membrane-bounded organelle;GO:0005634//nucleus;GO:0043229//intracellular organelle;GO:0044464//cell part;GO:0005622//intracellular;GO:0005623//cell;GO:0044424//intracellular part;GO:0043226//organelle;GO:0043227//membrane-bounded	GO:0005488//binding;GO:1901363//heterocyclic compound binding;GO:0097159//organic cyclic compound binding;GO:0003676//nucleic acid binding	GO:0051276//chromosome organization;GO:0065007//biological regulation;GO:2000026//regulation of multicellular organismal development;GO:0010468//regulation of gene expression;GO:0051239//regulation of multicellular organismal process;GO:2000241//regulation of reproductive process;GO:0043933//macromolecular complex subunit organization;GO:0060255//regulation of macromolecule metabolic process;GO:0…	8.42	1.97667	-2.09075	9.28667	1.93333	-2.26407	10.1567	2.15667	-2.23555
LOC106360992	PREDICTED: probable 3-hydroxyisobutyrate dehydrogenase, mitochondrial [Brassica napus]	ko00280//Valine, leucine and isoleucine degradation	K00020	GO:0043227//membrane-bounded organelle;GO:0005622//intracellular;GO:0043231//intracellular membrane-bounded organelle;GO:0043229//intracellular organelle;GO:0005623//cell;GO:0044424//intracellular part;GO:0043226//organelle;GO:0044464//cell part	GO:0016491//oxidoreductase activity;GO:0016614//oxidoreductase activity, acting on CH-OH group of donors;GO:0005488//binding;GO:1901363//heterocyclic compound binding;GO:0003824//catalytic activity;GO:0016616//oxidoreductase activity, acting on the CH-OH	GO:0046483//heterocycle metabolic process;GO:0009081//branched-chain amino acid metabolic process;GO:0006139//nucleobase-containing compound metabolic process;GO:0044763//single-organism cellular process;GO:0044281//small molecule metabolic process;GO:0006753//nucleoside phosphate metabolic process;GO:0006807//nitrogen compound metabolic process;GO:0019362//pyridine nucleotide metabolic process;G…	1.18	0.193333	-2.60962	1.69667	0.4	-2.08463	1.87333	0.453333	-2.04696
LOC106360993	PREDICTED: probable LRR receptor-like serine/threonine-protein kinase At4g20940 [Brassica napus]	-	-	-	-	-	2.73	0.07	-5.2854	3.93	0.56	-2.81103	4.37	0.246667	-4.147
LOC106361044	PREDICTED: UDP-glycosyltransferase 73B1-like [Brassica napus]	-	-	-	GO:0016740//transferase activity;GO:0046527//glucosyltransferase activity;GO:0016757//transferase activity, transferring glycosyl groups;GO:0008194//UDP-glycosyltransferase activity;GO:0035251//UDP-glucosyltransferase activity;GO:0016758//transferase acti	-	2.58667	34.7467	3.74771	6.39667	56.11	3.13287	4.97333	47.3767	3.25189
LOC106361047	PREDICTED: UDP-glucosyl transferase 73B2-like isoform X1 [Brassica napus]	-	-	-	GO:0016757//transferase activity, transferring glycosyl groups;GO:0016758//transferase activity, transferring hexosyl groups;GO:0016740//transferase activity;GO:0003824//catalytic activity;GO:0035251//UDP-glucosyltransferase activity;GO:0008194//UDP-glyco	GO:0043207//response to external biotic stimulus;GO:0009605//response to external stimulus;GO:0009607//response to biotic stimulus;GO:0050896//response to stimulus	0.426667	87.2067	7.67519	0.223333	17.2167	6.26846	0.433333	41.0533	6.56588
LOC106361055	BnaA08g11690D [Brassica napus]	-	-	-	-	-	0.001	4.78667	12.2248	0.001	6.67333	12.7042	0.00666667	6.54667	9.93958
LOC106361056	BnaA08g11690D [Brassica napus]	-	-	-	-	-	0.001	4.78667	12.2248	0.001	6.67333	12.7042	0.00666667	6.54667	9.93958
LOC106361068	PREDICTED: UDP-glycosyltransferase 73B1-like [Brassica napus]	-	-	-	GO:0008194//UDP-glycosyltransferase activity;GO:0003824//catalytic activity;GO:0035251//UDP-glucosyltransferase activity;GO:0016740//transferase activity;GO:0016758//transferase activity, transferring hexosyl groups;GO:0016757//transferase activity, trans	-	3.48	23.4733	2.75386	8.85667	41.45	2.22654	0.9	12.73	3.82216
LOC106361069	PREDICTED: pentatricopeptide repeat-containing protein At3g24000, mitochondrial [Brassica oleracea var. oleracea] [Brassica oleracea]	-	-	-	-	-	0.246667	1.82	2.8833	0.266667	2.32333	3.12309	0.22	4.97667	4.4996
LOC106361070	PREDICTED: UDP-glucosyl transferase 73B2-like isoform X2 [Brassica napus]	-	-	-	GO:0035251//UDP-glucosyltransferase activity;GO:0016757//transferase activity, transferring glycosyl groups;GO:0046527//glucosyltransferase activity;GO:0008194//UDP-glycosyltransferase activity;GO:0003824//catalytic activity;GO:0016740//transferase activi	GO:0043207//response to external biotic stimulus;GO:0009607//response to biotic stimulus;GO:0009605//response to external stimulus;GO:0050896//response to stimulus	0.61	158.257	8.01924	0.486667	56.5967	6.86164	1.17	80.6133	6.10644
LOC106361071	PREDICTED: UDP-glucosyl transferase 73B2-like [Brassica napus]	-	-	-	GO:0016758//transferase activity, transferring hexosyl groups;GO:0035251//UDP-glucosyltransferase activity;GO:0046527//glucosyltransferase activity;GO:0016757//transferase activity, transferring glycosyl groups;GO:0003824//catalytic activity;GO:0008194//U	GO:0009605//response to external stimulus;GO:0009607//response to biotic stimulus;GO:0050896//response to stimulus;GO:0043207//response to external biotic stimulus	9.01667	61.8033	2.77702	5.76667	27.2233	2.23903	11.4267	49.49	2.11473
LOC106361082	BnaC03g77120D [Brassica napus]	-	-	-	-	-	0.02	8.55	8.73978	0.001	17.25	14.0743	0.0333333	13.5233	8.66427
LOC106361088	PREDICTED: plant intracellular Ras-group-related LRR protein 9-like isoform X2 [Brassica napus]	-	-	-	-	-	5.67	0.99	-2.51785	5.48667	0.826667	-2.73055	8.48667	0.693333	-3.61358
LOC106361089	PREDICTED: fatty acyl-CoA reductase 3-like [Brassica oleracea var. oleracea] [Brassica oleracea]	ko04146//Peroxisome;ko00073//Cutin, suberine and wax biosynthesis	K13356	-	-	-	230.043	16.6267	-3.79033	94.6333	16.3867	-2.52983	104.223	9.14	-3.51134
LOC106361132	PREDICTED: inositol-tetrakisphosphate 1-kinase 2-like [Brassica napus]	ko04070//Phosphatidylinositol signaling system;ko00562//Inositol phosphate metabolism	K00913	-	-	-	1.98333	38.3667	4.27385	0.923333	25.6367	4.79521	2.12	49.9167	4.55739
LOC106361204	PREDICTED: E3 ubiquitin-protein ligase RMA2-like [Brassica napus]	ko04141//Protein processing in endoplasmic reticulum	K10666	GO:0044422//organelle part;GO:0044424//intracellular part;GO:0016020//membrane;GO:0044464//cell part;GO:0005623//cell;GO:0031224//intrinsic component of membrane;GO:0031090//organelle membrane;GO:0005622//intracellular;GO:0043227//membrane-bounded organel	GO:0043169//cation binding;GO:0003824//catalytic activity;GO:0046914//transition metal ion binding;GO:0043167//ion binding;GO:0019787//ubiquitin-like protein transferase activity;GO:0016740//transferase activity;GO:0005488//binding;GO:0046872//metal ion b	GO:0071704//organic substance metabolic process;GO:0009987//cellular process;GO:0008152//metabolic process;GO:0044260//cellular macromolecule metabolic process;GO:0019538//protein metabolic process;GO:0032446//protein modification by small protein conjugation;GO:0044238//primary metabolic process;GO:0036211//protein modification process;GO:0070647//protein modification by small protein conjugatio…	6.33333	0.486667	-3.70196	4.79	0.346667	-3.7884	8.98	0.483333	-4.21563
LOC106361209	PREDICTED: ethylene-responsive transcription factor ERF054-like [Brassica napus]	-	-	GO:0044424//intracellular part;GO:0043231//intracellular membrane-bounded organelle;GO:0005623//cell;GO:0005622//intracellular;GO:0044464//cell part;GO:0043229//intracellular organelle;GO:0043227//membrane-bounded organelle;GO:0043226//organelle	GO:0005488//binding;GO:0003676//nucleic acid binding;GO:0097159//organic cyclic compound binding;GO:1901363//heterocyclic compound binding;GO:0001071//nucleic acid binding transcription factor activity	GO:0051716//cellular response to stimulus;GO:0000160//phosphorelay signal transduction system;GO:0010033//response to organic substance;GO:0050789//regulation of biological process;GO:0010243//response to organonitrogen compound;GO:0043170//macromolecule metabolic process;GO:0044249//cellular biosynthetic process;GO:0019222//regulation of metabolic process;GO:0007154//cell communication;GO:000998…	0.4	10.4633	4.7092	1.27	42.6667	5.07021	1.76667	34.22	4.27574
LOC106361213	PREDICTED: SUMO-conjugating enzyme UBC9 [Brassica rapa]	ko04141//Protein processing in endoplasmic reticulum;ko04120//Ubiquitin mediated proteolysis	K06689	GO:0005622//intracellular;GO:0005623//cell;GO:0044424//intracellular part;GO:0044464//cell part	GO:0032549//ribonucleoside binding;GO:0005515//protein binding;GO:1901363//heterocyclic compound binding;GO:0019899//enzyme binding;GO:0016874//ligase activity;GO:0097367//carbohydrate derivative binding;GO:0036094//small molecule binding;GO:0005488//bind	GO:0051603//proteolysis involved in cellular protein catabolic process;GO:0032446//protein modification by small protein conjugation;GO:0036211//protein modification process;GO:0044237//cellular metabolic process;GO:0009987//cellular process;GO:0030163//protein catabolic process;GO:0009057//macromolecule catabolic process;GO:0044267//cellular protein metabolic process;GO:0070647//protein modifica…	15.6567	112.807	2.849	10.2267	81.3433	2.99169	18.62	78.4467	2.07486
LOC106361224	PREDICTED: fatty acyl-CoA reductase 3 [Brassica oleracea var. oleracea] [Brassica oleracea]	ko04146//Peroxisome;ko00073//Cutin, suberine and wax biosynthesis	K13356	-	-	-	132.22	3.48667	-5.24495	110.157	3.91667	-4.81379	45.1033	3.59333	-3.64984
LOC106361242	PREDICTED: cellulose synthase-like protein E1 [Brassica napus]	-	-	-	-	-	2.78667	0.59	-2.23975	4.23	0.666667	-2.66562	2.93	0.52	-2.49432
LOC106361258	PREDICTED: bZIP transcription factor 60-like [Brassica napus]	-	-	GO:0031090//organelle membrane;GO:0043231//intracellular membrane-bounded organelle;GO:0044464//cell part;GO:0043226//organelle;GO:0044424//intracellular part;GO:0005623//cell;GO:0043229//intracellular organelle;GO:0005622//intracellular;GO:0043227//membr	GO:0001071//nucleic acid binding transcription factor activity	GO:0009408//response to heat;GO:0015031//protein transport;GO:0071495//cellular response to endogenous stimulus;GO:0009607//response to biotic stimulus;GO:0044699//single-organism process;GO:0065007//biological regulation;GO:0043067//regulation of programmed cell death;GO:0043207//response to external biotic stimulus;GO:0009620//response to fungus;GO:0051234//establishment of localization;GO:0060…	15.47	132.93	3.10312	7.10667	117.833	4.05143	10.0467	143.777	3.83904
LOC106361273	PREDICTED: reticulon-like protein B1 [Brassica napus]	-	-	-	-	-	4.04667	43.26	3.41823	5.44333	37.2233	2.77364	5.03667	21.5967	2.10027
LOC106361302	PREDICTED: thaumatin-like protein 1b [Brassica napus]	-	-	-	-	-	1.30667	102.31	6.29091	0.323333	47.93	7.21176	1.72	13.71	2.99475
LOC106361313	PREDICTED: zinc-finger homeodomain protein 2-like [Brassica napus]	-	-	GO:0005623//cell;GO:0043231//intracellular membrane-bounded organelle;GO:0044424//intracellular part;GO:0043229//intracellular organelle;GO:0043226//organelle;GO:0005622//intracellular;GO:0043227//membrane-bounded organelle;GO:0044464//cell part	GO:1901363//heterocyclic compound binding;GO:0003677//DNA binding;GO:0003676//nucleic acid binding;GO:0005488//binding;GO:0001071//nucleic acid binding transcription factor activity;GO:0097159//organic cyclic compound binding;GO:0005515//protein binding;G	GO:0044707//single-multicellular organism process;GO:0006721//terpenoid metabolic process;GO:0006629//lipid metabolic process;GO:0023052//signaling;GO:0044260//cellular macromolecule metabolic process;GO:0001101//response to acid chemical;GO:0043170//macromolecule metabolic process;GO:0016101//diterpenoid metabolic process;GO:0065007//biological regulation;GO:0044763//single-organism cellular pro…	2.84667	0.476667	-2.57822	6.29	0.566667	-3.47249	2.5	0.48	-2.38082
LOC106361318	PREDICTED: probable pectate lyase 18 [Brassica napus]	ko00040//Pentose and glucuronate interconversions	K01728	-	GO:0043169//cation binding;GO:0043167//ion binding;GO:0005488//binding;GO:0016835//carbon-oxygen lyase activity;GO:0016837//carbon-oxygen lyase activity, acting on polysaccharides;GO:0003824//catalytic activity;GO:0016829//lyase activity	GO:0043170//macromolecule metabolic process;GO:0009057//macromolecule catabolic process;GO:0071704//organic substance metabolic process;GO:0005975//carbohydrate metabolic process;GO:0048646//anatomical structure formation involved in morphogenesis;GO:0009056//catabolic process;GO:0005976//polysaccharide metabolic process;GO:1901575//organic substance catabolic process;GO:0000272//polysaccharide c…	6.16333	0.346667	-4.15209	25.6833	0.943333	-4.76692	43.7767	0.323333	-7.081
LOC106361364	PREDICTED: PLAT domain-containing protein 2 [Brassica rapa]	-	-	-	-	-	54.8	739.797	3.75488	13.21	419.043	4.9874	26.9233	368.687	3.77547
LOC106361372	adenine deaminase [Arabidopsis thaliana]	-	-	GO:0005622//intracellular;GO:0043227//membrane-bounded organelle;GO:0005623//cell;GO:0043229//intracellular organelle;GO:0044464//cell part;GO:0044424//intracellular part;GO:0043231//intracellular membrane-bounded organelle;GO:0043226//organelle	-	-	3.81333	0.393333	-3.27723	2.96	0.626667	-2.23983	3.33333	0.63	-2.40354
LOC106361378	PREDICTED: homeobox-leucine zipper protein ATHB-16-like [Brassica napus]	-	-	GO:0043226//organelle;GO:0044424//intracellular part;GO:0043227//membrane-bounded organelle;GO:0043231//intracellular membrane-bounded organelle;GO:0043229//intracellular organelle;GO:0005622//intracellular;GO:0044464//cell part;GO:0005623//cell	GO:0005488//binding;GO:0001071//nucleic acid binding transcription factor activity;GO:0003677//DNA binding;GO:1901363//heterocyclic compound binding;GO:0097159//organic cyclic compound binding;GO:0003676//nucleic acid binding	GO:0031326//regulation of cellular biosynthetic process;GO:0019222//regulation of metabolic process;GO:0051128//regulation of cellular component organization;GO:0009416//response to light stimulus;GO:0048506//regulation of timing of meristematic phase transition;GO:0009648//photoperiodism;GO:0040034//regulation of development, heterochronic;GO:0019219//regulation of nucleobase-containing compound…	27.04	1.21333	-4.47805	11.5967	2.45	-2.24286	33.7	0.64	-5.71853
LOC106361384	PREDICTED: cinnamyl alcohol dehydrogenase 8-like [Brassica napus]	ko00940//Phenylpropanoid biosynthesis	K00083	-	GO:0046872//metal ion binding;GO:0043167//ion binding;GO:0005488//binding;GO:0016614//oxidoreductase activity, acting on CH-OH group of donors;GO:0016491//oxidoreductase activity;GO:0046914//transition metal ion binding;GO:0043169//cation binding;GO:00038	GO:0009605//response to external stimulus;GO:0009058//biosynthetic process;GO:0009607//response to biotic stimulus;GO:0042221//response to chemical;GO:0071702//organic substance transport;GO:0044765//single-organism transport;GO:0051179//localization;GO:0051707//response to other organism;GO:0009698//phenylpropanoid metabolic process;GO:0019438//aromatic compound biosynthetic process;GO:0051234//…	6.79667	178.96	4.71867	3.93333	115.517	4.8762	4.27	213.603	5.64455
LOC106361392	PREDICTED: DNA ligase 1-like [Brassica napus]	-	-	GO:0043227//membrane-bounded organelle;GO:0043226//organelle;GO:0031984//organelle subcompartment;GO:0044464//cell part;GO:0005622//intracellular;GO:0043231//intracellular membrane-bounded organelle;GO:0005623//cell;GO:0044424//intracellular part;GO:00444	-	-	3.26667	0.786667	-2.05399	3.35667	0.446667	-2.90976	4.24	0.543333	-2.96415
LOC106361403	PREDICTED: BTB/POZ domain-containing protein NPY5-like [Brassica napus]	-	-	GO:0044464//cell part;GO:0005623//cell;GO:0016020//membrane	-	GO:0000003//reproduction;GO:0050789//regulation of biological process;GO:0009628//response to abiotic stimulus;GO:0070647//protein modification by small protein conjugation or removal;GO:0044702//single organism reproductive process;GO:0090567//reproductive shoot system development;GO:0044707//single-multicellular organism process;GO:0032501//multicellular organismal process;GO:0050793//regulatio…	1.09	0.17	-2.68072	2.09	0.396667	-2.3975	1.84	0.303333	-2.60073
LOC106361422	PREDICTED: uncharacterized protein LOC106361422 [Brassica napus]	-	-	GO:0043227//membrane-bounded organelle;GO:0043229//intracellular organelle;GO:0043226//organelle;GO:0044424//intracellular part;GO:0044464//cell part;GO:0005622//intracellular;GO:0005623//cell;GO:0043231//intracellular membrane-bounded organelle	-	-	8.56333	0.186667	-5.51964	9.79	0.863333	-3.50332	6.76333	0.0633333	-6.73863
LOC106361467	BnaA08g01490D [Brassica napus]	-	-	-	-	-	19.9667	0.27	-6.20849	22.54	3.44333	-2.71061	10.8167	0.27	-5.32415
LOC106361486	PREDICTED: cysteine proteinase RD19a-like [Brassica napus]	-	-	GO:0044464//cell part;GO:0005622//intracellular;GO:0005623//cell;GO:0043227//membrane-bounded organelle;GO:0043231//intracellular membrane-bounded organelle;GO:0044424//intracellular part;GO:0043229//intracellular organelle;GO:0043226//organelle	GO:0008233//peptidase activity;GO:0004175//endopeptidase activity;GO:0070011//peptidase activity, acting on L-amino acid peptides;GO:0016787//hydrolase activity;GO:0003824//catalytic activity	GO:0044765//single-organism transport;GO:0050896//response to stimulus;GO:0009628//response to abiotic stimulus;GO:0044281//small molecule metabolic process;GO:0043436//oxoacid metabolic process;GO:0006090//pyruvate metabolic process;GO:0044763//single-organism cellular process;GO:1902578//single-organism localization;GO:0019752//carboxylic acid metabolic process;GO:0044699//single-organism proce…	7.58	43.8033	2.53077	3.43	97.2933	4.82606	4.8	25.87	2.43017
LOC106361501	PREDICTED: glycine-rich RNA-binding protein 10-like [Brassica rapa]	-	-	GO:0005622//intracellular;GO:0071944//cell periphery;GO:0030312//external encapsulating structure;GO:0044464//cell part;GO:0005911//cell-cell junction;GO:0043228//non-membrane-bounded organelle;GO:0044424//intracellular part;GO:0043229//intracellular orga	GO:0016772//transferase activity, transferring phosphorus-containing groups;GO:0005488//binding;GO:0003824//catalytic activity;GO:0016491//oxidoreductase activity;GO:0097159//organic cyclic compound binding;GO:0048037//cofactor binding;GO:0005515//protein	GO:0006631//fatty acid metabolic process;GO:0050896//response to stimulus;GO:0044710//single-organism metabolic process;GO:0044255//cellular lipid metabolic process;GO:0006629//lipid metabolic process;GO:0006605//protein targeting;GO:0034641//cellular nitrogen compound metabolic process;GO:0009725//response to hormone;GO:0009058//biosynthetic process;GO:0051179//localization;GO:1901360//organic c…	5.81667	402.563	6.11288	2.37333	74.4333	4.97096	27.3067	227.41	3.05797
LOC106361545	PREDICTED: probable protein phosphatase 2C 64 [Brassica napus]	-	-	-	-	-	14.2467	1.62	-3.13656	8.83	1.34	-2.72018	11.4667	1.15333	-3.31356
LOC106361577	PREDICTED: BTB/POZ domain-containing protein At1g30440-like [Brassica napus]	-	-	GO:0016020//membrane	-	GO:0071704//organic substance metabolic process;GO:0009628//response to abiotic stimulus;GO:0050896//response to stimulus;GO:0032446//protein modification by small protein conjugation;GO:0044237//cellular metabolic process;GO:0009314//response to radiation;GO:0070647//protein modification by small protein conjugation or removal;GO:0036211//protein modification process;GO:0008152//metabolic proces…	7.30333	0.613333	-3.57381	4.94333	0.753333	-2.71412	3.95667	0.74	-2.41869
LOC106361580	PREDICTED: CSC1-like protein ERD4 [Brassica napus]	-	-	-	-	-	75.7	406.937	2.42644	21.6067	390.7	4.17651	18.7267	416.727	4.47594
LOC106361599	PREDICTED: protein TIFY 5A-like [Brassica rapa]	-	-	GO:0005623//cell;GO:0043229//intracellular organelle;GO:0043226//organelle;GO:0044424//intracellular part;GO:0005622//intracellular;GO:0044464//cell part;GO:0043227//membrane-bounded organelle;GO:0043231//intracellular membrane-bounded organelle	GO:0005488//binding	GO:0006082//organic acid metabolic process;GO:0051704//multi-organism process;GO:0009725//response to hormone;GO:0070887//cellular response to chemical stimulus;GO:0007165//signal transduction;GO:0010033//response to organic substance;GO:0044260//cellular macromolecule metabolic process;GO:0060255//regulation of macromolecule metabolic process;GO:0009987//cellular process;GO:0044237//cellular met…	9.41	53.47	2.50646	0.373333	148.437	8.63517	0.58	43.5567	6.2307
LOC106361601	PREDICTED: gibberellin 2-beta-dioxygenase 2-like [Brassica napus]	ko00904//Diterpenoid biosynthesis	K04125	GO:0044424//intracellular part;GO:0044464//cell part;GO:0005622//intracellular;GO:0005623//cell	GO:0003824//catalytic activity;GO:0016491//oxidoreductase activity;GO:0051213//dioxygenase activity;GO:0016705//oxidoreductase activity, acting on paired donors, with incorporation or reduction of molecular oxygen;GO:0045543//gibberellin 2-beta-dioxygenas	GO:0044699//single-organism process;GO:0032787//monocarboxylic acid metabolic process;GO:0042221//response to chemical;GO:0008152//metabolic process;GO:0006720//isoprenoid metabolic process;GO:0019752//carboxylic acid metabolic process;GO:0006082//organic acid metabolic process;GO:0009314//response to radiation;GO:0044238//primary metabolic process;GO:0016101//diterpenoid metabolic process;GO:000…	0.0666667	0.776667	3.54226	0.001	1.20333	10.2328	0.001	1.03667	10.0177
LOC106361609	BnaA08g17700D [Brassica napus]	-	-	-	-	-	11.2367	1.51333	-2.89241	10.7067	2.64667	-2.01626	16.0367	0.906667	-4.14466
LOC106361634	PREDICTED: CBL-interacting serine/threonine-protein kinase 21-like isoform X1 [Brassica napus]	-	-	-	GO:0016740//transferase activity;GO:0005488//binding;GO:0004672//protein kinase activity;GO:0097367//carbohydrate derivative binding;GO:0036094//small molecule binding;GO:0032550//purine ribonucleoside binding;GO:0016772//transferase activity, transferrin	GO:0044238//primary metabolic process;GO:0044699//single-organism process;GO:0006796//phosphate-containing compound metabolic process;GO:0007154//cell communication;GO:0043412//macromolecule modification;GO:0050794//regulation of cellular process;GO:0006464//cellular protein modification process;GO:0008152//metabolic process;GO:0006793//phosphorus metabolic process;GO:0044267//cellular protein me…	0.26	2.06	2.98606	0.343333	5.48333	3.99737	0.536667	3.48333	2.69837
LOC106361665	PREDICTED: nudix hydrolase 15, mitochondrial isoform X1 [Brassica oleracea var. oleracea] [Brassica oleracea]	-	-	-	-	-	3.87333	29.6967	2.93865	1.62	20.0933	3.63265	1.29333	49.1033	5.24665
LOC106361670	PREDICTED: sinapine esterase-like isoform X1 [Brassica napus]	-	-	-	-	-	0.543333	0.001	-9.08569	2.64667	0.186667	-3.82564	1.07333	0.0366667	-4.87149
LOC106361689	PREDICTED: dof zinc finger protein DOF1.4-like [Brassica napus]	-	-	GO:0043226//organelle;GO:0005623//cell;GO:0043227//membrane-bounded organelle;GO:0044464//cell part;GO:0043229//intracellular organelle;GO:0043231//intracellular membrane-bounded organelle;GO:0005622//intracellular;GO:0044424//intracellular part	GO:0097159//organic cyclic compound binding;GO:1901363//heterocyclic compound binding;GO:0001071//nucleic acid binding transcription factor activity;GO:0003676//nucleic acid binding;GO:0043167//ion binding;GO:0005488//binding;GO:0043169//cation binding	GO:1901576//organic substance biosynthetic process;GO:0010468//regulation of gene expression;GO:0043170//macromolecule metabolic process;GO:0008152//metabolic process;GO:0044260//cellular macromolecule metabolic process;GO:0044249//cellular biosynthetic process;GO:0009059//macromolecule biosynthetic process;GO:0050789//regulation of biological process;GO:0065007//biological regulation;GO:0071704/…	1.06	0.116667	-3.1836	0.55	0.001	-9.10329	1.29333	0.0566667	-4.51245
LOC106361703	PREDICTED: zinc finger protein CONSTANS-LIKE 15-like [Brassica napus]	-	-	-	-	-	1.34	6.43333	2.26333	1.82667	19.3633	3.40604	1.85333	7.46667	2.01034
LOC106361731	PREDICTED: magnesium protoporphyrin IX methyltransferase, chloroplastic-like [Brassica napus]	ko00860//Porphyrin and chlorophyll metabolism	K03428	GO:0009526//plastid envelope;GO:0042170//plastid membrane;GO:0044464//cell part;GO:0044446//intracellular organelle part;GO:0005737//cytoplasm;GO:0044424//intracellular part;GO:0005622//intracellular;GO:0009536//plastid;GO:0031090//organelle membrane;GO:0	GO:0016740//transferase activity;GO:0008171//O-methyltransferase activity;GO:0008168//methyltransferase activity;GO:0016741//transferase activity, transferring one-carbon groups;GO:0003824//catalytic activity	GO:0006139//nucleobase-containing compound metabolic process;GO:0044237//cellular metabolic process;GO:0090304//nucleic acid metabolic process;GO:0044249//cellular biosynthetic process;GO:0043436//oxoacid metabolic process;GO:0006796//phosphate-containing compound metabolic process;GO:0009987//cellular process;GO:0019438//aromatic compound biosynthetic process;GO:0034641//cellular nitrogen compou…	5.22667	0.786667	-2.73207	22.0133	5.45667	-2.01229	13.9967	1.01667	-3.78316
LOC106361736	PREDICTED: MORC family CW-type zinc finger protein 4-like [Brassica napus]	-	-	-	-	-	0.0633333	2.60333	5.36125	0.146667	5.44	5.21299	0.483333	6.88	3.83132
LOC106361816	PREDICTED: protein DETOXIFICATION 3-like [Brassica rapa]	-	-	-	-	-	0.0866667	0.733333	3.08092	0.05	1.11	4.47249	0.113333	1.49	3.71667
LOC106361832	PREDICTED: mannose-P-dolichol utilization defect 1 protein homolog 1-like [Brassica napus]	-	-	-	-	-	1.82	0.153333	-3.5692	2.08	0.41	-2.34289	1.52	0.0533333	-4.83289
LOC106361845	PREDICTED: ASC1-like protein [Brassica napus]	ko00600//Sphingolipid metabolism	K04710	GO:0016020//membrane;GO:0031224//intrinsic component of membrane;GO:0044425//membrane part	-	-	6.35667	0.9	-2.82027	4.18	1.00333	-2.0587	5.53333	0.506667	-3.44904
LOC106361846	PREDICTED: mitotic apparatus protein p62 [Brassica oleracea var. oleracea] [Brassica oleracea]	-	-	GO:0005622//intracellular;GO:0005623//cell;GO:0043226//organelle;GO:0043227//membrane-bounded organelle;GO:0044424//intracellular part;GO:0043231//intracellular membrane-bounded organelle;GO:0043229//intracellular organelle;GO:0044464//cell part	-	GO:0008152//metabolic process;GO:0006725//cellular aromatic compound metabolic process;GO:0044237//cellular metabolic process;GO:0009987//cellular process	8.01	0.18	-5.47573	4.81	0.153333	-4.97129	2.55	0.13	-4.29391
LOC106361858	PREDICTED: coiled-coil domain-containing protein 130-like [Brassica napus]	-	-	GO:0044464//cell part;GO:0005623//cell;GO:0005622//intracellular;GO:0044424//intracellular part;GO:0043231//intracellular membrane-bounded organelle;GO:0043229//intracellular organelle;GO:0043227//membrane-bounded organelle;GO:0043226//organelle	-	-	11.8267	56.9333	2.26723	6.48333	31.8067	2.29452	8.19667	65.1933	2.99162
LOC106361909	PREDICTED: mitotic apparatus protein p62 [Brassica oleracea var. oleracea] [Brassica oleracea]	-	-	GO:0044424//intracellular part;GO:0043226//organelle;GO:0043231//intracellular membrane-bounded organelle;GO:0043229//intracellular organelle;GO:0044464//cell part;GO:0005622//intracellular;GO:0043227//membrane-bounded organelle;GO:0005623//cell	-	GO:0044237//cellular metabolic process;GO:0009987//cellular process;GO:0006725//cellular aromatic compound metabolic process;GO:0008152//metabolic process	9.64667	0.263333	-5.19507	3.78333	0.33	-3.51912	5.69	0.473333	-3.5875
LOC106361946	PREDICTED: probable LRR receptor-like serine/threonine-protein kinase At1g34110 [Brassica napus]	-	-	-	-	-	0.836667	0.103333	-3.01735	1.8	0.146667	-3.61738	2.25	0.106667	-4.39874
LOC106361949	BnaA09g29520D [Brassica napus]	-	-	-	-	-	5.27	50.5067	3.2606	0.186667	18.3333	6.61786	1.51333	95.28	5.97637
LOC106361954	PREDICTED: glycosyltransferase family 92 protein At1g27200-like [Brassica rapa]	-	-	GO:0043227//membrane-bounded organelle;GO:0044425//membrane part;GO:0043229//intracellular organelle;GO:0044464//cell part;GO:0005623//cell;GO:0016020//membrane;GO:0043226//organelle;GO:0031224//intrinsic component of membrane;GO:0005622//intracellular;GO	-	-	0.483333	6.50667	3.75083	0.283333	3.12333	3.46251	0.476667	3.86	3.01755
LOC106361961	PREDICTED: protein TIFY 10A-like [Brassica rapa]	ko04075//Plant hormone signal transduction	K13464	-	-	-	4.47	63.44	3.82705	1.15	56.9367	5.62965	1.43667	85.4667	5.89456
LOC106361978	PREDICTED: protein IQ-DOMAIN 31 [Brassica napus]	-	-	-	-	-	5.44333	0.643333	-3.08085	4.59333	0.493333	-3.21891	7.21667	0.723333	-3.3186
LOC106361979	PREDICTED: protein PHYTOCHROME KINASE SUBSTRATE 3 [Brassica oleracea var. oleracea] [Brassica oleracea]	-	-	GO:0030054//cell junction;GO:0005911//cell-cell junction;GO:0016020//membrane	-	GO:0009582//detection of abiotic stimulus;GO:0009581//detection of external stimulus;GO:0009314//response to radiation;GO:0009628//response to abiotic stimulus;GO:0044700//single organism signaling;GO:0009416//response to light stimulus;GO:0007165//signal transduction;GO:0050794//regulation of cellular process;GO:0009605//response to external stimulus;GO:0009583//detection of light stimulus;GO:00…	11.78	2.23667	-2.39692	18.5433	3.78667	-2.2919	25.1133	4.36	-2.52605
LOC106361985	PREDICTED: PLASMODESMATA CALLOSE-BINDING PROTEIN 3-like [Brassica napus]	-	-	GO:0005911//cell-cell junction;GO:0016020//membrane;GO:0044425//membrane part;GO:0031224//intrinsic component of membrane;GO:0030054//cell junction	GO:0001871//pattern binding;GO:0030247//polysaccharide binding;GO:0030246//carbohydrate binding;GO:0005488//binding	-	15.7133	0.826667	-4.24854	26.59	3.86333	-2.78297	20.81	0.346667	-5.90758
LOC106361995	PREDICTED: lipase 1-like isoform X1 [Brassica napus]	-	-	-	-	-	0.18	1.13	2.65025	0.03	0.516667	4.1062	0.04	1.38	5.10852
LOC106362019	PREDICTED: serine/threonine-protein phosphatase PP1 isozyme 9-like [Brassica napus]	ko03015//mRNA surveillance pathway	K06269	-	-	-	1.24333	12.6867	3.35103	0.62	15.9433	4.68454	0.623333	18.29	4.87491
LOC106362045	PREDICTED: protein AUXIN SIGNALING F-BOX 3-like [Brassica napus]	-	-	GO:0044464//cell part;GO:0043231//intracellular membrane-bounded organelle;GO:0043226//organelle;GO:0005622//intracellular;GO:0005623//cell;GO:0043229//intracellular organelle;GO:0044424//intracellular part;GO:0043227//membrane-bounded organelle	GO:0042562//hormone binding;GO:0005488//binding	GO:0050896//response to stimulus;GO:0044707//single-multicellular organism process;GO:0044237//cellular metabolic process;GO:0008652//cellular amino acid biosynthetic process;GO:0044281//small molecule metabolic process;GO:0006396//RNA processing;GO:0048569//post-embryonic organ development;GO:1901566//organonitrogen compound biosynthetic process;GO:1901576//organic substance biosynthetic process…	7.24	1.57667	-2.19911	6.39	0.883333	-2.85479	8.93667	1.40667	-2.66746
LOC106362055	PREDICTED: transcription factor SCREAM2-like [Brassica oleracea var. oleracea] [Brassica oleracea]	-	-	-	-	-	3.72	0.726667	-2.35594	2.62667	0.293333	-3.16262	3.48667	0.773333	-2.17269
LOC106362074	PREDICTED: allene oxide cyclase 4, chloroplastic [Brassica oleracea var. oleracea] [Brassica oleracea]	ko00592//alpha-Linolenic acid metabolism	K10525	GO:0044424//intracellular part;GO:0044464//cell part;GO:0005622//intracellular;GO:0043226//organelle;GO:0043231//intracellular membrane-bounded organelle;GO:0005623//cell;GO:0005737//cytoplasm;GO:0043229//intracellular organelle;GO:0009536//plastid;GO:004	GO:0009975//cyclase activity;GO:0003824//catalytic activity	GO:0071704//organic substance metabolic process;GO:0043436//oxoacid metabolic process;GO:0044237//cellular metabolic process;GO:0044281//small molecule metabolic process;GO:0008152//metabolic process;GO:0009694//jasmonic acid metabolic process;GO:0044763//single-organism cellular process;GO:0006082//organic acid metabolic process;GO:0019752//carboxylic acid metabolic process;GO:0032787//monocarbo…	24.2333	5.82333	-2.05708	24.5467	5.94	-2.04699	28.2033	6.41	-2.13747
LOC106362075	IST1-like protein [Noccaea caerulescens]	-	-	-	-	GO:0044710//single-organism metabolic process;GO:0065007//biological regulation;GO:1901615//organic hydroxy compound metabolic process;GO:0044699//single-organism process;GO:0044237//cellular metabolic process;GO:0009987//cellular process;GO:0050896//response to stimulus;GO:0032787//monocarboxylic acid metabolic process;GO:0006082//organic acid metabolic process;GO:0044763//single-organism cellul…	1.42	16.7867	3.56335	0.163333	19.3667	6.88961	1.13667	35.31	4.9572
LOC106362099	PREDICTED: probable fucosyltransferase 8 isoform X1 [Brassica napus]	-	-	-	GO:0016740//transferase activity;GO:0016758//transferase activity, transferring hexosyl groups;GO:0016757//transferase activity, transferring glycosyl groups;GO:0003824//catalytic activity	-	1.03333	0.02	-5.69116	0.903333	0.0233333	-5.27479	0.666667	0.02	-5.05889
LOC106362136	PREDICTED: G-type lectin S-receptor-like serine/threonine-protein kinase At1g61360 [Brassica napus]	-	-	-	-	-	0.203333	2.33333	3.52047	0.12	3.54	4.88264	0.613333	10.4967	4.09712
LOC106362149	BnaA08g25280D [Brassica napus]	-	-	-	-	-	0.786667	0.103333	-2.92845	1.82333	0.29	-2.65245	1.84667	0.123333	-3.90429
LOC106362159	PREDICTED: protein TRANSPARENT TESTA 12-like [Brassica napus]	-	-	GO:0031224//intrinsic component of membrane;GO:0016020//membrane;GO:0044425//membrane part	GO:0022804//active transmembrane transporter activity;GO:0022857//transmembrane transporter activity;GO:0015291//secondary active transmembrane transporter activity;GO:0005215//transporter activity	GO:0015893//drug transport;GO:1902578//single-organism localization;GO:0051179//localization;GO:0042221//response to chemical;GO:0051234//establishment of localization;GO:0006810//transport;GO:0042493//response to drug;GO:0044765//single-organism transport;GO:0050896//response to stimulus;GO:0044699//single-organism process	0.51	4.97667	3.28661	0.203333	2.32667	3.51635	0.11	10.2467	6.54151
LOC106362197	PREDICTED: MLP-like protein 31 [Brassica oleracea var. oleracea] [Brassica oleracea]	-	-	-	-	-	1.53667	13.2233	3.10521	0.28	4.59	4.035	2.38667	16.15	2.75847
LOC106362200	BnaAnng20760D [Brassica napus]	-	-	-	-	-	8.95667	1.65	-2.4405	7.22667	1.22667	-2.55859	9.55333	2.33667	-2.03155
LOC106362216	PREDICTED: 3-hydroxyisobutyryl-CoA hydrolase-like protein 5 [Brassica napus]	ko01200//Carbon metabolism;ko00280//Valine, leucine and isoleucine degradation;ko00410//beta-Alanine metabolism;ko00640//Propanoate metabolism	K05605	-	-	-	0.43	0.0366667	-3.5518	0.78	0.146667	-2.41093	0.876667	0.11	-2.99452
LOC106362230	PREDICTED: zinc finger protein CONSTANS-LIKE 7-like [Brassica rapa]	-	-	-	-	-	0.0666667	2.32333	5.12309	0.213333	8.77667	5.36249	0.103333	1.93	4.22322
LOC106362271	PREDICTED: GATA transcription factor 11-like isoform X1 [Brassica napus]	-	-	-	-	-	0.0366667	1.95	5.73286	0.02	6.15	8.26444	0.001	4.21	12.0396
LOC106362292	PREDICTED: palmitoyl-acyl carrier protein thioesterase, chloroplastic-like [Brassica napus]	ko01212//Fatty acid metabolism;ko00061//Fatty acid biosynthesis	K10781	-	-	-	4.26	20.9367	2.29711	3.34333	59.07	4.14307	2.52667	22.5767	3.15953
LOC106362295	PREDICTED: leucine-rich repeat receptor-like protein kinase PXL1 [Brassica napus]	-	-	GO:0016020//membrane;GO:0031224//intrinsic component of membrane;GO:0044425//membrane part	GO:0004672//protein kinase activity;GO:0016773//phosphotransferase activity, alcohol group as acceptor;GO:0036094//small molecule binding;GO:0005488//binding;GO:0097159//organic cyclic compound binding;GO:0003824//catalytic activity;GO:0032550//purine rib	GO:0051704//multi-organism process;GO:0061458//reproductive system development;GO:0043207//response to external biotic stimulus;GO:0010154//fruit development;GO:0036211//protein modification process;GO:0048856//anatomical structure development;GO:0009888//tissue development;GO:0048731//system development;GO:0009987//cellular process;GO:0009886//post-embryonic morphogenesis;GO:0048507//meristem de…	0.223333	0.0266667	-3.06609	0.296667	0.0266667	-3.47573	0.31	0.0533333	-2.53916
LOC106362298	PREDICTED: phosphoenolpyruvate carboxylase kinase 1-like [Brassica napus]	-	-	GO:0005623//cell;GO:0044464//cell part	GO:0016740//transferase activity;GO:0004672//protein kinase activity;GO:0003824//catalytic activity;GO:0016772//transferase activity, transferring phosphorus-containing groups;GO:0016773//phosphotransferase activity, alcohol group as acceptor;GO:0016301//	GO:0009987//cellular process	0.103333	0.846667	3.03449	0.333333	1.38333	2.05311	0.276667	1.19	2.10474
LOC106362320	PREDICTED: leucine-rich repeat receptor-like protein kinase PXL1 [Brassica napus]	-	-	GO:0031224//intrinsic component of membrane;GO:0016020//membrane;GO:0044425//membrane part	GO:0001882//nucleoside binding;GO:0097367//carbohydrate derivative binding;GO:0032550//purine ribonucleoside binding;GO:0036094//small molecule binding;GO:0001883//purine nucleoside binding;GO:0032549//ribonucleoside binding;GO:0097159//organic cyclic com	GO:0044237//cellular metabolic process;GO:0048507//meristem development;GO:0048856//anatomical structure development;GO:0006464//cellular protein modification process;GO:0050789//regulation of biological process;GO:0009791//post-embryonic development;GO:0044267//cellular protein metabolic process;GO:0036211//protein modification process;GO:0065007//biological regulation;GO:0043207//response to ex…	0.223333	0.0266667	-3.06609	0.296667	0.0266667	-3.47573	0.31	0.0533333	-2.53916
LOC106362324	PREDICTED: phosphoenolpyruvate carboxylase kinase 1-like [Brassica napus]	-	-	GO:0044464//cell part;GO:0005623//cell	GO:0004672//protein kinase activity;GO:0016772//transferase activity, transferring phosphorus-containing groups;GO:0016301//kinase activity;GO:0016740//transferase activity;GO:0016773//phosphotransferase activity, alcohol group as acceptor;GO:0003824//cat	GO:0009987//cellular process	0.103333	0.846667	3.03449	0.333333	1.38333	2.05311	0.276667	1.19	2.10474
LOC106362340	PREDICTED: collagen alpha-1(X) chain-like [Brassica napus]	-	-	GO:0043231//intracellular membrane-bounded organelle;GO:0005622//intracellular;GO:0043227//membrane-bounded organelle;GO:0044424//intracellular part;GO:0043226//organelle;GO:0043229//intracellular organelle;GO:0044464//cell part;GO:0005623//cell;GO:001602	GO:0005488//binding	GO:0050794//regulation of cellular process;GO:0015849//organic acid transport;GO:0006812//cation transport;GO:0010941//regulation of cell death;GO:0009987//cellular process;GO:0070727//cellular macromolecule localization;GO:0044765//single-organism transport;GO:0015711//organic anion transport;GO:0046907//intracellular transport;GO:0051049//regulation of transport;GO:0042221//response to chemical…	9.33667	221.69	4.56949	3.91333	173.74	5.47239	8.05	284.853	5.14509
LOC106362378	PREDICTED: aspartic proteinase nepenthesin-1-like [Brassica napus]	-	-	GO:0005618//cell wall;GO:0030312//external encapsulating structure;GO:0044464//cell part;GO:0071944//cell periphery;GO:0005623//cell;GO:0005576//extracellular region	GO:0016787//hydrolase activity;GO:0008233//peptidase activity;GO:0003824//catalytic activity;GO:0004175//endopeptidase activity;GO:0070011//peptidase activity, acting on L-amino acid peptides	GO:0006952//defense response;GO:0006955//immune response;GO:0045087//innate immune response;GO:0009605//response to external stimulus;GO:0009607//response to biotic stimulus;GO:0044238//primary metabolic process;GO:0009814//defense response, incompatible interaction;GO:0002376//immune system process;GO:0043207//response to external biotic stimulus;GO:0043170//macromolecule metabolic process;GO:00…	6.04667	0.906667	-2.7375	14.7733	1.09667	-3.7518	5.87667	1.01667	-2.53115
LOC106362393	PREDICTED: receptor-like protein kinase HAIKU2 [Brassica napus]	-	-	GO:0016020//membrane	GO:0097367//carbohydrate derivative binding;GO:1901363//heterocyclic compound binding;GO:0005488//binding;GO:0036094//small molecule binding;GO:0097159//organic cyclic compound binding;GO:0001882//nucleoside binding;GO:0001883//purine nucleoside binding;G	GO:0019538//protein metabolic process;GO:0006796//phosphate-containing compound metabolic process;GO:0044702//single organism reproductive process;GO:1902582//single-organism intracellular transport;GO:0023052//signaling;GO:0044249//cellular biosynthetic process;GO:0003006//developmental process involved in reproduction;GO:0016310//phosphorylation;GO:0051716//cellular response to stimulus;GO:0044…	4.22	22.3533	2.40518	0.756667	16.7933	4.47209	0.823333	18.4467	4.48574
LOC106362395	PREDICTED: receptor-like protein kinase HAIKU2 [Brassica napus]	-	-	GO:0016020//membrane	GO:0001883//purine nucleoside binding;GO:0005488//binding;GO:0016772//transferase activity, transferring phosphorus-containing groups;GO:0016773//phosphotransferase activity, alcohol group as acceptor;GO:0032550//purine ribonucleoside binding;GO:0016740//	GO:0045184//establishment of protein localization;GO:0050794//regulation of cellular process;GO:0099402//plant organ development;GO:0061458//reproductive system development;GO:0032502//developmental process;GO:0006952//defense response;GO:0007167//enzyme linked receptor protein signaling pathway;GO:0051707//response to other organism;GO:0009908//flower development;GO:0023052//signaling;GO:0009886…	4.22	22.3533	2.40518	0.756667	16.7933	4.47209	0.823333	18.4467	4.48574
LOC106362400	PREDICTED: CSC1-like protein At1g10090 [Brassica napus]	-	-	-	-	-	14.23	68.8833	2.27522	6.39	39.0033	2.60971	11.6667	81.4233	2.80305
LOC106362429	PREDICTED: alpha-glucan water dikinase 1, chloroplastic-like [Brassica napus]	-	-	-	-	-	1.16	13.3167	3.52104	0.82	8.71	3.40898	1.90333	11.97	2.65282
LOC106362435	PREDICTED: transmembrane 9 superfamily member 1-like [Brassica napus]	-	-	-	-	-	1.75333	0.34	-2.36649	3.18333	0.216667	-3.87699	3.27333	0.263333	-3.6358
LOC106362450	PREDICTED: heme-binding protein 2-like [Brassica napus]	-	-	-	-	-	17.17	83.51	2.28206	4.14	56.3267	3.76612	2.91333	30.23	3.37524
LOC106362582	PREDICTED: disease resistance protein ADR2-like [Brassica oleracea var. oleracea] [Brassica oleracea]	ko04626//Plant-pathogen interaction;ko04070//Phosphatidylinositol signaling system	K02183	-	-	-	2.68	0.0833333	-5.0072	1.98	0.253333	-2.96639	1.29	0.0833333	-3.95233
LOC106362619	PREDICTED: sugar transport protein 13-like [Brassica napus]	-	-	GO:0005623//cell;GO:0044424//intracellular part;GO:0016020//membrane;GO:0030054//cell junction;GO:0005622//intracellular;GO:0005911//cell-cell junction;GO:0044464//cell part;GO:0031224//intrinsic component of membrane;GO:0044425//membrane part	GO:1901476//carbohydrate transporter activity;GO:0015295//solute:proton symporter activity;GO:0009679//hexose:proton symporter activity;GO:0015144//carbohydrate transmembrane transporter activity;GO:0022804//active transmembrane transporter activity;GO:00	GO:0009628//response to abiotic stimulus;GO:0046942//carboxylic acid transport;GO:0006950//response to stress;GO:0015711//organic anion transport;GO:0006970//response to osmotic stress;GO:0001101//response to acid chemical;GO:0006820//anion transport;GO:0044765//single-organism transport;GO:0006810//transport;GO:0042221//response to chemical;GO:0006865//amino acid transport;GO:0051179//localizati…	0.39	15.8133	5.34152	0.08	6.29667	6.29844	0.306667	20.22	6.04297
LOC106362626	BnaC09g04010D [Brassica napus]	-	-	-	-	GO:0051179//localization;GO:0051234//establishment of localization;GO:0009987//cellular process;GO:0044763//single-organism cellular process;GO:0044699//single-organism process	0.001	0.236667	7.88671	0.01	14.71	10.5226	0.001	1.21667	10.2487
LOC106362651	PREDICTED: potassium transporter 9-like [Brassica napus]	-	-	-	-	-	0.243333	1.82667	2.90821	0.17	3.06	4.16993	0.623333	9.53333	3.9349
LOC106362813	MuDR family transposase [Arabidopsis thaliana]	-	-	-	-	-	0.963333	0.0566667	-4.08746	0.72	0.0366667	-4.29546	0.96	0.04	-4.58496
LOC106362878	PREDICTED: DNA-3-methyladenine glycosylase 1-like [Brassica napus]	ko03410//Base excision repair	K01246	-	GO:0043733//DNA-3-methylbase glycosylase activity;GO:0016799//hydrolase activity, hydrolyzing N-glycosyl compounds;GO:0003824//catalytic activity;GO:0003905//alkylbase DNA N-glycosylase activity;GO:0016798//hydrolase activity, acting on glycosyl bonds;GO:	GO:0016310//phosphorylation;GO:0019538//protein metabolic process;GO:0044699//single-organism process;GO:0044763//single-organism cellular process;GO:0043269//regulation of ion transport;GO:0006139//nucleobase-containing compound metabolic process;GO:0009628//response to abiotic stimulus;GO:0009987//cellular process;GO:0032879//regulation of localization;GO:0006259//DNA metabolic process;GO:00442…	7.36333	0.846667	-3.12049	6.71667	0.96	-2.80664	9.21667	0.986667	-3.22361
LOC106363166	PREDICTED: E3 ubiquitin-protein ligase RNF12-like [Brassica rapa]	-	-	-	-	-	0.3	1.45	2.27302	0.13	1.65667	3.6717	0.23	2.07667	3.17456
LOC106363344	BnaC05g34710D [Brassica napus]	-	-	-	-	-	82.8233	11.53	-2.84464	71.0033	5.26	-3.75475	97.7633	12.83	-2.92977
LOC106363497	BnaA09g33200D [Brassica napus]	-	-	-	-	-	0.0466667	4.16333	6.4792	0.02	0.986667	5.62449	0.0166667	2.34667	7.1375
LOC106363514	PREDICTED: lysM domain receptor-like kinase 3 [Brassica napus]	-	-	-	-	-	2.98667	24.88	3.05838	0.736667	11.5933	3.97614	1.59667	23.13	3.85663
LOC106363617	PREDICTED: tetrapyrrole-binding protein, chloroplastic-like [Brassica napus]	-	-	-	-	-	65.0533	1.66667	-5.28659	96.44	9.61	-3.32702	68.28	2.53667	-4.75046
LOC106363684	BnaC05g11620D [Brassica napus]	-	-	-	GO:0003677//DNA binding;GO:0003676//nucleic acid binding;GO:1901363//heterocyclic compound binding;GO:0097159//organic cyclic compound binding;GO:0005488//binding	GO:0044249//cellular biosynthetic process;GO:0044260//cellular macromolecule metabolic process;GO:0071704//organic substance metabolic process;GO:0009059//macromolecule biosynthetic process;GO:0008152//metabolic process;GO:0034645//cellular macromolecule biosynthetic process;GO:1901576//organic substance biosynthetic process;GO:0009058//biosynthetic process;GO:0043170//macromolecule metabolic pro…	0.0666667	0.783333	3.55459	0.05	1.89333	5.24286	0.0333333	1.13333	5.08746
LOC106363900	PREDICTED: protein SRG1-like [Brassica napus]	-	-	GO:0044464//cell part;GO:0005623//cell;GO:0005622//intracellular;GO:0044424//intracellular part	GO:0005488//binding;GO:0043169//cation binding;GO:0016705//oxidoreductase activity, acting on paired donors, with incorporation or reduction of molecular oxygen;GO:0016679//oxidoreductase activity, acting on diphenols and related substances as donors;GO:0	GO:0032870//cellular response to hormone stimulus;GO:0032502//developmental process;GO:0006082//organic acid metabolic process;GO:0000003//reproduction;GO:0044767//single-organism developmental process;GO:0032501//multicellular organismal process;GO:0009739//response to gibberellin;GO:0050896//response to stimulus;GO:0045229//external encapsulating structure organization;GO:0009664//plant-type ce…	0.001	1.01333	9.98489	0.001	1.41667	10.4683	0.001	6.32333	12.6265
LOC106363961	PREDICTED: disease resistance protein ADR2-like [Brassica oleracea var. oleracea] [Brassica oleracea]	ko04626//Plant-pathogen interaction;ko04070//Phosphatidylinositol signaling system	K02183	-	-	-	2.68	0.0833333	-5.0072	1.98	0.253333	-2.96639	1.29	0.0833333	-3.95233
LOC106363997	BnaA09g02620D [Brassica napus]	-	-	GO:0043231//intracellular membrane-bounded organelle;GO:0005622//intracellular;GO:0005623//cell;GO:0044464//cell part;GO:0043227//membrane-bounded organelle;GO:0043229//intracellular organelle;GO:0043226//organelle;GO:0044424//intracellular part	-	-	0.001	0.46	8.84549	0.001	1.23	10.2644	0.001	0.603333	9.23681
LOC106364054	expressed protein [Arabidopsis thaliana]	-	-	GO:0043227//membrane-bounded organelle;GO:0044464//cell part;GO:0043229//intracellular organelle;GO:0005622//intracellular;GO:0044424//intracellular part;GO:0043226//organelle;GO:0005623//cell;GO:0043231//intracellular membrane-bounded organelle	-	GO:0071704//organic substance metabolic process;GO:0044710//single-organism metabolic process;GO:0043436//oxoacid metabolic process;GO:0044255//cellular lipid metabolic process;GO:0044763//single-organism cellular process;GO:0044237//cellular metabolic process;GO:0006629//lipid metabolic process;GO:0008152//metabolic process;GO:0044238//primary metabolic process;GO:0006082//organic acid metabolic…	0.0933333	1.38333	3.88961	0.22	3.39333	3.94713	0.263333	1.86333	2.82292
LOC106364153	PREDICTED: uncharacterized GPI-anchored protein At4g28100-like [Brassica napus]	-	-	GO:0016020//membrane;GO:0031224//intrinsic component of membrane;GO:0031225//anchored component of membrane;GO:0044425//membrane part	-	-	7.42667	0.186667	-5.31418	6.76	0.09	-6.23095	9.24	0.236667	-5.28696
LOC106364315	PREDICTED: probable WRKY transcription factor 49 [Brassica napus]	-	-	GO:0005623//cell;GO:0043226//organelle;GO:0043229//intracellular organelle;GO:0043231//intracellular membrane-bounded organelle;GO:0044424//intracellular part;GO:0044464//cell part;GO:0005622//intracellular;GO:0043227//membrane-bounded organelle	-	GO:0010468//regulation of gene expression;GO:0050789//regulation of biological process;GO:0043170//macromolecule metabolic process;GO:0009059//macromolecule biosynthetic process;GO:1901576//organic substance biosynthetic process;GO:0044260//cellular macromolecule metabolic process;GO:0060255//regulation of macromolecule metabolic process;GO:0065007//biological regulation;GO:0009987//cellular proc…	0.626667	0.08	-2.96963	2.69	0.0666667	-5.3345	1.77333	0.09	-4.30039
LOC106364335	PREDICTED: transcription factor bHLH92-like isoform X1 [Brassica napus]	-	-	GO:0043227//membrane-bounded organelle;GO:0043229//intracellular organelle;GO:0043226//organelle;GO:0044424//intracellular part;GO:0005622//intracellular;GO:0005623//cell;GO:0044464//cell part;GO:0043231//intracellular membrane-bounded organelle	GO:1901363//heterocyclic compound binding;GO:0097159//organic cyclic compound binding;GO:0005515//protein binding;GO:0001071//nucleic acid binding transcription factor activity;GO:0005488//binding;GO:0003676//nucleic acid binding	GO:0044237//cellular metabolic process;GO:0044249//cellular biosynthetic process;GO:0019222//regulation of metabolic process;GO:0009058//biosynthetic process;GO:0010468//regulation of gene expression;GO:0009987//cellular process;GO:0065007//biological regulation;GO:0044260//cellular macromolecule metabolic process;GO:0050789//regulation of biological process;GO:0060255//regulation of macromolecul…	2.11	12.7833	2.59895	0.0233333	3.12667	7.06609	0.103333	20.6067	7.63966
LOC106364358	PREDICTED: MATE efflux family protein 5-like [Brassica napus]	-	-	-	-	-	0.15	1.78	3.56884	0.0366667	3.97	6.75853	0.0466667	1.68333	5.17278
LOC106364462	PREDICTED: myb-related protein 315-like [Brassica napus]	-	-	GO:0044464//cell part;GO:0005623//cell;GO:0043229//intracellular organelle;GO:0043231//intracellular membrane-bounded organelle;GO:0043227//membrane-bounded organelle;GO:0043226//organelle;GO:0044424//intracellular part;GO:0005622//intracellular	GO:1901363//heterocyclic compound binding;GO:0005488//binding;GO:0003676//nucleic acid binding;GO:0001071//nucleic acid binding transcription factor activity;GO:0097159//organic cyclic compound binding	GO:0008152//metabolic process;GO:0050896//response to stimulus;GO:0009987//cellular process;GO:0044763//single-organism cellular process;GO:0009725//response to hormone;GO:0009628//response to abiotic stimulus;GO:0019222//regulation of metabolic process;GO:0006950//response to stress;GO:0007154//cell communication;GO:0032870//cellular response to hormone stimulus;GO:0071704//organic substance met…	0.0866667	4.14333	5.57917	0.11	2.87667	4.70882	0.001	7.99667	12.9652
LOC106364473	BnaC09g18220D [Brassica napus]	-	-	GO:0043229//intracellular organelle;GO:0044464//cell part;GO:0005622//intracellular;GO:0044424//intracellular part;GO:0043231//intracellular membrane-bounded organelle;GO:0005623//cell;GO:0043226//organelle;GO:0043227//membrane-bounded organelle	-	-	1.69667	0.001	-10.7285	0.46	0.04	-3.52356	0.7	0.05	-3.80735
LOC106364583	BnaA09g24460D [Brassica napus]	-	-	GO:0043226//organelle;GO:0043231//intracellular membrane-bounded organelle;GO:0005623//cell;GO:0043227//membrane-bounded organelle;GO:0043229//intracellular organelle;GO:0044464//cell part;GO:0044424//intracellular part;GO:0005622//intracellular	-	-	8.04333	1.22	-2.72091	5.86333	1.25333	-2.22595	9.55667	1.61	-2.56945
LOC106364602	PREDICTED: basic leucine zipper 43-like [Brassica rapa]	-	-	-	-	-	4.26333	0.14	-4.92848	5.24	0.303333	-4.11059	9.31	0.0966667	-6.58962
LOC106364603	PREDICTED: splicing factor 3A subunit 2-like [Brassica napus]	-	-	-	-	-	5.99667	1.12333	-2.41637	9.23333	1.74	-2.40776	4.64333	0.996667	-2.21998
LOC106364606	PREDICTED: vacuolar amino acid transporter 1-like [Brassica napus]	-	-	GO:0044425//membrane part;GO:0031224//intrinsic component of membrane;GO:0016020//membrane	-	GO:0046942//carboxylic acid transport;GO:0051234//establishment of localization;GO:0015711//organic anion transport;GO:0006810//transport;GO:0071702//organic substance transport;GO:0044765//single-organism transport;GO:1902578//single-organism localization;GO:0015849//organic acid transport;GO:0006811//ion transport;GO:0051179//localization;GO:0006812//cation transport;GO:0044699//single-organism…	0.133333	6.13667	5.52435	0.0533333	2.06	5.27146	0.0733333	4.25667	5.85911
LOC106364608	PREDICTED: 50S ribosomal protein L27-like [Brassica napus]	ko03010//Ribosome	K02899	-	-	-	6.08	1.46	-2.0581	12.2	0.813333	-3.90689	13.3233	0.396667	-5.06988
LOC106364609	BnaC02g05930D [Brassica napus]	-	-	GO:0044424//intracellular part;GO:0043229//intracellular organelle;GO:0009536//plastid;GO:0043227//membrane-bounded organelle;GO:0044444//cytoplasmic part;GO:0043226//organelle;GO:0005623//cell;GO:0043231//intracellular membrane-bounded organelle;GO:00056	-	-	1.83667	25.3233	3.78531	0.0266667	33.4067	10.2909	0.713333	49.5467	6.11807
LOC106364633	PREDICTED: U3 small nucleolar RNA-associated protein 18 homolog [Brassica napus]	ko03008//Ribosome biogenesis in eukaryotes	K14553	GO:0043229//intracellular organelle;GO:1990234//transferase complex;GO:0032991//macromolecular complex;GO:0044464//cell part;GO:0043231//intracellular membrane-bounded organelle;GO:0043226//organelle;GO:0005622//intracellular;GO:0043227//membrane-bounded	-	GO:1901566//organonitrogen compound biosynthetic process;GO:0044710//single-organism metabolic process;GO:0044711//single-organism biosynthetic process;GO:0009058//biosynthetic process;GO:0006725//cellular aromatic compound metabolic process;GO:0044237//cellular metabolic process;GO:0006796//phosphate-containing compound metabolic process;GO:0006221//pyrimidine nucleotide biosynthetic process;GO:…	0.02	0.383333	4.26053	0.0666667	0.403333	2.59694	0.12	0.57	2.24793
LOC106364651	BnaA08g18630D [Brassica napus]	-	-	-	-	-	1.58	8.51333	2.4298	0.35	10.58	4.91784	0.973333	10.4667	3.42672
LOC106364687	BnaA07g36440D [Brassica napus]	-	-	GO:0005623//cell;GO:0044424//intracellular part;GO:0043227//membrane-bounded organelle;GO:0043231//intracellular membrane-bounded organelle;GO:0005622//intracellular;GO:0044464//cell part;GO:0043226//organelle;GO:0043229//intracellular organelle	-	-	0.556667	4.14333	2.89591	0.41	2.73333	2.73697	0.14	2.80667	4.32536
LOC106364717	BnaC05g50410D [Brassica napus]	-	-	GO:0044424//intracellular part;GO:0031988//membrane-bounded vesicle;GO:0030135//coated vesicle;GO:0005623//cell;GO:0044444//cytoplasmic part;GO:0031982//vesicle;GO:0005737//cytoplasm;GO:0016023//cytoplasmic, membrane-bounded vesicle;GO:0030117//membrane c	GO:0005515//protein binding;GO:0005488//binding	GO:0006996//organelle organization;GO:0006810//transport;GO:0009987//cellular process;GO:0051179//localization;GO:0051234//establishment of localization;GO:0016192//vesicle-mediated transport;GO:0006900//membrane budding;GO:0016050//vesicle organization;GO:0006901//vesicle coating;GO:0061024//membrane organization;GO:0071840//cellular component organization or biogenesis;GO:0016043//cellular comp…	0.001	0.27	8.07682	0.001	0.56	9.12928	0.001	2.04333	10.9967
LOC106364811	BnaC01g31300D [Brassica napus]	-	-	GO:0043226//organelle;GO:0043227//membrane-bounded organelle;GO:0044444//cytoplasmic part;GO:0005737//cytoplasm;GO:0044435//plastid part;GO:0009532//plastid stroma;GO:0044424//intracellular part;GO:0044446//intracellular organelle part;GO:0009536//plastid	-	-	0.81	64.7033	6.31977	0.873333	41.8633	5.58301	0.54	67.0433	6.95599
LOC106364838	BnaA09g31930D [Brassica napus]	-	-	-	GO:0005488//binding;GO:0046914//transition metal ion binding;GO:0046872//metal ion binding;GO:0043167//ion binding;GO:0043169//cation binding	-	0.456667	0.001	-8.835	0.38	0.001	-8.56986	0.556667	0.0466667	-3.57635
[truncated: 4,834 more rows]
