# Supplementary material for: Genome-Wide Identification of Freezing-Responsive Genes in a Rapeseed Line NTS57 Tolerant to Low-Temperature
Source: Int J Mol Sci. 2024 Nov 21;25(23):12491. doi: 10.3390/ijms252312491 (PMC11641804; doi:10.3390/ijms252312491)
Supplement: Supplementary file 1 [file ijms-25-12491-s001.zip › Table S6. Key DEGs enriched in KEGG pathways.xlsx]

## Sheet: key DEGs
Table S6. Key DEGs enriched in KEGG pathways
ID	Description	15NS_log2(FC)	16NS_log2(FC)	17NS_log2(FC)	Pathway	Abbreviation
XLOC_005352	XP_013652875.1 PREDICTED: indole-3-acetic acid-amido synthetase GH3.17-like [Brassica napus]	-7.61961	-6.84549	-3.30378	auxin	GH3.17
XLOC_073719	AFZ45968.1 ABA insensitve 5-like protein [Brassica oleracea var. capitata] [Brassica oleracea]	4.2741	7.01495	6.67525	ABA	ABAI5
XLOC_080590	XP_010463453.1 PREDICTED: auxin-responsive protein IAA9-like isoform X2 [Camelina sativa]	-2.55424	-2.12534	-2.55738	auxin	IAA9
XLOC_087016	XP_013603160.1 PREDICTED: indole-3-acetic acid-amido synthetase GH3.3 [Brassica oleracea]	9.47843	6.59816	4.11839	auxin	GH3.3
XLOC_089989	XP_013600674.1 PREDICTED: auxin-responsive protein IAA12-like [Brassica oleracea]	-3.46989	-2.3574	-4.76129	auxin	IAA12
LOC111199835	PREDICTED: auxin-induced protein X15-like [Brassica rapa]	-2.4563	-4.52766	-5.18486	auxin	AIP
LOC111201029	PREDICTED: auxin-induced protein 15A-like [Brassica rapa]	-2.74891	-4.98201	-5.60215	auxin	AIP
LOC106445788	PREDICTED: auxin-induced protein X15-like [Brassica rapa]	-2.4563	-4.52766	-5.18486	auxin	AIP
LOC106444916	PREDICTED: auxin-induced protein 15A-like [Brassica rapa]	-2.74891	-4.98201	-5.60215	auxin	AIP
LOC111214866	PREDICTED: indole-3-acetic acid-amido synthetase GH3.2 [Brassica rapa]	6.59052	9.10125	8.80528	auxin	GH3.2
LOC106434719	PREDICTED: auxin-responsive protein SAUR72 [Brassica rapa]	2.61244	2.98892	2.79166	auxin	ARP
LOC106358675	PREDICTED: ABSCISIC ACID-INSENSITIVE 5-like protein 6 [Brassica napus]	4.82153	6.22209	5.33214	ABA	ABAI5
LOC106374674	PREDICTED: auxin-responsive protein SAUR36 [Brassica rapa]	2.65127	5.55899	4.7941	auxin	ARP
LOC106444507	PREDICTED: protein phosphatase 2C 56-like [Brassica napus]	2.20626	3.72793	2.10294	ABA	PP2C
LOC111215815	PREDICTED: serine/threonine-protein kinase SRK2F [Brassica rapa]	3.23394	4.4167	4.80664	ABA	SRK2F
LOC106347328	PREDICTED: protein TIFY 6B-like isoform X1 [Brassica napus]	3.9587	4.20487	4.76504	JA	TIFY
LOC106347362	PREDICTED: protein TIFY 6B-like isoform X1 [Brassica rapa]	3.97889	4.35549	5.03104	JA	TIFY
LOC106433425	PREDICTED: auxin-responsive protein IAA16-like isoform X1 [Brassica napus]	3.08692	3.52432	3.28154	auxin	IAA16
LOC106384060	PREDICTED: protein TIFY 9-like isoform X1 [Brassica napus]	4.63393	3.48543	4.64068	JA	TIFY
LOC106390689	PREDICTED: auxin-responsive protein SAUR32-like [Brassica napus]	3.77642	3.88376	5.25824	auxin	ARP
LOC106391759	PREDICTED: abscisic acid receptor PYL8-like isoform X2 [Brassica napus]	-2.61724	-2.57498	-3.27498	ABA	PYL8
LOC106431919	PREDICTED: protein TIFY 9-like [Brassica napus]	4.22962	4.17526	8.68606	JA	TIFY
LOC106433626	PREDICTED: auxin-responsive protein SAUR19 [Brassica rapa]	-3.08377	-4.14616	-3.23494	auxin	ARP
LOC106443173	PREDICTED: auxin-responsive protein SAUR21-like [Brassica rapa]	-2.98431	-3.89216	-5.23105	auxin	ARP
LOC106438157	PREDICTED: abscisic acid receptor PYL4-like [Brassica napus]	-2.78503	-2.08701	-4.57579	ABA	PYL4
LOC106438277	PREDICTED: jasmonic acid-amido synthetase JAR1-like [Brassica napus]	3.05232	3.43254	4.30344	JA	JAR1
LOC106440308	PREDICTED: two-component response regulator ARR2-like isoform X1 [Brassica napus]	2.05767	4.72792	5.7211	CK	ARR2
LOC106440950	PREDICTED:indole-3-acetic acid-amido synthetase GH3.5 [Brassica napus]	2.25322	2.17247	3.23314	auxin	GH3.5
LOC106449048	PREDICTED: auxin-responsive protein IAA30-like [Brassica napus]	7.00322	14.474	5.40453	auxin	IAA30
LOC106449087	PREDICTED: auxin-responsive protein SAUR36-like [Brassica rapa]	-3.44652	-2.57849	-4.75899	auxin	ARP
LOC106351676	PREDICTED: transcription factor PIF4-like isoform X4 [Brassica napus]	-3.74582	-2.79317	-4.46613	auxin	PIF4
LOC106394527	PREDICTED: auxin-responsive protein SAUR36-like [Brassica napus]	-4.6812	-3.01476	-4.86899	auxin	ARP
LOC106347489	PREDICTED: auxin transporter protein 1 [Brassica rapa]	-3.25196	-2.17026	-4.12212	auxin	ATP1
LOC106451127	PREDICTED: protein ABSCISIC ACID-INSENSITIVE 5 [Brassica napus]	3.67911	5.74595	5.44707	ABA	ABAI5
LOC106436170	PREDICTED: probable protein phosphatase 2C 24 isoform X2 [Brassica napus]	4.28389	7.73335	11.7171	ABA	PP2C
LOC111215687	PREDICTED: protein TIFY 6B-like [Brassica napus]	3.71966	5.49875	5.88408	JA	TIFY
LOC106397247	PREDICTED: protein TIFY 10A-like [Brassica rapa]	2.90151	7.37504	7.03976	JA	TIFY
LOC106347932	PREDICTED: serine/threonine-protein kinase SRK2H [Brassica napus]	4.82009	4.33209	5.84678	ABA	SPK/TPK
LOC106430401	PREDICTED: BRI1 kinase inhibitor 1-like [Brassica napus]	-2.07736	-2.99812	-3.61283	BR	BRI1
LOC106390147	PREDICTED: protein TIFY 6B-like [Brassica napus]	3.71966	5.49875	5.88408	JA	TIFY
LOC106397066	PREDICTED: abscisic acid receptor PYR1-like [Brassica napus]	-2.34331	-2.09108	-2.55915	ABA	PYR1
LOC106380004	PREDICTED: abscisic acid receptor PYL11-like [Brassica napus]	11.769	12.8572	7.19134	ABA	PYL11
LOC106352468	PREDICTED: auxin-induced protein 15A-like [Brassica rapa]	-4.14101	-6.21616	-5.54161	auxin	AIP
LOC106349482	PREDICTED: auxin-induced protein X15-like [Brassica napus]	-5.71352	-5.82049	-6.65971	auxin	AIP
LOC106353441	PREDICTED: serine/threonine-protein kinase SRK2C [Brassica rapa]	3.1459	2.18276	3.00551	ABA	SPK/TPK
LOC106353800	PREDICTED: protein TIFY 7-like [Brassica napus]	3.52117	2.66308	5.19402	JA	TIFY
LOC106354217	PREDICTED: protein TIFY 11B [Brassica rapa]	2.67104	4.50707	2.80459	JA	TIFY
LOC106361961	PREDICTED: protein TIFY 10A-like [Brassica rapa]	3.82705	5.62965	5.89456	JA	TIFY
LOC106387620	PREDICTED: protein TIFY 11A-like [Brassica napus]	2.34262	5.98795	5.37533	JA	TIFY
LOC106365899	PREDICTED: EIN3-binding F-box protein 2 [Brassica napus]	-3.5025	-2.39436	-2.7887	ethylene	EIN3
LOC106431101	PREDICTED: two-component response regulator ARR8-like [Brassica napus]	-4.59694	-3.81629	-4.48543	CK	ARR8
LOC106368027	PREDICTED: two-component response regulator ARR9-like isoform X1 [Brassica napus]	-3.4011	-2.77941	-5.68891	CK	ARR9
LOC106372767	gibberellin receptor GID1B [Brassica napus]	4.19476	4.43296	3.39785	GA	GID1B
LOC106375236	gibberellin receptor GID1B [Brassica napus]	3.6907	3.0614	3.17131	GA	GID1B
LOC106377184	PREDICTED: indole-3-acetic acid-amido synthetase GH3.3 [Brassica napus]	4.11926	6.91049	2.61227	auxin	GH3.3
LOC106365233	PREDICTED: auxin-induced protein 15A [Brassica rapa]	-2.3041	-4.79596	-5.4001	auxin	AIP
LOC106369086	PREDICTED: protein TIFY 10A-like [Brassica napus]	4.35253	9.06154	7.8366	JA	TIFY
LOC111200390	PREDICTED: protein TIFY 11A-like [Brassica napus]	2.37223	3.53832	3.54969	JA	TIFY
LOC106419899	PREDICTED: protein phosphatase 2C 3-like [Brassica napus]	5.36983	11.7155	5.61588	ABA	PP2C
LOC106391984	PREDICTED: protein phosphatase 2C 3-like [Brassica napus]	4.54119	9.32541	5.33571	ABA	PP2C
LOC106430535	PREDICTED: abscisic acid receptor PYL8-like [Brassica napus]	-3.14458	-2.11254	-3.17408	ABA	PYL8
LOC106420290	PREDICTED: probable protein phosphatase 2C 78 [Brassica napus]	4.61732	9.02924	5.89721	ABA	PP2C
LOC106371706	PREDICTED: protein TIFY 3B-like [Brassica napus]	2.58166	3.98913	2.50299	JA	TIFY
LOC106385311	PREDICTED: auxin-responsive protein SAUR21 [Brassica rapa]	-3.17408	-6.39559	-6.3159	auxin	ARP
LOC106385309	PREDICTED: auxin-responsive protein SAUR21-like [Brassica napus]	-2.99653	-4.04257	-6.37108	auxin	ARP
LOC106385308	PREDICTED: auxin-responsive protein SAUR21-like [Brassica napus]	-3.03486	-4.34092	-5.02742	auxin	ARP
LOC106385307	PREDICTED: auxin-responsive protein SAUR21-like [Brassica napus]	-2.71952	-3.10852	-6.68475	auxin	ARP
LOC106387732	PREDICTED: DELLA protein RGL3-like [Brassica napus]	3.00711	2.25513	2.87447	GA	DELLA
LOC111198027	PREDICTED: protein TIFY 9 isoform X1 [Brassica rapa]	4.12641	2.49917	6.49682	JA	TIFY
LOC106438731	PREDICTED: auxin-induced protein X15-like [Brassica oleracea]	-3.15294	-5.04121	-5.43631	auxin	AIP
LOC106438746	PREDICTED: auxin-induced protein 15A-like [Brassica oleracea]	-2.67084	-6.07895	-4.91102	auxin	AIP
LOC106439417	PREDICTED: serine/threonine-protein kinase SRK2F [Brassica napus]	2.58986	8.81378	3.32761	ABA	SPK/TPK
LOC106426779	PREDICTED: indole-3-acetic acid-amido synthetase GH3.2 isoform X1 [Brassica napus]	7.4048	16.0436	10.0496	auxin	GH3.2
LOC106438563	PREDICTED: ABSCISIC ACID-INSENSITIVE 5-like protein 6 isoform X1 [Brassica napus]	2.60677	5.31303	4.18356	ABA	ABAI5
LOC111197699	protein phosphatase 2C 56-like [Brassica napus]	2.43712	3.70404	2.16241	ABA	PP2C
LOC106435207	PREDICTED: protein TIFY 6B-like isoform X1 [Brassica rapa]	5.77466	5.82882	6.59741	JA	TIFY
LOC106380785	PREDICTED: auxin-responsive protein SAUR21-like [Brassica napus]	-2.63631	-4.28698	-3.81193	auxin	ARP
LOC106380960	PREDICTED: auxin-responsive protein SAUR32-like [Brassica napus]	2.95246	3.99969	4.98715	auxin	ARP
LOC106446381	PREDICTED: BRI1 kinase inhibitor 1-like [Brassica napus]	-4.59975	-3.20701	-4.63794	BR	BRI1
LOC106432945	PREDICTED: two-component response regulator ARR14 isoform X1 [Brassica oleracea]	-4.46369	-3.7503	-4.82378	CK	ARR14
LOC106454811	PREDICTED: protein TIFY 9-like isoform X1 [Brassica oleracea]	4.54683	4.6312	6.51668	JA	TIFY
LOC106427771	PREDICTED: auxin transporter protein 1-like [Brassica napus]	-4.28735	-2.39391	-3.91142	auxin	ATP1
LOC106348245	PREDICTED: serine/threonine-protein kinase SRK2H-like [Brassica napus]	3.03724	2.38371	3.05813	ABA	SPK/TPK
LOC106395020	PREDICTED: auxin-responsive protein IAA30 [Brassica oleracea]	6.54496	6.1565	6.39232	auxin	IAA30
LOC106429352	PREDICTED: auxin transporter protein 1-like [Brassica oleracea]	-3.01397	-2.00277	-3.72091	auxin	ATP1
LOC106397784	PREDICTED: protein phosphatase 2C 3 [Brassica oleracea]	4.98475	8.39964	6.00831	ABA	PP2C
LOC106350325	PREDICTED: 4-substituted benzoates-glutamate ligase GH3.12-like isoform X2 [Brassica rapa]	-6.01027	-3.39862	-4.52543	auxin	GH3.12
LOC106381016	PREDICTED: serine/threonine-protein kinase SRK2C-like [Brassica napus]	2.98398	2.5168	3.68375	ABA	SPK/TPK
LOC106381017	PREDICTED: serine/threonine-protein kinase SRK2C-like [Brassica oleracea]	3.57579	2.17944	3.03836	ABA	SPK/TPK
LOC106382951	PREDICTED: ETHYLENE INSENSITIVE 3-like 3 protein isoform X1 [Brassica napus]	2.63218	2.9443	2.05792	ethylene	EIN3
LOC106446486	PREDICTED: protein TIFY 7-like [Brassica napus]	3.57086	3.38198	5.64386	JA	TIFY
LOC106405682	PREDICTED: protein TIFY 11B [Brassica oleracea]	4.17665	4.95194	3.95613	JA	TIFY
LOC106413785	PREDICTED: pathogenesis-related protein 1-like [Brassica oleracea]	-5.53528	-5.50098	-11.1964	SA	PP
LOC106410389	PREDICTED: probable serine/threonine-protein kinase At4g35230 [Brassica oleracea]	-2.78759	-2.02473	-2.34967	ABA--	SPK/TPK
LOC106407039	PREDICTED: abscisic acid receptor PYR1-like [Brassica oleracea]	-3.10345	-2.59966	-2.17819	ABA	PYR1
LOC106425668	PREDICTED: BES1/BZR1 homolog protein 1 [Brassica napus]	-2.58745	-2.78174	-3.93979	BR	BZR1
LOC106409377	PREDICTED: protein TIFY 9-like isoform X1 [Brassica napus]	4.20895	3.65208	4.327	JA	TIFY
LOC111207505	PREDICTED: auxin-responsive protein SAUR50-like [Brassica napus]	3.5373	4.72792	6.03547	auxin	ARP
LOC106408977	PREDICTED: auxin-induced protein 15A-like [Brassica rapa]	-4.22127	-13.9009	-8.81818	auxin	AIP
LOC106408637	PREDICTED: auxin-induced protein X15, partial [Brassica napus]	-3.67715	-5.3244	-7.43772	auxin	AIP
LOC106422524	PREDICTED: protein TIFY 6B-like [Brassica napus]	4.58905	6.45769	5.03368	JA	TIFY
LOC106444064	PREDICTED: abscisic acid receptor PYR1-like [Brassica napus]	-3.03145	-2.24628	-4.44515	ABA	PYR1
LOC106413947	PREDICTED: auxin-responsive protein IAA14 [Brassica oleracea]	-2.46317	-5.21723	-2.53165	auxin	IAA14
LOC106358572	PREDICTED: protein TIFY 11A-like [Brassica napus]	2.68388	4.4065	6.29396	JA	TIFY
LOC106412097	PREDICTED: two-component response regulator ARR9-like isoform X1 [Brassica napus]	-2.96523	-2.99139	-6.59703	CK	ARR9
LOC106368905	PREDICTED: protein TIFY 10A-like [Brassica napus]	4.63561	10.3216	8.49932	JA	TIFY
LOC106368904	PREDICTED: protein TIFY 10A-like [Brassica napus]	4.63561	10.3216	8.49932	JA	TIFY
LOC106399414	PREDICTED: histidine-containing phosphotransfer protein 2-like [Brassica oleracea]	-2.77791	-2.31436	-2.54057	CK	HPP
LOC106366639	PREDICTED: auxin-responsive protein IAA4 [Brassica napus]	-3.39151	-2.12634	-2.05235	auxin	IAA4
LOC106446153	PREDICTED: abscisic acid receptor PYR1-like [Brassica napus]	-3.69437	-3.49787	-3.95143	ABA	PYR1
LOC106426146	PREDICTED: auxin-responsive protein SAUR21-like [Brassica rapa]	-2.37481	-3.86067	-4.97837	auxin	ARP
LOC106372313	PREDICTED: protein TIFY 9 isoform X1 [Brassica napus]	2.55876	2.45031	4.89796	JA	TIFY
LOC106433287	PREDICTED: probable protein phosphatase 2C 78 [Brassica napus]	4.37346	7.6764	5.01762	ABA	PP2C
LOC106431861	PREDICTED: protein TIFY 10A-like [Brassica napus]	2.11727	3.71238	3.64321	JA	TIFY
LOC106437008	PREDICTED: pathogenesis-related protein 1-like [Brassica napus]	-3.25062	-3.87439	-2.55436	SA	PP
LOC106452030	PREDICTED: protein TIFY 6B-like [Brassica napus]	2.44796	3.06261	2.63817	JA	TIFY
LOC106409138	PREDICTED: two-component response regulator ARR9-like [Brassica napus]	-3.54749	-2.82236	-3.19878	CK	ARR9
LOC106403322	PREDICTED: auxin-responsive protein IAA18-like [Brassica oleracea]	3.27029	3.29316	3.508	auxin	IAA18
LOC106439775	PREDICTED: 12-oxophytodienoate reductase 3-like [Brassica napus]	4.48489	4.98377	5.06372	Linolenic acid	OPDR3-1
LOC106444581	PREDICTED: 4-coumarate--CoA ligase-like 8 [Brassica napus]	8.97537	11.7398	10.3257	Linolenic acid	CCL8
LOC106440734	PREDICTED: 4-coumarate--CoA ligase-like 5 [Brassica napus]	3.04386	5.59939	3.83988	Linolenic acid	CCL5-1
LOC106440735	PREDICTED: 4-coumarate--CoA ligase-like 5 [Brassica rapa]	3.00472	4.52541	3.7146	Linolenic acid	CCL5-2
LOC106429839	PREDICTED: allene oxide synthase, chloroplastic-like [Brassica napus]	2.28597	3.01537	3.82438	Linolenic acid	AOS-1
LOC106352449	PREDICTED: allene oxide cyclase 2, chloroplastic-like [Brassica napus]	5.6041	5.77572	7.15891	Linolenic acid	AOC2-1
LOC106383749	PREDICTED: lipoxygenase 3, chloroplastic-like [Brassica napus]	3.81811	3.93425	6.70861	Linolenic acid	LOX3-1
LOC106387621	PREDICTED: lipoxygenase 3, chloroplastic-like [Brassica napus]	3.26694	5.22107	5.85472	Linolenic acid	LOX3-2
LOC106437957	PREDICTED: allene oxide cyclase 3, chloroplastic-like [Brassica napus]	3.40411	4.50609	6.30848	Linolenic acid	AOC3-1
LOC106443552	PREDICTED: allene oxide cyclase 2, chloroplastic-like [Brassica rapa]	5.20125	4.1178	9.25652	Linolenic acid	AOC2-2
LOC106430278	PREDICTED: lipoxygenase 3, chloroplastic [Brassica napus]	3.86955	5.14186	6.9581	Linolenic acid	LOX-3
LOC106371946	PREDICTED: 12-oxophytodienoate reductase 1-like [Brassica napus]	8.8077	8.35373	10.1745	Linolenic acid	OPDR1-1
LOC106369841	PREDICTED: 12-oxophytodienoate reductase 1-like [Brassica napus]	6.93527	7.57177	10.4357	Linolenic acid	OPDR1-2
LOC106371976	PREDICTED: 12-oxophytodienoate reductase 1-like [Brassica napus]	8.8077	8.35373	10.1745	Linolenic acid	OPDR1-3
LOC106386015	PREDICTED: alcohol dehydrogenase class-P-like [Brassica napus]	3.12841	5.84235	2.98014	Linolenic acid	ADH
LOC106416621	PREDICTED: allene oxide cyclase 3, chloroplastic [Brassica napus]	3.66769	4.77484	6.03116	Linolenic acid	AOC3-2
LOC106416449	PREDICTED: allene oxide cyclase 2, chloroplastic-like [Brassica napus]	5.30085	5.6886	14.1016	Linolenic acid	AOC2-3
LOC106409047	PREDICTED: allene oxide cyclase 2, chloroplastic [Brassica napus]	3.57912	4.56321	7.51342	Linolenic acid	AOC2-4
LOC106345679	PREDICTED: FMN-linked oxidoreductases superfamily protein [Arabidopsis thaliana]	6.79766	2.91194	5.85223	Linolenic acid	ODR
LOC106358574	PREDICTED: lipoxygenase 3, chloroplastic-like [Brassica napus]	3.53234	6.81302	6.3326	Linolenic acid	LOX3-3
LOC111208588	PREDICTED: phospholipase A2-alpha [Brassica oleracea]	-2.61471	-3.22774	-2.66352	Linolenic acid	PPL
LOC106387698	PREDICTED: 12-oxophytodienoate reductase 1-like [Brassica napus]	9.11271	8.85062	10.4039	Linolenic acid	OPDR1-4
LOC106402177	PREDICTED: alpha-dioxygenase 1-like [Brassica napus]	-3.8566	-3.66985	-3.67468	Linolenic acid	DOG1
LOC106431167	PREDICTED: 4-coumarate--CoA ligase-like 5 [Brassica napus]	3.7013	4.67616	4.08221	Linolenic acid	CCL5-3
LOC106418331	PREDICTED: 12-oxophytodienoate reductase 3 [Brassica oleracea]	5.16525	12.125	13.7185	Linolenic acid	OPDR3-2
XLOC_071537	XP_013641575.1 PREDICTED: glutathione S-transferase U24-like [Brassica napus]	4.98489	2.80346	4.05283	Glutathione	GSTU24-1
LOC106394558	PREDICTED: glutathione S-transferase U11-like [Brassica napus]	8.09452	5.76377	10.0224	Glutathione	GSTU11-1
LOC106427885	PREDICTED: glutathione S-transferase U8 [Brassica napus]	6.55644	5.54415	9.08202	Glutathione	GSTU18-1
LOC106352699	PREDICTED: glucose-6-phosphate 1-dehydrogenase, cytoplasmic isoform 2-like [Brassica napus]	3.32632	2.35521	3.39029	Glutathione	GPD2-1
LOC106390064	PREDICTED: ribonucleoside-diphosphate reductase small chain C-like [Brassica napus]	2.20932	2.1348	2.65153	Glutathione	RDR
LOC106435928	PREDICTED: glutathione S-transferase F11 [Brassica rapa]	-2.21737	-2.59849	-2.07845	Glutathione	GSTF11-1
LOC106438356	PREDICTED: glutathione S-transferase U5 [Brassica rapa]	3.16893	3.49225	3.6898	Glutathione	GSTU5-1
LOC106446937	PREDICTED: glutathione S-transferase U3 [Brassica rapa]	4.13995	3.8371	4.12776	Glutathione	GSTU3-1
LOC111215712	PREDICTED: glutathione S-transferase U5-like [Brassica napus]	5.39045	5.53448	6.54553	Glutathione	GSTU5-2
LOC106453704	PREDICTED: glutathione S-transferase U5-like [Brassica napus]	4.88313	5.34534	5.66973	Glutathione	GSTU5-3
LOC106346205	PREDICTED: glutathione S-transferase U17 [Brassica napus]	3.05062	3.04444	4.61969	Glutathione	GSTU17-1
LOC106346204	PREDICTED: glutathione S-transferase U17 [Brassica rapa]	3.19949	3.17565	5.03844	Glutathione	GSTU17-2
LOC106346711	PREDICTED: glutathione S-transferase U24-like [Brassica napus]	4.17784	4.61811	5.18833	Glutathione	GSTU24-2
LOC106346710	PREDICTED: glutathione S-transferase U25-like [Brassica rapa]	4.72076	2.7293	4.48856	Glutathione	GSTU25-1
LOC106346709	PREDICTED: glutathione S-transferase U24-like [Brassica napus]	4.17784	4.61811	5.18833	Glutathione	GSTU24-3
LOC106346708	PREDICTED: glutathione S-transferase U25-like [Brassica rapa]	4.72076	2.7293	4.48856	Glutathione	GSTU25-2
LOC106424825	PREDICTED: glutathione S-transferase U9 [Brassica rapa]	2.46833	5.64962	3.90337	Glutathione	GSTU9-1
LOC106353951	PREDICTED: glutathione S-transferase U11 [Brassica rapa]	3.98884	5.86655	7.60812	Glutathione	GSTU11-2
LOC106422382	PREDICTED: probable phospholipid hydroperoxide glutathione peroxidase 6, mitochondrial [Brassica napus]	4.35846	2.71685	4.26393	Glutathione	GPX6-1
LOC106367543	PREDICTED: glutathione S-transferase U13-like [Brassica napus]	2.74694	3.57378	4.51657	Glutathione	GSTF13-1
LOC106420215	PREDICTED: L-ascorbate peroxidase 1, cytosolic [Brassica rapa]	2.79488	2.3127	3.7071	Glutathione	APX1
LOC106372390	PREDICTED: glucose-6-phosphate 1-dehydrogenase 2, chloroplastic-like [Brassica napus]	3.91754	2.56526	3.88498	Glutathione	GPD2-2
LOC106375715	PREDICTED: glutathione S-transferase U12-like [Brassica napus]	2.32102	3.89092	2.86672	Glutathione	GSTU12-1
LOC106375714	PREDICTED: glutathione S-transferase U11-like [Brassica napus]	5.46018	6.84512	6.67807	Glutathione	GSTU11-3
LOC106430242	PREDICTED: glutathione S-transferase U10-like [Brassica oleracea]	4.23649	10.8138	10.6104	Glutathione	GSTU10-1
LOC106447277	PREDICTED: glutathione S-transferase U5-like [Brassica napus]	2.56894	2.17534	2.95336	Glutathione	GSTU5-4
LOC106435662	PREDICTED: thylakoid lumenal 29 kDa protein, chloroplastic-like [Brassica napus]	-4.291	-4.30884	-6.2905	Glutathione	TLP
LOC106388605	PREDICTED: glutathione S-transferase F3-like [Brassica oleracea]	-2.44057	-2.75174	-2.09162	Glutathione	GSTF3-1
LOC106388604	PREDICTED: glutathione S-transferase F3-like [Brassica oleracea]	-2.44057	-2.75174	-2.09162	Glutathione	GSTF3-2
LOC106446971	PREDICTED: glutathione S-transferase U3-like [Brassica oleracea]	5.58258	4.61806	5.65386	Glutathione	GSTU3-2
LOC106368353	PREDICTED: glutathione S-transferase U17-like [Brassica napus]	2.78644	2.68853	4.48022	Glutathione	GSTU17-3
LOC106350482	PREDICTED: glutathione S-transferase U17-like [Brassica napus]	3.17787	3.41314	4.46083	Glutathione	GSTU17-4
LOC106379332	PREDICTED: glutathione S-transferase U22-like [Brassica napus]	7.13443	3.91803	3.14096	Glutathione	GSTU22-1
LOC106411627	PREDICTED: glutathione S-transferase U25-like isoform X1 [Brassica oleracea]	11.8867	11.8546	10.9194	Glutathione	GSTU25-3
LOC106411980	PREDICTED: glutathione S-transferase U24 [Brassica napus]	6.69836	6.72843	9.90382	Glutathione	GSTU24-4
LOC106446284	PREDICTED: probable phospholipid hydroperoxide glutathione peroxidase 6, mitochondrial [Brassica oleracea]	3.00417	3.59693	2.96668	Glutathione	GPX6-2
LOC106372323	PREDICTED: glucose-6-phosphate 1-dehydrogenase 2, chloroplastic-like [Brassica napus]	2.48403	3.16993	3.22342	Glutathione	GPD2-3
LOC106352176	PREDICTED: 6-phosphogluconate dehydrogenase, decarboxylating 3-like [Brassica napus]	2.57436	2.03475	2.67388	Glutathione	PGDH
LOC106394871	PREDICTED: glutathione S-transferase U11-like [Brassica oleracea]	3.60733	3.074	10.6647	Glutathione	GSTU11-4
XLOC_049398	XP_009102555.1 PREDICTED: probable mediator of RNA polymerase II transcription subunit 37e [Brassica rapa]	2.64312	2.63777	3.24787	Protein processing	PTM1
XLOC_065854	XP_013655628.1 PREDICTED: probable mediator of RNA polymerase II transcription subunit 37e [Brassica napus]	2.98265	2.47269	3.44186	Protein processing	PTM2
XLOC_103834	XP_009122772.1 PREDICTED: probable mediator of RNA polymerase II transcription subunit 37e [Brassica rapa]	5.714	7.40168	6.46335	Protein processing	PTM3
LOC111198850	PREDICTED: cell division control protein 48 homolog D-like [Brassica napus]	4.01282	10.2208	4.65535	Protein processing	CDCP48
LOC106351544	PREDICTED: probable mediator of RNA polymerase II transcription subunit 37c [Brassica napus]	3.77947	4.72635	4.52317	Protein processing	PTM4
LOC106382934	PREDICTED: heat shock 70 kDa protein 10, mitochondrial-like [Brassica napus]	3.66256	3.83044	2.85574	Protein processing	HSP70-1
LOC106416308	PREDICTED: 17.6 kDa class II heat shock protein-like [Brassica napus]	5.3667	10.1293	5.51355	Protein processing	HSP17.6-1
LOC111202375	PREDICTED: heat shock protein 90-2-like isoform X1 [Brassica napus]	2.8909	2.79146	2.82941	Protein processing	HSP90-1
LOC106389639	PREDICTED: heat shock protein 90-2-like isoform X1 [Brassica napus]	3.05852	2.4887	4.11969	Protein processing	HSP90-2
LOC106402557	PREDICTED: SEC12-like protein 1 [Brassica napus]	3.0678	2.99722	2.55395	Protein processing	SEC12
LOC106419901	PREDICTED: 17.6 kDa class II heat shock protein [Brassica rapa]	5.26586	5.43391	8.11149	Protein processing	HSP17.6-2
LOC106419752	PREDICTED: chaperone protein dnaJ 3-like [Brassica napus]	2.82174	2.7868	2.63079	Protein processing	CP
LOC106443275	PREDICTED: 18.1 kDa class I heat shock protein [Brassica napus]	4.85798	4.33985	4.79442	Protein processing	HSP18.1-1
LOC106405586	PREDICTED: heat shock protein 90-2-like [Brassica napus]	2.435	2.00502	2.35252	Protein processing	HSP90-3
LOC106345882	PREDICTED: 23.5 kDa heat shock protein, mitochondrial-like [Brassica rapa]	5.80893	7.28971	4.69498	Protein processing	HSP23.5
LOC106438265	PREDICTED: SKP1-like protein 20 isoform X1 [Brassica napus]	-9.91189	-2.5521	-2.62803	Protein processing	SKP1-1
LOC106353095	PREDICTED: probable mediator of RNA polymerase II transcription subunit 37c [Brassica napus]	4.18915	4.89262	5.41071	Protein processing	PTM5
LOC106450047	PREDICTED: 17.6 kDa class I heat shock protein 2-like [Brassica napus]	4.87803	10.9366	3.92735	Protein processing	HSP17.6-3
LOC106451531	PREDICTED: 17.6 kDa class I heat shock protein 2-like [Brassica napus]	3.27091	3.23421	4.18971	Protein processing	HSP17.6-4
LOC106451533	PREDICTED: 17.6 kDa class I heat shock protein 2-like [Brassica napus]	4.99718	3.59585	4.63057	Protein processing	HSP17.6-5
LOC111215787	PREDICTED: hsp70 nucleotide exchange factor fes1 [Brassica napus]	3.41789	3.5298	4.00819	Protein processing	FES1-1
LOC106346793	PREDICTED: heat shock 70 kDa protein 5-like [Brassica napus]	3.67982	3.30757	4.50555	Protein processing	HSP70-2
LOC106360468	PREDICTED: protein disulfide isomerase-like 1-5 [Brassica napus]	-3.88874	-3.24431	-2.79008	Protein processing	PDI-2
LOC106387580	PREDICTED: heat shock 70 kDa protein 5-like [Brassica napus]	3.00914	2.77874	3.67293	Protein processing	HSP70-3
LOC106366090	PREDICTED: probable mediator of RNA polymerase II transcription subunit 37e [Brassica napus]	2.64225	2.42879	2.66058	Protein processing	PTM6
LOC106365967	PREDICTED: protein transport protein SEC23-like [Brassica napus]	2.05815	4.8059	3.24746	Protein processing	SEC23
LOC106430858	PREDICTED: 17.6 kDa class II heat shock protein-like [Brassica rapa]	3.90666	6.28004	5.57151	Protein processing	HSP17.6-6
LOC106346572	PREDICTED: 23.6 kDa heat shock protein, mitochondrial [Brassica oleracea]	3.91084	4.29068	4.5623	Protein processing	HSP23.6-1
LOC111202235	PREDICTED: 23.6 kDa heat shock protein, mitochondrial [Brassica oleracea]	3.91084	4.29068	4.5623	Protein processing	HSP23.6-2
LOC106376116	PREDICTED: 25.3 kDa heat shock protein, chloroplastic-like isoform X1 [Brassica napus]	3.25969	9.56986	4.48971	Protein processing	HSP25.3
LOC106429608	PREDICTED: SKP1-like protein 20 [Brassica napus]	-5.97346	-2.14684	-4.46271	Protein processing	SKP1-2
LOC106385334	PREDICTED: heat shock 70 kDa protein 10, mitochondrial [Brassica napus]	3.37298	2.21209	2.60911	Protein processing	HSP70-4
LOC106380811	PREDICTED: 17.6 kDa class II heat shock protein [Brassica napus]	4.5769	4.45119	5.73703	Protein processing	HSP17.6-7
LOC106377322	PREDICTED: 17.4 kDa class III heat shock protein-like [Brassica oleracea]	2.83601	2.82059	4.10406	Protein processing	HSP17.4
LOC106355372	PREDICTED: 17.6 kDa class II heat shock protein-like [Brassica napus]	6.14053	5.37993	10.057	Protein processing	HSP17.6-8
LOC106385357	PREDICTED: 18.1 kDa class I heat shock protein-like [Brassica napus]	3.71391	5.0761	2.84088	Protein processing	HSP18.1-2
LOC106387414	PREDICTED: heat shock protein 90-2 [Brassica napus]	2.78008	2.03867	2.75713	Protein processing	HSP90-4
LOC106423530	PREDICTED: 22.0 kDa heat shock protein [Brassica napus]	5.94307	3.51658	7.49757	Protein processing	HSP22.0
LOC106401239	PREDICTED: probable mediator of RNA polymerase II transcription subunit 37c [Brassica napus]	4.29111	4.83396	5.89271	Protein processing	PTM7
LOC106389455	PREDICTED: probable mediator of RNA polymerase II transcription subunit 37e [Brassica oleracea]	3.30286	3.17294	2.80398	Protein processing	PTM8
LOC106428611	PREDICTED: protein disulfide isomerase-like 1-5 isoform X1 [Brassica napus]	-2.67029	-2.63686	-2.04264	Protein processing	PDI-1
LOC106451510	PREDICTED: 17.6 kDa class I heat shock protein 2 [Brassica napus]	2.56698	2.42992	3.58581	Protein processing	HSP17.6-9
LOC106446972	PREDICTED: 17.6 kDa class I heat shock protein 2-like [Brassica napus]	3.94259	2.62589	3.60386	Protein processing	HSP17.6-10
LOC106396610	PREDICTED: heat shock 70 kDa protein 5-like [Brassica napus]	5.22289	6.99038	5.50775	Protein processing	HSP70-5
LOC106452733	PREDICTED: hsp70 nucleotide exchange factor fes1-like [Brassica napus]	3.06989	2.71756	3.36137	Protein processing	FES1-2
LOC106452824	PREDICTED: hsp70 nucleotide exchange factor fes1-like [Brassica napus]	3.06989	2.71756	3.36137	Protein processing	FES1-3
LOC106406688	PREDICTED: heat shock 70 kDa protein 5 [Brassica oleracea]	2.91173	3.11355	3.72752	Protein processing	HSP70-6
LOC106377007	PREDICTED: probable mediator of RNA polymerase II transcription subunit 37b [Brassica oleracea]	3.39232	7.13271	6.07468	Protein processing	PTM9
LOC106383132	PREDICTED: calreticulin-3 [Brassica oleracea]	-2.16456	-2.28068	-2.01561	Protein processing	CRT3
LOC106424571	PREDICTED: 17.6 kDa class II heat shock protein-like [Brassica napus]	3.42301	4.19074	3.60382	Protein processing	HSP17.6-11
LOC106377472	PREDICTED: probable mediator of RNA polymerase II transcription subunit 37c [Brassica napus]	4.23537	4.54187	5.29252	Protein processing	PTM10
LOC111211015	PREDICTED: 17.6 kDa class II heat shock protein-like [Brassica rapa]	3.90666	6.28004	5.57151	Protein processing	HSP17.6-12
XLOC_013174	XP_013598373.1 PREDICTED: calcium-dependent protein kinase 5-like [Brassica oleracea]	-4.61817	-2.68038	-4.93145	Plant pathogen interaction	CDPK5
XLOC_044084	XP_013592465.1 PREDICTED: probable disease resistance protein At1g12280 [Brassica oleracea]	-5.4116	-2.13233	-3.54432	Plant pathogen interaction	DRP-1
XLOC_059665	XP_002869856.1 calcium-dependent protein kinase 15 [Arabidopsis lyrata subsp. lyrata] [Arabidopsis lyrata]	8.2127	7.84549	9.17991	Plant pathogen interaction	CDPK15
XLOC_065532	XP_013623934.1 PREDICTED: calcium-dependent protein kinase 25 [Brassica oleracea]	-5.2854	-2.96726	-6.54432	Plant pathogen interaction	CDPK25
XLOC_065861	XP_013631830.1 PREDICTED: mitogen-activated protein kinase kinase kinase 1-like isoform X2 [Brassica oleracea]	-4.62727	-2.52572	-2.50933	Plant pathogen interaction	MAPK1
XLOC_088286	XP_013613823.1 PREDICTED: probable disease resistance protein At1g12280 [Brassica oleracea]	-4.4638	-3.24431	-3.14725	Plant pathogen interaction	DRP-2
XLOC_101669	XP_018454445.1 PREDICTED: putative disease resistance protein At1g63350 isoform X1 [Raphanus sativus]	-3.01078	-3.84713	-4.43382	Plant pathogen interaction	DRP-3
XLOC_103031	XP_009104200.1 PREDICTED: PTI1-like tyrosine-protein kinase 3 isoform X1 [Brassica rapa]	6.52868	8.0189	7.13374	Plant pathogen interaction	PTI1-1
LOC106346185	PREDICTED: probable calcium-binding protein CML49 [Brassica napus]	3.09042	3.9334	3.11337	Plant pathogen interaction	CML49
LOC111202375	PREDICTED: heat shock protein 90-2-like isoform X1 [Brassica napus]	2.8909	2.79146	2.82941	Plant pathogen interaction	HSP90-1
LOC106389639	PREDICTED: heat shock protein 90-2-like isoform X1 [Brassica napus]	3.05852	2.4887	4.11969	Plant pathogen interaction	HSP90-2
LOC106452319	PREDICTED: probable WRKY transcription factor 25 [Brassica napus]	3.10801	4.24356	3.84007	Plant pathogen interaction	WRKY25-1
LOC106405586	PREDICTED: heat shock protein 90-2-like [Brassica napus]	2.435	2.00502	2.35252	Plant pathogen interaction	HSP90-3
LOC106437598	PREDICTED: probable WRKY transcription factor 25 [Brassica napus]	2.57933	5.5225	4.38295	Plant pathogen interaction	WRKY25-2
LOC106438872	PREDICTED: probable calcium-binding protein CML40 [Brassica rapa]	2.46331	5.56096	2.52204	Plant pathogen interaction	CML40
LOC106353153	PREDICTED: PTI1-like tyrosine-protein kinase 3 isoform X1 [Brassica napus]	4.33936	7.14069	6.75702	Plant pathogen interaction	PTI1-2
LOC106439756	PREDICTED: calmodulin-like protein 12 [Brassica napus]	4.33931	7.75229	4.38024	Plant pathogen interaction	CaM12-1
LOC106440010	PREDICTED: probable calcium-binding protein CML41 isoform X1 [Brassica napus]	2.82669	6.86458	5.27034	Plant pathogen interaction	CML41
LOC106440815	PREDICTED: endoplasmin homolog [Brassica napus]	-2.89947	-2.91886	-2.64386	Plant pathogen interaction	EP
LOC106451643	PREDICTED: mitogen-activated protein kinase kinase 4-like [Brassica napus]	3.13559	3.03199	3.76904	Plant pathogen interaction	MAPK4
LOC106392211	PREDICTED: disease resistance protein RPS4-like [Brassica napus]	-4.75489	-3.78136	-4.16993	Plant pathogen interaction	DRP-4
LOC106365853	PREDICTED: calmodulin [Brassica rapa]	5.49304	6.72604	6.02086	Plant pathogen interaction	CaM
LOC106377797	PREDICTED: probable calcium-binding protein CML47 [Brassica napus]	4.16993	3.52356	3.20457	Plant pathogen interaction	CML47
LOC106368349	PREDICTED: PTI1-like tyrosine-protein kinase 3 isoform X1 [Brassica napus]	2.39624	5.49616	5.93382	Plant pathogen interaction	PTI1-3
LOC106369077	PREDICTED: calcium-dependent protein kinase 10 [Brassica napus]	2.40318	3.51108	3.50072	Plant pathogen interaction	CDPK10-1
LOC106407015	PREDICTED: probable WRKY transcription factor 25 [Brassica napus]	2.14505	3.2751	2.59625	Plant pathogen interaction	WRKY25-3
LOC106385249	PREDICTED: mitogen-activated protein kinase kinase 6 [Brassica oleracea]	3.48543	2.52664	2.578	Plant pathogen interaction	MAPK6
LOC106387414	PREDICTED: heat shock protein 90-2 [Brassica napus]	2.78008	2.03867	2.75713	Plant pathogen interaction	HSP90-4
LOC111203571	PREDICTED: respiratory burst oxidase homolog protein C [Brassica rapa]	3.66297	10.5667	11.0768	Plant pathogen interaction	RBOP-1
LOC106383733	PREDICTED: respiratory burst oxidase homolog protein C-like [Brassica napus]	5.05357	7.03078	5.51021	Plant pathogen interaction	RBOP-2
LOC106387881	PREDICTED: probable WRKY transcription factor 25 [Brassica oleracea]	2.09563	4.8538	3.34738	Plant pathogen interaction	WRKY25-4
LOC106389404	PREDICTED: calmodulin-like protein 12 isoform X1 [Brassica oleracea]	2.92945	5.74084	3.08399	Plant pathogen interaction	CaM12-2
LOC106442625	PREDICTED: PTI1-like tyrosine-protein kinase 2 isoform X1 [Brassica napus]	2.29522	2.19016	2.47142	Plant pathogen interaction	PTI1-4
LOC106356957	PREDICTED: calcium-binding protein CML38-like [Brassica oleracea]	2.34542	6.56406	5.26364	Plant pathogen interaction	CML38
LOC106413785	PREDICTED: pathogenesis-related protein 1-like [Brassica oleracea]	-5.53528	-5.50098	-11.1964	Plant pathogen interaction	PP1-1
LOC106440086	PREDICTED: calcium-dependent protein kinase 13-like [Brassica oleracea]	-2.16239	-2.20918	-2.01319	Plant pathogen interaction	CDPK13
LOC106407525	PREDICTED: LRR receptor-like serine/threonine-protein kinase [Brassica napus]	5.06736	5.10742	6.70506	Plant pathogen interaction	RLK
LOC111208980	PREDICTED:probable disease resistance protein	-3.78916	-3.69116	-3.859	Plant pathogen interaction	DRP-5
LOC106387660	PREDICTED: probable calcium-binding protein CML27 [Brassica napus]	2.07299	3.53729	2.75438	Plant pathogen interaction	CML27-1
LOC106362582	PREDICTED: disease resistance protein ADR2-like [Brassica oleracea]	-5.0072	-2.96639	-3.95233	Plant pathogen interaction	DRP-6
LOC106363961	PREDICTED: disease resistance protein ADR2-like [Brassica oleracea]	-5.0072	-2.96639	-3.95233	Plant pathogen interaction	DRP-7
LOC106368892	calcium-dependent protein kinase 10-like [Brassica napus]	2.51865	3.78391	3.88221	Plant pathogen interaction	CDPK10-2
LOC106431603	PREDICTED: calcium-binding protein CML37-like [Brassica napus]	2.14818	8.34179	3.7954	Plant pathogen interaction	CML37
LOC106372340	PREDICTED: calcium-dependent protein kinase 7 [Brassica napus]	2.44324	2.09555	3.02675	Plant pathogen interaction	CDPK7
LOC106437008	PREDICTED: pathogenesis-related protein 1-like [Brassica napus]	-3.25062	-3.87439	-2.55436	Plant pathogen interaction	PP1-2
LOC106348241	PREDICTED: calcium-dependent protein kinase 10 [Brassica napus]	2.40318	3.51108	3.50072	Plant pathogen interaction	CDPK10-3
LOC106430825	PREDICTED: probable calcium-binding protein CML27 [Brassica napus]	2.07299	3.53729	2.75438	Plant pathogen interaction	CML27-2
LOC106450955	PREDICTED: probable WRKY transcription factor 33 [Brassica napus]	2.84092	7.85262	6.34889	Plant pathogen interaction	WRKY33

## Sheet: 15NS
Table S6. KEGG pathways enriched by the DEGs in 15NSt0-vs-15NSt2
Pathway	15NSt0-vs-15NSt2 (2627)	Qvalue	Pathway ID	Genes	K_IDs
Metabolic pathways	124	1.99711e-11	ko01100	XLOC_000616(MitHPPK/DHPS);XLOC_003319(PPCB);XLOC_004519(IPP2);XLOC_005754(DGK4);XLOC_006289(TSC10B);XLOC_007792(BGLU11);XLOC_008295(At1g07440);XLOC_010286(-);XLOC_010727(acy1);XLOC_011928(CSY4);XLOC_014753(BGLU11);XLOC_015284(PME3);XLOC_016656(CRWN4);XLOC_017874(MFP2);XLOC_020638(ADK1);XLOC_020645(PFP-ALPHA1);XLOC_021309(gatB);XLOC_022565(ADK1);XLOC_024304(GDCST);XLOC_024513(-);XLOC_025530(HSK);X…	K13941+K01595+K01823+K00901+K04708+K01188+K08081+K01638+K14677+K01647+K01188+K01051+K00826+K10527+K00939+K00895+K02434+K00939+K00605+K00873+K00872+K10527+K01824+K08730+K01251+K01658+K01915+K02109+K02144+K01595+K01648+K01188+K00901+K02552+K02434+K01074+K01638+K05894+K15919+K00895+K00847+K00943+K00036+K00873+K01465+K01011+K02434+K01188+K00008+K01739+K02694+K00700+K07408+K01805+K02154+K03012+K02434+…
Plant hormone signal transduction	251	3.48004e-11	ko04075	XLOC_002915(IAA29);XLOC_005352(GH3.17);XLOC_030957(GH3.12);XLOC_034316(MYC4);XLOC_042909(ABI2);XLOC_054685(IAA9);XLOC_056459(GH3.17);XLOC_059402(BRI1);XLOC_069787(AIP1);XLOC_071406(AHK3);XLOC_073719(ABI5);XLOC_079228(SRK2C);XLOC_080590(IAA9);XLOC_085013(ARR10);XLOC_087016(GH3.3);XLOC_089989(IAA12);ncbi_111199835(LOC111199835);ncbi_111201029(LOC111201029);ncbi_106445788(LOC106445788);ncbi_10644491…	K14484+K14487+K14487+K13422+K14497+K14484+K14487+K13415+K14497+K14489+K14432+K14498+K14484+K14491+K14487+K14484+K14488+K14488+K14488+K14488+K13415+K14487+K14488+K14488+K14432+K14500+K14485+K14488+K14497+K14508+K14505+K14498+K13464+K13464+K14492+K14484+K14431+K13464+K14491+K14488+K14496+K14496+K13464+K13464+K14487+K14488+K14488+K14431+K14496+K13463+K13463+K14506+K14488+K14485+K14488+K14484+K13449+…
Photosynthesis - antenna proteins	37	3.48004e-11	ko00196	XLOC_039937(CAB8);XLOC_088389(CAP10B);ncbi_106401741(LOC106401741);ncbi_106437822(LOC106437822);ncbi_106436439(LOC106436439);ncbi_106438825(LOC106438825);ncbi_106439795(LOC106439795);ncbi_106447496(LOC106447496);ncbi_106447497(LOC106447497);ncbi_106428875(LOC106428875);ncbi_106428876(LOC106428876);ncbi_106399822(LOC106399822);ncbi_106346808(LOC106346808);ncbi_106349237(LOC106349237);ncbi_10635326…	K08909+K08917+K08913+K08912+K08916+K08916+K08913+K08912+K08912+K08913+K08913+K08915+K08917+K08913+K08908+K08917+K08909+K08910+K08914+K08909+K08914+K08913+K08912+K08916+K08913+K08912+K08917+K08915+K08907+K08909+K08916+K08913+K08909+K08908+K08910+K08914+K08913
Biosynthesis of secondary metabolites	79	4.71183e-10	ko01110	XLOC_004519(IPP2);XLOC_005754(DGK4);XLOC_007792(BGLU11);XLOC_007954(KCS19);XLOC_008295(At1g07440);XLOC_010286(-);XLOC_010727(acy1);XLOC_011928(CSY4);XLOC_011992(At4g27270);XLOC_014753(BGLU11);XLOC_016656(CRWN4);XLOC_017874(MFP2);XLOC_020638(ADK1);XLOC_020645(PFP-ALPHA1);XLOC_022565(ADK1);XLOC_024304(GDCST);XLOC_024513(-);XLOC_024828(CAT3);XLOC_025530(HSK);XLOC_026504(-);XLOC_027162(At1g20050);XLO…	K01823+K00901+K01188+K15397+K08081+K01638+K14677+K01647+K03809+K01188+K00826+K10527+K00939+K00895+K00939+K00605+K00873+K03781+K00872+K10527+K01824+K08730+K01658+K01648+K01188+K00901+K02552+K01638+K05894+K15919+K00895+K00036+K00873+K01188+K01739+K00700+K00966+K00940+K15815+K17744+K00286+K03841+K00517+K01188+K14157+K01679+K00794+K02552+K06127+K00517+K13600+K00627+K00966+K01647+K01648+K00382+K00811+…
Biosynthesis of antibiotics	42	6.43731e-06	ko01130	XLOC_004519(IPP2);XLOC_010727(acy1);XLOC_011928(CSY4);XLOC_016656(CRWN4);XLOC_020638(ADK1);XLOC_020645(PFP-ALPHA1);XLOC_022565(ADK1);XLOC_024304(GDCST);XLOC_024513(-);XLOC_024828(CAT3);XLOC_031061(ASB1);XLOC_035980(ACLA-3);XLOC_040083(ICS1);XLOC_041919(HPR3);XLOC_042351(PFP-BETA1);XLOC_043723(At1g09420);XLOC_044182(-);XLOC_050428(CGS1);XLOC_055454(NDPK3);XLOC_060320(PROC1);XLOC_061947(FBP);XLOC_0…	K01823+K14677+K01647+K00826+K00939+K00895+K00939+K00605+K00873+K03781+K01658+K01648+K02552+K15919+K00895+K00036+K00873+K01739+K00940+K00286+K03841+K14157+K01679+K02552+K00627+K01647+K01648+K00382+K00811+K14157+K01696+K01778+K01945+K00128+K01940+K01738+K13832+K01057+K03841+K00021+K00826+K01057
Microbial metabolism in diverse environments	41	8.0849e-06	ko01120	XLOC_003319(PPCB);XLOC_010286(-);XLOC_011928(CSY4);XLOC_018859(NIR1);XLOC_020645(PFP-ALPHA1);XLOC_024513(-);XLOC_025530(HSK);XLOC_031081(GLN1-2);XLOC_035180(PPC2);XLOC_035980(ACLA-3);XLOC_040816(-);XLOC_042351(PFP-BETA1);XLOC_043723(At1g09420);XLOC_044182(-);XLOC_046502(STR1);XLOC_055497(-);XLOC_061947(FBP);XLOC_062078(CYP705A20);XLOC_064964(UGLYAH);XLOC_067512(FUM1);XLOC_068590(PPC2);XLOC_076197…	K01595+K01638+K01647+K00366+K00895+K00873+K00872+K01915+K01595+K01648+K01638+K00895+K00036+K00873+K01011+K01555+K03841+K00517+K14977+K01679+K01595+K00517+K00627+K01595+K01647+K01648+K00382+K01749+K01778+K00517+K00517+K08738+K00814+K00128+K00814+K01595+K01738+K01915+K01057+K03841+K01057
alpha-Linolenic acid metabolism	45	1.47424e-05	ko00592	XLOC_017874(MFP2);XLOC_026504(-);XLOC_041749(OPR2);XLOC_100002(LOX2);ncbi_106439775(LOC106439775);ncbi_106440044(LOC106440044);ncbi_106444581(LOC106444581);ncbi_106440734(LOC106440734);ncbi_106440735(LOC106440735);ncbi_106389792(LOC106389792);ncbi_106429839(LOC106429839);ncbi_106451605(LOC106451605);ncbi_106406355(LOC106406355);ncbi_106352449(LOC106352449);ncbi_106406326(LOC106406326);ncbi_106354…	K10527+K10527+K05894+K00454+K05894+K10528+K10526+K10526+K10526+K10527+K01723+K01047+K00454+K10525+K00454+K18857+K00454+K00454+K10525+K10525+K10525+K00454+K05894+K05894+K05894+K00454+K10527+K00232+K14674+K18857+K18857+K10526+K10525+K10525+K10525+K05894+K10525+K00454+K01047+K05894+K10529+K10526+K00454+K05894+K05894
Other glycan degradation	22	0.00010389	ko00511	ncbi_106352405(LOC106352405);ncbi_111202000(LOC111202000);ncbi_106392281(LOC106392281);ncbi_106427924(LOC106427924);ncbi_106439911(LOC106439911);ncbi_106431236(LOC106431236);ncbi_106446723(LOC106446723);ncbi_106367692(LOC106367692);ncbi_106349317(LOC106349317);ncbi_106353620(LOC106353620);ncbi_106382275(LOC106382275);ncbi_106382277(LOC106382277);ncbi_106382976(LOC106382976);ncbi_111204288(LOC1112…	K01227+K01227+K01206+K01227+K01444+K01191+K01206+K01191+K01191+K12309+K01227+K01227+K01227+K01191+K01206+K12309+K01206+K01191+K01444+K12373+K12373+K01444
Photosynthesis	58	0.000336835	ko00195	XLOC_031796(ATPG);XLOC_051935(PSAF);XLOC_078762(ATPG);XLOC_095284(PSBQ1);ncbi_106440261(LOC106440261);ncbi_106369209(LOC106369209);ncbi_106447356(LOC106447356);ncbi_106447346(LOC106447346);ncbi_106380499(LOC106380499);ncbi_106348540(LOC106348540);ncbi_106405040(LOC106405040);ncbi_106440742(LOC106440742);ncbi_106451406(LOC106451406);ncbi_106430073(LOC106430073);ncbi_106428380(LOC106428380);ncbi_10…	K02109+K02694+K02109+K08901+K08901+K02639+K02716+K02716+K02639+K02695+K02701+K02638+K02717+K02115+K08901+K08901+K08905+K02695+K08901+K02701+K02701+K02639+K03541+K03541+K02723+K02638+K08905+K02695+K02699+K02698+K02692+K02641+K08902+K14332+K02721+K02639+K02716+K02695+K02723+K02699+K02701+K02698+K02695+K02717+K02115+K02695+K02639+K02699+K08902+K02721+K02639+K02723+K02723+K02701+K02701+K02112+K02701+…
Glutathione metabolism	76	0.000775651	ko00480	XLOC_043723(At1g09420);XLOC_065559(GSTU18);XLOC_071537(GSTU24);XLOC_076100(GSH1);XLOC_078861(GSTU12);ncbi_106396328(LOC106396328);ncbi_106394558(LOC106394558);ncbi_106427885(LOC106427885);ncbi_106352632(LOC106352632);ncbi_106352699(LOC106352699);ncbi_106390064(LOC106390064);ncbi_106435928(LOC106435928);ncbi_106438356(LOC106438356);ncbi_106386209(LOC106386209);ncbi_106423276(LOC106423276);ncbi_106…	K00036+K00799+K00799+K01919+K00799+K18592+K00799+K00799+K01469+K00036+K10808+K00799+K00799+K18592+K00434+K00799+K00799+K00799+K00799+K00434+K00434+K00799+K00799+K00799+K00799+K00799+K00799+K00799+K00799+K00799+K00799+K00036+K00432+K00799+K01920+K00799+K00434+K00036+K00799+K00799+K00799+K00799+K00432+K00799+K00434+K00799+K00799+K10808+K00799+K00799+K00434+K00799+K00799+K00799+K00434+K00036+K00799+…
Circadian rhythm - plant	34	0.00280575	ko04712	XLOC_017743(ELF3);ncbi_106366007(LOC106366007);ncbi_106367233(LOC106367233);ncbi_106404304(LOC106404304);ncbi_111210456(LOC111210456);ncbi_106439924(LOC106439924);ncbi_106431192(LOC106431192);ncbi_106348254(LOC106348254);ncbi_106429586(LOC106429586);ncbi_106429770(LOC106429770);ncbi_111200310(LOC111200310);ncbi_111197715(LOC111197715);ncbi_111197989(LOC111197989);ncbi_106370900(LOC106370900);ncbi…	K12125+K12130+K00660+K12130+K16221+K12127+K00660+K12130+K12118+K12124+K03097+K12119+K12126+K12133+K16221+K16221+K12130+K12130+K03097+K00660+K03115+K12125+K12125+K12133+K12126+K12124+K03115+K12130+K12127+K12118+K00660+K16221+K00660+K12127
Glucosinolate biosynthesis	16	0.00621472	ko00966	ncbi_106350475(LOC106350475);ncbi_106430121(LOC106430121);ncbi_106446405(LOC106446405);ncbi_106440999(LOC106440999);ncbi_106346773(LOC106346773);ncbi_106357545(LOC106357545);ncbi_106354366(LOC106354366);ncbi_106419211(LOC106419211);ncbi_111203418(LOC111203418);ncbi_106382716(LOC106382716);ncbi_106426995(LOC106426995);ncbi_106367453(LOC106367453);ncbi_106401334(LOC106401334);ncbi_106434598(LOC1064…	K00826+K12156+K11813+K11819+K12155+K11819+K11821+K12153+K15742+K15742+K12156+K12155+K11819+K15741+K15741+K11812
Other types of O-glycan biosynthesis	6	0.00670611	ko00514	ncbi_106375966(LOC106375966);ncbi_106406817(LOC106406817);ncbi_106387616(LOC106387616);ncbi_106347009(BNAC02G16100D);ncbi_106416313(LOC106416313);ncbi_106445285(LOC106445285)	K03691+K03691+K03691+K03691+K03691+K09667
Nitrogen metabolism	38	0.0115212	ko00910	XLOC_018859(NIR1);XLOC_031081(GLN1-2);XLOC_099946(GLN1-2);ncbi_111214295(LOC111214295);ncbi_111214291(LOC111214291);ncbi_106427788(LOC106427788);ncbi_106422789(LOC106422789);ncbi_106367206(LOC106367206);ncbi_106422622(LOC106422622);ncbi_106397776(LOC106397776);ncbi_106429311(LOC106429311);ncbi_106445872(LOC106445872);ncbi_106434319(LOC106434319);ncbi_106353470(LOC106353470);ncbi_106389037(LOC1063…	K00366+K01915+K01915+K01455+K01455+K02575+K00261+K01673+K01915+K10534+K00261+K01915+K01673+K10534+K01455+K01455+K01673+K01674+K00261+K01915+K00284+K01455+K01455+K01673+K01915+K00261+K02575+K00261+K01915+K00284+K01673+K01674+K10534+K02575+K01501+K10534+K01673+K10534
Glycerophospholipid metabolism	71	0.011697	ko00564	XLOC_005754(DGK4);XLOC_027961(PSS1);XLOC_039470(DGK7);XLOC_089068(DGK7);ncbi_106392327(LOC106392327);ncbi_106376518(LOC106376518);ncbi_106437453(LOC106437453);ncbi_106446987(LOC106446987);ncbi_106349594(LOC106349594);ncbi_106422770(LOC106422770);ncbi_106385015(LOC106385015);ncbi_106437983(LOC106437983);ncbi_106380147(LOC106380147);ncbi_106450659(LOC106450659);ncbi_106451605(LOC106451605);ncbi_106…	K00901+K08730+K00901+K00901+K00901+K00981+K01613+K00968+K06130+K00901+K00901+K00006+K13523+K00006+K01047+K00968+K06130+K00901+K00993+K08730+K00901+K06130+K06129+K05929+K00999+K00981+K14156+K01126+K01114+K13508+K08744+K00995+K08730+K01115+K13506+K00981+K00968+K06130+K00901+K14156+K00999+K00901+K00901+K13508+K13511+K01115+K00901+K00999+K00999+K00006+K13513+K00981+K01114+K01115+K00993+K00993+K08730+…
Phosphatidylinositol signaling system	58	0.0131147	ko04070	XLOC_005754(DGK4);XLOC_039470(DGK7);XLOC_089068(DGK7);ncbi_106361132(LOC106361132);ncbi_106392327(LOC106392327);ncbi_106376518(LOC106376518);ncbi_106422770(LOC106422770);ncbi_106387427(LOC106387427);ncbi_106405023(LOC106405023);ncbi_106385015(LOC106385015);ncbi_106439756(LOC106439756);ncbi_106438584(LOC106438584);ncbi_106347935(LOC106347935);ncbi_106347952(LOC106347952);ncbi_106348090(LOC10634809…	K00901+K00901+K00901+K00913+K00901+K00981+K00901+K05857+K15422+K00901+K02183+K00901+K00901+K15422+K15422+K05857+K00999+K00981+K02183+K05857+K05857+K01106+K05857+K00915+K00913+K00981+K00901+K05857+K00999+K00901+K00901+K00889+K02183+K15422+K15422+K00901+K00999+K00999+K00889+K00914+K00981+K00889+K01106+K05857+K05857+K00889+K02183+K02183+K00889+K00889+K02183+K01106+K15422+K15422+K02183+K15422+K15422+…
Steroid biosynthesis	33	0.0194604	ko00100	XLOC_027162(At1g20050);XLOC_095293(DWF5);ncbi_106353454(LOC106353454);ncbi_106358600(LOC106358600);ncbi_106346367(LOC106346367);ncbi_106387284(LOC106387284);ncbi_106445755(LOC106445755);ncbi_106404411(LOC106404411);ncbi_106388428(LOC106388428);ncbi_106389651(LOC106389651);ncbi_106439781(LOC106439781);ncbi_106382858(LOC106382858);ncbi_106425486(LOC106425486);ncbi_106433723(LOC106433723);ncbi_10634…	K01824+K00213+K00801+K01052+K09828+K00227+K00511+K00511+K08246+K01824+K01853+K00227+K00222+K08242+K00511+K00511+K01824+K08246+K00559+K08246+K09832+K05917+K08242+K00222+K14674+K01052+K08246+K00511+K05917+K01853+K00227+K00511+K00801
Fatty acid elongation	27	0.0233788	ko00062	XLOC_007954(KCS19);XLOC_040463(ppt3);ncbi_106452959(LOC106452959);ncbi_106358599(LOC106358599);ncbi_106425270(LOC106425270);ncbi_106430302(LOC106430302);ncbi_111210955(LOC111210955);ncbi_106393913(LOC106393913);ncbi_106353120(LOC106353120);ncbi_106441129(LOC106441129);ncbi_106446887(LOC106446887);ncbi_106346389(LOC106346389);ncbi_106346958(LOC106346958);ncbi_106358072(LOC106358072);ncbi_106355437…	K15397+K01074+K01074+K15397+K15397+K10703+K10258+K15397+K01074+K15397+K15397+K15397+K15397+K10251+K15397+K10251+K15397+K10703+K15397+K01074+K15397+K15397+K10258+K15397+K10251+K15397+K10703
Brassinosteroid biosynthesis	13	0.02727	ko00905	ncbi_106369862(LOC106369862);ncbi_106350972(LOC106350972);ncbi_106364625(LOC106364625);ncbi_106405681(LOC106405681);ncbi_106449738(LOC106449738);ncbi_106447426(LOC106447426);ncbi_106450461(LOC106450461);ncbi_106351089(LOC106351089);ncbi_106396655(LOC106396655);ncbi_106410433(LOC106410433);ncbi_106410432(LOC106410432);ncbi_106409581(LOC106409581);ncbi_106406145(LOC106406145)	K12637+K12638+K12639+K09587+K09590+K09591+K15639+K12638+K15639+K12640+K12640+K12637+K09591
Cutin, suberine and wax biosynthesis	28	0.02727	ko00073	ncbi_106361224(LOC106361224);ncbi_106399573(LOC106399573);ncbi_106419780(LOC106419780);ncbi_106437796(LOC106437796);ncbi_106445237(LOC106445237);ncbi_106375853(LOC106375853);ncbi_106410643(LOC106410643);ncbi_106347175(LOC106347175);ncbi_111198615(LOC111198615);ncbi_106361520(LOC106361520);ncbi_106353618(LOC106353618);ncbi_106409128(LOC106409128);ncbi_106434259(LOC106434259);ncbi_106434261(LOC1064…	K13356+K15403+K13356+K17991+K13356+K17991+K15404+K17991+K15400+K13356+K15403+K15400+K15405+K15405+K15405+K15405+K15398+K13356+K15400+K17991+K13356+K17991+K17991+K15405+K15403+K15405+K15405+K15405
Stilbenoid, diarylheptanoid and gingerol biosynthesis	47	0.0333475	ko00945	XLOC_062078(CYP705A20);XLOC_076197(CYP86A2);XLOC_086603(CYP705A20);XLOC_088544(BT2);ncbi_106439880(LOC106439880);ncbi_106446740(LOC106446740);ncbi_106360380(LOC106360380);ncbi_106360383(LOC106360383);ncbi_106435508(LOC106435508);ncbi_106436791(LOC106436791);ncbi_106432690(LOC106432690);ncbi_106348399(LOC106348399);ncbi_106428939(LOC106428939);ncbi_106428918(LOC106428918);ncbi_106349347(LOC1063493…	K00517+K00517+K00517+K00517+K00517+K13065+K00517+K00517+K13065+K13065+K00517+K00487+K00517+K00517+K00517+K00517+K00517+K00517+K00517+K00517+K00588+K00517+K00517+K00517+K00517+K00517+K00517+K13065+K00517+K00517+K13065+K00487+K00517+K00517+K00517+K00487+K00588+K00517+K00517+K00517+K00517+K00517+K00517+K00517+K00517+K00517+K00517
Carotenoid biosynthesis	26	0.0426072	ko00906	XLOC_075754(BGLU18);ncbi_106432692(LOC106432692);ncbi_106432936(LOC106432936);ncbi_106348955(LOC106348955);ncbi_106354425(LOC106354425);ncbi_106436514(LOC106436514);ncbi_106439368(LOC106439368);ncbi_106442750(LOC106442750);ncbi_106445716(LOC106445716);ncbi_106345733(LOC106345733);ncbi_106386394(LOC106386394);ncbi_106427439(LOC106427439);ncbi_111200968(LOC111200968);ncbi_106371962(LOC106371962);nc…	K15748+K09840+K09840+K09840+K02291+K06444+K09840+K15746+K15748+K15748+K09843+K09843+K09840+K02291+K09843+K09843+K09840+K09843+K09843+K09840+K09840+K09840+K15748+K15748+K09843+K09843
Glycosphingolipid biosynthesis - globo and isoglobo series	10	0.0695021	ko00603	ncbi_106377506(LOC106377506);ncbi_106384972(LOC106384972);ncbi_111210464(LOC111210464);ncbi_106380528(LOC106380528);ncbi_111204257(LOC111204257);ncbi_106420150(LOC106420150);ncbi_106367520(LOC106367520);ncbi_106427911(LOC106427911);ncbi_111213342(LOC111213342);ncbi_111213341(LOC111213341)	K01988+K07407+K07407+K07407+K07407+K12373+K12373+K01988+K07407+K07407
Galactose metabolism	37	0.0955421	ko00052	XLOC_079733(XI-J);ncbi_111215936(LOC111215936);ncbi_106350952(LOC106350952);ncbi_106384972(LOC106384972);ncbi_111210464(LOC111210464);ncbi_106429859(LOC106429859);ncbi_106444525(LOC106444525);ncbi_106446161(LOC106446161);ncbi_106376237(LOC106376237);ncbi_106353620(LOC106353620);ncbi_106354090(LOC106354090);ncbi_106382378(LOC106382378);ncbi_106366470(LOC106366470);ncbi_106432583(LOC106432583);ncbi…	K06617+K01187+K01193+K07407+K07407+K01187+K01784+K06617+K01193+K12309+K06617+K01784+K01784+K18819+K18819+K00844+K01193+K07407+K18819+K07407+K01187+K01193+K01784+K18819+K06617+K12309+K00850+K00850+K01784+K01785+K01784+K01784+K18819+K01785+K06617+K07407+K07407
Inositol phosphate metabolism	43	0.120491	ko00562	ncbi_106353425(LOC106353425);ncbi_106361132(LOC106361132);ncbi_106387427(LOC106387427);ncbi_106405023(LOC106405023);ncbi_106346235(LOC106346235);ncbi_106347952(LOC106347952);ncbi_106348090(LOC106348090);ncbi_106349466(LOC106349466);ncbi_106353867(LOC106353867);ncbi_106365514(LOC106365514);ncbi_106432950(LOC106432950);ncbi_106364955(LOC106364955);ncbi_106371314(LOC106371314);ncbi_106420251(LOC1064…	K01858+K00913+K05857+K15422+K03103+K15422+K15422+K05857+K00999+K01114+K05857+K05857+K01106+K05857+K00915+K01858+K00913+K05857+K00999+K00889+K15422+K15422+K00999+K00999+K00889+K00914+K01114+K03103+K00889+K01106+K00469+K05857+K05857+K00889+K00889+K00889+K00469+K01106+K15422+K15422+K15422+K15422+K00999
Diterpenoid biosynthesis	20	0.120491	ko00904	XLOC_020198(GES);ncbi_106375234(LOC106375234);ncbi_106348557(LOC106348557);ncbi_106354788(LOC106354788);ncbi_106361601(LOC106361601);ncbi_106421978(LOC106421978);ncbi_106419446(LOC106419446);ncbi_106426311(LOC106426311);ncbi_106360135(LOC106360135);ncbi_106375948(LOC106375948);ncbi_106375947(LOC106375947);ncbi_106429730(LOC106429730);ncbi_106429715(LOC106429715);ncbi_106432781(LOC106432781);ncbi_…	K17982+K05282+K04122+K04121+K04125+K17982+K05282+K05282+K05282+K04125+K04125+K17982+K17982+K04125+K04125+K04125+K04121+K04122+K04125+K05282
N-Glycan biosynthesis	34	0.120491	ko00510	XLOC_063636(RPN2);XLOC_074372(STT3B);XLOC_096615(ALG12);ncbi_106367195(LOC106367195);ncbi_106429035(LOC106429035);ncbi_106438081(LOC106438081);ncbi_106450414(LOC106450414);ncbi_106346759(LOC106346759);ncbi_106389090(LOC106389090);ncbi_106358496(LOC106358496);ncbi_106421634(LOC106421634);ncbi_106370825(LOC106370825);ncbi_106372619(LOC106372619);ncbi_106429447(LOC106429447);ncbi_106380744(LOC106380…	K12667+K07151+K03847+K01231+K03850+K00729+K03845+K03842+K12666+K12670+K12666+K03847+K07252+K03848+K07151+K00729+K12666+K00737+K03845+K03849+K00729+K03842+K09659+K12666+K12670+K00737+K07441+K03846+K03842+K07441+K05546+K00721+K03847+K01001
Linoleic acid metabolism	12	0.120491	ko00591	XLOC_100002(LOX2);ncbi_106451605(LOC106451605);ncbi_106406355(LOC106406355);ncbi_106406326(LOC106406326);ncbi_106383749(LOC106383749);ncbi_106387621(LOC106387621);ncbi_106430278(LOC106430278);ncbi_106361173(LOC106361173);ncbi_106410713(LOC106410713);ncbi_106358574(LOC106358574);ncbi_111208588(LOC111208588);ncbi_106377836(LOC106377836)	K00454+K01047+K00454+K00454+K00454+K00454+K00454+K00454+K14674+K00454+K01047+K00454
Pantothenate and CoA biosynthesis	25	0.125702	ko00770	XLOC_016656(CRWN4);XLOC_088644(PANK2);XLOC_104309(BCAT6);ncbi_106423951(LOC106423951);ncbi_106439562(LOC106439562);ncbi_106424421(LOC106424421);ncbi_106443896(LOC106443896);ncbi_106350475(LOC106350475);ncbi_106447002(LOC106447002);ncbi_111215745(LOC111215745);ncbi_106346221(LOC106346221);ncbi_106357724(LOC106357724);ncbi_106362401(LOC106362401);ncbi_106362399(LOC106362399);ncbi_106368474(LOC10636…	K00826+K09680+K00826+K01922+K01598+K00826+K00826+K00826+K01653+K06133+K00826+K02201+K00826+K00826+K00606+K01431+K01922+K00826+K00826+K00606+K01431+K01431+K01464+K01922+K01922
Glycosylphosphatidylinositol(GPI)-anchor biosynthesis	16	0.125702	ko00563	XLOC_100644(-);ncbi_106345425(LOC106345425);ncbi_106438251(LOC106438251);ncbi_111197751(LOC111197751);ncbi_106346794(LOC106346794);ncbi_106368679(LOC106368679);ncbi_106366528(LOC106366528);ncbi_106429882(LOC106429882);ncbi_106429595(LOC106429595);ncbi_106447298(LOC106447298);ncbi_106413866(LOC106413866);ncbi_106353203(LOC106353203);ncbi_106411672(LOC106411672);ncbi_106411901(LOC106411901);ncbi_10…	K11001+K05285+K05283+K03434+K05287+K05310+K05293+K05286+K05283+K03859+K07542+K03434+K03860+K05310+K07541+K03857
Cyanoamino acid metabolism	43	0.133414	ko00460	XLOC_007792(BGLU11);XLOC_014753(BGLU11);XLOC_037511(BGLU11);XLOC_048098(BGLU11);XLOC_062705(BGLU11);ncbi_111214295(LOC111214295);ncbi_111214291(LOC111214291);ncbi_106396328(LOC106396328);ncbi_106389053(LOC106389053);ncbi_106425725(LOC106425725);ncbi_106384710(LOC106384710);ncbi_106435893(LOC106435893);ncbi_106386209(LOC106386209);ncbi_106429220(LOC106429220);ncbi_106392344(LOC106392344);ncbi_1063…	K01188+K01188+K01188+K01188+K01188+K01455+K01455+K18592+K05350+K05349+K13035+K01188+K18592+K01188+K01188+K01188+K01188+K01455+K01455+K00600+K05350+K05350+K01188+K13034+K01188+K12153+K01455+K01455+K01188+K05349+K05349+K01188+K01188+K01188+K05350+K05350+K18592+K01188+K13034+K13034+K01501+K01188+K01188
Flavonoid biosynthesis	20	0.138752	ko00941	ncbi_106446740(LOC106446740);ncbi_106367233(LOC106367233);ncbi_106435508(LOC106435508);ncbi_106436791(LOC106436791);ncbi_106431192(LOC106431192);ncbi_106348399(LOC106348399);ncbi_106361053(LOC106361053);ncbi_106412109(LOC106412109);ncbi_111197716(LOC111197716);ncbi_106419433(LOC106419433);ncbi_106396668(LOC106396668);ncbi_111204286(LOC111204286);ncbi_106387190(LOC106387190);ncbi_106387869(LOC1063…	K13065+K00660+K13065+K13065+K00660+K00487+K00588+K01859+K05280+K05278+K13065+K00660+K13065+K00487+K00487+K00588+K01859+K05278+K00660+K00660
Phenylpropanoid biosynthesis	103	0.138752	ko00940	XLOC_007792(BGLU11);XLOC_014753(BGLU11);XLOC_037511(BGLU11);XLOC_048098(BGLU11);XLOC_062705(BGLU11);XLOC_095908(-);ncbi_106391590(LOC106391590);ncbi_106357035(LOC106357035);ncbi_106394935(LOC106394935);ncbi_106446740(LOC106446740);ncbi_106454906(LOC106454906);ncbi_106389053(LOC106389053);ncbi_106355487(LOC106355487);ncbi_106425725(LOC106425725);ncbi_106411786(LOC106411786);ncbi_106435893(LOC10643…	K01188+K01188+K01188+K01188+K01188+K00430+K00430+K00083+K00083+K13065+K13068+K05350+K10775+K05349+K00430+K01188+K13065+K13065+K00430+K00430+K00430+K10775+K00430+K00430+K01188+K01188+K01188+K00430+K00430+K00430+K00487+K01188+K13066+K13066+K13066+K00588+K00083+K00430+K05350+K05350+K01188+K01188+K09753+K00430+K00430+K13066+K00430+K00083+K01188+K00083+K13065+K00430+K00430+K00430+K00430+K13068+K09753+…
Vitamin B6 metabolism	12	0.149568	ko00750	XLOC_063945(PDX13);ncbi_106397113(LOC106397113);ncbi_106399564(LOC106399564);ncbi_106436352(LOC106436352);ncbi_111197984(LOC111197984);ncbi_106381286(LOC106381286);ncbi_106398110(LOC106398110);ncbi_106436619(LOC106436619);ncbi_106427114(LOC106427114);ncbi_106406820(LOC106406820);ncbi_106356588(LOC106356588);ncbi_106375529(LOC106375529)	K06215+K01733+K13248+K01733+K13248+K01733+K13248+K00831+K13248+K13248+K13248+K01733
Glyoxylate and dicarboxylate metabolism	55	0.149568	ko00630	XLOC_010286(-);XLOC_011928(CSY4);XLOC_024304(GDCST);XLOC_024828(CAT3);XLOC_031081(GLN1-2);XLOC_040816(-);XLOC_041919(HPR3);XLOC_083140(CSY4);XLOC_084231(LPD2);XLOC_099946(GLN1-2);ncbi_111214295(LOC111214295);ncbi_111214291(LOC111214291);ncbi_106434744(LOC106434744);ncbi_106348897(LOC106348897);ncbi_106391858(LOC106391858);ncbi_106422622(LOC106422622);ncbi_106439366(LOC106439366);ncbi_106439367(LO…	K01638+K01647+K00605+K03781+K01915+K01638+K15919+K01647+K00382+K01915+K01455+K01455+K03781+K11517+K01602+K01915+K11517+K11517+K00382+K01915+K11517+K11517+K00026+K03781+K15893+K01455+K01455+K15893+K00600+K00626+K01915+K00026+K00284+K01455+K01455+K01915+K00626+K00122+K01915+K11517+K11517+K00382+K00830+K15919+K00284+K11517+K11517+K03781+K03781+K00026+K00626+K03781+K03781+K15893+K11517
Limonene and pinene degradation	39	0.169248	ko00903	XLOC_062078(CYP705A20);XLOC_076197(CYP86A2);XLOC_086603(CYP705A20);XLOC_088544(BT2);XLOC_091582(ALDH2B4);ncbi_106439880(LOC106439880);ncbi_106360380(LOC106360380);ncbi_106360383(LOC106360383);ncbi_106432690(LOC106432690);ncbi_106402141(LOC106402141);ncbi_106428939(LOC106428939);ncbi_106428918(LOC106428918);ncbi_106349347(LOC106349347);ncbi_106349348(LOC106349348);ncbi_106437049(LOC106437049);ncbi…	K00517+K00517+K00517+K00517+K00128+K00517+K00517+K00517+K00517+K00128+K00517+K00517+K00517+K00517+K00517+K00517+K00517+K00517+K00517+K00517+K00517+K00517+K00517+K00517+K00517+K00517+K00517+K00517+K00517+K00517+K00517+K00517+K00517+K00517+K00517+K00517+K00517+K00517+K00517
Sesquiterpenoid and triterpenoid biosynthesis	14	0.178835	ko00909	XLOC_034470(SHS1);XLOC_058804(LUP2);ncbi_106353454(LOC106353454);ncbi_106380498(LOC106380498);ncbi_106445755(LOC106445755);ncbi_106404411(LOC106404411);ncbi_106411435(LOC106411435);ncbi_106449519(LOC106449519);ncbi_106348280(LOC106348280);ncbi_106348279(LOC106348279);ncbi_111198364(LOC111198364);ncbi_106428446(LOC106428446);ncbi_106415877(LOC106415877);ncbi_111212693(LOC111212693)	K15822+K15815+K00801+K14184+K00511+K00511+K15891+K15799+K00511+K00511+K15815+K00511+K00511+K00801
Plant-pathogen interaction	115	0.20266	ko04626	XLOC_004011(CNGC20);XLOC_008971(TA12105);XLOC_008972(enpl-1);XLOC_009963(PBS1);XLOC_011660(CNGC12);XLOC_013174(CPK5);XLOC_044084(At1g12280);XLOC_052287(SHD);XLOC_059665(CPK21);XLOC_065532(CPK25);XLOC_065861(MEKK1);XLOC_065947(CPK17);XLOC_075008(TP02_0244);XLOC_081019(WRKY33);XLOC_087957(-);XLOC_088148(SHD);XLOC_088286(At1g12280);XLOC_101669(At1g63360);XLOC_102250(MEKK1);XLOC_103031(PTI13);ncbi_11…	K05391+K09487+K09487+K13430+K05391+K13412+K13459+K09487+K13412+K13412+K13414+K13412+K09487+K13424+K13412+K09487+K13460+K13459+K13414+K13436+K13448+K05391+K13448+K04079+K04079+K04079+K16226+K13412+K13412+K13423+K04079+K13423+K13448+K13436+K05391+K02183+K13449+K13448+K13448+K09487+K13459+K13413+K05391+K09487+K13459+K13459+K13460+K16226+K13448+K05391+K13448+K13412+K05391+K13460+K02183+K13459+K13448+…
Glycosphingolipid biosynthesis - ganglio series	4	0.206529	ko00604	ncbi_106353620(LOC106353620);ncbi_106405405(LOC106405405);ncbi_106420150(LOC106420150);ncbi_106367520(LOC106367520)	K12309+K12309+K12373+K12373
Amino sugar and nucleotide sugar metabolism	80	0.212253	ko00520	XLOC_042617(At1g06020);XLOC_054432(CYT1);XLOC_079974(CYT1);XLOC_096977(ASD2);ncbi_106360897(LOC106360897);ncbi_106434587(LOC106434587);ncbi_106431944(LOC106431944);ncbi_106432078(LOC106432078);ncbi_106433637(LOC106433637);ncbi_106438139(LOC106438139);ncbi_106438249(LOC106438249);ncbi_111214107(LOC111214107);ncbi_106353172(LOC106353172);ncbi_106444525(LOC106444525);ncbi_106445013(LOC106445013);ncb…	K00847+K00966+K00966+K01209+K01183+K01209+K13648+K13379+K01836+K13648+K08679+K13379+K13648+K01784+K13648+K12449+K08678+K01183+K01183+K00966+K00847+K00847+K00847+K15920+K17497+K12451+K12450+K15920+K13648+K00966+K01784+K08678+K01784+K00972+K08678+K00966+K00844+K00621+K00012+K01209+K01209+K12450+K00326+K13379+K01183+K13379+K13379+K01784+K01183+K12448+K12449+K13648+K01183+K17497+K12450+K13648+K12448+…
Sulfur metabolism	28	0.215542	ko00920	XLOC_046502(STR1);XLOC_050428(CGS1);XLOC_090577(CYTC-2);XLOC_096391(At3g03630);ncbi_106405023(LOC106405023);ncbi_106439002(LOC106439002);ncbi_106348158(LOC106348158);ncbi_106441278(LOC106441278);ncbi_106349619(LOC106349619);ncbi_106347952(LOC106347952);ncbi_106348090(LOC106348090);ncbi_106415606(LOC106415606);ncbi_106381467(LOC106381467);ncbi_106382226(LOC106382226);ncbi_106443880(LOC106443880);n…	K01011+K01739+K08738+K01738+K15422+K01738+K00860+K00860+K17725+K15422+K15422+K13034+K01011+K01738+K00860+K15422+K15422+K00640+K00387+K01738+K13034+K13034+K15422+K15422+K15422+K01738+K15422+K01011
Sphingolipid metabolism	19	0.222525	ko00600	XLOC_006289(TSC10B);ncbi_106384972(LOC106384972);ncbi_111210464(LOC111210464);ncbi_106451058(LOC106451058);ncbi_106400578(LOC106400578);ncbi_106394013(LOC106394013);ncbi_106353620(LOC106353620);ncbi_106361845(LOC106361845);ncbi_106380528(LOC106380528);ncbi_111204257(LOC111204257);ncbi_106360138(LOC106360138);ncbi_111206526(LOC111206526);ncbi_106405405(LOC106405405);ncbi_106362103(LOC106362103);nc…	K04708+K07407+K07407+K12349+K04708+K04713+K12309+K04710+K07407+K07407+K04710+K04708+K12309+K04713+K04710+K04710+K12349+K07407+K07407
Tryptophan metabolism	35	0.285927	ko00380	XLOC_024828(CAT3);XLOC_053329(CYP93A1);XLOC_091582(ALDH2B4);ncbi_106434744(LOC106434744);ncbi_106382674(LOC106382674);ncbi_106382659(LOC106382659);ncbi_106382660(LOC106382660);ncbi_106438812(LOC106438812);ncbi_106446405(LOC106446405);ncbi_106440999(LOC106440999);ncbi_106402141(LOC106402141);ncbi_106357545(LOC106357545);ncbi_106358221(LOC106358221);ncbi_106354366(LOC106354366);ncbi_106367375(LOC10…	K03781+K07408+K00128+K03781+K01237+K01237+K01237+K01237+K11813+K11819+K00128+K11819+K03781+K11821+K01237+K00626+K00626+K01237+K01237+K01237+K03781+K03781+K11816+K11816+K01237+K00626+K11817+K11817+K01501+K01237+K03781+K11819+K03781+K11812+K01237
Valine, leucine and isoleucine degradation	30	0.31163	ko00280	XLOC_016656(CRWN4);XLOC_084231(LPD2);XLOC_091582(ALDH2B4);XLOC_104309(BCAT6);ncbi_106438152(LOC106438152);ncbi_106439448(LOC106439448);ncbi_106424421(LOC106424421);ncbi_106443896(LOC106443896);ncbi_106350475(LOC106350475);ncbi_106445802(LOC106445802);ncbi_106446944(LOC106446944);ncbi_106346221(LOC106346221);ncbi_106402141(LOC106402141);ncbi_106360992(LOC106360992);ncbi_106361054(LOC106361054);ncb…	K00826+K00382+K00128+K00826+K00827+K00382+K00826+K00826+K00826+K05605+K05605+K00826+K00128+K00020+K01969+K00826+K00826+K05605+K00626+K01968+K00626+K00826+K09699+K00382+K01969+K00826+K00020+K01968+K00626+K00166
Protein processing in endoplasmic reticulum	126	0.329204	ko04141	XLOC_008971(TA12105);XLOC_008972(enpl-1);XLOC_033902(PDIL1-5);XLOC_049398(HSP70);XLOC_051379(HRD3B);XLOC_052221(SUD1);XLOC_052287(SHD);XLOC_052696(PDIL1-6);XLOC_057096(RMA3);XLOC_060833(ATJ2);XLOC_061399(OS9);XLOC_061990(CDC48E);XLOC_063173(UBC32);XLOC_063636(RPN2);XLOC_065854(MED37E);XLOC_074372(STT3B);XLOC_075008(TP02_0244);XLOC_088148(SHD);XLOC_097906(-);XLOC_103834(MED37E);ncbi_106402676(LOC1…	K09487+K09487+K09580+K03283+K14026+K10661+K09487+K09580+K10666+K09503+K10088+K13525+K10578+K12667+K03283+K07151+K09487+K09487+K14005+K03283+K13993+K10666+K13525+K03283+K06689+K03283+K13993+K09503+K04079+K04079+K04079+K14003+K13993+K09503+K13993+K04079+K13993+K03094+K07342+K13993+K03283+K03283+K09487+K10666+K13993+K13993+K13993+K09562+K09487+K07953+K03283+K13993+K14009+K12666+K06689+K10666+K12670+…
Autophagy - animal	25	0.331932	ko04140	XLOC_037899(Pik3r4);XLOC_062770(ATG10);ncbi_106438243(LOC106438243);ncbi_106438911(LOC106438911);ncbi_106439577(LOC106439577);ncbi_106440285(LOC106440285);ncbi_106440282(LOC106440282);ncbi_106446708(LOC106446708);ncbi_106452932(LOC106452932);ncbi_106353301(LOC106353301);ncbi_106434802(LOC106434802);ncbi_106368420(LOC106368420);ncbi_106372443(LOC106372443);ncbi_106388224(LOC106388224);ncbi_1063886…	K08333+K17888+K08341+K07198+K07198+K08341+K08341+K07198+K17888+K08269+K08269+K08342+K07198+K08341+K07198+K00914+K08341+K07198+K07198+K08269+K08269+K07198+K07198+K08269+K07198
Base excision repair	24	0.339513	ko03410	XLOC_010890(ARP);XLOC_020991(HMGB1);XLOC_084657(FEN1);XLOC_086296(FEN1);ncbi_106379931(LOC106379931);ncbi_106398475(LOC106398475);ncbi_106366600(LOC106366600);ncbi_106362878(LOC106362878);ncbi_106452373(LOC106452373);ncbi_106437742(LOC106437742);ncbi_111214308(LOC111214308);ncbi_106423292(LOC106423292);ncbi_106451653(LOC106451653);ncbi_106350091(LOC106350091);ncbi_106376420(LOC106376420);ncbi_106…	K01142+K10802+K04799+K04799+K03648+K10803+K01246+K01246+K01246+K10773+K10569+K10798+K02335+K03660+K10801+K10798+K01246+K01246+K10569+K03505+K03504+K03512+K10569+K01246
Flavone and flavonol biosynthesis	2	0.344665	ko00944	ncbi_106354432(LOC106354432);ncbi_111197716(LOC111197716)	K10757+K05280
Ubiquinone and other terpenoid-quinone biosynthesis	26	0.344665	ko00130	XLOC_011992(At4g27270);XLOC_040083(ICS1);XLOC_072405(At5g05820);XLOC_074900(COQ5);ncbi_106428331(LOC106428331);ncbi_111206707(LOC111206707);ncbi_106436571(LOC106436571);ncbi_106437251(LOC106437251);ncbi_106438398(LOC106438398);ncbi_106348399(LOC106348399);ncbi_106446194(LOC106446194);ncbi_106381977(LOC106381977);ncbi_106363727(LOC106363727);ncbi_106376325(LOC106376325);ncbi_106376638(LOC106376638…	K03809+K02552+K02552+K06127+K02552+K02552+K06127+K03809+K00815+K00487+K02552+K01661+K00815+K06125+K02552+K06127+K00487+K00815+K02552+K02552+K01661+K00487+K00591+K02552+K06125+K02552
Monoterpenoid biosynthesis	5	0.344665	ko00902	ncbi_106370838(LOC106370838);ncbi_106385578(LOC106385578);ncbi_106358390(LOC106358390);ncbi_111208799(LOC111208799);ncbi_106372748(LOC106372748)	K15095+K12467+K15095+K07385+K07385
beta-Alanine metabolism	26	0.454642	ko00410	XLOC_091582(ALDH2B4);ncbi_106387661(LOC106387661);ncbi_106438765(LOC106438765);ncbi_106440920(LOC106440920);ncbi_106445802(LOC106445802);ncbi_106446944(LOC106446944);ncbi_106447582(LOC106447582);ncbi_106351654(LOC106351654);ncbi_106351646(LOC106351646);ncbi_106402141(LOC106402141);ncbi_111199291(LOC111199291);ncbi_106362216(LOC106362216);ncbi_106371746(LOC106371746);ncbi_106387720(LOC106387720);n…	K00128+K12259+K01578+K13366+K05605+K05605+K00276+K17839+K17839+K00128+K01580+K05605+K01431+K01580+K00276+K13366+K01580+K01580+K01580+K17839+K00276+K01431+K01431+K01580+K01464+K17839
Endocytosis	100	0.4771	ko04144	XLOC_033026(AGD13);XLOC_036515(AGD6);XLOC_049398(HSP70);XLOC_065560(DRP2A);XLOC_065854(MED37E);XLOC_074010(ARF);XLOC_078461(VPS45);XLOC_078463(VPS45);XLOC_092323(-);XLOC_095291(AGD13);XLOC_096215(RABA5A);XLOC_103834(MED37E);ncbi_106454724(LOC106454724);ncbi_106451548(BNAANNG08350D);ncbi_106347484(LOC106347484);ncbi_106351544(LOC106351544);ncbi_106382934(LOC106382934);ncbi_106385565(LOC106385565);…	K12486+K12492+K03283+K01528+K03283+K07937+K12479+K12479+K12471+K12486+K07904+K03283+K18442+K19366+K12486+K03283+K03283+K07901+K19367+K07901+K03283+K03283+K12493+K05758+K07901+K12486+K19366+K11866+K03283+K07904+K19366+K07904+K19476+K03283+K12486+K03283+K03283+K12483+K12486+K05758+K07904+K12198+K07904+K01115+K19366+K12188+K18466+K07897+K03283+K07904+K18468+K07904+K12489+K07901+K07904+K00889+K03283+…
Glycosaminoglycan degradation	6	0.4771	ko00531	ncbi_106384345(LOC106384345);ncbi_106353620(LOC106353620);ncbi_106405405(LOC106405405);ncbi_106420150(LOC106420150);ncbi_106367520(LOC106367520);ncbi_106371822(LOC106371822)	K01205+K12309+K12309+K12373+K12373+K01205
Ascorbate and aldarate metabolism	26	0.488444	ko00053	XLOC_059747(LGALDH);XLOC_091582(ALDH2B4);ncbi_106425805(LOC106425805);ncbi_106428595(LOC106428595);ncbi_106423276(LOC106423276);ncbi_106346377(LOC106346377);ncbi_106346376(LOC106346376);ncbi_106402141(LOC106402141);ncbi_106420215(LOC106420215);ncbi_106369762(LOC106369762);ncbi_106371691(LOC106371691);ncbi_106372159(LOC106372159);ncbi_111204212(LOC111204212);ncbi_106435662(LOC106435662);ncbi_10641…	K17744+K00128+K00423+K08232+K00434+K00434+K00434+K00128+K00434+K00423+K00423+K00012+K08232+K00434+K00434+K00434+K10046+K00469+K00434+K00469+K00012+K00012+K00423+K00423+K00423+K00423
Degradation of aromatic compounds	7	0.488444	ko01220	ncbi_106348399(LOC106348399);ncbi_106358171(LOC106358171);ncbi_106365966(LOC106365966);ncbi_106387869(LOC106387869);ncbi_111205796(LOC111205796);ncbi_111208897(LOC111208897);ncbi_106425882(LOC106425882)	K00487+K00121+K00001+K00487+K00487+K00001+K00121
Alanine, aspartate and glutamate metabolism	34	0.53546	ko00250	XLOC_031081(GLN1-2);XLOC_084724(ASP5);XLOC_091353(ALAAT2);XLOC_093595(ALAAT2);XLOC_096296(At4g24830);XLOC_099946(GLN1-2);ncbi_106434734(LOC106434734);ncbi_106434715(LOC106434715);ncbi_106352666(LOC106352666);ncbi_106358858(LOC106358858);ncbi_106422789(LOC106422789);ncbi_106422622(LOC106422622);ncbi_106429311(LOC106429311);ncbi_106438152(LOC106438152);ncbi_106445872(LOC106445872);ncbi_111199291(LO…	K01915+K00811+K00814+K00814+K01940+K01915+K00764+K00764+K00764+K01756+K00261+K01915+K00261+K00827+K01915+K01580+K00814+K00261+K01580+K01915+K13566+K01915+K00261+K01756+K00261+K01580+K01580+K01580+K01915+K01953+K00830+K00820+K01580+K13566
Riboflavin metabolism	6	0.53565	ko00740	XLOC_072231(At2g44050);ncbi_106385473(LOC106385473);ncbi_106441124(LOC106441124);ncbi_106450637(LOC106450637);ncbi_106390989(LOC106390989);ncbi_106357647(LOC106357647)	K00794+K14652+K14652+K18453+K18453+K14652
Cysteine and methionine metabolism	67	0.53565	ko00270	XLOC_016656(CRWN4);XLOC_029055(SAHH2);XLOC_046502(STR1);XLOC_050428(CGS1);XLOC_076100(GSH1);XLOC_084724(ASP5);XLOC_096391(At3g03630);XLOC_104309(BCAT6);ncbi_111197944(LOC111197944);ncbi_106438152(LOC106438152);ncbi_106438398(LOC106438398);ncbi_106385536(LOC106385536);ncbi_106438967(LOC106438967);ncbi_106439002(LOC106439002);ncbi_106424421(LOC106424421);ncbi_106443896(LOC106443896);ncbi_106389664(…	K00826+K01251+K01011+K01739+K01919+K00811+K01738+K00826+K01611+K00827+K00815+K01762+K00549+K01738+K00826+K00826+K01251+K01251+K00826+K01251+K01762+K00789+K00789+K00547+K00026+K00826+K05933+K00547+K00826+K00826+K01920+K01761+K12524+K13034+K00558+K00815+K01762+K00026+K00558+K01251+K05933+K01011+K01251+K01738+K01611+K01611+K00826+K00815+K01762+K00640+K00547+K01251+K01762+K01762+K01762+K00826+K01738+…
Glycerolipid metabolism	35	0.53565	ko00561	XLOC_005754(DGK4);XLOC_039470(DGK7);XLOC_089068(DGK7);XLOC_091582(ALDH2B4);ncbi_111204520(LOC111204520);ncbi_106392327(LOC106392327);ncbi_106422770(LOC106422770);ncbi_106385015(LOC106385015);ncbi_106384972(LOC106384972);ncbi_111210464(LOC111210464);ncbi_106420497(LOC106420497);ncbi_106380147(LOC106380147);ncbi_106423395(LOC106423395);ncbi_106438584(LOC106438584);ncbi_106402141(LOC106402141);ncbi_…	K00901+K00901+K00901+K00128+K03715+K00901+K00901+K00901+K07407+K07407+K03715+K13523+K03715+K00901+K00128+K00901+K13508+K11155+K13506+K00901+K07407+K03715+K00901+K07407+K00901+K13508+K00901+K13513+K14674+K11155+K13519+K13513+K13519+K07407+K07407
Nicotinate and nicotinamide metabolism	12	0.53565	ko00760	ncbi_106387404(LOC106387404);ncbi_106451881(LOC106451881);ncbi_106402542(LOC106402542);ncbi_106402540(LOC106402540);ncbi_106399417(LOC106399417);ncbi_111204365(LOC111204365);ncbi_106450350(LOC106450350);ncbi_106396185(LOC106396185);ncbi_106403722(LOC106403722);ncbi_106358422(LOC106358422);ncbi_106411400(LOC106411400);ncbi_106421478(LOC106421478)	K06210+K00858+K03787+K03787+K06210+K06210+K06210+K01081+K03787+K00858+K00763+K03517
Non-homologous end-joining	4	0.55723	ko03450	XLOC_084657(FEN1);XLOC_086296(FEN1);ncbi_106453095(LOC106453095);ncbi_111212774(LOC111212774)	K04799+K04799+K03512+K10865
Arginine biosynthesis	23	0.55723	ko00220	XLOC_010727(acy1);XLOC_031081(GLN1-2);XLOC_084724(ASP5);XLOC_091353(ALAAT2);XLOC_093595(ALAAT2);XLOC_096296(At4g24830);XLOC_099946(GLN1-2);ncbi_106434002(LOC106434002);ncbi_106422789(LOC106422789);ncbi_106422622(LOC106422622);ncbi_106429311(LOC106429311);ncbi_106445194(LOC106445194);ncbi_106445872(LOC106445872);ncbi_106435544(LOC106435544);ncbi_106387618(LOC106387618);ncbi_106387772(LOC106387772)…	K14677+K01915+K00811+K00814+K00814+K01940+K01915+K14677+K00261+K01915+K00261+K00930+K01915+K14677+K00814+K00261+K01915+K01915+K14677+K00261+K00261+K14677+K01915
Fructose and mannose metabolism	37	0.567122	ko00051	XLOC_020645(PFP-ALPHA1);XLOC_042351(PFP-BETA1);XLOC_042617(At1g06020);XLOC_049523(SDH);XLOC_053504(XYLA);XLOC_054432(CYT1);XLOC_061947(FBP);XLOC_079974(CYT1);XLOC_085756(SDH);XLOC_100764(FBP);ncbi_106436842(LOC106436842);ncbi_106396536(LOC106396536);ncbi_106451392(LOC106451392);ncbi_106451390(LOC106451390);ncbi_106451389(LOC106451389);ncbi_106452175(LOC106452175);ncbi_106349490(LOC106349490);ncbi…	K00895+K00895+K00847+K00008+K01805+K00966+K03841+K00966+K00008+K03841+K00008+K00966+K00847+K00847+K00847+K17497+K01623+K19355+K00966+K00966+K00844+K19355+K01623+K01623+K01623+K17497+K19355+K01623+K19355+K00850+K00850+K19355+K00008+K01805+K00847+K19355+K00966
Pentose phosphate pathway	29	0.637426	ko00030	XLOC_043723(At1g09420);XLOC_061947(FBP);XLOC_100430(At1g13700);XLOC_100764(FBP);XLOC_105388(At1g13700);ncbi_106352699(LOC106352699);ncbi_106431896(LOC106431896);ncbi_106431950(LOC106431950);ncbi_106349490(LOC106349490);ncbi_106446528(LOC106446528);ncbi_111199708(LOC111199708);ncbi_106414846(LOC106414846);ncbi_106368617(LOC106368617);ncbi_106372390(LOC106372390);ncbi_106358261(LOC106358261);ncbi_1…	K00036+K03841+K01057+K03841+K01057+K00036+K00616+K00616+K01623+K00131+K00036+K00615+K00131+K00036+K01623+K00851+K01623+K01623+K00131+K00036+K01623+K00850+K00850+K00036+K00131+K01057+K00036+K01057+K00033
Fatty acid metabolism	46	0.648572	ko01212	XLOC_017874(MFP2);XLOC_026504(-);XLOC_040463(ppt3);ncbi_106452959(LOC106452959);ncbi_106392332(LOC106392332);ncbi_106422764(LOC106422764);ncbi_106430302(LOC106430302);ncbi_111210955(LOC111210955);ncbi_106453262(LOC106453262);ncbi_106437748(LOC106437748);ncbi_106438168(LOC106438168);ncbi_106353120(LOC106353120);ncbi_106389792(LOC106389792);ncbi_106447009(LOC106447009);ncbi_106451387(LOC106451387);…	K10527+K10527+K01074+K01074+K01897+K10257+K10703+K10258+K10256+K00507+K01962+K01074+K10527+K00507+K00507+K10257+K10781+K09458+K10251+K10781+K10781+K10251+K00626+K10703+K01897+K01074+K00626+K02372+K02160+K10258+K10527+K00507+K00232+K00059+K00507+K00507+K10781+K10251+K10781+K00648+K00626+K10781+K10781+K10703+K02160+K00648
Arginine and proline metabolism	32	0.657678	ko00330	XLOC_060320(PROC1);XLOC_084724(ASP5);XLOC_091582(ALDH2B4);XLOC_103853(SPE2);ncbi_106434712(LOC106434712);ncbi_106387661(LOC106387661);ncbi_111197944(LOC111197944);ncbi_106440920(LOC106440920);ncbi_106428764(LOC106428764);ncbi_106450268(LOC106450268);ncbi_106351654(LOC106351654);ncbi_106351646(LOC106351646);ncbi_106451021(LOC106451021);ncbi_106402141(LOC106402141);ncbi_106411593(LOC106411593);ncbi…	K00286+K00811+K00128+K01583+K01583+K12259+K01611+K13366+K01583+K12657+K17839+K17839+K12657+K00128+K00472+K01583+K12657+K01583+K00318+K13366+K01611+K01611+K17839+K00472+K01583+K12657+K00318+K01611+K00286+K12657+K17839+K01583
Glycine, serine and threonine metabolism	42	0.68652	ko00260	XLOC_024304(GDCST);XLOC_025530(HSK);XLOC_041919(HPR3);XLOC_084231(LPD2);XLOC_085921(TSB);ncbi_106397113(LOC106397113);ncbi_106438152(LOC106438152);ncbi_106439448(LOC106439448);ncbi_106424462(LOC106424462);ncbi_106440909(LOC106440909);ncbi_106447582(LOC106447582);ncbi_106345971(LOC106345971);ncbi_106346316(LOC106346316);ncbi_106397082(LOC106397082);ncbi_106447160(LOC106447160);ncbi_106353866(LOC10…	K00605+K00872+K15919+K00382+K01696+K01733+K00827+K00382+K00058+K01696+K00276+K01620+K01620+K12235+K00872+K15893+K15893+K00600+K01696+K01695+K01733+K12524+K01696+K01733+K12235+K00276+K00382+K00831+K00830+K15919+K06001+K01620+K01079+K01696+K00058+K15633+K01620+K00276+K01733+K12524+K01695+K15893
ABC transporters	13	0.710762	ko02010	XLOC_025913(ABCB15);XLOC_025914(ABCB15);XLOC_085703(-);ncbi_106367298(LOC106367298);ncbi_106401268(LOC106401268);ncbi_106437888(LOC106437888);ncbi_106396442(LOC106396442);ncbi_106391405(LOC106391405);ncbi_106415477(LOC106415477);ncbi_106410179(LOC106410179);ncbi_106411541(LOC106411541);ncbi_106402107(LOC106402107);ncbi_106425996(LOC106425996)	K05658+K05658+K05658+K05658+K05658+K05658+K05658+K05658+K05658+K05658+K05674+K05658+K05663
Starch and sucrose metabolism	112	0.782333	ko00500	XLOC_007792(BGLU11);XLOC_014753(BGLU11);XLOC_015284(PME3);XLOC_037511(BGLU11);XLOC_042617(At1g06020);XLOC_048098(BGLU11);XLOC_052352(SBE3);XLOC_062705(BGLU11);XLOC_088318(TPS7);XLOC_101455(SS2);ncbi_106365006(LOC106365006);ncbi_106376534(LOC106376534);ncbi_106414132(LOC106414132);ncbi_111215936(LOC111215936);ncbi_106389053(LOC106389053);ncbi_106350952(LOC106350952);ncbi_106434586(LOC106434586);nc…	K01188+K01188+K01051+K01188+K00847+K01188+K00700+K01188+K16055+K00703+K01087+K01087+K01051+K01187+K05350+K01193+K01051+K05349+K01051+K00696+K01087+K01087+K00696+K01187+K13648+K00695+K01188+K13648+K08679+K13648+K01177+K16055+K13648+K08678+K01188+K01188+K01188+K00700+K00847+K00847+K00847+K15920+K01193+K15920+K13648+K01188+K01177+K16055+K01176+K00695+K01177+K01177+K08678+K05350+K05350+K01188+K01188+…
Propanoate metabolism	15	0.785453	ko00640	XLOC_084231(LPD2);ncbi_106438168(LOC106438168);ncbi_106438765(LOC106438765);ncbi_106439448(LOC106439448);ncbi_106445802(LOC106445802);ncbi_106446944(LOC106446944);ncbi_106362216(LOC106362216);ncbi_106432027(LOC106432027);ncbi_106374831(LOC106374831);ncbi_106432607(LOC106432607);ncbi_106388930(LOC106388930);ncbi_106358154(LOC106358154);ncbi_106418172(LOC106418172);ncbi_106390153(LOC106390153);ncbi…	K00382+K01962+K01578+K00382+K05605+K05605+K05605+K00626+K00626+K02160+K09699+K00382+K00626+K00166+K02160
Ether lipid metabolism	14	0.815232	ko00565	ncbi_106451605(LOC106451605);ncbi_106376268(LOC106376268);ncbi_106365514(LOC106365514);ncbi_106370834(LOC106370834);ncbi_106366948(LOC106366948);ncbi_106445438(LOC106445438);ncbi_106358393(LOC106358393);ncbi_106453259(LOC106453259);ncbi_106450733(LOC106450733);ncbi_106400840(LOC106400840);ncbi_106410713(LOC106410713);ncbi_111208588(LOC111208588);ncbi_106358563(LOC106358563);ncbi_106351974(LOC1063…	K01047+K00993+K01114+K01115+K01115+K01114+K01115+K00993+K00993+K01115+K14674+K01047+K13519+K13519
Taurine and hypotaurine metabolism	10	0.831994	ko00430	ncbi_106396328(LOC106396328);ncbi_106431816(LOC106431816);ncbi_106386209(LOC106386209);ncbi_111199291(LOC111199291);ncbi_106387720(LOC106387720);ncbi_106418115(LOC106418115);ncbi_106417763(LOC106417763);ncbi_106386315(LOC106386315);ncbi_106366438(LOC106366438);ncbi_106366710(LOC106366710)	K18592+K10712+K18592+K01580+K01580+K01580+K01580+K01580+K18592+K01580
Synthesis and degradation of ketone bodies	3	0.831994	ko00072	ncbi_106432027(LOC106432027);ncbi_106374831(LOC106374831);ncbi_106418172(LOC106418172)	K00626+K00626+K00626
Tropane, piperidine and pyridine alkaloid biosynthesis	19	0.842085	ko00960	XLOC_008295(At1g07440);XLOC_084724(ASP5);ncbi_106438354(LOC106438354);ncbi_106438352(LOC106438352);ncbi_106438398(LOC106438398);ncbi_106447582(LOC106447582);ncbi_106363727(LOC106363727);ncbi_106377306(LOC106377306);ncbi_106447279(LOC106447279);ncbi_106388375(LOC106388375);ncbi_106368971(LOC106368971);ncbi_106346533(LOC106346533);ncbi_106446964(LOC106446964);ncbi_106446966(LOC106446966);ncbi_10637…	K08081+K00811+K08081+K08081+K00815+K00276+K00815+K00276+K08081+K00815+K08081+K08081+K08081+K08081+K15849+K00276+K08081+K08081+K08081
Porphyrin and chlorophyll metabolism	24	0.874657	ko00860	XLOC_077415(CAO);XLOC_086162(HEMC);ncbi_106437380(LOC106437380);ncbi_106381375(LOC106381375);ncbi_106439387(LOC106439387);ncbi_106361731(LOC106361731);ncbi_106440918(LOC106440918);ncbi_106445559(LOC106445559);ncbi_106423622(LOC106423622);ncbi_106420127(LOC106420127);ncbi_106370995(LOC106370995);ncbi_106415183(LOC106415183);ncbi_111202026(LOC111202026);ncbi_106376104(LOC106376104);ncbi_106389199(L…	K13600+K01749+K13544+K10960+K01599+K03428+K03403+K13606+K13606+K02492+K18010+K13600+K13545+K00218+K01599+K00218+K13600+K03428+K03428+K13606+K13544+K00228+K00228+K13544
Folate biosynthesis	9	0.937003	ko00790	XLOC_000616(MitHPPK/DHPS);ncbi_106389709(LOC106389709);ncbi_106351230(LOC106351230);ncbi_106425127(LOC106425127);ncbi_106411793(LOC106411793);ncbi_106354681(LOC106354681);ncbi_106450794(LOC106450794);ncbi_106377366(LOC106377366);ncbi_106450405(LOC106450405)	K13941+K01495+K01633+K01495+K01633+K01307+K13941+K03639+K01633
Butanoate metabolism	10	0.96219	ko00650	ncbi_106447002(LOC106447002);ncbi_111199291(LOC111199291);ncbi_106432027(LOC106432027);ncbi_106387720(LOC106387720);ncbi_106374831(LOC106374831);ncbi_106418115(LOC106418115);ncbi_106417763(LOC106417763);ncbi_106386315(LOC106386315);ncbi_106418172(LOC106418172);ncbi_106366710(LOC106366710)	K01653+K01580+K00626+K01580+K00626+K01580+K01580+K01580+K00626+K01580
Zeatin biosynthesis	9	1	ko00908	ncbi_106384861(LOC106384861);ncbi_106454943(LOC106454943);ncbi_106374178(LOC106374178);ncbi_106419002(LOC106419002);ncbi_106403221(LOC106403221);ncbi_106413713(LOC106413713);ncbi_106406751(LOC106406751);ncbi_106421388(LOC106421388);ncbi_106432224(LOC106432224)	K00279+K13493+K10760+K13493+K00279+K10760+K00279+K00279+K13493
Carbon metabolism	138	1	ko01200	XLOC_003319(PPCB);XLOC_010286(-);XLOC_011928(CSY4);XLOC_024304(GDCST);XLOC_024513(-);XLOC_024828(CAT3);XLOC_035180(PPC2);XLOC_040816(-);XLOC_041919(HPR3);XLOC_043723(At1g09420);XLOC_044182(-);XLOC_061947(FBP);XLOC_067512(FUM1);XLOC_068590(PPC2);XLOC_077892(At1g54220);XLOC_081223(PPC2);XLOC_083140(CSY4);XLOC_084231(LPD2);XLOC_091353(ALAAT2);XLOC_093595(ALAAT2);XLOC_095276(PPC2);XLOC_096391(At3g036…	K01595+K01638+K01647+K00605+K00873+K03781+K01595+K01638+K15919+K00036+K00873+K03841+K01679+K01595+K00627+K01595+K01647+K00382+K00814+K00814+K01595+K01738+K01057+K03841+K01057+K01455+K01455+K03781+K11517+K00036+K00261+K00029+K01602+K00261+K00616+K00616+K01962+K01070+K01738+K11517+K11517+K00382+K00058+K05605+K05605+K01070+K00873+K00855+K11517+K11517+K00873+K00026+K00235+K01623+K00121+K03781+K15893+…
Anthocyanin biosynthesis	1	1	ko00942	ncbi_106416120(LOC106416120)	K12338
Valine, leucine and isoleucine biosynthesis	13	1	ko00290	XLOC_016656(CRWN4);XLOC_090716(IMDH2);XLOC_104309(BCAT6);ncbi_106424421(LOC106424421);ncbi_106443896(LOC106443896);ncbi_106350475(LOC106350475);ncbi_106447002(LOC106447002);ncbi_106346221(LOC106346221);ncbi_106362401(LOC106362401);ncbi_106362399(LOC106362399);ncbi_106385828(LOC106385828);ncbi_106350639(LOC106350639);ncbi_106354840(LOC106354840)	K00826+K00052+K00826+K00826+K00826+K00826+K01653+K00826+K00826+K00826+K00826+K00826+K00052
Arachidonic acid metabolism	9	1	ko00590	ncbi_106396328(LOC106396328);ncbi_106386209(LOC106386209);ncbi_106451605(LOC106451605);ncbi_106422382(LOC106422382);ncbi_106388318(LOC106388318);ncbi_106410713(LOC106410713);ncbi_106366438(LOC106366438);ncbi_111208588(LOC111208588);ncbi_106446284(LOC106446284)	K18592+K18592+K01047+K00432+K00432+K14674+K18592+K01047+K00432
Histidine metabolism	10	1	ko00340	XLOC_091582(ALDH2B4);ncbi_106427186(LOC106427186);ncbi_106410478(LOC106410478);ncbi_106346246(LOC106346246);ncbi_106402141(LOC106402141);ncbi_106386606(LOC106386606);ncbi_106396589(LOC106396589);ncbi_106400912(LOC106400912);ncbi_106446276(LOC106446276);ncbi_106345766(LOC106345766)	K00128+K01590+K01590+K00765+K00128+K01590+K00765+K00765+K01590+K01590
Basal transcription factors	24	1	ko03022	XLOC_002420(TAF12);XLOC_030838(-);XLOC_065325(TAF12B);XLOC_067823(-);ncbi_106393558(LOC106393558);ncbi_106424110(BNAA08G12870D);ncbi_106362001(LOC106362001);ncbi_106430279(LOC106430279);ncbi_106422944(LOC106422944);ncbi_106420381(LOC106420381);ncbi_106372166(LOC106372166);ncbi_106371586(LOC106371586);ncbi_106422260(LOC106422260);ncbi_106390020(LOC106390020);ncbi_106453089(LOC106453089);ncbi_10639…	K03126+K03137+K03126+K03137+K03141+K10842+K03143+K03126+K03127+K03122+K14649+K03129+K03129+K03134+K10842+K03124+K03144+K03127+K03143+K03127+K02202+K03143+K03122+K03131
2-Oxocarboxylic acid metabolism	40	1	ko01210	XLOC_010727(acy1);XLOC_011928(CSY4);XLOC_016656(CRWN4);XLOC_083140(CSY4);XLOC_084724(ASP5);XLOC_090716(IMDH2);XLOC_091353(ALAAT2);XLOC_093595(ALAAT2);XLOC_104309(BCAT6);ncbi_106434002(LOC106434002);ncbi_106424421(LOC106424421);ncbi_106443896(LOC106443896);ncbi_106350475(LOC106350475);ncbi_106445194(LOC106445194);ncbi_106430121(LOC106430121);ncbi_106446405(LOC106446405);ncbi_106447002(LOC106447002…	K14677+K01647+K00826+K01647+K00811+K00052+K00814+K00814+K00826+K14677+K00826+K00826+K00826+K00930+K12156+K11813+K01653+K11819+K00826+K12155+K14677+K11819+K11821+K00814+K00826+K00826+K12153+K14677+K15742+K15742+K14677+K00826+K12156+K00826+K00052+K12155+K11819+K15741+K15741+K11812
Phenylalanine, tyrosine and tryptophan biosynthesis	25	1	ko00400	XLOC_031061(ASB1);XLOC_084724(ASP5);XLOC_085921(TSB);XLOC_100093(EMB3004);ncbi_106438398(LOC106438398);ncbi_106440909(LOC106440909);ncbi_106362156(LOC106362156);ncbi_106426750(LOC106426750);ncbi_106365847(LOC106365847);ncbi_106365843(LOC106365843);ncbi_106451244(LOC106451244);ncbi_106363727(LOC106363727);ncbi_106371239(LOC106371239);ncbi_106387761(LOC106387761);ncbi_106418993(LOC106418993);ncbi_1…	K01658+K00811+K01696+K13832+K00815+K01696+K01696+K01695+K01850+K01850+K01626+K00815+K01696+K00766+K01657+K00815+K06001+K01626+K01626+K01626+K01609+K01657+K01696+K15849+K01695
Phenylalanine metabolism	21	1	ko00360	XLOC_084724(ASP5);ncbi_106355487(LOC106355487);ncbi_106438398(LOC106438398);ncbi_106391500(LOC106391500);ncbi_106447582(LOC106447582);ncbi_106348399(LOC106348399);ncbi_106361053(LOC106361053);ncbi_106363727(LOC106363727);ncbi_106377306(LOC106377306);ncbi_106387869(LOC106387869);ncbi_106388375(LOC106388375);ncbi_106389127(LOC106389127);ncbi_111205796(LOC111205796);ncbi_106401934(LOC106401934);ncbi…	K00811+K10775+K00815+K10775+K00276+K00487+K00588+K00815+K00276+K00487+K00815+K10775+K00487+K00588+K10775+K10775+K10775+K10775+K15849+K00276+K10775
Sulfur relay system	6	1	ko04122	XLOC_033904(mnmA);XLOC_046502(STR1);ncbi_106381467(LOC106381467);ncbi_106377366(LOC106377366);ncbi_106360502(LOC106360502);ncbi_111213892(LOC111213892)	K00566+K01011+K01011+K03639+K00566+K01011
Terpenoid backbone biosynthesis	25	1	ko00900	XLOC_004519(IPP2);XLOC_102100(HMG1);ncbi_106387370(LOC106387370);ncbi_106381375(LOC106381375);ncbi_111210460(LOC111210460);ncbi_106439654(LOC106439654);ncbi_106411435(LOC106411435);ncbi_106450673(LOC106450673);ncbi_106382866(LOC106382866);ncbi_106447052(LOC106447052);ncbi_106361851(LOC106361851);ncbi_106432027(LOC106432027);ncbi_106437904(LOC106437904);ncbi_106374831(LOC106374831);ncbi_106407904(…	K01823+K00021+K11778+K10960+K00587+K01662+K15891+K05955+K15889+K11778+K15889+K00626+K08658+K00626+K11778+K14066+K01662+K11778+K11778+K13789+K00626+K01597+K11778+K13789+K00587
Fatty acid biosynthesis	19	1	ko00061	ncbi_106392332(LOC106392332);ncbi_106445854(LOC106445854);ncbi_106438168(LOC106438168);ncbi_106346329(LOC106346329);ncbi_106346974(LOC106346974);ncbi_106393021(LOC106393021);ncbi_106362316(LOC106362316);ncbi_106362292(LOC106362292);ncbi_106451405(LOC106451405);ncbi_106417761(LOC106417761);ncbi_106432607(LOC106432607);ncbi_106368664(LOC106368664);ncbi_106415535(LOC106415535);ncbi_106377030(LOC1063…	K01897+K10782+K01962+K10781+K09458+K10782+K10781+K10781+K01897+K02372+K02160+K00059+K10781+K10781+K00648+K10781+K10781+K02160+K00648
Tyrosine metabolism	18	1	ko00350	XLOC_055497(-);XLOC_084724(ASP5);ncbi_106419012(LOC106419012);ncbi_106438398(LOC106438398);ncbi_106447582(LOC106447582);ncbi_106357570(LOC106357570);ncbi_106358171(LOC106358171);ncbi_106354628(LOC106354628);ncbi_106365966(LOC106365966);ncbi_106363727(LOC106363727);ncbi_106377306(LOC106377306);ncbi_106388375(LOC106388375);ncbi_106386015(LOC106386015);ncbi_106392161(LOC106392161);ncbi_106375928(LOC…	K01555+K00811+K01557+K00815+K00276+K01592+K00121+K18857+K00001+K00815+K00276+K00815+K18857+K18857+K15849+K00001+K00276+K00121
Biosynthesis of unsaturated fatty acids	19	1	ko01040	ncbi_106422764(LOC106422764);ncbi_106430302(LOC106430302);ncbi_111210955(LOC111210955);ncbi_106453262(LOC106453262);ncbi_106437748(LOC106437748);ncbi_106447009(LOC106447009);ncbi_106451387(LOC106451387);ncbi_106429840(LOC106429840);ncbi_106358072(LOC106358072);ncbi_106367340(LOC106367340);ncbi_106372468(LOC106372468);ncbi_106433151(LOC106433151);ncbi_106445705(LOC106445705);ncbi_106388108(LOC1063…	K10257+K10703+K10258+K10256+K00507+K00507+K00507+K10257+K10251+K10251+K10703+K10258+K00507+K00232+K00059+K00507+K00507+K10251+K10703
Indole alkaloid biosynthesis	3	1	ko00901	ncbi_106381362(LOC106381362);ncbi_106411924(LOC106411924);ncbi_106408992(LOC106408992)	K01757+K01757+K08233
Fatty acid degradation	19	1	ko00071	XLOC_017874(MFP2);XLOC_026504(-);XLOC_091582(ALDH2B4);ncbi_106392332(LOC106392332);ncbi_106389792(LOC106389792);ncbi_106402141(LOC106402141);ncbi_106358171(LOC106358171);ncbi_106354628(LOC106354628);ncbi_106432027(LOC106432027);ncbi_106365966(LOC106365966);ncbi_106451405(LOC106451405);ncbi_106374831(LOC106374831);ncbi_106415581(LOC106415581);ncbi_106388108(LOC106388108);ncbi_106386015(LOC10638601…	K10527+K10527+K00128+K01897+K10527+K00128+K00121+K18857+K00626+K00001+K01897+K00626+K10527+K00232+K18857+K18857+K00001+K00626+K00121
Peroxisome	41	1	ko04146	XLOC_024828(CAT3);XLOC_029610(CSD2);XLOC_104389(PEX5);ncbi_106434744(LOC106434744);ncbi_106361224(LOC106361224);ncbi_106348897(LOC106348897);ncbi_106392332(LOC106392332);ncbi_106419780(LOC106419780);ncbi_106345868(LOC106345868);ncbi_106438765(LOC106438765);ncbi_106439366(LOC106439366);ncbi_106439367(LOC106439367);ncbi_106439560(LOC106439560);ncbi_111214336(LOC111214336);ncbi_106445237(LOC10644523…	K03781+K04565+K13342+K03781+K13356+K11517+K01897+K13356+K04564+K01578+K11517+K11517+K13336+K13348+K13356+K11517+K11517+K13356+K03781+K01897+K13356+K13336+K00232+K13335+K11517+K11517+K13356+K00830+K13354+K11517+K11517+K13336+K03781+K03781+K13348+K04565+K04565+K03781+K03781+K11517+K13343
Lysine degradation	14	1	ko00310	XLOC_063877(LKR/SDH);XLOC_084816(LKR/SDH);XLOC_091582(ALDH2B4);ncbi_106445542(LOC106445542);ncbi_106390993(LOC106390993);ncbi_106402141(LOC106402141);ncbi_106362170(LOC106362170);ncbi_106432027(LOC106432027);ncbi_106436574(LOC106436574);ncbi_106374831(LOC106374831);ncbi_106413867(LOC106413867);ncbi_106418172(LOC106418172);ncbi_106441185(LOC106441185);ncbi_106440648(LOC106440648)	K14157+K14157+K00128+K11420+K11423+K00128+K00658+K00626+K11420+K00626+K00658+K00626+K11420+K11420
Lipoic acid metabolism	1	1	ko00785	ncbi_106383359(LOC106383359)	K03644
Isoquinoline alkaloid biosynthesis	9	1	ko00950	XLOC_084724(ASP5);ncbi_106438398(LOC106438398);ncbi_106447582(LOC106447582);ncbi_106357570(LOC106357570);ncbi_106363727(LOC106363727);ncbi_106377306(LOC106377306);ncbi_106388375(LOC106388375);ncbi_106375928(LOC106375928);ncbi_106396908(LOC106396908)	K00811+K00815+K00276+K01592+K00815+K00276+K00815+K15849+K00276
Thiamine metabolism	3	1	ko00730	ncbi_106439654(LOC106439654);ncbi_106422916(LOC106422916);ncbi_106389378(LOC106389378)	K01662+K00949+K01662
Protein export	22	1	ko03060	XLOC_006967(TATA);XLOC_025216(SRP-54C);XLOC_064020(OXA1L);XLOC_086607(SRP19);ncbi_106392959(LOC106392959);ncbi_106385532(LOC106385532);ncbi_106441293(LOC106441293);ncbi_106451803(LOC106451803);ncbi_106346670(LOC106346670);ncbi_106407427(LOC106407427);ncbi_106367405(LOC106367405);ncbi_106368997(LOC106368997);ncbi_106397389(LOC106397389);ncbi_106430663(LOC106430663);ncbi_106348854(LOC106348854);ncb…	K03116+K03106+K03217+K03105+K13431+K07342+K03070+K03105+K03106+K12948+K10956+K03100+K03100+K03217+K03116+K03116+K12948+K03106+K09490+K12948+K09540+K03070
Pyruvate metabolism	38	1	ko00620	XLOC_003319(PPCB);XLOC_010286(-);XLOC_024513(-);XLOC_035180(PPC2);XLOC_040816(-);XLOC_044182(-);XLOC_067512(FUM1);XLOC_068590(PPC2);XLOC_077892(At1g54220);XLOC_081223(PPC2);XLOC_084231(LPD2);XLOC_091582(ALDH2B4);XLOC_095276(PPC2);ncbi_106383609(LOC106383609);ncbi_106438168(LOC106438168);ncbi_106439448(LOC106439448);ncbi_106445600(LOC106445600);ncbi_106437660(LOC106437660);ncbi_106376605(LOC106376…	K01595+K01638+K00873+K01595+K01638+K00873+K01679+K01595+K00627+K01595+K00382+K00128+K01595+K00029+K01962+K00382+K00873+K00873+K00026+K00128+K18881+K00627+K00626+K00026+K00626+K00029+K02160+K00382+K01595+K18881+K00627+K01069+K00026+K00626+K18881+K01610+K00873+K02160
Ubiquitin mediated proteolysis	64	1	ko04120	XLOC_013083(CDC20-1);XLOC_016988(SINAT3);XLOC_029306(ECR1);XLOC_031123(ECR1);XLOC_035371(UBC2);XLOC_045803(UBC2);XLOC_063173(UBC32);XLOC_070232(SINAT2);XLOC_077561(CDC27A);XLOC_078067(UBC5);ncbi_106427931(LOC106427931);ncbi_106435451(LOC106435451);ncbi_111198081(LOC111198081);ncbi_106405486(LOC106405486);ncbi_106433948(LOC106433948);ncbi_106434242(LOC106434242);ncbi_106419516(LOC106419516);ncbi_1…	K03363+K04506+K10686+K10686+K10573+K10573+K10578+K04506+K03350+K10576+K06689+K03349+K03364+K10573+K10144+K10686+K10144+K03094+K03363+K10606+K04506+K10592+K10592+K03357+K03357+K06689+K03364+K03875+K03353+K03869+K04706+K04706+K03875+K03363+K10578+K03094+K10144+K03364+K10609+K10144+K10144+K10144+K10144+K06689+K10571+K10686+K06689+K10575+K10576+K10576+K10573+K10592+K04506+K10688+K10573+K03363+K10688+…
Citrate cycle (TCA cycle)	25	1	ko00020	XLOC_011928(CSY4);XLOC_035980(ACLA-3);XLOC_067512(FUM1);XLOC_077892(At1g54220);XLOC_083140(CSY4);XLOC_083802(acly);XLOC_084231(LPD2);ncbi_106439448(LOC106439448);ncbi_106376605(LOC106376605);ncbi_111198745(LOC111198745);ncbi_106362170(LOC106362170);ncbi_106362424(LOC106362424);ncbi_106362359(LOC106362359);ncbi_106416141(LOC106416141);ncbi_106419426(LOC106419426);ncbi_106428670(LOC106428670);ncbi_…	K01647+K01648+K01679+K00627+K01647+K01648+K00382+K00382+K00026+K00235+K00658+K01648+K01648+K00627+K00026+K00235+K00235+K00234+K00382+K00658+K00627+K01648+K01648+K00026+K01610
Biosynthesis of amino acids	117	1	ko01230	XLOC_010727(acy1);XLOC_011928(CSY4);XLOC_016656(CRWN4);XLOC_024513(-);XLOC_025530(HSK);XLOC_031061(ASB1);XLOC_031081(GLN1-2);XLOC_044182(-);XLOC_050428(CGS1);XLOC_060320(PROC1);XLOC_083140(CSY4);XLOC_084724(ASP5);XLOC_085921(TSB);XLOC_086447(DAPF);XLOC_090716(IMDH2);XLOC_091353(ALAAT2);XLOC_093595(ALAAT2);XLOC_096296(At4g24830);XLOC_096391(At3g03630);XLOC_099946(GLN1-2);XLOC_100093(EMB3004);XLOC_…	K14677+K01647+K00826+K00873+K00872+K01658+K01915+K00873+K01739+K00286+K01647+K00811+K01696+K01778+K00052+K00814+K00814+K01940+K01738+K01915+K13832+K00826+K14677+K01733+K01915+K00616+K00616+K00815+K00549+K01738+K00058+K00826+K00826+K01696+K00826+K00930+K01915+K01653+K00789+K12657+K00789+K12657+K00873+K00873+K01620+K01620+K00765+K00826+K01623+K14677+K00872+K00600+K00814+K01696+K00826+K00826+K01695+…
C5-Branched dibasic acid metabolism	3	1	ko00660	XLOC_090716(IMDH2);ncbi_106447002(LOC106447002);ncbi_106354840(LOC106354840)	K00052+K01653+K00052
Glycolysis / Gluconeogenesis	47	1	ko00010	XLOC_024513(-);XLOC_044182(-);XLOC_061947(FBP);XLOC_077892(At1g54220);XLOC_084231(LPD2);XLOC_091582(ALDH2B4);XLOC_100764(FBP);ncbi_106438452(LOC106438452);ncbi_106439448(LOC106439448);ncbi_106445600(LOC106445600);ncbi_106437660(LOC106437660);ncbi_106346235(LOC106346235);ncbi_106402141(LOC106402141);ncbi_106349490(LOC106349490);ncbi_106358171(LOC106358171);ncbi_106353277(LOC106353277);ncbi_1063546…	K00873+K00873+K03841+K00627+K00382+K00128+K03841+K01792+K00382+K00873+K00873+K03103+K00128+K01623+K00121+K01792+K18857+K00131+K00627+K00131+K00001+K00844+K01568+K01792+K01623+K00382+K01623+K01623+K00131+K03103+K18857+K01623+K18857+K00850+K00627+K00850+K01568+K01785+K15633+K01792+K00131+K00001+K00121+K01785+K01610+K00873+K01568
Lysine biosynthesis	5	1	ko00300	XLOC_086447(DAPF);ncbi_111198129(LOC111198129);ncbi_106366709(LOC106366709);ncbi_111211035(LOC111211035);ncbi_111213954(LOC111213954)	K01778+K12524+K12524+K01586+K01714
Phagosome	44	1	ko04145	XLOC_030491(ARAC5);XLOC_035129(VHA-H);XLOC_050404(TUBA5);XLOC_053632(VHA-a2);XLOC_076907(-);ncbi_106434708(LOC106434708);ncbi_106415502(LOC106415502);ncbi_106438506(LOC106438506);ncbi_106438492(LOC106438492);ncbi_106415553(LOC106415553);ncbi_111206399(LOC111206399);ncbi_106385532(LOC106385532);ncbi_106440747(LOC106440747);ncbi_106433719(LOC106433719);ncbi_106348306(LOC106348306);ncbi_106348305(LO…	K04392+K02144+K07374+K02154+K07374+K04392+K08488+K07375+K07375+K07375+K04392+K07342+K04392+K02147+K07375+K07375+K04392+K02155+K07375+K02155+K08057+K04392+K10956+K04392+K07375+K04392+K08488+K07897+K04392+K08488+K07375+K00914+K04392+K04392+K07375+K02155+K07375+K08057+K08057+K07375+K04392+K07375+K04392+K07375
Selenocompound metabolism	5	1	ko00450	XLOC_050428(CGS1);XLOC_105529(NTR2);ncbi_106438967(LOC106438967);ncbi_106366448(LOC106366448);ncbi_106376415(LOC106376415)	K01739+K00384+K00549+K01761+K00549
SNARE interactions in vesicular transport	17	1	ko04130	XLOC_063105(BET12);XLOC_068665(MEMB12);ncbi_106415502(LOC106415502);ncbi_106438245(LOC106438245);ncbi_106356835(LOC106356835);ncbi_106445151(LOC106445151);ncbi_106346787(LOC106346787);ncbi_106358099(LOC106358099);ncbi_106367082(LOC106367082);ncbi_106427267(LOC106427267);ncbi_106381501(LOC106381501);ncbi_106437494(LOC106437494);ncbi_106429599(LOC106429599);ncbi_106445593(LOC106445593);ncbi_1063966…	K08504+K08496+K08488+K08495+K08504+K08486+K08503+K08493+K08495+K08488+K08503+K08488+K08495+K08495+K08503+K08497+K08507
Monobactam biosynthesis	3	1	ko00261	ncbi_111198129(LOC111198129);ncbi_106366709(LOC106366709);ncbi_111213954(LOC111213954)	K12524+K12524+K01714
Biotin metabolism	4	1	ko00780	ncbi_106346974(LOC106346974);ncbi_106417761(LOC106417761);ncbi_106388319(LOC106388319);ncbi_106368664(LOC106368664)	K09458+K02372+K01012+K00059
Carbon fixation in photosynthetic organisms	28	1	ko00710	XLOC_003319(PPCB);XLOC_035180(PPC2);XLOC_061947(FBP);XLOC_068590(PPC2);XLOC_081223(PPC2);XLOC_091353(ALAAT2);XLOC_093595(ALAAT2);XLOC_095276(PPC2);XLOC_100764(FBP);ncbi_106383609(LOC106383609);ncbi_106391858(LOC106391858);ncbi_106451740(LOC106451740);ncbi_106376605(LOC106376605);ncbi_106349490(LOC106349490);ncbi_106418927(LOC106418927);ncbi_106418791(LOC106418791);ncbi_106387618(LOC106387618);ncb…	K01595+K01595+K03841+K01595+K01595+K00814+K00814+K01595+K03841+K00029+K01602+K00855+K00026+K01623+K00855+K00855+K00814+K00615+K00026+K01623+K00029+K01623+K01623+K01595+K01623+K00855+K00026+K01610
Ribosome biogenesis in eukaryotes	35	1	ko03008	XLOC_032877(-);XLOC_054468(CDC48C);XLOC_054938(LSG1-2);XLOC_065669(MORF9);XLOC_105104(-);ncbi_106364633(LOC106364633);ncbi_106438395(LOC106438395);ncbi_106353134(LOC106353134);ncbi_106353127(LOC106353127);ncbi_106446365(LOC106446365);ncbi_106421121(LOC106421121);ncbi_106358487(LOC106358487);ncbi_106354114(LOC106354114);ncbi_106366276(LOC106366276);ncbi_106366504(LOC106366504);ncbi_111200310(LOC11…	K12619+K14571+K14539+K14552+K14573+K14553+K14558+K14564+K14564+K14573+K03538+K14559+K14564+K14559+K14561+K03097+K14573+K03539+K03264+K14560+K03097+K14558+K03115+K14546+K14558+K06943+K03115+K14572+K14572+K14521+K14546+K14558+K14570+K14290+K11128
RNA degradation	47	1	ko03018	XLOC_007787(CNOT3);XLOC_026824(BT4);XLOC_032877(-);XLOC_042753(CPN60B1);XLOC_043134(BT4);XLOC_056465(DCP2);XLOC_063903(VIP3);XLOC_091460(CPN60);XLOC_093707(CPN60);XLOC_094373(BT4);ncbi_106436763(LOC106436763);ncbi_106388756(LOC106388756);ncbi_106384278(LOC106384278);ncbi_106433739(LOC106433739);ncbi_106433776(LOC106433776);ncbi_106419568(LOC106419568);ncbi_106438830(LOC106438830);ncbi_106384590(L…	K12580+K12598+K12619+K04077+K12598+K12613+K12602+K04077+K04077+K12598+K04043+K12602+K12613+K12580+K12580+K12581+K12608+K04077+K04077+K04077+K12589+K12581+K12600+K04043+K12592+K12608+K04043+K12604+K12581+K04043+K12602+K04077+K12614+K12613+K12589+K12589+K12581+K00850+K00850+K13126+K12592+K12608+K12581+K12581+K12581+K12608+K12604
Pentose and glucuronate interconversions	38	1	ko00040	XLOC_015284(PME3);XLOC_049523(SDH);XLOC_053504(XYLA);XLOC_085756(SDH);XLOC_091582(ALDH2B4);ncbi_106414132(LOC106414132);ncbi_106436842(LOC106436842);ncbi_106434586(LOC106434586);ncbi_106393609(LOC106393609);ncbi_106452978(LOC106452978);ncbi_106402141(LOC106402141);ncbi_106347875(LOC106347875);ncbi_106352880(LOC106352880);ncbi_106379411(LOC106379411);ncbi_106361318(LOC106361318);ncbi_106366185(LOC…	K01051+K00008+K01805+K00008+K00128+K01051+K00008+K01051+K01051+K01728+K00128+K01728+K01728+K01728+K01728+K01728+K01728+K01728+K00012+K01051+K01051+K00854+K01728+K01728+K01051+K01728+K01728+K01051+K01051+K01051+K01728+K01728+K00008+K01805+K00012+K00012+K01728+K01051
One carbon pool by folate	3	1	ko00670	XLOC_024304(GDCST);ncbi_106383978(LOC106383978);ncbi_106425970(LOC106425970)	K00605+K01934+K00600
Aminoacyl-tRNA biosynthesis	19	1	ko00970	XLOC_021309(gatB);XLOC_040125(gatB);XLOC_043036(OVA6);XLOC_047183(GATB);XLOC_047424(At1g29880);XLOC_054350(GATB);XLOC_064957(-);XLOC_082062(GATB);XLOC_084387(At4g10320);XLOC_084388(At4g10320);XLOC_088165(EMB1027);XLOC_100187(GATB);ncbi_106452797(LOC106452797);ncbi_106353306(LOC106353306);ncbi_111202899(LOC111202899);ncbi_106390016(LOC106390016);ncbi_106420610(LOC106420610);ncbi_111206724(LOC11120…	K02434+K02434+K01881+K02434+K01880+K02434+K01876+K02434+K01870+K01870+K01887+K02434+K01876+K01881+K01872+K01883+K01889+K01876+K01889
Spliceosome	69	1	ko03040	XLOC_003729(Os03g0708600);XLOC_009159(MED35C);XLOC_025205(-);XLOC_042795(XAB2);XLOC_047366(RZ1B);XLOC_049075(-);XLOC_049398(HSP70);XLOC_053882(-);XLOC_059949(CYP18-2);XLOC_060316(-);XLOC_062960(KINB2);XLOC_065854(MED37E);XLOC_066439(RS31);XLOC_067162(PRL1);XLOC_070047(Aqr);XLOC_071689(Snrnp200);XLOC_073908(Snrnp200);XLOC_081723(RS40);XLOC_098563(RS2Z32);XLOC_099244(PRPF3);XLOC_103834(MED37E);XLOC…	K12858+K12824+K12829+K12867+K12885+K12862+K03283+K12829+K12733+K12829+K12862+K03283+K12893+K12862+K12874+K12854+K12854+K12893+K12896+K12843+K03283+K12829+K12897+K03283+K03283+K06063+K12827+K12893+K12834+K12830+K03283+K03283+K12741+K12873+K12872+K12818+K03283+K03283+K03283+K12741+K03283+K12872+K12880+K12818+K12825+K12872+K12897+K03283+K12885+K03283+K03283+K12843+K12818+K12860+K12872+K03283+K12741+…
Purine metabolism	49	1	ko00230	XLOC_020638(ADK1);XLOC_022565(ADK1);XLOC_024513(-);XLOC_044182(-);XLOC_053968(NRPB4);XLOC_055454(NDPK3);XLOC_064964(UGLYAH);XLOC_088237(PUR2);ncbi_106434734(LOC106434734);ncbi_106434715(LOC106434715);ncbi_106352666(LOC106352666);ncbi_106358858(LOC106358858);ncbi_106378531(LOC106378531);ncbi_106406354(LOC106406354);ncbi_106383040(LOC106383040);ncbi_106390064(LOC106390064);ncbi_106440441(LOC1064404…	K00939+K00939+K00873+K00873+K03012+K00940+K14977+K01945+K00764+K00764+K00764+K01756+K03012+K03012+K03012+K10808+K00759+K00860+K00860+K18453+K00939+K02335+K00873+K00873+K00939+K01510+K03787+K03787+K03012+K01466+K01488+K03013+K01756+K13484+K00860+K10808+K18453+K03505+K01081+K00088+K03787+K03504+K00939+K03013+K01466+K00759+K03012+K00873+K00940
RNA polymerase	8	1	ko03020	XLOC_053968(NRPB4);ncbi_106378531(LOC106378531);ncbi_106406354(LOC106406354);ncbi_106383040(LOC106383040);ncbi_106454364(LOC106454364);ncbi_106368028(LOC106368028);ncbi_106412073(LOC106412073);ncbi_106446836(LOC106446836)	K03012+K03012+K03012+K03012+K03012+K03013+K03013+K03012
Pyrimidine metabolism	37	1	ko00240	XLOC_043015(DTYMK);XLOC_045134(PYR4);XLOC_053968(NRPB4);XLOC_055454(NDPK3);XLOC_105529(NTR2);ncbi_106360762(LOC106360762);ncbi_106378531(LOC106378531);ncbi_106406354(LOC106406354);ncbi_106383040(LOC106383040);ncbi_106390064(LOC106390064);ncbi_106451653(LOC106451653);ncbi_106369327(LOC106369327);ncbi_106402542(LOC106402542);ncbi_106402540(LOC106402540);ncbi_106454364(LOC106454364);ncbi_106377278(L…	K00943+K01465+K03012+K00940+K00384+K01937+K03012+K03012+K03012+K10808+K02335+K01510+K03787+K03787+K03012+K00857+K03013+K01431+K10808+K16329+K01937+K03505+K01081+K00761+K03787+K03504+K16904+K13800+K00254+K03013+K01431+K01431+K01937+K03012+K01464+K00940+K16904
Oxidative phosphorylation	38	1	ko00190	XLOC_031796(ATPG);XLOC_035129(VHA-H);XLOC_053632(VHA-a2);XLOC_057272(At2g33220);XLOC_061980(COX5B-1);XLOC_066368(CYC12);XLOC_078762(ATPG);XLOC_085805(AHA5);XLOC_088630(PHYE);ncbi_106431423(LOC106431423);ncbi_106405436(LOC106405436);ncbi_111198210(LOC111198210);ncbi_106454418(LOC106454418);ncbi_106430073(LOC106430073);ncbi_106433719(LOC106433719);ncbi_111198745(LOC111198745);ncbi_106358264(LOC1063…	K02109+K02144+K02154+K11353+K02265+K00413+K02109+K01535+K01535+K03952+K01535+K01535+K01507+K02115+K02147+K00235+K02155+K02155+K00416+K00235+K03952+K00235+K00234+K01535+K02140+K02115+K03950+K03955+K01535+K01535+K02155+K00416+K01507+K03945+K02112+K02267+K02267+K00413
Ribosome	34	1	ko03010	XLOC_027812(RPL8C);XLOC_037192(RPL28C);XLOC_051220(-);XLOC_053126(rpmA);XLOC_054971(-);XLOC_059850(-);XLOC_068059(RPL17B);XLOC_074568(-);XLOC_074802(RPL17B);XLOC_084697(rpl33);XLOC_089537(rplD);XLOC_101233(RPS2);XLOC_101244(rplY);ncbi_106445120(LOC106445120);ncbi_106364608(LOC106364608);ncbi_106430591(LOC106430591);ncbi_106439543(BNAA03G34930D);ncbi_106444918(LOC106444918);ncbi_106450287(LOC10645…	K02938+K02903+K02935+K02899+K02945+K02945+K02880+K02945+K02880+K02913+K02926+K02967+K02897+K02985+K02899+K02879+K02990+K02863+K02954+K02952+K02970+K02881+K02920+K02990+K02989+K02933+K02881+K02937+K02970+K02892+K02881+K02968+K02882+K02955
RNA transport	35	1	ko03013	XLOC_030717(NUZ);XLOC_033419(EIF(ISO)4G2);XLOC_038916(-);XLOC_046629(-);XLOC_057403(RAE1);XLOC_060165(TIF4A-3);XLOC_068975(NUP85);XLOC_077998(Eif2b4);XLOC_104718(RANGAP2);ncbi_106352313(LOC106352313);ncbi_106369192(LOC106369192);ncbi_106421121(LOC106421121);ncbi_106452219(LOC106452219);ncbi_106452954(LOC106452954);ncbi_106353375(LOC106353375);ncbi_106360503(LOC106360503);ncbi_106362144(LOC1063621…	K00784+K03260+K14294+K14315+K14298+K03257+K14304+K03680+K14319+K03248+K03248+K03538+K00784+K03754+K14297+K03680+K14294+K14299+K12880+K03539+K03243+K03257+K12160+K18213+K14303+K00784+K14297+K14315+K13126+K14292+K03251+K14290+K03238+K14292+K03259
mRNA surveillance pathway	24	1	ko03015	XLOC_038916(-);XLOC_065630(PP2AA1);XLOC_089595(CSTF77);XLOC_104657(CPSF73-I);ncbi_106360709(LOC106360709);ncbi_106401333(LOC106401333);ncbi_106398991(LOC106398991);ncbi_106430228(LOC106430228);ncbi_106438801(LOC106438801);ncbi_106391108(LOC106391108);ncbi_106402814(LOC106402814);ncbi_106362019(LOC106362019);ncbi_106430134(LOC106430134);ncbi_106362144(LOC106362144);ncbi_106381993(LOC106381993);ncb…	K14294+K03456+K14408+K14403+K14411+K11584+K03265+K14416+K06269+K06269+K14396+K06269+K15544+K14294+K11584+K06269+K06269+K06269+K11584+K03265+K13917+K13126+K14409+K14409
DNA replication	69	1	ko03030	XLOC_001266(-);XLOC_006804(-);XLOC_009486(-);XLOC_016476(-);XLOC_021638(-);XLOC_024612(-);XLOC_024974(-);XLOC_027232(-);XLOC_029686(-);XLOC_032634(-);XLOC_032850(-);XLOC_032903(-);XLOC_033286(-);XLOC_033321(-);XLOC_033910(-);XLOC_035419(-);XLOC_036955(-);XLOC_037252(-);XLOC_037684(-);XLOC_037868(MCM6);XLOC_047635(-);XLOC_055438(-);XLOC_061238(-);XLOC_066679(-);XLOC_072317(-);XLOC_077422(-);XLOC_0…	K07466+K07466+K07466+K07466+K07466+K07466+K07466+K07466+K07466+K07466+K07466+K07466+K07466+K07466+K07466+K07466+K07466+K07466+K07466+K02542+K07466+K07466+K07466+K07466+K07466+K07466+K07466+K07466+K07466+K07466+K07466+K07466+K04799+K07466+K04799+K07466+K07466+K07466+K07466+K07466+K07466+K07466+K07466+K07466+K07466+K07466+K07466+K10745+K02335+K07466+K07466+K07466+K10755+K07466+K10742+K07466+K07466+…
Proteasome	8	1	ko03050	XLOC_047725(RPN3B);XLOC_052281(IP5P7);XLOC_068922(RPN3A);XLOC_086305(RPT2B);XLOC_105161(RPN3B);ncbi_106451289(LOC106451289);ncbi_106451502(LOC106451502);ncbi_106385240(LOC106385240)	K03033+K03031+K03033+K03062+K03033+K03032+K02732+K03064
Nucleotide excision repair	70	1	ko03420	XLOC_001266(-);XLOC_006804(-);XLOC_009486(-);XLOC_016476(-);XLOC_021638(-);XLOC_024612(-);XLOC_024974(-);XLOC_027232(-);XLOC_029686(-);XLOC_032634(-);XLOC_032850(-);XLOC_032903(-);XLOC_033286(-);XLOC_033321(-);XLOC_033910(-);XLOC_035419(-);XLOC_036955(-);XLOC_037252(-);XLOC_037684(-);XLOC_047635(-);XLOC_055438(-);XLOC_061238(-);XLOC_066679(-);XLOC_072317(-);XLOC_077422(-);XLOC_082256(-);XLOC_0828…	K07466+K07466+K07466+K07466+K07466+K07466+K07466+K07466+K07466+K07466+K07466+K07466+K07466+K07466+K07466+K07466+K07466+K07466+K07466+K07466+K07466+K07466+K07466+K07466+K07466+K07466+K07466+K07466+K07466+K07466+K07466+K07466+K07466+K07466+K07466+K07466+K07466+K07466+K07466+K07466+K07466+K03141+K07466+K07466+K07466+K02335+K07466+K07466+K07466+K10842+K03143+K10755+K07466+K07466+K10609+K07466+K10842+…
Mismatch repair	60	1	ko03430	XLOC_001266(-);XLOC_006804(-);XLOC_009486(-);XLOC_016476(-);XLOC_021638(-);XLOC_024612(-);XLOC_024974(-);XLOC_027232(-);XLOC_029686(-);XLOC_032634(-);XLOC_032850(-);XLOC_032903(-);XLOC_033286(-);XLOC_033321(-);XLOC_033910(-);XLOC_035419(-);XLOC_036955(-);XLOC_037252(-);XLOC_037684(-);XLOC_047635(-);XLOC_055438(-);XLOC_061238(-);XLOC_066679(-);XLOC_072317(-);XLOC_077422(-);XLOC_082256(-);XLOC_0828…	K07466+K07466+K07466+K07466+K07466+K07466+K07466+K07466+K07466+K07466+K07466+K07466+K07466+K07466+K07466+K07466+K07466+K07466+K07466+K07466+K07466+K07466+K07466+K07466+K07466+K07466+K07466+K07466+K07466+K07466+K07466+K07466+K07466+K07466+K07466+K07466+K07466+K07466+K07466+K07466+K07466+K07466+K07466+K07466+K07466+K07466+K07466+K10755+K07466+K07466+K07466+K03505+K07466+K07466+K03504+K07466+K07466+…
Homologous recombination	69	1	ko03440	XLOC_001266(-);XLOC_006804(-);XLOC_009486(-);XLOC_016476(-);XLOC_021638(-);XLOC_024612(-);XLOC_024974(-);XLOC_027232(-);XLOC_029686(-);XLOC_032634(-);XLOC_032850(-);XLOC_032903(-);XLOC_033286(-);XLOC_033321(-);XLOC_033910(-);XLOC_035419(-);XLOC_036955(-);XLOC_037252(-);XLOC_037684(-);XLOC_047635(-);XLOC_055438(-);XLOC_061238(-);XLOC_066679(-);XLOC_072317(-);XLOC_077422(-);XLOC_082256(-);XLOC_0828…	K07466+K07466+K07466+K07466+K07466+K07466+K07466+K07466+K07466+K07466+K07466+K07466+K07466+K07466+K07466+K07466+K07466+K07466+K07466+K07466+K07466+K07466+K07466+K07466+K07466+K07466+K07466+K07466+K07466+K07466+K07466+K07466+K07466+K07466+K07466+K07466+K07466+K07466+K07466+K07466+K07466+K07466+K07466+K04482+K03553+K03553+K07466+K10869+K10870+K02335+K07466+K07466+K07466+K10901+K07466+K10882+K07466+…

## Sheet: 16NS
Table S6. KEGG pathways enriched by the DEGs in 16NSt0-vs-16NSt2
Pathway	16NSt0-vs-16NSt2 (2607)	Qvalue	Pathway ID	Genes	K_IDs
Plant hormone signal transduction	285	7.31336e-21	ko04075	XLOC_001878(EIN3);XLOC_005352(GH3.17);XLOC_012635(SAPK9);XLOC_019084(IAA9);XLOC_024834(LAX2);XLOC_030957(GH3.12);XLOC_042114(IAA12);XLOC_042909(ABI2);XLOC_054685(IAA9);XLOC_057778(LAX2);XLOC_061872(Os10g0147400);XLOC_069787(AIP1);XLOC_073719(ABI5);XLOC_080509(IAA9);XLOC_080590(IAA9);XLOC_087016(GH3.3);XLOC_089989(IAA12);ncbi_111199835(LOC111199835);ncbi_111201029(LOC111201029);ncbi_106445788(LOC1…	K14514+K14487+K14498+K14484+K13946+K14487+K14484+K14497+K14484+K13946+K13946+K14497+K14432+K14484+K14484+K14487+K14484+K14488+K14488+K14488+K14488+K14487+K14487+K14503+K14488+K14488+K14488+K14432+K14498+K14432+K14505+K14485+K14488+K14495+K14497+K14508+K14505+K14498+K13464+K13464+K14431+K14484+K13464+K14488+K14488+K14500+K14504+K14488+K14496+K14516+K14517+K13946+K14496+K13464+K14503+K14488+K14488+…
alpha-Linolenic acid metabolism	60	9.2345e-13	ko00592	XLOC_041749(OPR2);XLOC_048443(OPR1);XLOC_097414(4CLL6);ncbi_106437449(LOC106437449);ncbi_106441260(LOC106441260);ncbi_106397650(LOC106397650);ncbi_106403192(LOC106403192);ncbi_106428475(LOC106428475);ncbi_106437859(LOC106437859);ncbi_106446190(LOC106446190);ncbi_106439775(LOC106439775);ncbi_106440044(LOC106440044);ncbi_106444581(LOC106444581);ncbi_106440734(LOC106440734);ncbi_106440735(LOC1064407…	K05894+K05894+K10526+K00232+K00232+K05894+K07513+K14674+K00232+K00454+K05894+K10528+K10526+K10526+K10526+K10527+K01723+K01047+K10526+K00454+K10525+K10526+K00454+K18857+K00454+K00454+K10525+K10525+K00454+K05894+K05894+K05894+K05894+K00454+K00454+K01723+K14674+K10529+K18857+K18857+K00454+K10525+K10525+K10525+K10527+K05894+K10525+K00454+K01047+K00232+K05894+K14674+K10529+K10526+K00454+K00454+K05894+…
Metabolic pathways	118	5.19568e-10	ko01100	XLOC_000231(COX6A);XLOC_000616(MitHPPK/DHPS);XLOC_001946(LUT2);XLOC_004023(ABC4);XLOC_004601(PPOX1);XLOC_007289(LFNR1);XLOC_007792(BGLU11);XLOC_008295(At1g07440);XLOC_008881(SQD2);XLOC_010286(-);XLOC_010727(acy1);XLOC_011790(COX5B-2);XLOC_011928(CSY4);XLOC_012232(At1g06030);XLOC_014753(BGLU11);XLOC_016574(ALDH2B4);XLOC_016656(CRWN4);XLOC_017807(ENO2);XLOC_020645(PFP-ALPHA1);XLOC_022565(ADK1);XLOC…	K02266+K13941+K06444+K02548+K00231+K02641+K01188+K08081+K06119+K01638+K14677+K02265+K01647+K00847+K01188+K00128+K00826+K01689+K00895+K00939+K03860+K00605+K00872+K01824+K08730+K01251+K08678+K01658+K01915+K12667+K02144+K01696+K01648+K01188+K01756+K01638+K05894+K00847+K00873+K00943+K00857+K00873+K01465+K01011+K01595+K00033+K12448+K05894+K02147+K01255+K10760+K03405+K02694+K00700+K07408+K02154+K02434+…
Biosynthesis of secondary metabolites	72	2.19275e-07	ko01110	XLOC_001946(LUT2);XLOC_004023(ABC4);XLOC_004601(PPOX1);XLOC_007792(BGLU11);XLOC_008295(At1g07440);XLOC_008610(At1g73050);XLOC_010286(-);XLOC_010727(acy1);XLOC_011928(CSY4);XLOC_014753(BGLU11);XLOC_016574(ALDH2B4);XLOC_016656(CRWN4);XLOC_017807(ENO2);XLOC_020645(PFP-ALPHA1);XLOC_022565(ADK1);XLOC_024304(GDCST);XLOC_024828(CAT3);XLOC_025530(HSK);XLOC_027162(At1g20050);XLOC_027961(PSS1);XLOC_031061(…	K06444+K02548+K00231+K01188+K08081+K08248+K01638+K14677+K01647+K01188+K00128+K00826+K01689+K00895+K00939+K00605+K03781+K00872+K01824+K08730+K01658+K01696+K01648+K01188+K01756+K01638+K05894+K00873+K00873+K00033+K05894+K10760+K03405+K00700+K00966+K00615+K00626+K00940+K03841+K01188+K00794+K01814+K06127+K13600+K00627+K06444+K00966+K08248+K13523+K00966+K00382+K00811+K14157+K14157+K01778+K01945+K00517+…
Plant-pathogen interaction	148	6.88985e-06	ko04626	XLOC_004011(CNGC20);XLOC_008971(TA12105);XLOC_008972(enpl-1);XLOC_011660(CNGC12);XLOC_013174(CPK5);XLOC_028934(CML38);XLOC_037605(CPK31);XLOC_044084(At1g12280);XLOC_052287(SHD);XLOC_052368(CPK15);XLOC_056453(PBS1);XLOC_059665(CPK21);XLOC_065532(CPK25);XLOC_065861(MEKK1);XLOC_081019(WRKY33);XLOC_085728(WRKY25);XLOC_087957(-);XLOC_088148(SHD);XLOC_088286(At1g12280);XLOC_101669(At1g63360);XLOC_10225…	K05391+K09487+K09487+K05391+K13412+K13448+K13412+K13459+K09487+K13412+K13430+K13412+K13412+K13414+K13424+K13423+K13412+K09487+K13460+K13459+K13414+K13436+K13448+K13457+K13448+K09487+K13413+K13448+K13412+K04079+K04079+K13459+K02183+K13447+K13423+K04079+K13447+K13423+K13412+K13424+K02183+K13448+K13436+K13412+K05391+K02183+K13449+K13448+K18880+K13426+K09487+K13436+K02183+K13448+K13424+K13412+K13412+…
Linoleic acid metabolism	18	0.000672208	ko00591	ncbi_106428475(LOC106428475);ncbi_106446190(LOC106446190);ncbi_106451605(LOC106451605);ncbi_106406355(LOC106406355);ncbi_106353334(LOC106353334);ncbi_106383749(LOC106383749);ncbi_106387621(LOC106387621);ncbi_106430278(LOC106430278);ncbi_106381296(LOC106381296);ncbi_106361173(LOC106361173);ncbi_106424215(LOC106424215);ncbi_106410653(LOC106410653);ncbi_106358574(LOC106358574);ncbi_111208588(LOC1112…	K14674+K00454+K01047+K00454+K00454+K00454+K00454+K00454+K00454+K00454+K14674+K00454+K00454+K01047+K14674+K00454+K00454+K14674
Glucosinolate biosynthesis	17	0.00286072	ko00966	ncbi_106381367(LOC106381367);ncbi_106430121(LOC106430121);ncbi_106447562(LOC106447562);ncbi_106440999(LOC106440999);ncbi_106346773(LOC106346773);ncbi_106377268(LOC106377268);ncbi_106367591(LOC106367591);ncbi_111203418(LOC111203418);ncbi_106382716(LOC106382716);ncbi_106426995(LOC106426995);ncbi_106391682(LOC106391682);ncbi_106367453(LOC106367453);ncbi_106434598(LOC106434598);ncbi_106434605(LOC1064…	K11821+K12156+K12156+K11819+K12155+K15741+K11820+K15742+K15742+K12156+K12156+K12155+K15741+K15741+K15741+K11812+K11821
Fatty acid elongation	30	0.00443171	ko00062	ncbi_106452950(LOC106452950);ncbi_106452959(LOC106452959);ncbi_106358599(LOC106358599);ncbi_106425270(LOC106425270);ncbi_106430302(LOC106430302);ncbi_111210955(LOC111210955);ncbi_106393913(LOC106393913);ncbi_106365726(LOC106365726);ncbi_106441129(LOC106441129);ncbi_106441127(LOC106441127);ncbi_106446887(LOC106446887);ncbi_106450479(LOC106450479);ncbi_106355437(LOC106355437);ncbi_106415464(LOC1064…	K01074+K01074+K15397+K15397+K10703+K10258+K15397+K18880+K15397+K10703+K15397+K15397+K15397+K10258+K15397+K01074+K01074+K15397+K10258+K10703+K15397+K10703+K10258+K10258+K15397+K15397+K15397+K10251+K15397+K10703
Cutin, suberine and wax biosynthesis	31	0.0057299	ko00073	ncbi_106361224(LOC106361224);ncbi_106399573(LOC106399573);ncbi_106419780(LOC106419780);ncbi_106437796(LOC106437796);ncbi_106445237(LOC106445237);ncbi_106375853(LOC106375853);ncbi_106451050(LOC106451050);ncbi_106347175(LOC106347175);ncbi_106403565(LOC106403565);ncbi_106353618(LOC106353618);ncbi_106434259(LOC106434259);ncbi_106434261(LOC106434261);ncbi_106434247(LOC106434247);ncbi_106434264(LOC1064…	K13356+K15403+K13356+K17991+K13356+K17991+K15404+K17991+K13356+K15403+K15405+K15405+K15405+K15405+K15405+K13356+K13356+K17991+K15403+K13356+K17991+K13356+K17991+K17991+K15403+K15402+K15405+K15405+K15405+K15404+K13356
Biosynthesis of antibiotics	33	0.00861828	ko01130	XLOC_010727(acy1);XLOC_011928(CSY4);XLOC_016574(ALDH2B4);XLOC_016656(CRWN4);XLOC_017807(ENO2);XLOC_020645(PFP-ALPHA1);XLOC_022565(ADK1);XLOC_024304(GDCST);XLOC_024828(CAT3);XLOC_031061(ASB1);XLOC_035917(TSB1);XLOC_035980(ACLA-3);XLOC_039957(purB);XLOC_042740(PKP2);XLOC_044182(-);XLOC_047925(At1g64190);XLOC_054846(tkt);XLOC_055331(AAT1);XLOC_055454(NDPK3);XLOC_061947(FBP);XLOC_077892(At1g54220);XL…	K14677+K01647+K00128+K00826+K01689+K00895+K00939+K00605+K03781+K01658+K01696+K01648+K01756+K00873+K00873+K00033+K00615+K00626+K00940+K03841+K00627+K00382+K00811+K14157+K14157+K01778+K01945+K00128+K00128+K01940+K01738+K13832+K00021
beta-Alanine metabolism	36	0.0122335	ko00410	XLOC_016574(ALDH2B4);XLOC_091582(ALDH2B4);XLOC_091583(ALDH2B4);ncbi_106387661(LOC106387661);ncbi_106440920(LOC106440920);ncbi_106386332(LOC106386332);ncbi_106446951(LOC106446951);ncbi_106446944(LOC106446944);ncbi_106351654(LOC106351654);ncbi_106351646(LOC106351646);ncbi_106402141(LOC106402141);ncbi_106452022(LOC106452022);ncbi_111199291(LOC111199291);ncbi_106402089(LOC106402089);ncbi_106446121(LO…	K00128+K00128+K00128+K12259+K13366+K12259+K05605+K05605+K17839+K17839+K00128+K00207+K01580+K00276+K05605+K05605+K01580+K05605+K00276+K13366+K01580+K01580+K01580+K05605+K17839+K17839+K01580+K01580+K01580+K00128+K01580+K00207+K01431+K17839+K01580+K00249
Microbial metabolism in diverse environments	31	0.0208234	ko01120	XLOC_010286(-);XLOC_011928(CSY4);XLOC_016574(ALDH2B4);XLOC_017807(ENO2);XLOC_018859(NIR1);XLOC_020645(PFP-ALPHA1);XLOC_025530(HSK);XLOC_031081(GLN1-2);XLOC_035980(ACLA-3);XLOC_040816(-);XLOC_042740(PKP2);XLOC_044182(-);XLOC_046502(STR1);XLOC_047664(PPC3);XLOC_047925(At1g64190);XLOC_054846(tkt);XLOC_055331(AAT1);XLOC_061947(FBP);XLOC_068508(APR1);XLOC_068590(PPC2);XLOC_074341(GABA-TP1);XLOC_077892…	K01638+K01647+K00128+K01689+K00366+K00895+K00872+K01915+K01648+K01638+K00873+K00873+K01011+K01595+K00033+K00615+K00626+K03841+K05907+K01595+K16871+K00627+K00382+K01778+K00517+K08738+K00128+K00128+K00814+K01595+K01738
Base excision repair	31	0.027219	ko03410	XLOC_009281(FEN1);XLOC_010890(ARP);XLOC_021010(-);XLOC_042376(-);XLOC_084657(FEN1);XLOC_086296(FEN1);XLOC_098360(-);XLOC_100492(ARP);ncbi_106398475(LOC106398475);ncbi_106366600(LOC106366600);ncbi_106362878(LOC106362878);ncbi_106404571(LOC106404571);ncbi_106452373(LOC106452373);ncbi_106357489(LOC106357489);ncbi_106376420(LOC106376420);ncbi_106413872(LOC106413872);ncbi_106381619(LOC106381619);ncbi_…	K04799+K01142+K01246+K01246+K04799+K04799+K01246+K01142+K10803+K01246+K01246+K10802+K01246+K02335+K10801+K10773+K10798+K01246+K10802+K10802+K10569+K01142+K01246+K01246+K04802+K01142+K01142+K01246+K10747+K10747+K01246
Fatty acid metabolism	60	0.0311367	ko01212	XLOC_055331(AAT1);XLOC_057820(LACS9);XLOC_061295(Mcat);ncbi_106452950(LOC106452950);ncbi_106452959(LOC106452959);ncbi_106437449(LOC106437449);ncbi_106392332(LOC106392332);ncbi_106441260(LOC106441260);ncbi_106403192(LOC106403192);ncbi_106430302(LOC106430302);ncbi_106431970(LOC106431970);ncbi_111210955(LOC111210955);ncbi_111211003(LOC111211003);ncbi_106437748(LOC106437748);ncbi_106437859(LOC1064378…	K00626+K01897+K00645+K01074+K01074+K00232+K01897+K00232+K07513+K10703+K02160+K10258+K02160+K00507+K00232+K00208+K10527+K10703+K00507+K00507+K10257+K11262+K10781+K10781+K00626+K10258+K01897+K01074+K01074+K00626+K02372+K10258+K00645+K10703+K09458+K09458+K00059+K10703+K02160+K10258+K02160+K00507+K10258+K00059+K00507+K00507+K00626+K10251+K00208+K10527+K00507+K00232+K10781+K10781+K10703+K00208+K02160+…
Other types of O-glycan biosynthesis	5	0.0458726	ko00514	ncbi_106375966(LOC106375966);ncbi_106406817(LOC106406817);ncbi_106347009(BNAC02G16100D);ncbi_106416313(LOC106416313);ncbi_106445285(LOC106445285)	K03691+K03691+K03691+K03691+K09667
Steroid biosynthesis	31	0.0627358	ko00100	XLOC_027162(At1g20050);ncbi_106353454(LOC106353454);ncbi_106346367(LOC106346367);ncbi_106387284(LOC106387284);ncbi_106452434(LOC106452434);ncbi_106384356(LOC106384356);ncbi_106445755(LOC106445755);ncbi_106428475(LOC106428475);ncbi_106388428(LOC106388428);ncbi_106389651(LOC106389651);ncbi_106439781(LOC106439781);ncbi_106450049(LOC106450049);ncbi_106425486(LOC106425486);ncbi_106348280(LOC106348280)…	K01824+K00801+K09828+K00227+K00222+K00559+K00511+K14674+K08246+K01824+K01853+K14424+K00222+K00511+K01824+K08246+K14423+K05917+K00511+K00559+K08246+K09832+K00222+K14674+K14424+K09832+K00222+K14674+K00559+K14674+K00801
Tryptophan metabolism	40	0.0799871	ko00380	XLOC_016574(ALDH2B4);XLOC_024828(CAT3);XLOC_053329(CYP93A1);XLOC_055331(AAT1);XLOC_091582(ALDH2B4);XLOC_091583(ALDH2B4);ncbi_106381367(LOC106381367);ncbi_106382659(LOC106382659);ncbi_106382660(LOC106382660);ncbi_106438812(LOC106438812);ncbi_106440736(LOC106440736);ncbi_106440999(LOC106440999);ncbi_106421389(LOC106421389);ncbi_106402141(LOC106402141);ncbi_106358222(LOC106358222);ncbi_106358221(LOC…	K00128+K03781+K07408+K00626+K00128+K00128+K11821+K01237+K01237+K01237+K03781+K11819+K03781+K00128+K03781+K03781+K11816+K00626+K01237+K01237+K01237+K11820+K11816+K00626+K11817+K01237+K11816+K01237+K11816+K00626+K03781+K03781+K00128+K11816+K01426+K01501+K01237+K11817+K11812+K11821
Other glycan degradation	15	0.0848843	ko00511	XLOC_050166(ENGASE2);ncbi_106392281(LOC106392281);ncbi_106427924(LOC106427924);ncbi_106431236(LOC106431236);ncbi_106446723(LOC106446723);ncbi_106366336(LOC106366336);ncbi_106381130(LOC106381130);ncbi_106382976(LOC106382976);ncbi_106423928(LOC106423928);ncbi_106405405(LOC106405405);ncbi_106406805(LOC106406805);ncbi_106420150(LOC106420150);ncbi_106392248(LOC106392248);ncbi_106384058(LOC106384058);n…	K01227+K01206+K01227+K01191+K01206+K01191+K01206+K01227+K01206+K12309+K01206+K12373+K01191+K17108+K01206
Glycerophospholipid metabolism	65	0.0903648	ko00564	XLOC_027961(PSS1);XLOC_065996(GDPD6);XLOC_082434(LPAT2);XLOC_089068(DGK7);ncbi_106347061(LOC106347061);ncbi_106349594(LOC106349594);ncbi_106422770(LOC106422770);ncbi_106382672(LOC106382672);ncbi_106428475(LOC106428475);ncbi_106385015(LOC106385015);ncbi_106438096(LOC106438096);ncbi_106438788(LOC106438788);ncbi_106438654(LOC106438654);ncbi_106353171(LOC106353171);ncbi_106380147(LOC106380147);ncbi_1…	K08730+K01126+K13523+K00901+K01115+K06130+K00901+K01114+K14674+K00901+K00995+K01115+K13508+K01094+K13523+K00006+K01047+K00968+K00901+K08730+K00901+K06130+K14156+K01126+K13523+K13508+K00995+K01115+K08730+K13508+K01115+K06130+K00901+K00901+K00995+K14156+K13511+K13508+K13511+K00901+K01115+K00006+K13513+K01114+K14674+K01115+K13508+K13508+K00993+K00993+K08730+K01115+K06130+K01094+K01126+K01115+K05929+…
Ether lipid metabolism	21	0.106263	ko00565	ncbi_106347061(LOC106347061);ncbi_106382672(LOC106382672);ncbi_106428475(LOC106428475);ncbi_106438788(LOC106438788);ncbi_106451605(LOC106451605);ncbi_111200343(LOC111200343);ncbi_106370834(LOC106370834);ncbi_106428589(LOC106428589);ncbi_106445438(LOC106445438);ncbi_106424215(LOC106424215);ncbi_106358393(LOC106358393);ncbi_106453259(LOC106453259);ncbi_106450733(LOC106450733);ncbi_106400840(LOC1064…	K01115+K01114+K14674+K01115+K01047+K01115+K01115+K01115+K01114+K14674+K01115+K00993+K00993+K01115+K01115+K01047+K13519+K14674+K01115+K14674+K13519
Flavonoid biosynthesis	21	0.106263	ko00941	ncbi_106446740(LOC106446740);ncbi_106367233(LOC106367233);ncbi_106435508(LOC106435508);ncbi_106436791(LOC106436791);ncbi_106437591(LOC106437591);ncbi_106431192(LOC106431192);ncbi_106348399(LOC106348399);ncbi_106412109(LOC106412109);ncbi_106419433(LOC106419433);ncbi_106403158(LOC106403158);ncbi_111204286(LOC111204286);ncbi_106387869(LOC106387869);ncbi_111205796(LOC111205796);ncbi_106401934(LOC1064…	K13065+K00660+K13065+K13065+K00487+K00660+K00487+K01859+K05278+K13082+K00660+K00487+K00487+K00588+K00588+K00475+K01859+K01859+K05278+K00660+K00660
Alanine, aspartate and glutamate metabolism	41	0.10678	ko00250	XLOC_031081(GLN1-2);XLOC_039957(purB);XLOC_050358(NLP3);XLOC_071872(CARB);XLOC_074341(GABA-TP1);XLOC_084724(ASP5);XLOC_093595(ALAAT2);XLOC_096296(At4g24830);ncbi_111201413(LOC111201413);ncbi_106360908(LOC106360908);ncbi_106422789(LOC106422789);ncbi_106354452(LOC106354452);ncbi_106354451(LOC106354451);ncbi_106429311(LOC106429311);ncbi_106405868(LOC106405868);ncbi_106382822(LOC106382822);ncbi_10644…	K01915+K01756+K13566+K01955+K16871+K00811+K00814+K01940+K00764+K01756+K00261+K01915+K01915+K00261+K00261+K01939+K01915+K01953+K01580+K00814+K01756+K01580+K00261+K01915+K00261+K01580+K01580+K01580+K01953+K01953+K00261+K00609+K01580+K01580+K01580+K01939+K00820+K01756+K01580+K01580+K00764
Butanoate metabolism	17	0.106851	ko00650	XLOC_055331(AAT1);XLOC_074341(GABA-TP1);ncbi_106355986(LOC106355986);ncbi_106352875(LOC106352875);ncbi_111199291(LOC111199291);ncbi_106365822(LOC106365822);ncbi_106387720(LOC106387720);ncbi_106374831(LOC106374831);ncbi_106418115(LOC106418115);ncbi_106417763(LOC106417763);ncbi_106386315(LOC106386315);ncbi_106428091(LOC106428091);ncbi_106426241(LOC106426241);ncbi_106426238(LOC106426238);ncbi_106426…	K00626+K16871+K01653+K00074+K01580+K00626+K01580+K00626+K01580+K01580+K01580+K00626+K01580+K01580+K01580+K01580+K01580
Arginine and proline metabolism	40	0.123313	ko00330	XLOC_016574(ALDH2B4);XLOC_084724(ASP5);XLOC_091582(ALDH2B4);XLOC_091583(ALDH2B4);ncbi_106387661(LOC106387661);ncbi_106440920(LOC106440920);ncbi_106386332(LOC106386332);ncbi_106428764(LOC106428764);ncbi_106445937(LOC106445937);ncbi_106450268(LOC106450268);ncbi_106351654(LOC106351654);ncbi_106351646(LOC106351646);ncbi_106451021(LOC106451021);ncbi_106382860(LOC106382860);ncbi_106402141(LOC106402141)…	K00128+K00811+K00128+K00128+K12259+K13366+K12259+K01583+K00318+K12657+K17839+K17839+K12657+K01611+K00128+K00472+K01583+K00318+K12657+K01583+K01611+K00472+K13366+K01611+K12657+K00318+K12657+K17839+K00472+K17839+K01583+K00128+K12657+K00318+K00472+K00472+K01426+K01583+K12657+K17839
Diterpenoid biosynthesis	20	0.123313	ko00904	ncbi_106375234(LOC106375234);ncbi_106444436(LOC106444436);ncbi_106351318(LOC106351318);ncbi_106357909(LOC106357909);ncbi_106361601(LOC106361601);ncbi_106421978(LOC106421978);ncbi_106370917(LOC106370917);ncbi_106419446(LOC106419446);ncbi_106360135(LOC106360135);ncbi_106375948(LOC106375948);ncbi_106375947(LOC106375947);ncbi_106429715(LOC106429715);ncbi_106432781(LOC106432781);ncbi_106398038(LOC1063…	K05282+K04125+K04124+K04125+K04125+K17982+K04125+K05282+K05282+K04125+K04125+K17982+K04125+K04125+K04125+K04125+K04125+K04125+K05282+K04125
Glutathione metabolism	62	0.127992	ko00480	XLOC_010601(GSTF9);XLOC_047925(At1g64190);XLOC_049714(PM25);XLOC_057205(GSTF10);XLOC_071537(GSTU24);ncbi_106394558(LOC106394558);ncbi_106427885(LOC106427885);ncbi_106352699(LOC106352699);ncbi_106390064(LOC106390064);ncbi_106435928(LOC106435928);ncbi_106438356(LOC106438356);ncbi_106438701(LOC106438701);ncbi_106446937(LOC106446937);ncbi_111215712(LOC111215712);ncbi_106453704(LOC106453704);ncbi_1063…	K00799+K00033+K01255+K00799+K00799+K00799+K00799+K00036+K10808+K00799+K00799+K00799+K00799+K00799+K00799+K00799+K00799+K00799+K00799+K00799+K00799+K00799+K00799+K00799+K00432+K00432+K10807+K00799+K00434+K00036+K00036+K00799+K00799+K00033+K00799+K00799+K00432+K00799+K00434+K00799+K00799+K00799+K10808+K00799+K00799+K00799+K00799+K00799+K00799+K00799+K00799+K00799+K00799+K00799+K00799+K00432+K00036+…
Brassinosteroid biosynthesis	11	0.127992	ko00905	XLOC_090345(CYP90A1);ncbi_106449738(LOC106449738);ncbi_106447426(LOC106447426);ncbi_106451959(LOC106451959);ncbi_106349108(LOC106349108);ncbi_106358460(LOC106358460);ncbi_106351089(LOC106351089);ncbi_106410433(LOC106410433);ncbi_106410432(LOC106410432);ncbi_106409581(LOC106409581);ncbi_106406145(LOC106406145)	K09588+K09590+K09591+K12637+K12640+K15639+K12638+K12640+K12640+K12637+K09591
Propanoate metabolism	21	0.145464	ko00640	XLOC_055331(AAT1);XLOC_084231(LPD2);ncbi_106431970(LOC106431970);ncbi_111211003(LOC111211003);ncbi_106446951(LOC106446951);ncbi_106446944(LOC106446944);ncbi_106349745(LOC106349745);ncbi_106446121(LOC106446121);ncbi_106425878(LOC106425878);ncbi_106362216(LOC106362216);ncbi_106365822(LOC106365822);ncbi_106374831(LOC106374831);ncbi_106452578(LOC106452578);ncbi_106432607(LOC106432607);ncbi_111204323(…	K00626+K00382+K02160+K02160+K05605+K05605+K11262+K05605+K00166+K05605+K00626+K00626+K05605+K02160+K02160+K05605+K00626+K00166+K02160+K00382+K00249
Glycerolipid metabolism	39	0.30729	ko00561	XLOC_008881(SQD2);XLOC_016574(ALDH2B4);XLOC_082434(LPAT2);XLOC_089068(DGK7);XLOC_091582(ALDH2B4);XLOC_091583(ALDH2B4);XLOC_105158(SQD2);ncbi_111204520(LOC111204520);ncbi_106422770(LOC106422770);ncbi_106428475(LOC106428475);ncbi_106385015(LOC106385015);ncbi_111210464(LOC111210464);ncbi_106438654(LOC106438654);ncbi_106380147(LOC106380147);ncbi_106438584(LOC106438584);ncbi_106402141(LOC106402141);nc…	K06119+K00128+K13523+K00901+K00128+K00128+K06119+K03715+K00901+K14674+K00901+K07407+K13508+K13523+K00901+K00128+K00901+K13523+K13508+K03715+K11155+K13508+K00901+K00901+K03715+K07407+K13508+K00901+K13513+K14674+K13508+K13508+K00128+K03715+K13519+K14674+K14674+K13519+K07407
Amino sugar and nucleotide sugar metabolism	79	0.310814	ko00520	XLOC_012232(At1g06030);XLOC_028110(GAUT1);XLOC_029741(UXS2);XLOC_042617(At1g06020);XLOC_048146(MUR4);XLOC_054432(CYT1);XLOC_079974(CYT1);XLOC_082624(CYT1);XLOC_096977(ASD2);ncbi_106349276(LOC106349276);ncbi_106431944(LOC106431944);ncbi_106433637(LOC106433637);ncbi_106438139(LOC106438139);ncbi_111214107(LOC111214107);ncbi_106444525(LOC106444525);ncbi_106446737(LOC106446737);ncbi_106388328(LOC10638…	K00847+K13648+K08678+K00847+K12448+K00966+K00966+K00966+K01209+K12450+K13648+K01836+K13648+K13379+K01784+K12449+K01183+K01183+K13648+K13648+K00847+K00847+K00847+K01784+K12451+K12450+K00975+K12449+K08678+K00972+K12448+K08678+K00621+K00012+K01810+K12450+K01183+K13648+K13379+K12446+K01183+K13648+K13648+K01183+K01183+K08679+K13379+K13648+K01183+K12448+K12449+K00847+K12450+K13648+K12448+K00844+K00975+…
Phosphatidylinositol signaling system	48	0.329373	ko04070	XLOC_089068(DGK7);ncbi_106361132(LOC106361132);ncbi_106422770(LOC106422770);ncbi_106371121(LOC106371121);ncbi_106385015(LOC106385015);ncbi_106438004(LOC106438004);ncbi_106438902(LOC106438902);ncbi_106439756(LOC106439756);ncbi_106439999(LOC106439999);ncbi_111214990(LOC111214990);ncbi_106438584(LOC106438584);ncbi_106350132(LOC106350132);ncbi_106432792(LOC106432792);ncbi_106347935(LOC106347935);ncbi…	K00901+K00913+K00901+K02183+K00901+K02183+K13024+K02183+K01110+K02183+K00901+K00889+K00913+K00901+K15422+K15422+K02183+K02183+K02183+K05857+K00921+K00921+K01106+K05857+K00915+K00913+K00901+K00901+K05857+K00913+K02183+K02183+K15422+K00901+K00914+K00889+K01106+K00921+K02183+K00913+K00889+K02183+K02183+K00889+K02183+K01106+K00915+K15422
Galactose metabolism	33	0.343293	ko00052	XLOC_050565(RFS6);XLOC_079733(XI-J);XLOC_095451(RFS6);ncbi_106347294(LOC106347294);ncbi_111204673(LOC111204673);ncbi_111210464(LOC111210464);ncbi_106429859(LOC106429859);ncbi_106444525(LOC106444525);ncbi_106445165(LOC106445165);ncbi_106446161(LOC106446161);ncbi_106436392(LOC106436392);ncbi_106452309(LOC106452309);ncbi_106445565(LOC106445565);ncbi_106435597(LOC106435597);ncbi_106432583(LOC10643258…	K06617+K06617+K06617+K01785+K06617+K07407+K01187+K01784+K01193+K06617+K18819+K01193+K01784+K06611+K18819+K06617+K18819+K18819+K01785+K01193+K18819+K07407+K01187+K18819+K06617+K00844+K12309+K01784+K18819+K01193+K18819+K01784+K07407
Phenylpropanoid biosynthesis	98	0.359856	ko00940	XLOC_007792(BGLU11);XLOC_014753(BGLU11);XLOC_037511(BGLU11);XLOC_062705(BGLU11);XLOC_093415(BGLU27);XLOC_095908(-);XLOC_105670(BGLU11);ncbi_106357035(LOC106357035);ncbi_106444626(LOC106444626);ncbi_106446740(LOC106446740);ncbi_106454906(LOC106454906);ncbi_106389053(LOC106389053);ncbi_111197696(LOC111197696);ncbi_106355487(LOC106355487);ncbi_106429710(LOC106429710);ncbi_106435508(LOC106435508);ncb…	K01188+K01188+K01188+K01188+K01188+K00430+K01188+K00083+K00430+K13065+K13068+K05350+K10775+K10775+K09753+K13065+K13065+K00487+K00083+K01904+K00083+K10775+K00430+K01188+K01188+K01188+K00430+K00430+K00430+K00487+K10775+K13066+K00430+K13066+K00083+K00430+K00430+K00430+K00430+K00430+K13066+K05349+K00430+K00430+K00430+K00430+K00430+K00430+K00430+K00430+K00430+K13068+K09753+K00430+K05349+K00487+K00430+…
Valine, leucine and isoleucine degradation	30	0.369302	ko00280	XLOC_016574(ALDH2B4);XLOC_016656(CRWN4);XLOC_055331(AAT1);XLOC_084231(LPD2);XLOC_091582(ALDH2B4);XLOC_091583(ALDH2B4);ncbi_106403192(LOC106403192);ncbi_106424421(LOC106424421);ncbi_106446951(LOC106446951);ncbi_106446944(LOC106446944);ncbi_106346221(LOC106346221);ncbi_106402141(LOC106402141);ncbi_106360992(LOC106360992);ncbi_106446121(LOC106446121);ncbi_106425878(LOC106425878);ncbi_106362216(LOC10…	K00128+K00826+K00626+K00382+K00128+K00128+K07513+K00826+K05605+K05605+K00826+K00128+K00020+K05605+K00166+K05605+K00626+K00626+K05605+K00826+K05605+K00826+K00626+K00826+K00020+K01969+K00128+K00166+K00382+K00249
Starch and sucrose metabolism	121	0.396822	ko00500	XLOC_007792(BGLU11);XLOC_012232(At1g06030);XLOC_014753(BGLU11);XLOC_028110(GAUT1);XLOC_029741(UXS2);XLOC_037511(BGLU11);XLOC_042617(At1g06020);XLOC_052352(SBE3);XLOC_062705(BGLU11);XLOC_088318(TPS7);XLOC_093415(BGLU27);XLOC_105670(BGLU11);ncbi_106387483(LOC106387483);ncbi_106376534(LOC106376534);ncbi_106389053(LOC106389053);ncbi_106357287(LOC106357287);ncbi_106425693(LOC106425693);ncbi_106425694(…	K01188+K00847+K01188+K13648+K08678+K01188+K00847+K00700+K01188+K16055+K01188+K01188+K01513+K01087+K05350+K01184+K01051+K01051+K01051+K01087+K01087+K00696+K01187+K13648+K00695+K13648+K01177+K16055+K16055+K01193+K01184+K01188+K13648+K00696+K01188+K01188+K13648+K00700+K00847+K00847+K00847+K01193+K16055+K01087+K00975+K01177+K16055+K01051+K00695+K08678+K08678+K05349+K00695+K01051+K00012+K01087+K01194+…
Protein processing in endoplasmic reticulum	125	0.411922	ko04141	XLOC_008971(TA12105);XLOC_008972(enpl-1);XLOC_035040(RPN2);XLOC_049398(HSP70);XLOC_052287(SHD);XLOC_052696(PDIL1-6);XLOC_060833(ATJ2);XLOC_061399(OS9);XLOC_061990(CDC48E);XLOC_063173(UBC32);XLOC_063636(RPN2);XLOC_065854(MED37E);XLOC_068350(SEC23A);XLOC_077688(HSP70-7);XLOC_078760(-);XLOC_088148(SHD);XLOC_091912(SBT6.1);XLOC_097906(-);XLOC_103834(MED37E);ncbi_106440317(LOC106440317);ncbi_106415003…	K09487+K09487+K12667+K03283+K09487+K09580+K09503+K10088+K13525+K10578+K12667+K03283+K14006+K03283+K10661+K09487+K08653+K14005+K03283+K09540+K09487+K10666+K10666+K10666+K13525+K03283+K06689+K03283+K13993+K09503+K13993+K04079+K04079+K09562+K14003+K13993+K09503+K09481+K13993+K04079+K13993+K03094+K07342+K03283+K09487+K10666+K14012+K13993+K13993+K13993+K09562+K13993+K03283+K08054+K14009+K12666+K06689+…
Biosynthesis of unsaturated fatty acids	27	0.45592	ko01040	ncbi_106437449(LOC106437449);ncbi_106441260(LOC106441260);ncbi_106403192(LOC106403192);ncbi_106430302(LOC106430302);ncbi_111210955(LOC111210955);ncbi_106437748(LOC106437748);ncbi_106437859(LOC106437859);ncbi_106441127(LOC106441127);ncbi_106447009(LOC106447009);ncbi_106451387(LOC106451387);ncbi_106429840(LOC106429840);ncbi_106415464(LOC106415464);ncbi_106368238(LOC106368238);ncbi_106386856(LOC1063…	K00232+K00232+K07513+K10703+K10258+K00507+K00232+K10703+K00507+K00507+K10257+K10258+K10258+K10703+K00059+K10703+K10258+K00507+K10258+K00059+K00507+K00507+K10251+K00507+K00232+K10703+K00232
Circadian rhythm - plant	23	0.476524	ko04712	ncbi_106366007(LOC106366007);ncbi_106411089(LOC106411089);ncbi_106367233(LOC106367233);ncbi_106404304(LOC106404304);ncbi_106439924(LOC106439924);ncbi_106431192(LOC106431192);ncbi_106450475(LOC106450475);ncbi_106348254(LOC106348254);ncbi_106429770(LOC106429770);ncbi_106370900(LOC106370900);ncbi_106382607(LOC106382607);ncbi_111203262(LOC111203262);ncbi_111204286(LOC111204286);ncbi_106411701(LOC1064…	K12130+K16241+K00660+K12130+K12127+K00660+K12128+K12130+K12124+K12133+K12130+K12130+K00660+K12128+K03115+K03097+K12124+K12130+K12127+K12130+K00660+K00660+K12127
Endocytosis	101	0.476524	ko04144	XLOC_026995(RABA1B);XLOC_042081(AMSH3);XLOC_049398(HSP70);XLOC_056429(-);XLOC_065560(DRP2A);XLOC_065854(MED37E);XLOC_077679(AGD1);XLOC_077688(HSP70-7);XLOC_078461(VPS45);XLOC_078463(VPS45);XLOC_092323(-);XLOC_093409(AGD1);XLOC_096215(RABA5A);XLOC_100490(-);XLOC_103834(MED37E);ncbi_106347061(LOC106347061);ncbi_106454724(LOC106454724);ncbi_106440049(LOC106440049);ncbi_106451548(BNAANNG08350D);ncbi_…	K07904+K11866+K03283+K12471+K01528+K03283+K12489+K03283+K12479+K12479+K12471+K12489+K07904+K19366+K03283+K01115+K18442+K12184+K19366+K12486+K03283+K03283+K07901+K12183+K01115+K03283+K12191+K12493+K07904+K04646+K12486+K19366+K00889+K03283+K07904+K12489+K19366+K12197+K07897+K07904+K12486+K07904+K07904+K03283+K03283+K12483+K19366+K07897+K12194+K07904+K01115+K12198+K01115+K19366+K12184+K12188+K18466+…
Glycosphingolipid biosynthesis - globo and isoglobo series	7	0.525014	ko00603	ncbi_106377506(LOC106377506);ncbi_111210464(LOC111210464);ncbi_111204257(LOC111204257);ncbi_111205128(LOC111205128);ncbi_106401051(LOC106401051);ncbi_106420150(LOC106420150);ncbi_111213342(LOC111213342)	K01988+K07407+K07407+K01988+K01988+K12373+K07407
Biotin metabolism	12	0.571114	ko00780	ncbi_106436665(LOC106436665);ncbi_106439776(LOC106439776);ncbi_111215097(LOC111215097);ncbi_106417761(LOC106417761);ncbi_106381763(LOC106381763);ncbi_106381762(LOC106381762);ncbi_106394670(LOC106394670);ncbi_106388319(LOC106388319);ncbi_106368664(LOC106368664);ncbi_106408924(LOC106408924);ncbi_106389421(LOC106389421);ncbi_106418332(LOC106418332)	K19562+K00208+K01012+K02372+K09458+K09458+K00059+K01012+K00059+K00208+K00208+K00208
Fatty acid degradation	27	0.58678	ko00071	XLOC_016574(ALDH2B4);XLOC_055331(AAT1);XLOC_057820(LACS9);XLOC_091582(ALDH2B4);XLOC_091583(ALDH2B4);ncbi_106437449(LOC106437449);ncbi_106392332(LOC106392332);ncbi_106441260(LOC106441260);ncbi_106403192(LOC106403192);ncbi_106437859(LOC106437859);ncbi_106389792(LOC106389792);ncbi_106402141(LOC106402141);ncbi_106354628(LOC106354628);ncbi_106365822(LOC106365822);ncbi_106453552(LOC106453552);ncbi_1063…	K00128+K00626+K01897+K00128+K00128+K00232+K01897+K00232+K07513+K00232+K10527+K00128+K18857+K00626+K00121+K00001+K01897+K00626+K00626+K18857+K18857+K00121+K10527+K00128+K00232+K00232+K00249
Degradation of aromatic compounds	7	0.597791	ko01220	ncbi_106437591(LOC106437591);ncbi_106348399(LOC106348399);ncbi_106453552(LOC106453552);ncbi_106365966(LOC106365966);ncbi_106387869(LOC106387869);ncbi_111205796(LOC111205796);ncbi_106371056(LOC106371056)	K00487+K00487+K00121+K00001+K00487+K00487+K00121
Nitrogen metabolism	27	0.597791	ko00910	XLOC_018859(NIR1);XLOC_031081(GLN1-2);ncbi_106422789(LOC106422789);ncbi_106367213(LOC106367213);ncbi_106354452(LOC106354452);ncbi_106354451(LOC106354451);ncbi_106397776(LOC106397776);ncbi_106429311(LOC106429311);ncbi_106405868(LOC106405868);ncbi_106445872(LOC106445872);ncbi_106346360(LOC106346360);ncbi_106353470(LOC106353470);ncbi_106400358(LOC106400358);ncbi_106367944(LOC106367944);ncbi_10642685…	K00366+K01915+K00261+K02575+K01915+K01915+K10534+K00261+K00261+K01915+K02575+K10534+K10534+K01674+K01455+K00261+K02575+K01915+K00261+K00261+K10534+K02575+K10534+K02575+K01501+K10534+K10534
Taurine and hypotaurine metabolism	12	0.597791	ko00430	XLOC_061714(PCO4);ncbi_106431816(LOC106431816);ncbi_111199291(LOC111199291);ncbi_106387720(LOC106387720);ncbi_106418115(LOC106418115);ncbi_106417763(LOC106417763);ncbi_106386315(LOC106386315);ncbi_106426241(LOC106426241);ncbi_106426238(LOC106426238);ncbi_106426239(LOC106426239);ncbi_106366710(LOC106366710);ncbi_111212508(LOC111212508)	K10712+K10712+K01580+K01580+K01580+K01580+K01580+K01580+K01580+K01580+K01580+K01580
Fatty acid biosynthesis	25	0.601847	ko00061	XLOC_057820(LACS9);XLOC_061295(Mcat);ncbi_106392332(LOC106392332);ncbi_106445854(LOC106445854);ncbi_106431970(LOC106431970);ncbi_111211003(LOC111211003);ncbi_106439776(LOC106439776);ncbi_106349745(LOC106349745);ncbi_106362316(LOC106362316);ncbi_106362292(LOC106362292);ncbi_106451405(LOC106451405);ncbi_106417761(LOC106417761);ncbi_106411252(LOC106411252);ncbi_106381763(LOC106381763);ncbi_106381762…	K01897+K00645+K01897+K10782+K02160+K02160+K00208+K11262+K10781+K10781+K01897+K02372+K00645+K09458+K09458+K00059+K02160+K02160+K00059+K00208+K10781+K10781+K00208+K02160+K00208
N-Glycan biosynthesis	28	0.601847	ko00510	XLOC_035040(RPN2);XLOC_063636(RPN2);XLOC_096615(ALG12);ncbi_106367195(LOC106367195);ncbi_106360861(LOC106360861);ncbi_106429035(LOC106429035);ncbi_106389090(LOC106389090);ncbi_106358496(LOC106358496);ncbi_106411018(LOC106411018);ncbi_106354674(LOC106354674);ncbi_106421161(LOC106421161);ncbi_106370825(LOC106370825);ncbi_106372619(LOC106372619);ncbi_106429447(LOC106429447);ncbi_106452261(LOC1064522…	K12667+K12667+K03847+K01231+K07441+K03850+K12666+K12670+K01228+K03843+K07151+K03847+K07252+K03848+K07151+K03849+K00737+K00737+K12666+K12670+K05546+K00737+K03846+K00737+K07441+K05546+K03850+K03847
Carotenoid biosynthesis	19	0.601847	ko00906	XLOC_001946(LUT2);XLOC_075754(BGLU18);XLOC_078374(LUT2);XLOC_095135(AAO2);ncbi_106348955(LOC106348955);ncbi_106439368(LOC106439368);ncbi_106445716(LOC106445716);ncbi_106345733(LOC106345733);ncbi_106345736(LOC106345736);ncbi_106387066(LOC106387066);ncbi_106395068(LOC106395068);ncbi_111204767(LOC111204767);ncbi_106354557(LOC106354557);ncbi_111208279(LOC111208279);ncbi_106406209(LOC106406209);ncbi_1…	K06444+K15748+K06444+K09842+K09840+K09840+K15748+K15748+K09841+K09840+K09843+K09843+K09840+K09840+K15748+K15748+K09843+K09843+K09840
Synthesis and degradation of ketone bodies	4	0.601847	ko00072	XLOC_055331(AAT1);ncbi_106365822(LOC106365822);ncbi_106374831(LOC106374831);ncbi_106428091(LOC106428091)	K00626+K00626+K00626+K00626
Arachidonic acid metabolism	12	0.650175	ko00590	XLOC_070387(LKHA4);ncbi_106428475(LOC106428475);ncbi_106451605(LOC106451605);ncbi_106422382(LOC106422382);ncbi_106422383(LOC106422383);ncbi_106429752(LOC106429752);ncbi_106388318(LOC106388318);ncbi_106424215(LOC106424215);ncbi_111208588(LOC111208588);ncbi_106446284(LOC106446284);ncbi_106372515(LOC106372515);ncbi_106377451(LOC106377451)	K01254+K14674+K01047+K00432+K00432+K15730+K00432+K14674+K01047+K00432+K14674+K14674
Histidine metabolism	13	0.70379	ko00340	XLOC_016574(ALDH2B4);XLOC_073716(HISN3);XLOC_091582(ALDH2B4);XLOC_091583(ALDH2B4);ncbi_106427186(LOC106427186);ncbi_106430086(LOC106430086);ncbi_106410478(LOC106410478);ncbi_106402141(LOC106402141);ncbi_106386606(LOC106386606);ncbi_106367164(LOC106367164);ncbi_106362508(LOC106362508);ncbi_106414927(LOC106414927);ncbi_106345766(LOC106345766)	K00128+K01814+K00128+K00128+K01590+K00013+K01590+K00128+K01590+K11755+K11755+K00128+K01590
Inositol phosphate metabolism	35	0.70379	ko00562	ncbi_106353425(LOC106353425);ncbi_106361132(LOC106361132);ncbi_106382672(LOC106382672);ncbi_106439999(LOC106439999);ncbi_106346235(LOC106346235);ncbi_106350132(LOC106350132);ncbi_106432792(LOC106432792);ncbi_106347952(LOC106347952);ncbi_106348090(LOC106348090);ncbi_106368706(LOC106368706);ncbi_106364955(LOC106364955);ncbi_106367048(LOC106367048);ncbi_106371146(LOC106371146);ncbi_106371314(LOC1063…	K01858+K00913+K01114+K01110+K03103+K00889+K00913+K15422+K15422+K01858+K05857+K00921+K00921+K01106+K05857+K00915+K01858+K00913+K05857+K00913+K15422+K00914+K01114+K03103+K00889+K01106+K00921+K00469+K00913+K00889+K01858+K00889+K01106+K00915+K15422
Monoterpenoid biosynthesis	4	0.70379	ko00902	ncbi_106385578(LOC106385578);ncbi_106358390(LOC106358390);ncbi_111208799(LOC111208799);ncbi_106415094(LOC106415094)	K12467+K15095+K07385+K12467
Pantothenate and CoA biosynthesis	19	0.762536	ko00770	XLOC_016656(CRWN4);ncbi_106387483(LOC106387483);ncbi_106355986(LOC106355986);ncbi_106424421(LOC106424421);ncbi_106406650(LOC106406650);ncbi_106346221(LOC106346221);ncbi_106452022(LOC106452022);ncbi_106450576(LOC106450576);ncbi_106353955(LOC106353955);ncbi_106385828(LOC106385828);ncbi_106350639(LOC106350639);ncbi_106452527(LOC106452527);ncbi_106439120(LOC106439120);ncbi_111206775(LOC111206775);ncb…	K00826+K01513+K01653+K00826+K06133+K00826+K00207+K01687+K09680+K00826+K00826+K06133+K00826+K09680+K01687+K00606+K00207+K01431+K01513
Glycosaminoglycan degradation	5	0.824688	ko00531	ncbi_106384345(LOC106384345);ncbi_111207568(LOC111207568);ncbi_106405405(LOC106405405);ncbi_106420150(LOC106420150);ncbi_106371822(LOC106371822)	K01205+K10532+K12309+K12373+K01205
Lysine degradation	19	0.88245	ko00310	XLOC_016574(ALDH2B4);XLOC_055331(AAT1);XLOC_084815(LKR/SDH);XLOC_084816(LKR/SDH);XLOC_091582(ALDH2B4);XLOC_091583(ALDH2B4);ncbi_106438508(LOC106438508);ncbi_106445542(LOC106445542);ncbi_106402141(LOC106402141);ncbi_106365822(LOC106365822);ncbi_106365071(LOC106365071);ncbi_106436574(LOC106436574);ncbi_106374831(LOC106374831);ncbi_106428091(LOC106428091);ncbi_106402565(LOC106402565);ncbi_106414927(…	K00128+K00626+K14157+K14157+K00128+K00128+K14157+K11420+K00128+K00626+K11423+K11420+K00626+K00626+K14157+K00128+K11423+K11420+K11420
Arginine biosynthesis	21	0.949041	ko00220	XLOC_010727(acy1);XLOC_031081(GLN1-2);XLOC_084724(ASP5);XLOC_093595(ALAAT2);XLOC_096296(At4g24830);ncbi_106434002(LOC106434002);ncbi_106422789(LOC106422789);ncbi_106354452(LOC106354452);ncbi_106354451(LOC106354451);ncbi_106429311(LOC106429311);ncbi_106405868(LOC106405868);ncbi_106440214(LOC106440214);ncbi_106445872(LOC106445872);ncbi_106387618(LOC106387618);ncbi_106380505(LOC106380505);ncbi_10642…	K14677+K01915+K00811+K00814+K01940+K14677+K00261+K01915+K01915+K00261+K00261+K01438+K01915+K00814+K00261+K01915+K00261+K14677+K00620+K00261+K00930
Phenylalanine metabolism	24	0.949041	ko00360	XLOC_084724(ASP5);ncbi_111197696(LOC111197696);ncbi_106355487(LOC106355487);ncbi_106437591(LOC106437591);ncbi_106424357(LOC106424357);ncbi_106391500(LOC106391500);ncbi_106348399(LOC106348399);ncbi_106352757(LOC106352757);ncbi_106352875(LOC106352875);ncbi_106402089(LOC106402089);ncbi_106377306(LOC106377306);ncbi_106387869(LOC106387869);ncbi_106388375(LOC106388375);ncbi_106389127(LOC106389127);ncbi…	K00811+K10775+K10775+K00487+K01904+K10775+K00487+K10775+K00074+K00276+K00276+K00487+K00815+K10775+K00487+K00588+K10775+K10775+K10775+K10775+K00588+K01426+K10775+K10775
Zeatin biosynthesis	10	0.991454	ko00908	XLOC_051108(IPT1);ncbi_106434529(LOC106434529);ncbi_106444096(LOC106444096);ncbi_106454943(LOC106454943);ncbi_106419002(LOC106419002);ncbi_106395535(LOC106395535);ncbi_106409499(LOC106409499);ncbi_106413713(LOC106413713);ncbi_106415584(LOC106415584);ncbi_106432224(LOC106432224)	K10760+K00791+K10760+K13493+K13493+K10760+K10760+K10760+K00279+K13493
Stilbenoid, diarylheptanoid and gingerol biosynthesis	33	0.991454	ko00945	XLOC_088544(BT2);ncbi_106406245(LOC106406245);ncbi_106381211(LOC106381211);ncbi_106446740(LOC106446740);ncbi_106435508(LOC106435508);ncbi_106436791(LOC106436791);ncbi_106437591(LOC106437591);ncbi_106432690(LOC106432690);ncbi_106348399(LOC106348399);ncbi_106428939(LOC106428939);ncbi_106428918(LOC106428918);ncbi_106349347(LOC106349347);ncbi_106349515(LOC106349515);ncbi_106407101(LOC106407101);ncbi_…	K00517+K00517+K00517+K13065+K13065+K13065+K00487+K00517+K00487+K00517+K00517+K00517+K00517+K00517+K00517+K00517+K00517+K00517+K00517+K00487+K00517+K00517+K00517+K00487+K00588+K00517+K00517+K00517+K00588+K00517+K00517+K00517+K00517
Glycosphingolipid biosynthesis - ganglio series	2	0.991454	ko00604	ncbi_106405405(LOC106405405);ncbi_106420150(LOC106420150)	K12309+K12373
Autophagy - animal	20	0.991454	ko04140	XLOC_062770(ATG10);ncbi_106453854(LOC106453854);ncbi_106348516(LOC106348516);ncbi_106353301(LOC106353301);ncbi_106368492(LOC106368492);ncbi_106420431(LOC106420431);ncbi_106372443(LOC106372443);ncbi_106419455(LOC106419455);ncbi_106381787(LOC106381787);ncbi_106421942(LOC106421942);ncbi_111205207(LOC111205207);ncbi_106353818(LOC106353818);ncbi_106432122(LOC106432122);ncbi_106380598(LOC106380598);ncb…	K17888+K07198+K07198+K08269+K08269+K07198+K07198+K07198+K08337+K08331+K00914+K07198+K08341+K08269+K08341+K08269+K07198+K07198+K07198+K07198
Nicotinate and nicotinamide metabolism	10	0.991454	ko00760	XLOC_061461(URH1);ncbi_106387483(LOC106387483);ncbi_106387404(LOC106387404);ncbi_106439670(LOC106439670);ncbi_106451881(LOC106451881);ncbi_111204365(LOC111204365);ncbi_106358422(LOC106358422);ncbi_106415565(LOC106415565);ncbi_111208783(LOC111208783);ncbi_106352608(LOC106352608)	K01240+K01513+K06210+K00858+K00858+K06210+K00858+K18551+K18551+K01513
Non-homologous end-joining	3	0.994939	ko03450	XLOC_009281(FEN1);XLOC_084657(FEN1);XLOC_086296(FEN1)	K04799+K04799+K04799
Sesquiterpenoid and triterpenoid biosynthesis	9	1	ko00909	ncbi_106353454(LOC106353454);ncbi_106380498(LOC106380498);ncbi_106445755(LOC106445755);ncbi_106449519(LOC106449519);ncbi_106348280(LOC106348280);ncbi_106380094(LOC106380094);ncbi_106371933(LOC106371933);ncbi_111210644(LOC111210644);ncbi_111212693(LOC111212693)	K00801+K14184+K00511+K15799+K00511+K00511+K15799+K15822+K00801
Sulfur metabolism	21	1	ko00920	XLOC_046502(STR1);XLOC_068508(APR1);XLOC_090577(CYTC-2);XLOC_096391(At3g03630);ncbi_106439738(LOC106439738);ncbi_106348158(LOC106348158);ncbi_106347952(LOC106347952);ncbi_106348090(LOC106348090);ncbi_106354107(LOC106354107);ncbi_106361374(LOC106361374);ncbi_106371480(LOC106371480);ncbi_106369188(LOC106369188);ncbi_106443880(LOC106443880);ncbi_106423443(LOC106423443);ncbi_106347988(LOC106347988);n…	K01011+K05907+K08738+K01738+K00860+K00860+K15422+K15422+K00640+K00860+K00640+K13811+K00860+K08738+K15422+K00640+K13811+K00640+K00860+K15422+K01011
2-Oxocarboxylic acid metabolism	42	1	ko01210	XLOC_010727(acy1);XLOC_011928(CSY4);XLOC_016656(CRWN4);XLOC_084724(ASP5);XLOC_093595(ALAAT2);XLOC_096129(IPMI2);ncbi_106434002(LOC106434002);ncbi_106367226(LOC106367226);ncbi_106355986(LOC106355986);ncbi_106381367(LOC106381367);ncbi_106424421(LOC106424421);ncbi_106440214(LOC106440214);ncbi_106430121(LOC106430121);ncbi_106447562(LOC106447562);ncbi_106421092(LOC106421092);ncbi_106440999(LOC10644099…	K14677+K01647+K00826+K00811+K00814+K01704+K14677+K00052+K01653+K11821+K00826+K01438+K12156+K12156+K01704+K11819+K00826+K12155+K01687+K01681+K15741+K00814+K11820+K00052+K15742+K15742+K14677+K00826+K00620+K12156+K12156+K00826+K00826+K01647+K01687+K12155+K00930+K15741+K15741+K15741+K11812+K11821
Pentose phosphate pathway	26	1	ko00030	XLOC_047925(At1g64190);XLOC_054846(tkt);XLOC_061947(FBP);XLOC_100493(-);ncbi_106352699(LOC106352699);ncbi_106432962(LOC106432962);ncbi_106431896(LOC106431896);ncbi_106431950(LOC106431950);ncbi_106446528(LOC106446528);ncbi_106414846(LOC106414846);ncbi_106368617(LOC106368617);ncbi_106372390(LOC106372390);ncbi_106372391(LOC106372391);ncbi_106396827(LOC106396827);ncbi_106349212(LOC106349212);ncbi_106…	K00033+K00615+K03841+K00852+K00036+K01807+K00616+K00616+K00131+K00615+K00131+K00036+K00036+K01810+K00033+K00851+K00616+K00948+K01623+K00131+K01807+K01807+K00615+K00131+K00036+K00033
Protein export	27	1	ko03060	XLOC_022454(AGL18);XLOC_051768(SRP-54C);XLOC_066177(ALB3);XLOC_086607(SRP19);ncbi_106392959(LOC106392959);ncbi_106440317(LOC106440317);ncbi_106419724(LOC106419724);ncbi_106385532(LOC106385532);ncbi_106449390(LOC106449390);ncbi_106451803(LOC106451803);ncbi_111197982(LOC111197982);ncbi_106346670(LOC106346670);ncbi_106407427(LOC106407427);ncbi_106441096(LOC106441096);ncbi_106420161(LOC106420161);ncb…	K03217+K03106+K03217+K03105+K13431+K09540+K09481+K07342+K13280+K03105+K09648+K03106+K12948+K13431+K09490+K03100+K12272+K12272+K12948+K09481+K03100+K03106+K09648+K13431+K09490+K09648+K03070
Monobactam biosynthesis	7	1	ko00261	ncbi_106438204(LOC106438204);ncbi_111215184(LOC111215184);ncbi_111198129(LOC111198129);ncbi_106369188(LOC106369188);ncbi_106433181(LOC106433181);ncbi_106391812(LOC106391812);ncbi_111213954(LOC111213954)	K00215+K00215+K12524+K13811+K13811+K00215+K01714
Lysine biosynthesis	9	1	ko00300	XLOC_086447(DAPF);ncbi_106438204(LOC106438204);ncbi_106439752(LOC106439752);ncbi_111215184(LOC111215184);ncbi_111198129(LOC111198129);ncbi_111204598(LOC111204598);ncbi_106391812(LOC106391812);ncbi_106424616(LOC106424616);ncbi_111213954(LOC111213954)	K01778+K00215+K10206+K00215+K12524+K10206+K00215+K01586+K01714
Porphyrin and chlorophyll metabolism	23	1	ko00860	XLOC_004601(PPOX1);XLOC_051882(CHLI2);XLOC_077415(CAO);ncbi_106437380(LOC106437380);ncbi_106443795(LOC106443795);ncbi_106439387(LOC106439387);ncbi_106361731(LOC106361731);ncbi_106445559(LOC106445559);ncbi_106445562(LOC106445562);ncbi_106423622(LOC106423622);ncbi_106420127(LOC106420127);ncbi_106369273(LOC106369273);ncbi_106387806(LOC106387806);ncbi_111202026(LOC111202026);ncbi_106376104(LOC1063761…	K00231+K03405+K13600+K13544+K19054+K01599+K03428+K13606+K02492+K13606+K02492+K00228+K19073+K13545+K00218+K01749+K01599+K13606+K01772+K00228+K00228+K00228+K02492
Limonene and pinene degradation	29	1	ko00903	XLOC_016574(ALDH2B4);XLOC_088544(BT2);XLOC_091582(ALDH2B4);XLOC_091583(ALDH2B4);ncbi_106406245(LOC106406245);ncbi_106381211(LOC106381211);ncbi_106432690(LOC106432690);ncbi_106402141(LOC106402141);ncbi_106428939(LOC106428939);ncbi_106428918(LOC106428918);ncbi_106349347(LOC106349347);ncbi_106349515(LOC106349515);ncbi_106407101(LOC106407101);ncbi_106403563(LOC106403563);ncbi_106451544(LOC106451544);…	K00128+K00517+K00128+K00128+K00517+K00517+K00517+K00128+K00517+K00517+K00517+K00517+K00517+K00517+K00517+K00517+K00517+K00517+K00517+K00517+K00517+K00517+K00517+K00517+K00517+K00128+K00517+K00517+K00517
Valine, leucine and isoleucine biosynthesis	13	1	ko00290	XLOC_016656(CRWN4);XLOC_096129(IPMI2);ncbi_106367226(LOC106367226);ncbi_106355986(LOC106355986);ncbi_106424421(LOC106424421);ncbi_106421092(LOC106421092);ncbi_106346221(LOC106346221);ncbi_106450576(LOC106450576);ncbi_106429911(LOC106429911);ncbi_106385828(LOC106385828);ncbi_106350639(LOC106350639);ncbi_106439120(LOC106439120);ncbi_106452467(LOC106452467)	K00826+K01704+K00052+K01653+K00826+K01704+K00826+K01687+K00052+K00826+K00826+K00826+K01687
Folate biosynthesis	8	1	ko00790	XLOC_000616(MitHPPK/DHPS);ncbi_106425127(LOC106425127);ncbi_106428737(LOC106428737);ncbi_106411793(LOC106411793);ncbi_106354681(LOC106354681);ncbi_106450794(LOC106450794);ncbi_106380836(LOC106380836);ncbi_106360786(LOC106360786)	K13941+K01495+K13998+K01633+K01307+K13941+K01930+K01930
Pentose and glucuronate interconversions	52	1	ko00040	XLOC_016574(ALDH2B4);XLOC_085365(SDH);XLOC_085756(SDH);XLOC_091582(ALDH2B4);XLOC_091583(ALDH2B4);ncbi_106442321(LOC106442321);ncbi_106382584(LOC106382584);ncbi_106357287(LOC106357287);ncbi_106425693(LOC106425693);ncbi_106425694(LOC106425694);ncbi_106409544(LOC106409544);ncbi_106393609(LOC106393609);ncbi_106403184(LOC106403184);ncbi_106440777(LOC106440777);ncbi_106440778(LOC106440778);ncbi_1064292…	K00128+K00008+K00008+K00128+K00128+K01728+K01728+K01184+K01051+K01051+K01728+K01051+K01728+K01728+K01728+K01184+K01728+K00128+K01728+K01728+K01728+K01051+K01728+K01728+K01728+K01051+K00012+K01728+K01728+K01051+K01051+K01728+K01051+K01051+K01728+K01728+K01728+K01184+K01184+K01728+K01728+K01051+K01728+K01728+K01728+K00128+K01728+K01728+K00012+K00012+K01728+K01728
Vitamin B6 metabolism	6	1	ko00750	ncbi_106397113(LOC106397113);ncbi_106366377(LOC106366377);ncbi_111197984(LOC111197984);ncbi_106381286(LOC106381286);ncbi_106348214(LOC106348214);ncbi_106356588(LOC106356588)	K01733+K00831+K13248+K01733+K00831+K13248
Phagosome	52	1	ko04145	XLOC_008521(TUBA4);XLOC_030491(ARAC5);XLOC_035129(VHA-H);XLOC_049152(-);XLOC_050404(TUBA5);XLOC_053632(VHA-a2);XLOC_076907(-);ncbi_106438506(LOC106438506);ncbi_106438492(LOC106438492);ncbi_106415553(LOC106415553);ncbi_106451540(LOC106451540);ncbi_106419724(LOC106419724);ncbi_106385532(LOC106385532);ncbi_106428780(LOC106428780);ncbi_106451526(LOC106451526);ncbi_106347558(LOC106347558);ncbi_1063477…	K07374+K04392+K02144+K02147+K07374+K02154+K07374+K07375+K07375+K07375+K04392+K09481+K07342+K02155+K07375+K07375+K08054+K07375+K04392+K07375+K04392+K07375+K07897+K08057+K08057+K07897+K04392+K00921+K08057+K00921+K08488+K08488+K07375+K04392+K08488+K08488+K08054+K07375+K02155+K07897+K02155+K00914+K09481+K00921+K04392+K07375+K07375+K07375+K08057+K08057+K07374+K07375
Thiamine metabolism	4	1	ko00730	ncbi_106347311(LOC106347311);ncbi_111214189(LOC111214189);ncbi_106439654(LOC106439654);ncbi_106389378(LOC106389378)	K03146+K01662+K01662+K01662
C5-Branched dibasic acid metabolism	5	1	ko00660	XLOC_096129(IPMI2);ncbi_106367226(LOC106367226);ncbi_106355986(LOC106355986);ncbi_106421092(LOC106421092);ncbi_106429911(LOC106429911)	K01704+K00052+K01653+K01704+K00052
Pyruvate metabolism	42	1	ko00620	XLOC_010286(-);XLOC_016574(ALDH2B4);XLOC_040816(-);XLOC_042740(PKP2);XLOC_044182(-);XLOC_047664(PPC3);XLOC_055331(AAT1);XLOC_068590(PPC2);XLOC_072142(DLD);XLOC_077892(At1g54220);XLOC_084231(LPD2);XLOC_091582(ALDH2B4);XLOC_091583(ALDH2B4);XLOC_095276(PPC2);ncbi_106436992(LOC106436992);ncbi_106447777(LOC106447777);ncbi_106424075(LOC106424075);ncbi_106383609(LOC106383609);ncbi_106431970(LOC106431970…	K01638+K00128+K01638+K00873+K00873+K01595+K00626+K01595+K00102+K00627+K00382+K00128+K00128+K01595+K01610+K00873+K01638+K00029+K02160+K02160+K01610+K00873+K00026+K11262+K00128+K00626+K00627+K01595+K00873+K00626+K00029+K01610+K02160+K02160+K00626+K00627+K00128+K01759+K01610+K00873+K02160+K00382
Cyanoamino acid metabolism	29	1	ko00460	XLOC_007792(BGLU11);XLOC_008610(At1g73050);XLOC_014753(BGLU11);XLOC_037511(BGLU11);XLOC_062705(BGLU11);XLOC_080825(At1g73050);XLOC_093415(BGLU27);XLOC_105670(BGLU11);ncbi_106389053(LOC106389053);ncbi_106429220(LOC106429220);ncbi_106392344(LOC106392344);ncbi_106396850(LOC106396850);ncbi_106371702(LOC106371702);ncbi_106426854(LOC106426854);ncbi_106358542(LOC106358542);ncbi_106352733(LOC106352733);n…	K01188+K08248+K01188+K01188+K01188+K08248+K01188+K01188+K05350+K01188+K01188+K01188+K05349+K01455+K05349+K05349+K01188+K01188+K05349+K01188+K01188+K05350+K00600+K01188+K05349+K01501+K05349+K01188+K01188
Glycosylphosphatidylinositol(GPI)-anchor biosynthesis	8	1	ko00563	XLOC_023636(At3g26670);XLOC_089905(GPI8);XLOC_100644(-);ncbi_111197751(LOC111197751);ncbi_106368018(LOC106368018);ncbi_106364560(LOC106364560);ncbi_106402683(LOC106402683);ncbi_106411672(LOC106411672)	K03860+K05290+K11001+K03434+K03860+K05287+K05287+K03860
Peroxisome	42	1	ko04146	XLOC_001175(FSD3);XLOC_024828(CAT3);XLOC_057820(LACS9);XLOC_058850(-);ncbi_106361224(LOC106361224);ncbi_106437449(LOC106437449);ncbi_106392332(LOC106392332);ncbi_106441260(LOC106441260);ncbi_106403192(LOC106403192);ncbi_106419780(LOC106419780);ncbi_106437859(LOC106437859);ncbi_106439560(LOC106439560);ncbi_106440736(LOC106440736);ncbi_111214336(LOC111214336);ncbi_106445237(LOC106445237);ncbi_10644…	K04564+K03781+K01897+K13348+K13356+K00232+K01897+K00232+K07513+K13356+K00232+K13336+K03781+K13348+K13356+K04565+K11517+K03781+K13356+K03781+K03781+K13352+K11147+K13348+K17879+K13356+K01897+K13356+K13336+K13356+K13335+K11517+K13356+K04565+K13336+K03781+K03781+K13348+K00232+K13348+K13356+K00232
Sphingolipid metabolism	11	1	ko00600	ncbi_111210464(LOC111210464);ncbi_106451058(LOC106451058);ncbi_106394013(LOC106394013);ncbi_106357210(LOC106357210);ncbi_106361845(LOC106361845);ncbi_111204257(LOC111204257);ncbi_106433747(LOC106433747);ncbi_106405405(LOC106405405);ncbi_106372753(LOC106372753);ncbi_106384058(LOC106384058);ncbi_111213342(LOC111213342)	K07407+K12349+K04713+K04713+K04710+K07407+K04718+K12309+K12349+K17108+K07407
ABC transporters	9	1	ko02010	XLOC_067459(ABCB4);ncbi_106415151(LOC106415151);ncbi_106353309(LOC106353309);ncbi_106401268(LOC106401268);ncbi_106396442(LOC106396442);ncbi_106391405(LOC106391405);ncbi_106398037(LOC106398037);ncbi_106410179(LOC106410179);ncbi_106390122(LOC106390122)	K05658+K05658+K05658+K05658+K05658+K05658+K05658+K05658+K05658
Glycine, serine and threonine metabolism	34	1	ko00260	XLOC_024304(GDCST);XLOC_025530(HSK);XLOC_035917(TSB1);XLOC_084231(LPD2);ncbi_106390188(LOC106390188);ncbi_106355450(LOC106355450);ncbi_106397113(LOC106397113);ncbi_106399829(LOC106399829);ncbi_106445895(LOC106445895);ncbi_106446349(LOC106446349);ncbi_106447160(LOC106447160);ncbi_106402089(LOC106402089);ncbi_106426750(LOC106426750);ncbi_106366377(LOC106366377);ncbi_111198129(LOC111198129);ncbi_106…	K00605+K00872+K01696+K00382+K00058+K06001+K01733+K01696+K06001+K06001+K00872+K00276+K01695+K00831+K12524+K01733+K00276+K02437+K02437+K15919+K06001+K01620+K01079+K06001+K00058+K00600+K00872+K00831+K00058+K15633+K00058+K01079+K01695+K00382
Photosynthesis - antenna proteins	8	1	ko00196	ncbi_106401741(LOC106401741);ncbi_106428875(LOC106428875);ncbi_106382137(LOC106382137);ncbi_106396132(LOC106396132);ncbi_111206508(LOC111206508);ncbi_106440450(LOC106440450);ncbi_106401200(LOC106401200);ncbi_111213033(LOC111213033)	K08913+K08913+K08913+K08917+K08915+K08916+K08913+K08913
Lipoic acid metabolism	1	1	ko00785	ncbi_106383157(LOC106383157)	K03801
Ascorbate and aldarate metabolism	17	1	ko00053	XLOC_016574(ALDH2B4);XLOC_091582(ALDH2B4);XLOC_091583(ALDH2B4);ncbi_106425805(LOC106425805);ncbi_106428595(LOC106428595);ncbi_106402141(LOC106402141);ncbi_106405751(LOC106405751);ncbi_106420215(LOC106420215);ncbi_106372159(LOC106372159);ncbi_111204212(LOC111204212);ncbi_106435662(LOC106435662);ncbi_106407713(LOC106407713);ncbi_106414927(LOC106414927);ncbi_106424733(LOC106424733);ncbi_106424732(LO…	K00128+K00128+K00128+K00423+K08232+K00128+K17744+K00434+K00012+K08232+K00434+K00469+K00128+K00012+K00012+K14190+K08232
Pyrimidine metabolism	54	1	ko00240	XLOC_043015(DTYMK);XLOC_043340(TK);XLOC_045134(PYR4);XLOC_055454(NDPK3);XLOC_061461(URH1);XLOC_071872(CARB);XLOC_105529(NTR2);ncbi_106360762(LOC106360762);ncbi_106351473(LOC106351473);ncbi_106390064(LOC106390064);ncbi_106392198(LOC106392198);ncbi_106435549(LOC106435549);ncbi_106356040(LOC106356040);ncbi_106440412(LOC106440412);ncbi_106428737(LOC106428737);ncbi_106449027(LOC106449027);ncbi_1063858…	K00943+K00857+K01465+K00940+K01240+K01955+K00384+K01937+K01937+K10808+K02321+K03013+K00384+K01937+K13998+K03007+K03007+K00940+K03025+K13800+K00207+K01510+K13421+K00876+K00940+K10807+K03023+K03019+K03013+K02335+K01937+K03015+K03019+K03010+K10808+K00384+K03010+K01937+K03008+K02684+K00609+K00857+K02685+K00761+K16904+K16904+K13800+K00254+K03013+K01937+K00207+K01431+K00761+K00761
Glyoxylate and dicarboxylate metabolism	36	1	ko00630	XLOC_010286(-);XLOC_011928(CSY4);XLOC_024304(GDCST);XLOC_024828(CAT3);XLOC_031081(GLN1-2);XLOC_040816(-);XLOC_055331(AAT1);XLOC_084231(LPD2);ncbi_111203371(LOC111203371);ncbi_106424075(LOC106424075);ncbi_106354452(LOC106354452);ncbi_106354451(LOC106354451);ncbi_106391858(LOC106391858);ncbi_106440736(LOC106440736);ncbi_106445872(LOC106445872);ncbi_106452248(LOC106452248);ncbi_106376605(LOC10637660…	K01638+K01647+K00605+K03781+K01915+K01638+K00626+K00382+K01602+K01638+K01915+K01915+K01602+K03781+K01915+K11517+K00026+K03781+K03781+K03781+K01681+K00626+K01455+K00626+K00122+K01915+K02437+K11517+K02437+K15919+K00626+K00600+K01647+K03781+K03781+K00382
Fructose and mannose metabolism	26	1	ko00051	XLOC_012232(At1g06030);XLOC_020645(PFP-ALPHA1);XLOC_042617(At1g06020);XLOC_054432(CYT1);XLOC_061947(FBP);XLOC_079974(CYT1);XLOC_082624(CYT1);XLOC_085365(SDH);XLOC_085756(SDH);ncbi_106451392(LOC106451392);ncbi_106451390(LOC106451390);ncbi_106451389(LOC106451389);ncbi_106373279(LOC106373279);ncbi_106376252(LOC106376252);ncbi_106357542(LOC106357542);ncbi_106358481(LOC106358481);ncbi_106370916(LOC106…	K00847+K00895+K00847+K00966+K03841+K00966+K00966+K00008+K00008+K00847+K00847+K00847+K00895+K00895+K19355+K19355+K19355+K01623+K19355+K00847+K00844+K19355+K00895+K00847+K00966+K00966
Tropane, piperidine and pyridine alkaloid biosynthesis	13	1	ko00960	XLOC_008295(At1g07440);XLOC_084724(ASP5);XLOC_093208(At1g07440);ncbi_106436184(LOC106436184);ncbi_106402089(LOC106402089);ncbi_106377306(LOC106377306);ncbi_106388375(LOC106388375);ncbi_106384285(LOC106384285);ncbi_106368971(LOC106368971);ncbi_106346533(LOC106346533);ncbi_106446966(LOC106446966);ncbi_106432218(LOC106432218);ncbi_106432219(LOC106432219)	K08081+K00811+K08081+K08081+K00276+K00276+K00815+K08081+K08081+K08081+K08081+K08081+K08081
SNARE interactions in vesicular transport	19	1	ko04130	XLOC_017475(VTI13);XLOC_053216(VTI12);XLOC_053217(VTI12);XLOC_063105(BET12);XLOC_068665(MEMB12);ncbi_106438245(LOC106438245);ncbi_106353064(LOC106353064);ncbi_106445151(LOC106445151);ncbi_106391935(LOC106391935);ncbi_106416182(LOC106416182);ncbi_106371947(LOC106371947);ncbi_106371977(LOC106371977);ncbi_106390009(LOC106390009);ncbi_106386222(LOC106386222);ncbi_106437494(LOC106437494);ncbi_10639069…	K08493+K08493+K08493+K08504+K08496+K08495+K08486+K08486+K08495+K08486+K08488+K08488+K08515+K08488+K08488+K08486+K08495+K08493+K08486
Selenocompound metabolism	6	1	ko00450	XLOC_105529(NTR2);ncbi_106356040(LOC106356040);ncbi_106353676(LOC106353676);ncbi_106369188(LOC106369188);ncbi_111204721(LOC111204721);ncbi_106433181(LOC106433181)	K00384+K00384+K00549+K13811+K00384+K13811
Purine metabolism	63	1	ko00230	XLOC_022565(ADK1);XLOC_039957(purB);XLOC_042740(PKP2);XLOC_044182(-);XLOC_055454(NDPK3);XLOC_088237(PUR2);ncbi_111201413(LOC111201413);ncbi_106387483(LOC106387483);ncbi_106360908(LOC106360908);ncbi_106447777(LOC106447777);ncbi_106390064(LOC106390064);ncbi_106392198(LOC106392198);ncbi_106435549(LOC106435549);ncbi_106439738(LOC106439738);ncbi_106440260(LOC106440260);ncbi_106348158(LOC106348158);ncb…	K00939+K01756+K00873+K00873+K00940+K01945+K00764+K01513+K01756+K00873+K10808+K02321+K03013+K00860+K14977+K00860+K03007+K01939+K00939+K00873+K03007+K00940+K03025+K01510+K00759+K00940+K00860+K10807+K03023+K01756+K01488+K03019+K03013+K00942+K00759+K00873+K02335+K13811+K03015+K00860+K03019+K03010+K00948+K10808+K03010+K13811+K00939+K03008+K02684+K00088+K02685+K01939+K14977+K01756+K03013+K00860+K00942+…
DNA replication	101	1	ko03030	XLOC_005005(-);XLOC_009281(FEN1);XLOC_016485(-);XLOC_024612(-);XLOC_024974(-);XLOC_026065(-);XLOC_026525(-);XLOC_032850(-);XLOC_032903(-);XLOC_036955(-);XLOC_037684(-);XLOC_040810(-);XLOC_046309(-);XLOC_047635(-);XLOC_048695(-);XLOC_051622(RpA-70);XLOC_051623(-);XLOC_051791(-);XLOC_055438(-);XLOC_064711(-);XLOC_066679(-);XLOC_069351(SS2);XLOC_069439(-);XLOC_069557(-);XLOC_070105(-);XLOC_071434(-)…	K07466+K04799+K07466+K07466+K07466+K07466+K07466+K07466+K07466+K07466+K07466+K07466+K07466+K07466+K07466+K07466+K07466+K07466+K07466+K07466+K07466+K07466+K07466+K07466+K07466+K07466+K07466+K07466+K07466+K07466+K07466+K07466+K07466+K07466+K07466+K04799+K07466+K04799+K07466+K07466+K07466+K07466+K07466+K07466+K07466+K07466+K02321+K07466+K07466+K07466+K02209+K02212+K10744+K07466+K07466+K10739+K02540+…
Ubiquinone and other terpenoid-quinone biosynthesis	13	1	ko00130	XLOC_004023(ABC4);XLOC_074900(COQ5);ncbi_106441873(LOC106441873);ncbi_106436571(LOC106436571);ncbi_106437251(LOC106437251);ncbi_106437591(LOC106437591);ncbi_106424357(LOC106424357);ncbi_106348399(LOC106348399);ncbi_106381977(LOC106381977);ncbi_106435024(LOC106435024);ncbi_106387869(LOC106387869);ncbi_106388375(LOC106388375);ncbi_111205796(LOC111205796)	K02548+K06127+K03809+K06127+K03809+K00487+K01904+K00487+K01661+K02548+K00487+K00815+K00487
Glycolysis / Gluconeogenesis	44	1	ko00010	XLOC_016574(ALDH2B4);XLOC_017807(ENO2);XLOC_042740(PKP2);XLOC_044182(-);XLOC_061947(FBP);XLOC_077892(At1g54220);XLOC_084231(LPD2);XLOC_091582(ALDH2B4);XLOC_091583(ALDH2B4);ncbi_106436992(LOC106436992);ncbi_106447777(LOC106447777);ncbi_106347294(LOC106347294);ncbi_106348189(LOC106348189);ncbi_106437660(LOC106437660);ncbi_106346235(LOC106346235);ncbi_106402141(LOC106402141);ncbi_106354628(LOC106354…	K00128+K01689+K00873+K00873+K03841+K00627+K00382+K00128+K00128+K01610+K00873+K01785+K01610+K00873+K03103+K00128+K18857+K00131+K00627+K00121+K00131+K00001+K01568+K00873+K01810+K01785+K01610+K01623+K00131+K03103+K01792+K00844+K18857+K18857+K00121+K00627+K01568+K15633+K00128+K00131+K01610+K00873+K01568+K00382
Indole alkaloid biosynthesis	1	1	ko00901	ncbi_106411924(LOC106411924)	K01757
RNA polymerase	13	1	ko03020	ncbi_106435549(LOC106435549);ncbi_106449027(LOC106449027);ncbi_106385884(LOC106385884);ncbi_106348312(LOC106348312);ncbi_106365520(LOC106365520);ncbi_106364755(LOC106364755);ncbi_106368028(LOC106368028);ncbi_111202363(LOC111202363);ncbi_106377365(LOC106377365);ncbi_106384703(LOC106384703);ncbi_106432135(LOC106432135);ncbi_106390724(LOC106390724);ncbi_106412073(LOC106412073)	K03013+K03007+K03007+K03025+K03023+K03019+K03013+K03015+K03019+K03010+K03010+K03008+K03013
Phenylalanine, tyrosine and tryptophan biosynthesis	17	1	ko00400	XLOC_031061(ASB1);XLOC_035917(TSB1);XLOC_084724(ASP5);XLOC_100093(EMB3004);ncbi_106355450(LOC106355450);ncbi_106383385(LOC106383385);ncbi_106384611(LOC106384611);ncbi_106399829(LOC106399829);ncbi_106445895(LOC106445895);ncbi_106446349(LOC106446349);ncbi_106426750(LOC106426750);ncbi_106365847(LOC106365847);ncbi_106365843(LOC106365843);ncbi_106388375(LOC106388375);ncbi_106376988(LOC106376988);ncbi_…	K01658+K01696+K00811+K13832+K06001+K01850+K05359+K01696+K06001+K06001+K01695+K01850+K01850+K00815+K06001+K06001+K01695
One carbon pool by folate	4	1	ko00670	XLOC_024304(GDCST);ncbi_106428737(LOC106428737);ncbi_106368826(LOC106368826);ncbi_106402348(LOC106402348)	K00605+K13998+K01938+K00600
Riboflavin metabolism	1	1	ko00740	XLOC_072231(At2g44050)	K00794
Carbon metabolism	116	1	ko01200	XLOC_010286(-);XLOC_011928(CSY4);XLOC_017807(ENO2);XLOC_024304(GDCST);XLOC_024828(CAT3);XLOC_040816(-);XLOC_042740(PKP2);XLOC_044182(-);XLOC_047664(PPC3);XLOC_047925(At1g64190);XLOC_054846(tkt);XLOC_055331(AAT1);XLOC_061947(FBP);XLOC_068590(PPC2);XLOC_077892(At1g54220);XLOC_084231(LPD2);XLOC_093595(ALAAT2);XLOC_095276(PPC2);XLOC_096391(At3g03630);ncbi_106436992(LOC106436992);ncbi_106390188(LOC106…	K01638+K01647+K01689+K00605+K03781+K01638+K00873+K00873+K01595+K00033+K00615+K00626+K03841+K01595+K00627+K00382+K00814+K01595+K01738+K01610+K00058+K00873+K01602+K00036+K01638+K00261+K00029+K01602+K01807+K00261+K00261+K00616+K00616+K02160+K02160+K01070+K03781+K01610+K05605+K05605+K01938+K11517+K00873+K00026+K03781+K00235+K03781+K03781+K00640+K00131+K05605+K01681+K00814+K05605+K00626+K00831+K00627+…
Photosynthesis	22	1	ko00195	XLOC_007289(LFNR1);XLOC_051935(PSAF);XLOC_071519(RFNR2);XLOC_102481(RFNR2);ncbi_106369209(LOC106369209);ncbi_106447356(LOC106447356);ncbi_106447346(LOC106447346);ncbi_106380499(LOC106380499);ncbi_106405040(LOC106405040);ncbi_106438432(LOC106438432);ncbi_106440742(LOC106440742);ncbi_106430073(LOC106430073);ncbi_106350097(LOC106350097);ncbi_106358244(LOC106358244);ncbi_106399213(LOC106399213);ncbi_…	K02641+K02694+K02641+K02641+K02639+K02716+K02716+K02639+K02701+K02639+K02638+K02115+K02639+K02638+K02109+K02705+K02638+K02113+K08901+K02638+K02706+K02635
Biosynthesis of amino acids	108	1	ko01230	XLOC_010727(acy1);XLOC_011928(CSY4);XLOC_016656(CRWN4);XLOC_017807(ENO2);XLOC_025530(HSK);XLOC_031061(ASB1);XLOC_031081(GLN1-2);XLOC_035917(TSB1);XLOC_042740(PKP2);XLOC_044182(-);XLOC_054846(tkt);XLOC_073716(HISN3);XLOC_084724(ASP5);XLOC_086447(DAPF);XLOC_093595(ALAAT2);XLOC_096129(IPMI2);XLOC_096296(At4g24830);XLOC_096391(At3g03630);XLOC_100093(EMB3004);ncbi_106434002(LOC106434002);ncbi_10639018…	K14677+K01647+K00826+K01689+K00872+K01658+K01915+K01696+K00873+K00873+K00615+K01814+K00811+K01778+K00814+K01704+K01940+K01738+K13832+K14677+K00058+K00873+K06001+K01850+K00052+K01653+K01915+K01915+K05359+K01807+K01733+K00616+K00616+K01696+K00215+K00826+K10206+K01438+K00013+K01915+K06001+K06001+K12657+K00215+K01704+K12657+K00873+K00826+K00872+K01687+K00549+K00640+K01681+K00814+K01695+K01850+K01850+…
Cysteine and methionine metabolism	44	1	ko00270	XLOC_016656(CRWN4);XLOC_029055(SAHH2);XLOC_046502(STR1);XLOC_084724(ASP5);XLOC_096391(At3g03630);XLOC_099023(CMT3);ncbi_106385536(LOC106385536);ncbi_106424421(LOC106424421);ncbi_106389664(LOC106389664);ncbi_106449806(LOC106449806);ncbi_106382860(LOC106382860);ncbi_106376605(LOC106376605);ncbi_106346221(LOC106346221);ncbi_106349859(LOC106349859);ncbi_106351898(LOC106351898);ncbi_106353676(LOC10635…	K00826+K01251+K01011+K00811+K01738+K00558+K01762+K00826+K01251+K01762+K01611+K00026+K00826+K00558+K00558+K00549+K05933+K00640+K12524+K00558+K01762+K00640+K01251+K01251+K01611+K01611+K00826+K00815+K00789+K00640+K01762+K01762+K01762+K05933+K00826+K00826+K00640+K01251+K01244+K05933+K16054+K01762+K05933+K01011
Tyrosine metabolism	11	1	ko00350	XLOC_084724(ASP5);ncbi_106401881(LOC106401881);ncbi_106354628(LOC106354628);ncbi_106402089(LOC106402089);ncbi_106453552(LOC106453552);ncbi_106365966(LOC106365966);ncbi_106377306(LOC106377306);ncbi_106388375(LOC106388375);ncbi_106386015(LOC106386015);ncbi_106392161(LOC106392161);ncbi_106371056(LOC106371056)	K00811+K01592+K18857+K00276+K00121+K00001+K00276+K00815+K18857+K18857+K00121
Sulfur relay system	2	1	ko04122	XLOC_046502(STR1);ncbi_111213892(LOC111213892)	K01011+K01011
Terpenoid backbone biosynthesis	16	1	ko00900	XLOC_055331(AAT1);XLOC_102100(HMG1);ncbi_106397583(LOC106397583);ncbi_111214189(LOC111214189);ncbi_106439654(LOC106439654);ncbi_106382866(LOC106382866);ncbi_106447170(LOC106447170);ncbi_106365822(LOC106365822);ncbi_106437904(LOC106437904);ncbi_106438661(LOC106438661);ncbi_106374831(LOC106374831);ncbi_106407904(LOC106407904);ncbi_106381942(LOC106381942);ncbi_106389378(LOC106389378);ncbi_106428091(…	K00626+K00021+K00021+K01662+K01662+K15889+K00021+K00626+K08658+K13789+K00626+K11778+K00787+K01662+K00626+K13789
Isoquinoline alkaloid biosynthesis	5	1	ko00950	XLOC_084724(ASP5);ncbi_106401881(LOC106401881);ncbi_106402089(LOC106402089);ncbi_106377306(LOC106377306);ncbi_106388375(LOC106388375)	K00811+K01592+K00276+K00276+K00815
Mismatch repair	87	1	ko03430	XLOC_005005(-);XLOC_016485(-);XLOC_024612(-);XLOC_024974(-);XLOC_026065(-);XLOC_026525(-);XLOC_032850(-);XLOC_032903(-);XLOC_036955(-);XLOC_037684(-);XLOC_040810(-);XLOC_046309(-);XLOC_047635(-);XLOC_048695(-);XLOC_051622(RpA-70);XLOC_051623(-);XLOC_051791(-);XLOC_055438(-);XLOC_064711(-);XLOC_066679(-);XLOC_068052(MSH2);XLOC_069351(SS2);XLOC_069439(-);XLOC_069557(-);XLOC_070105(-);XLOC_071434(-)…	K07466+K07466+K07466+K07466+K07466+K07466+K07466+K07466+K07466+K07466+K07466+K07466+K07466+K07466+K07466+K07466+K07466+K07466+K07466+K07466+K08735+K07466+K07466+K07466+K07466+K07466+K07466+K07466+K07466+K07466+K07466+K07466+K07466+K07466+K07466+K07466+K07466+K07466+K07466+K07466+K07466+K07466+K07466+K07466+K07466+K07466+K07466+K07466+K07466+K10739+K07466+K07466+K10755+K07466+K07466+K07466+K07466+…
Basal transcription factors	13	1	ko03022	XLOC_002420(TAF12);XLOC_030838(-);XLOC_065938(TFIIB1);XLOC_067823(-);XLOC_069856(-);ncbi_106450660(LOC106450660);ncbi_106351429(LOC106351429);ncbi_106424110(BNAA08G12870D);ncbi_106420381(LOC106420381);ncbi_106372166(LOC106372166);ncbi_106422260(LOC106422260);ncbi_106396768(LOC106396768);ncbi_106387649(LOC106387649)	K03126+K03137+K03124+K03137+K03137+K03124+K03143+K10842+K03122+K14649+K03129+K03124+K02202
Citrate cycle (TCA cycle)	18	1	ko00020	XLOC_011928(CSY4);XLOC_035980(ACLA-3);XLOC_077892(At1g54220);XLOC_084231(LPD2);ncbi_106436992(LOC106436992);ncbi_106348189(LOC106348189);ncbi_106376605(LOC106376605);ncbi_111198745(LOC111198745);ncbi_106361295(LOC106361295);ncbi_106362424(LOC106362424);ncbi_106416141(LOC106416141);ncbi_106382939(LOC106382939);ncbi_106382945(LOC106382945);ncbi_106413977(LOC106413977);ncbi_106418616(LOC106418616);n…	K01647+K01648+K00627+K00382+K01610+K01610+K00026+K00235+K01681+K01648+K00627+K00234+K01610+K01647+K00627+K00235+K01610+K00382
Homologous recombination	88	1	ko03440	XLOC_005005(-);XLOC_016485(-);XLOC_024612(-);XLOC_024974(-);XLOC_026065(-);XLOC_026525(-);XLOC_032850(-);XLOC_032903(-);XLOC_036955(-);XLOC_037684(-);XLOC_040810(-);XLOC_046309(-);XLOC_047635(-);XLOC_048695(-);XLOC_051622(RpA-70);XLOC_051623(-);XLOC_051791(-);XLOC_055438(-);XLOC_064711(-);XLOC_066679(-);XLOC_069351(SS2);XLOC_069439(-);XLOC_069557(-);XLOC_070105(-);XLOC_071434(-);XLOC_072317(-);XL…	K07466+K07466+K07466+K07466+K07466+K07466+K07466+K07466+K07466+K07466+K07466+K07466+K07466+K07466+K07466+K07466+K07466+K07466+K07466+K07466+K07466+K07466+K07466+K07466+K07466+K07466+K07466+K07466+K07466+K07466+K07466+K07466+K07466+K07466+K07466+K07466+K07466+K07466+K07466+K07466+K07466+K07466+K07466+K07466+K07466+K07466+K04482+K07466+K07466+K10739+K10869+K10870+K07466+K07466+K10901+K07466+K10901+…
Carbon fixation in photosynthetic organisms	23	1	ko00710	XLOC_047664(PPC3);XLOC_054846(tkt);XLOC_061947(FBP);XLOC_068590(PPC2);XLOC_093595(ALAAT2);XLOC_095276(PPC2);ncbi_106436992(LOC106436992);ncbi_111203371(LOC111203371);ncbi_106383609(LOC106383609);ncbi_106391858(LOC106391858);ncbi_106432962(LOC106432962);ncbi_106348189(LOC106348189);ncbi_106376605(LOC106376605);ncbi_106387618(LOC106387618);ncbi_106347139(LOC106347139);ncbi_106414846(LOC106414846);n…	K01595+K00615+K03841+K01595+K00814+K01595+K01610+K01602+K00029+K01602+K01807+K01610+K00026+K00814+K01595+K00615+K00029+K01610+K01623+K01807+K01807+K00615+K01610
Spliceosome	68	1	ko03040	XLOC_003729(Os03g0708600);XLOC_025205(-);XLOC_040273(SCL33);XLOC_047366(RZ1B);XLOC_049075(-);XLOC_049398(HSP70);XLOC_053882(-);XLOC_059949(CYP18-2);XLOC_060316(-);XLOC_065854(MED37E);XLOC_071689(Snrnp200);XLOC_073908(Snrnp200);XLOC_077688(HSP70-7);XLOC_081723(RS40);XLOC_092755(-);XLOC_103834(MED37E);ncbi_106351544(LOC106351544);ncbi_106382934(LOC106382934);ncbi_106396911(LOC106396911);ncbi_106453…	K12858+K12829+K12900+K12885+K12862+K03283+K12829+K12733+K12829+K03283+K12854+K12854+K03283+K12893+K11097+K03283+K03283+K03283+K06063+K12819+K12869+K12827+K12893+K12834+K03283+K12872+K12844+K03283+K12741+K12828+K12881+K12843+K03283+K12828+K03283+K12872+K11092+K11099+K12825+K12897+K03283+K12881+K12881+K12827+K03283+K03283+K12828+K12843+K12818+K12860+K12872+K12813+K03283+K12861+K11096+K12862+K11093+…
Nucleotide excision repair	88	1	ko03420	XLOC_005005(-);XLOC_016485(-);XLOC_024612(-);XLOC_024974(-);XLOC_026065(-);XLOC_026525(-);XLOC_032850(-);XLOC_032903(-);XLOC_036955(-);XLOC_037684(-);XLOC_040810(-);XLOC_046309(-);XLOC_047635(-);XLOC_048695(-);XLOC_051622(RpA-70);XLOC_051623(-);XLOC_051791(-);XLOC_055438(-);XLOC_064711(-);XLOC_066679(-);XLOC_069351(SS2);XLOC_069439(-);XLOC_069557(-);XLOC_070105(-);XLOC_071434(-);XLOC_072317(-);XL…	K07466+K07466+K07466+K07466+K07466+K07466+K07466+K07466+K07466+K07466+K07466+K07466+K07466+K07466+K07466+K07466+K07466+K07466+K07466+K07466+K07466+K07466+K07466+K07466+K07466+K07466+K07466+K07466+K07466+K07466+K07466+K07466+K07466+K07466+K07466+K07466+K07466+K07466+K07466+K07466+K07466+K07466+K07466+K07466+K07466+K07466+K07466+K07466+K10739+K07466+K03143+K07466+K10842+K10755+K07466+K02335+K07466+…
Ubiquitin mediated proteolysis	47	1	ko04120	XLOC_013083(CDC20-1);XLOC_035371(UBC2);XLOC_063173(UBC32);XLOC_078067(UBC5);XLOC_090803(CDC20-1);ncbi_106438519(LOC106438519);ncbi_106427931(LOC106427931);ncbi_106417560(LOC106417560);ncbi_111198081(LOC111198081);ncbi_106405486(LOC106405486);ncbi_106419516(LOC106419516);ncbi_106350357(LOC106350357);ncbi_106438265(LOC106438265);ncbi_106443822(LOC106443822);ncbi_111214306(LOC111214306);ncbi_1064114…	K03363+K10573+K10578+K10576+K03363+K03363+K06689+K03873+K03364+K10573+K10144+K03178+K03094+K03363+K03364+K03363+K10606+K04506+K10588+K03357+K06689+K03364+K04506+K03875+K03353+K06689+K03363+K10578+K03094+K10144+K06689+K10571+K06689+K03357+K10575+K04506+K03094+K12456+K03350+K10573+K04506+K03363+K03363+K03363+K03363+K03875+K10606
Ribosome biogenesis in eukaryotes	26	1	ko03008	XLOC_054468(CDC48C);XLOC_054938(LSG1-2);XLOC_065669(MORF9);XLOC_105104(-);ncbi_106352712(LOC106352712);ncbi_106364633(LOC106364633);ncbi_111207920(LOC111207920);ncbi_106438395(LOC106438395);ncbi_106442034(LOC106442034);ncbi_106446365(LOC106446365);ncbi_106371062(LOC106371062);ncbi_106382298(LOC106382298);ncbi_106390873(LOC106390873);ncbi_106390874(LOC106390874);ncbi_106419177(LOC106419177);ncbi_1…	K14571+K14539+K14552+K14573+K11883+K14553+K14290+K14558+K14554+K14573+K11108+K14558+K14570+K14570+K11129+K11131+K14558+K14564+K03115+K12619+K06943+K03097+K14572+K14572+K14570+K14563
RNA degradation	36	1	ko03018	XLOC_007787(CNOT3);XLOC_016310(VHA-a3);XLOC_017807(ENO2);XLOC_042753(CPN60B1);XLOC_056796(-);XLOC_091460(CPN60);XLOC_093707(CPN60);ncbi_106436763(LOC106436763);ncbi_106384754(LOC106384754);ncbi_106433739(LOC106433739);ncbi_106433776(LOC106433776);ncbi_106419568(LOC106419568);ncbi_106438830(LOC106438830);ncbi_106454079(LOC106454079);ncbi_106347531(LOC106347531);ncbi_106347687(LOC106347687);ncbi_10…	K12580+K04077+K01689+K04077+K12593+K04077+K04077+K04043+K12581+K12580+K12580+K12581+K12608+K04077+K12590+K12581+K04077+K12608+K12581+K12581+K04077+K12581+K12581+K12619+K04077+K12581+K04077+K04077+K12611+K13126+K13126+K12608+K12581+K12608+K12603+K12604
Ribosome	130	1	ko03010	XLOC_037502(RPS12A);XLOC_039629(-);XLOC_050666(RPL29);XLOC_052266(RPL12B);XLOC_053126(rpmA);XLOC_053400(RPS15AA);XLOC_054971(-);XLOC_068059(RPL17B);XLOC_072580(-);XLOC_074568(-);XLOC_074802(RPL17B);XLOC_083229(ARP2);XLOC_089537(rplD);XLOC_095595(RPL37B);ncbi_106441366(LOC106441366);ncbi_106366026(LOC106366026);ncbi_106364065(LOC106364065);ncbi_106453281(LOC106453281);ncbi_106433369(LOC106433369);…	K02951+K02897+K02904+K02870+K02899+K02957+K02945+K02880+K02911+K02945+K02880+K02925+K02926+K02922+K02897+K02873+K02942+K02925+K02974+K02894+K02896+K02947+K02947+K02899+K02960+K02913+K02940+K02917+K02971+K02949+K02976+K02937+K02953+K02990+K02883+K02946+K02966+K02936+K02903+K02917+K02917+K02955+K02912+K02937+K02989+K02954+K02935+K02898+K02962+K02933+K02891+K02876+K02876+K02920+K02953+K02924+K02903+…
Aminoacyl-tRNA biosynthesis	12	1	ko00970	XLOC_026617(At1g09620);XLOC_047424(At1g29880);XLOC_054350(GATB);XLOC_055385(OVA2);XLOC_082062(GATB);XLOC_088165(EMB1027);XLOC_093456(gatB);XLOC_100187(GATB);ncbi_106349720(LOC106349720);ncbi_106388626(LOC106388626);ncbi_106390016(LOC106390016);ncbi_106348674(LOC106348674)	K01869+K01880+K02434+K01870+K02434+K01887+K02434+K02434+K01869+K04567+K01883+K01875
Proteasome	9	1	ko03050	XLOC_068922(RPN3A);XLOC_086305(RPT2B);XLOC_098346(RPN3B);XLOC_105161(RPN3B);ncbi_106367110(LOC106367110);ncbi_106385240(LOC106385240);ncbi_106417340(LOC106417340);ncbi_106371054(BNAC07G13760D);ncbi_106350500(LOC106350500)	K03033+K03062+K03033+K03033+K02729+K03064+K03061+K03062+K03061
Oxidative phosphorylation	39	1	ko00190	XLOC_000231(COX6A);XLOC_006218(AHA1);XLOC_011790(COX5B-2);XLOC_035129(VHA-H);XLOC_049152(-);XLOC_053632(VHA-a2);XLOC_061980(COX5B-1);XLOC_067951(AHA8);ncbi_106397407(LOC106397407);ncbi_106428780(LOC106428780);ncbi_106454446(LOC106454446);ncbi_106454418(LOC106454418);ncbi_106430073(LOC106430073);ncbi_111198745(LOC111198745);ncbi_106361151(LOC106361151);ncbi_106382314(LOC106382314);ncbi_106366144(L…	K02266+K01535+K02265+K02144+K02147+K02154+K02265+K01535+K03946+K02155+K01507+K01507+K02115+K00235+K01535+K00416+K01507+K02258+K02266+K02266+K02109+K02133+K00234+K02155+K01507+K02155+K01507+K02258+K03946+K03955+K00235+K00416+K01535+K01507+K02113+K02267+K02267+K00413+K05577
RNA transport	47	1	ko03013	XLOC_025093(NUP133);XLOC_030717(NUZ);XLOC_033419(EIF(ISO)4G2);XLOC_033845(-);XLOC_068975(NUP85);XLOC_077998(Eif2b4);XLOC_088189(NUP54);XLOC_088771(eif2b3);XLOC_101537(EMB1401);ncbi_106396560(LOC106396560);ncbi_106352313(LOC106352313);ncbi_106369192(LOC106369192);ncbi_106385372(LOC106385372);ncbi_111207920(LOC111207920);ncbi_106437542(LOC106437542);ncbi_106454810(LOC106454810);ncbi_106452219(LOC10…	K14300+K00784+K03260+K03238+K14304+K03680+K14308+K03241+K03238+K03257+K03248+K03248+K03243+K14290+K03257+K12160+K00784+K03239+K14294+K12881+K14292+K03243+K03247+K03113+K03241+K12881+K12881+K03243+K03236+K18213+K14004+K03239+K03247+K13175+K14291+K00784+K14298+K14297+K14315+K13126+K14292+K03247+K13126+K14312+K12160+K14292+K14289
mRNA surveillance pathway	24	1	ko03015	XLOC_089595(CSTF77);ncbi_106360709(LOC106360709);ncbi_106430228(LOC106430228);ncbi_106362019(LOC106362019);ncbi_106349960(LOC106349960);ncbi_106412038(LOC106412038);ncbi_106428262(LOC106428262);ncbi_106436824(LOC106436824);ncbi_106347481(LOC106347481);ncbi_106396642(LOC106396642);ncbi_106388872(LOC106388872);ncbi_106402123(LOC106402123);ncbi_106409466(LOC106409466);ncbi_106411217(LOC106411217);nc…	K14408+K14411+K14416+K06269+K14294+K12881+K14411+K11583+K12881+K12881+K06269+K06269+K11584+K14411+K14376+K14376+K03265+K13917+K13126+K14376+K13126+K14399+K14409+K14409

## Sheet: 17NS
Table S6. KEGG pathways enriched by the DEGs in 17NSt0-vs-17NSt2
Pathway	17NSt0-vs-17NSt2 (3206)	Qvalue	Pathway ID	Genes	K_IDs
Plant hormone signal transduction	341	9.26263e-24	ko04075	XLOC_002915(IAA29);XLOC_005352(GH3.17);XLOC_019084(IAA9);XLOC_030957(GH3.12);XLOC_034316(MYC4);XLOC_042114(IAA12);XLOC_046484(At5g41260);XLOC_054685(IAA9);XLOC_056459(GH3.17);XLOC_057778(LAX2);XLOC_058000(GH3.12);XLOC_069384(SRK2J);XLOC_073719(ABI5);XLOC_079228(SRK2C);XLOC_080590(IAA9);XLOC_085013(ARR10);XLOC_087016(GH3.3);XLOC_089989(IAA12);ncbi_111199835(LOC111199835);ncbi_111201029(LOC11120102…	K14484+K14487+K14484+K14487+K13422+K14484+K14500+K14484+K14487+K13946+K14487+K14498+K14432+K14498+K14484+K14491+K14487+K14484+K14488+K14488+K14488+K14488+K14487+K14487+K14488+K14488+K14488+K14488+K14432+K14432+K14500+K14485+K14488+K14497+K14487+K14498+K14498+K13464+K13464+K14516+K14431+K14484+K14431+K13464+K14487+K14488+K14488+K14488+K14488+K14488+K14488+K14500+K14504+K14487+K14488+K14496+K14496+…
Photosynthesis - antenna proteins	50	1.01389e-18	ko00196	XLOC_039937(CAB8);XLOC_088389(CAP10B);ncbi_106453236(LOC106453236);ncbi_106401741(LOC106401741);ncbi_106437822(LOC106437822);ncbi_106436439(LOC106436439);ncbi_106438825(LOC106438825);ncbi_106439795(LOC106439795);ncbi_106436556(LOC106436556);ncbi_106376306(LOC106376306);ncbi_106447496(LOC106447496);ncbi_106447497(LOC106447497);ncbi_106428875(LOC106428875);ncbi_106428876(LOC106428876);ncbi_10639982…	K08909+K08917+K08909+K08913+K08912+K08916+K08916+K08913+K08907+K08916+K08912+K08912+K08913+K08913+K08915+K08917+K08913+K08912+K08912+K08908+K08917+K08909+K08910+K08912+K08907+K08917+K08914+K08909+K08914+K08913+K08912+K08916+K08913+K08912+K08912+K08912+K08917+K08915+K08907+K08907+K08909+K08916+K08917+K08913+K08909+K08908+K08910+K08912+K08914+K08913
Metabolic pathways	154	3.11971e-16	ko01100	XLOC_000312(LCB1);XLOC_000616(MitHPPK/DHPS);XLOC_003319(PPCB);XLOC_003757(DXS);XLOC_004601(PPOX1);XLOC_005647(YUC5);XLOC_005754(DGK4);XLOC_007071(HMG1);XLOC_007289(LFNR1);XLOC_007792(BGLU11);XLOC_008166(At5g53970);XLOC_008295(At1g07440);XLOC_010286(-);XLOC_010727(acy1);XLOC_013134(MCCB);XLOC_014338(WEL2);XLOC_014386(ETFQO);XLOC_014753(BGLU11);XLOC_015284(PME3);XLOC_017874(MFP2);XLOC_021309(gatB);…	K00654+K13941+K01595+K01662+K00231+K11816+K00901+K00021+K02641+K01188+K00815+K08081+K01638+K14677+K01969+K00128+K00766+K01188+K01051+K10527+K02434+K02154+K00605+K00872+K10527+K01824+K08730+K08678+K00873+K01658+K01915+K02109+K03955+K01696+K01648+K00876+K01188+K00901+K02552+K02434+K01074+K01638+K00847+K00873+K00943+K00857+K00059+K01465+K12637+K01805+K02434+K00814+K00033+K17108+K02147+K00008+K01756+…
Biosynthesis of secondary metabolites	91	1.71007e-10	ko01110	XLOC_003757(DXS);XLOC_004601(PPOX1);XLOC_005754(DGK4);XLOC_007071(HMG1);XLOC_007792(BGLU11);XLOC_007954(KCS19);XLOC_008166(At5g53970);XLOC_008295(At1g07440);XLOC_008610(At1g73050);XLOC_010286(-);XLOC_010727(acy1);XLOC_011992(At4g27270);XLOC_014338(WEL2);XLOC_014386(ETFQO);XLOC_014753(BGLU11);XLOC_017874(MFP2);XLOC_023594(HY2);XLOC_024304(GDCST);XLOC_024828(CAT3);XLOC_025530(HSK);XLOC_026504(-);XL…	K01662+K00231+K00901+K00021+K01188+K15397+K00815+K08081+K08248+K01638+K14677+K03809+K00128+K00766+K01188+K10527+K08101+K00605+K03781+K00872+K10527+K01824+K08730+K00873+K01658+K01696+K01648+K01188+K00901+K02552+K01638+K00873+K12637+K00033+K01756+K03405+K00700+K10760+K00966+K01188+K00218+K00975+K01081+K03841+K00517+K13789+K01188+K14157+K01756+K01679+K00794+K02552+K06127+K13600+K00627+K00517+K06444+…
Photosynthesis	80	3.22363e-08	ko00195	XLOC_007289(LFNR1);XLOC_031796(ATPG);XLOC_051935(PSAF);XLOC_071284(PNSL2);XLOC_078762(ATPG);XLOC_095284(PSBQ1);ncbi_106370348(LOC106370348);ncbi_106440261(LOC106440261);ncbi_106369209(LOC106369209);ncbi_106447356(LOC106447356);ncbi_106447346(LOC106447346);ncbi_106451718(LOC106451718);ncbi_106348540(LOC106348540);ncbi_106409535(LOC106409535);ncbi_106405040(LOC106405040);ncbi_106438432(LOC106438432…	K02641+K02109+K02694+K08901+K02109+K08901+K02109+K08901+K02639+K02716+K02716+K02639+K02695+K02723+K02701+K02639+K02638+K02717+K02115+K08901+K08901+K08905+K08901+K02638+K02701+K02701+K02716+K02723+K08905+K02695+K02699+K02698+K02717+K02692+K02641+K02115+K08902+K14332+K02721+K02639+K02716+K02695+K02723+K02699+K02701+K02698+K02695+K02705+K02717+K02115+K02695+K02699+K08902+K02717+K02721+K14332+K02695+…
Stilbenoid, diarylheptanoid and gingerol biosynthesis	74	5.61128e-07	ko00945	XLOC_062078(CYP705A20);XLOC_078250(CYP71B34);XLOC_086603(CYP705A20);XLOC_088544(BT2);ncbi_106406245(LOC106406245);ncbi_111214717(LOC111214717);ncbi_106439880(LOC106439880);ncbi_106439706(LOC106439706);ncbi_111214450(LOC111214450);ncbi_106446860(LOC106446860);ncbi_106360381(LOC106360381);ncbi_106360380(LOC106360380);ncbi_106360383(LOC106360383);ncbi_106403973(LOC106403973);ncbi_106437590(LOC106437…	K00517+K00517+K00517+K00517+K00517+K00517+K00517+K00517+K00588+K00517+K00517+K00517+K00517+K00517+K00487+K00588+K00517+K00517+K00487+K00487+K00517+K00517+K00517+K00517+K00517+K00517+K00517+K00517+K00517+K00588+K00517+K00517+K00517+K00517+K00517+K00517+K00517+K00517+K13065+K00517+K00517+K00487+K00517+K00517+K00588+K00517+K00517+K00517+K00517+K00487+K00517+K00588+K00517+K00517+K00517+K00517+K00517+…
Limonene and pinene degradation	68	1.74776e-06	ko00903	XLOC_014338(WEL2);XLOC_062078(CYP705A20);XLOC_078250(CYP71B34);XLOC_086603(CYP705A20);XLOC_088544(BT2);XLOC_091582(ALDH2B4);XLOC_091583(ALDH2B4);ncbi_106406245(LOC106406245);ncbi_111214717(LOC111214717);ncbi_106439880(LOC106439880);ncbi_106439706(LOC106439706);ncbi_106356928(LOC106356928);ncbi_106446860(LOC106446860);ncbi_106360381(LOC106360381);ncbi_106360380(LOC106360380);ncbi_106360383(LOC1063…	K00128+K00517+K00517+K00517+K00517+K00128+K00128+K00517+K00517+K00517+K00517+K00128+K00517+K00517+K00517+K00517+K00517+K00517+K00517+K00128+K00517+K00517+K00517+K00517+K00517+K00517+K00517+K00517+K00517+K00517+K00517+K00517+K00517+K00517+K00517+K00517+K00517+K00517+K00517+K00517+K00517+K00517+K00517+K00517+K00517+K00517+K00517+K00517+K00517+K00517+K00517+K00517+K00517+K00517+K00517+K00128+K00517+…
Plant-pathogen interaction	166	0.0001823	ko04626	XLOC_004011(CNGC20);XLOC_008971(TA12105);XLOC_008972(enpl-1);XLOC_011660(CNGC12);XLOC_013174(CPK5);XLOC_034819(SAPK3);XLOC_044084(At1g12280);XLOC_052286(-);XLOC_052287(SHD);XLOC_056453(PBS1);XLOC_059665(CPK21);XLOC_065532(CPK25);XLOC_065861(MEKK1);XLOC_065947(CPK17);XLOC_071249(RFL1);XLOC_081019(WRKY33);XLOC_085728(WRKY25);XLOC_088286(At1g12280);XLOC_088777(CML9);XLOC_101669(At1g63360);XLOC_10225…	K05391+K09487+K09487+K05391+K13412+K09487+K13459+K09487+K09487+K13430+K13412+K13412+K13414+K13412+K13459+K13424+K13423+K13460+K13448+K13459+K13414+K13436+K13412+K13457+K13448+K13458+K13413+K13448+K13448+K13430+K05391+K04079+K04079+K04079+K16226+K13448+K13412+K13412+K13423+K04368+K04079+K13447+K13423+K13412+K13448+K13436+K05391+K05391+K13448+K02183+K13448+K13448+K09487+K02183+K02183+K13412+K13413+…
alpha-Linolenic acid metabolism	48	0.0001823	ko00592	XLOC_017874(MFP2);XLOC_026504(-);XLOC_100002(LOX2);ncbi_106397650(LOC106397650);ncbi_106428475(LOC106428475);ncbi_106437859(LOC106437859);ncbi_106446190(LOC106446190);ncbi_106439775(LOC106439775);ncbi_106440741(LOC106440741);ncbi_106444581(LOC106444581);ncbi_106440734(LOC106440734);ncbi_106440735(LOC106440735);ncbi_106429839(LOC106429839);ncbi_106352449(LOC106352449);ncbi_106358228(LOC106358228);…	K10527+K10527+K00454+K05894+K14674+K00232+K00454+K05894+K10526+K10526+K10526+K10526+K01723+K10525+K10526+K10527+K00454+K00454+K10525+K10525+K00454+K05894+K05894+K05894+K05894+K10527+K00454+K01723+K10527+K00232+K08241+K18857+K00454+K10527+K10525+K10525+K10525+K05894+K10525+K00454+K01047+K08241+K05894+K14674+K10529+K10526+K00454+K05894
Other glycan degradation	24	0.0001823	ko00511	XLOC_048436(-);XLOC_050166(ENGASE2);ncbi_106392281(LOC106392281);ncbi_106427924(LOC106427924);ncbi_106439911(LOC106439911);ncbi_106431236(LOC106431236);ncbi_106445346(LOC106445346);ncbi_106445462(LOC106445462);ncbi_106446723(LOC106446723);ncbi_106367692(LOC106367692);ncbi_106349317(LOC106349317);ncbi_106353620(LOC106353620);ncbi_106382976(LOC106382976);ncbi_111204288(LOC111204288);ncbi_106423928(…	K17108+K01227+K01206+K01227+K01444+K01191+K12373+K01190+K01206+K01191+K01191+K12309+K01227+K01191+K01206+K12309+K12373+K01206+K01191+K01444+K12309+K12373+K01206+K01444
Galactose metabolism	55	0.00025096	ko00052	XLOC_079733(XI-J);XLOC_096210(PFK7);ncbi_106396415(LOC106396415);ncbi_111215936(LOC111215936);ncbi_106392335(LOC106392335);ncbi_106396524(LOC106396524);ncbi_106384972(LOC106384972);ncbi_111210464(LOC111210464);ncbi_106429859(LOC106429859);ncbi_106444525(LOC106444525);ncbi_106445462(LOC106445462);ncbi_106446161(LOC106446161);ncbi_106436392(LOC106436392);ncbi_106368828(LOC106368828);ncbi_111215681(…	K06617+K00850+K00850+K01187+K18819+K07407+K07407+K07407+K01187+K01784+K01190+K06617+K18819+K00844+K01785+K01784+K01193+K01785+K00850+K12309+K06617+K01784+K01784+K01193+K18819+K18819+K18819+K00850+K07407+K18819+K00850+K07407+K07407+K01187+K01193+K01785+K01784+K18819+K06617+K01193+K00844+K12309+K00850+K01784+K01785+K01784+K01784+K18819+K18819+K01785+K12309+K01784+K01193+K07407+K07407
Biosynthesis of antibiotics	41	0.00101306	ko01130	XLOC_003757(DXS);XLOC_007071(HMG1);XLOC_008166(At5g53970);XLOC_010727(acy1);XLOC_014338(WEL2);XLOC_014386(ETFQO);XLOC_024304(GDCST);XLOC_024828(CAT3);XLOC_030824(-);XLOC_031061(ASB1);XLOC_035917(TSB1);XLOC_035980(ACLA-3);XLOC_040083(ICS1);XLOC_042740(PKP2);XLOC_047925(At1g64190);XLOC_051128(ABCB11);XLOC_061947(FBP);XLOC_062563(At3g20160);XLOC_063877(LKR/SDH);XLOC_066546(ABCB11);XLOC_067512(FUM1);…	K01662+K00021+K00815+K14677+K00128+K00766+K00605+K03781+K00873+K01658+K01696+K01648+K02552+K00873+K00033+K01756+K03841+K13789+K14157+K01756+K01679+K02552+K00627+K01647+K01648+K00382+K00811+K01696+K01778+K01945+K00128+K00128+K00850+K01940+K01738+K13832+K01057+K03841+K00021+K00895+K00615
Phenylpropanoid biosynthesis	142	0.00106413	ko00940	XLOC_007792(BGLU11);XLOC_014753(BGLU11);XLOC_037511(BGLU11);XLOC_056813(BGLU3);XLOC_062705(BGLU11);XLOC_083424(4CL1);XLOC_095908(-);ncbi_106391590(LOC106391590);ncbi_106357035(LOC106357035);ncbi_106443747(LOC106443747);ncbi_106372244(LOC106372244);ncbi_106431820(LOC106431820);ncbi_106364076(LOC106364076);ncbi_111214450(LOC111214450);ncbi_106454906(LOC106454906);ncbi_106389053(LOC106389053);ncbi_1…	K01188+K01188+K01188+K01188+K01188+K01904+K00430+K00430+K00083+K00430+K00430+K01904+K00430+K00588+K13068+K05350+K10775+K10775+K00430+K09756+K09756+K05349+K09753+K00430+K01188+K01188+K00487+K00430+K00430+K00430+K00083+K01904+K12356+K00588+K00083+K00430+K10775+K00430+K00430+K01188+K01188+K01188+K01188+K01188+K10775+K01904+K01904+K13066+K00430+K00430+K05349+K05349+K00430+K00430+K00430+K00487+K00487+…
Diterpenoid biosynthesis	30	0.00170297	ko00904	XLOC_020198(GES);XLOC_065702(GES);ncbi_106375234(LOC106375234);ncbi_106398347(LOC106398347);ncbi_106422618(LOC106422618);ncbi_106413725(LOC106413725);ncbi_106443785(LOC106443785);ncbi_106351318(LOC106351318);ncbi_106357909(LOC106357909);ncbi_106354788(LOC106354788);ncbi_106361601(LOC106361601);ncbi_106421978(LOC106421978);ncbi_106370917(LOC106370917);ncbi_106419446(LOC106419446);ncbi_106444211(LO…	K17982+K17982+K05282+K05282+K05282+K05282+K04120+K04124+K04125+K04121+K04125+K17982+K04125+K05282+K05282+K05282+K05282+K05282+K04125+K17982+K17982+K04125+K04125+K04124+K04125+K04125+K04121+K04125+K05282+K04125
Glutathione metabolism	86	0.00214492	ko00480	XLOC_029295(GSTU13);XLOC_047925(At1g64190);XLOC_063689(GSH1);XLOC_065559(GSTU18);XLOC_071537(GSTU24);XLOC_075502(MPA1);XLOC_076100(GSH1);XLOC_078861(GSTU12);ncbi_106396328(LOC106396328);ncbi_106394558(LOC106394558);ncbi_106427885(LOC106427885);ncbi_106352632(LOC106352632);ncbi_106352699(LOC106352699);ncbi_106354426(LOC106354426);ncbi_106390064(LOC106390064);ncbi_106397877(LOC106397877);ncbi_10643…	K00799+K00033+K01919+K00799+K00799+K01256+K01919+K00799+K18592+K00799+K00799+K01469+K00036+K00799+K10808+K00799+K00799+K00799+K18592+K00434+K00799+K00799+K00432+K00799+K00799+K00799+K00434+K00434+K00799+K00799+K00799+K00799+K00799+K00799+K00799+K00799+K00799+K00799+K00799+K00799+K00036+K00432+K00799+K00036+K00799+K00434+K00432+K00036+K00799+K00799+K00799+K00432+K00799+K00432+K00799+K00434+K00799+…
Microbial metabolism in diverse environments	39	0.00214492	ko01120	XLOC_003319(PPCB);XLOC_010286(-);XLOC_014338(WEL2);XLOC_025530(HSK);XLOC_030824(-);XLOC_031081(GLN1-2);XLOC_035980(ACLA-3);XLOC_040816(-);XLOC_042740(PKP2);XLOC_047382(PROC1);XLOC_047925(At1g64190);XLOC_061947(FBP);XLOC_062078(CYP705A20);XLOC_064964(UGLYAH);XLOC_067512(FUM1);XLOC_068590(PPC2);XLOC_077892(At1g54220);XLOC_078227(NAD-ME1);XLOC_078250(CYP71B34);XLOC_081223(PPC2);XLOC_083140(CSY4);XLO…	K01595+K01638+K00128+K00872+K00873+K01915+K01648+K01638+K00873+K00814+K00033+K03841+K00517+K14977+K01679+K01595+K00627+K00028+K00517+K01595+K01647+K01648+K00382+K01749+K01778+K00517+K00517+K08738+K00128+K00128+K00814+K01595+K00850+K01738+K01915+K01057+K03841+K00895+K00615
Steroid biosynthesis	41	0.00346213	ko00100	XLOC_027162(At1g20050);XLOC_095293(DWF5);XLOC_096253(SMO1-1);ncbi_106353454(LOC106353454);ncbi_106358600(LOC106358600);ncbi_106346367(LOC106346367);ncbi_106387284(LOC106387284);ncbi_106452434(LOC106452434);ncbi_106445755(LOC106445755);ncbi_106404411(LOC106404411);ncbi_106428475(LOC106428475);ncbi_106388428(LOC106388428);ncbi_106439030(LOC106439030);ncbi_106389651(LOC106389651);ncbi_106439781(LOC1…	K01824+K00213+K14423+K00801+K01052+K09828+K00227+K00222+K00511+K00511+K14674+K08246+K00213+K01824+K01853+K00559+K05917+K00222+K08242+K08242+K01824+K08246+K00559+K08246+K08246+K00222+K00511+K05917+K08242+K09828+K07748+K00222+K01052+K00511+K00511+K00511+K14674+K05917+K01853+K00227+K00801
Glycosphingolipid biosynthesis - globo and isoglobo series	14	0.00401598	ko00603	ncbi_106377506(LOC106377506);ncbi_106396524(LOC106396524);ncbi_106384972(LOC106384972);ncbi_111210464(LOC111210464);ncbi_106445346(LOC106445346);ncbi_106380528(LOC106380528);ncbi_111204257(LOC111204257);ncbi_106384971(LOC106384971);ncbi_106452139(LOC106452139);ncbi_111197814(LOC111197814);ncbi_106367520(LOC106367520);ncbi_106435876(LOC106435876);ncbi_111213342(LOC111213342);ncbi_111213341(LOC1112…	K01988+K07407+K07407+K07407+K12373+K07407+K07407+K07407+K01988+K12373+K12373+K01988+K07407+K07407
Amino sugar and nucleotide sugar metabolism	111	0.00401598	ko00520	XLOC_020804(RHM3);XLOC_029741(UXS2);XLOC_042617(At1g06020);XLOC_054432(CYT1);XLOC_059241(APL2);XLOC_079974(CYT1);XLOC_082378(At4g20460);XLOC_092170(GLCAK2);XLOC_096977(ASD2);XLOC_096978(ASD2);ncbi_106360897(LOC106360897);ncbi_106437640(LOC106437640);ncbi_106364075(LOC106364075);ncbi_106446732(LOC106446732);ncbi_106446722(LOC106446722);ncbi_106434587(LOC106434587);ncbi_106367169(LOC106367169);ncbi…	K12450+K08678+K00847+K00966+K00975+K00966+K12448+K16190+K01209+K01209+K01183+K01183+K01183+K12446+K12446+K01209+K13379+K10046+K10046+K13379+K13648+K13379+K01836+K13648+K08679+K13379+K01183+K01183+K13648+K01784+K08679+K12373+K12448+K12449+K13648+K13648+K00966+K00844+K17497+K01784+K12451+K12450+K15920+K10046+K00975+K00966+K01183+K01784+K08678+K01784+K12448+K01183+K08678+K00770+K00621+K00012+K01209+…
Brassinosteroid biosynthesis	15	0.0210648	ko00905	XLOC_045872(ROT3);ncbi_106369862(LOC106369862);ncbi_106439685(LOC106439685);ncbi_106350972(LOC106350972);ncbi_106449738(LOC106449738);ncbi_106447426(LOC106447426);ncbi_106451959(LOC106451959);ncbi_106349108(LOC106349108);ncbi_106358460(LOC106358460);ncbi_106351089(LOC106351089);ncbi_106365615(LOC106365615);ncbi_111205507(LOC111205507);ncbi_106410433(LOC106410433);ncbi_106410432(LOC106410432);ncbi…	K12637+K12637+K09588+K12638+K09590+K09591+K12637+K12640+K15639+K12638+K15639+K09591+K12640+K12640+K12637
Phenylalanine metabolism	42	0.0242036	ko00360	XLOC_008166(At5g53970);XLOC_083424(4CL1);XLOC_084724(ASP5);ncbi_106431820(LOC106431820);ncbi_106441358(LOC106441358);ncbi_111214450(LOC111214450);ncbi_111197696(LOC111197696);ncbi_106355487(LOC106355487);ncbi_106437590(LOC106437590);ncbi_106438398(LOC106438398);ncbi_106424357(LOC106424357);ncbi_106441142(LOC106441142);ncbi_106391500(LOC106391500);ncbi_106398793(LOC106398793);ncbi_106451642(LOC106…	K00815+K01904+K00811+K01904+K00815+K00588+K10775+K10775+K00487+K00815+K01904+K00588+K10775+K10775+K01904+K01904+K00074+K00487+K00487+K10775+K00276+K00588+K01904+K00487+K00815+K00588+K01904+K10775+K00487+K00588+K10775+K01904+K10775+K10775+K10775+K10775+K15849+K10775+K00276+K00588+K10775+K10775
Phosphatidylinositol signaling system	66	0.024557	ko04070	XLOC_005754(DGK4);XLOC_039470(DGK7);XLOC_080756(DGK7);XLOC_089068(DGK7);ncbi_106361132(LOC106361132);ncbi_106376518(LOC106376518);ncbi_106444990(LOC106444990);ncbi_106427916(LOC106427916);ncbi_106422770(LOC106422770);ncbi_106387397(LOC106387397);ncbi_106387427(LOC106387427);ncbi_106405023(LOC106405023);ncbi_106385015(LOC106385015);ncbi_106385676(LOC106385676);ncbi_111214128(LOC111214128);ncbi_106…	K00901+K00901+K00901+K00901+K00913+K00981+K00981+K00889+K00901+K05857+K05857+K15422+K00901+K00889+K00889+K02183+K00888+K02183+K02183+K00901+K00913+K00901+K15422+K15422+K00915+K00999+K00981+K00999+K05857+K18649+K00999+K02183+K05857+K05857+K01106+K05857+K00915+K00913+K00981+K00901+K00901+K00913+K02183+K00889+K02183+K15422+K15422+K00901+K00914+K02183+K00889+K00889+K01106+K05857+K05857+K00889+K02183+…
Glucosinolate biosynthesis	16	0.0268344	ko00966	ncbi_106381367(LOC106381367);ncbi_106441279(LOC106441279);ncbi_106430121(LOC106430121);ncbi_106357545(LOC106357545);ncbi_111199316(LOC111199316);ncbi_106354366(LOC106354366);ncbi_106377269(LOC106377269);ncbi_106419211(LOC106419211);ncbi_111203418(LOC111203418);ncbi_106382716(LOC106382716);ncbi_106382592(LOC106382592);ncbi_106426995(LOC106426995);ncbi_106410467(LOC106410467);ncbi_106401334(LOC1064…	K11821+K11812+K12156+K11819+K11821+K11821+K15742+K12153+K15742+K15742+K11812+K12156+K11812+K11819+K15741+K11812
Glycosphingolipid biosynthesis - ganglio series	6	0.0336143	ko00604	ncbi_106445346(LOC106445346);ncbi_106353620(LOC106353620);ncbi_106405405(LOC106405405);ncbi_111197814(LOC111197814);ncbi_106402214(LOC106402214);ncbi_106367520(LOC106367520)	K12373+K12309+K12309+K12373+K12309+K12373
Porphyrin and chlorophyll metabolism	42	0.0336143	ko00860	XLOC_004601(PPOX1);XLOC_023594(HY2);XLOC_051882(CHLI2);XLOC_057095(PORB);XLOC_077415(CAO);XLOC_086162(HEMC);ncbi_106442518(LOC106442518);ncbi_106381375(LOC106381375);ncbi_106439211(LOC106439211);ncbi_106439387(LOC106439387);ncbi_106440180(LOC106440180);ncbi_106361731(LOC106361731);ncbi_106440918(LOC106440918);ncbi_106346325(LOC106346325);ncbi_106346945(LOC106346945);ncbi_106354395(LOC106354395);n…	K00231+K08101+K03405+K00218+K13600+K01749+K03428+K10960+K08101+K01599+K03405+K03428+K03403+K03404+K08099+K10960+K02495+K03405+K00218+K02492+K00218+K00228+K13600+K03428+K00218+K10960+K01599+K00218+K08099+K13600+K10960+K01772+K13544+K03405+K03428+K03428+K13544+K19073+K00231+K13544+K02492+K03405
Inositol phosphate metabolism	54	0.0336143	ko00562	ncbi_106353425(LOC106353425);ncbi_106361132(LOC106361132);ncbi_106427916(LOC106427916);ncbi_106387397(LOC106387397);ncbi_106387427(LOC106387427);ncbi_106382672(LOC106382672);ncbi_106405023(LOC106405023);ncbi_106385676(LOC106385676);ncbi_111214128(LOC111214128);ncbi_106408886(LOC106408886);ncbi_106446778(LOC106446778);ncbi_106346235(LOC106346235);ncbi_106432792(LOC106432792);ncbi_106347952(LOC1063…	K01858+K00913+K00889+K05857+K05857+K01114+K15422+K00889+K00889+K00888+K01114+K03103+K00913+K15422+K15422+K00915+K00999+K00999+K05857+K18649+K00999+K00469+K05857+K01858+K05857+K01106+K05857+K00915+K01858+K00913+K00913+K00889+K15422+K15422+K00914+K01114+K00889+K03103+K00889+K01106+K05857+K01858+K05857+K01114+K00889+K01858+K00889+K00889+K00469+K05857+K01106+K00915+K15422+K00999
Ubiquinone and other terpenoid-quinone biosynthesis	37	0.0467552	ko00130	XLOC_008166(At5g53970);XLOC_011992(At4g27270);XLOC_040083(ICS1);XLOC_072405(At5g05820);XLOC_074900(COQ5);XLOC_083424(4CL1);ncbi_106431820(LOC106431820);ncbi_106441358(LOC106441358);ncbi_106436571(LOC106436571);ncbi_106437251(LOC106437251);ncbi_106437590(LOC106437590);ncbi_106438398(LOC106438398);ncbi_106424357(LOC106424357);ncbi_106451642(LOC106451642);ncbi_106421888(LOC106421888);ncbi_106348399(…	K00815+K03809+K02552+K02552+K06127+K01904+K01904+K00815+K06127+K03809+K00487+K00815+K01904+K01904+K01904+K00487+K00487+K02552+K01661+K01904+K14760+K06125+K02552+K06127+K00487+K00815+K02552+K01904+K01661+K00487+K00591+K01904+K02552+K02552+K06125+K02552+K02552
Glycosylphosphatidylinositol(GPI)-anchor biosynthesis	20	0.0505647	ko00563	XLOC_087143(PIGM);XLOC_089905(GPI8);XLOC_096920(mcd4);XLOC_100644(-);ncbi_106345425(LOC106345425);ncbi_106367202(LOC106367202);ncbi_106384761(LOC106384761);ncbi_106438251(LOC106438251);ncbi_106434315(LOC106434315);ncbi_106346310(LOC106346310);ncbi_106368679(LOC106368679);ncbi_106366528(LOC106366528);ncbi_106368018(LOC106368018);ncbi_106429595(LOC106429595);ncbi_106447298(LOC106447298);ncbi_106413…	K05284+K05290+K05285+K11001+K05285+K05286+K05284+K05283+K05285+K05290+K05310+K05293+K03860+K05283+K03859+K07542+K05287+K03860+K05310+K05293
Nitrogen metabolism	40	0.0551146	ko00910	XLOC_031081(GLN1-2);XLOC_099946(GLN1-2);XLOC_100384(BCA1);ncbi_111214295(LOC111214295);ncbi_106427788(LOC106427788);ncbi_106422789(LOC106422789);ncbi_106367206(LOC106367206);ncbi_106354452(LOC106354452);ncbi_106354451(LOC106354451);ncbi_106397776(LOC106397776);ncbi_106443394(LOC106443394);ncbi_106445872(LOC106445872);ncbi_106434319(LOC106434319);ncbi_106351215(LOC106351215);ncbi_106351670(LOC1063…	K01915+K01915+K01673+K01455+K02575+K00261+K01673+K01915+K01915+K10534+K01674+K01915+K01673+K01673+K02575+K10534+K01455+K01673+K02575+K00261+K01455+K02575+K01673+K00261+K01673+K01915+K00261+K01674+K00261+K02575+K10534+K02575+K01501+K02575+K10534+K01673+K01673+K10534+K01673+K01673
Flavonoid biosynthesis	25	0.0585615	ko00941	ncbi_111214450(LOC111214450);ncbi_106367233(LOC106367233);ncbi_106437590(LOC106437590);ncbi_106431192(LOC106431192);ncbi_106441142(LOC106441142);ncbi_106348399(LOC106348399);ncbi_106348398(LOC106348398);ncbi_106361053(LOC106361053);ncbi_111197703(LOC111197703);ncbi_106412109(LOC106412109);ncbi_106419433(LOC106419433);ncbi_106396668(LOC106396668);ncbi_106403158(LOC106403158);ncbi_111204286(LOC1112…	K00588+K00660+K00487+K00660+K00588+K00487+K00487+K00588+K00475+K01859+K05278+K13065+K13082+K00660+K00487+K00588+K00487+K00588+K00475+K01859+K01859+K05278+K00660+K00588+K00660
Zeatin biosynthesis	19	0.0696082	ko00908	XLOC_005778(CKX3);XLOC_053881(IPT1);ncbi_106384861(LOC106384861);ncbi_106444096(LOC106444096);ncbi_106356241(LOC106356241);ncbi_106454943(LOC106454943);ncbi_106365552(LOC106365552);ncbi_106374178(LOC106374178);ncbi_106371682(LOC106371682);ncbi_111201252(LOC111201252);ncbi_106419086(LOC106419086);ncbi_106419002(LOC106419002);ncbi_106427274(LOC106427274);ncbi_106374136(LOC106374136);ncbi_106413713(…	K00279+K10760+K00279+K10760+K10760+K13493+K00279+K10760+K00279+K00279+K13493+K13493+K00279+K00279+K10760+K00279+K00279+K13493+K13493
Sphingolipid metabolism	25	0.0701373	ko00600	XLOC_000312(LCB1);XLOC_048436(-);ncbi_106396524(LOC106396524);ncbi_106384972(LOC106384972);ncbi_111210464(LOC111210464);ncbi_106451058(LOC106451058);ncbi_106400578(LOC106400578);ncbi_106445462(LOC106445462);ncbi_106353620(LOC106353620);ncbi_106357210(LOC106357210);ncbi_106361845(LOC106361845);ncbi_106380528(LOC106380528);ncbi_111204257(LOC111204257);ncbi_106384971(LOC106384971);ncbi_106360138(LOC…	K00654+K17108+K07407+K07407+K07407+K12349+K04708+K01190+K12309+K04713+K04710+K07407+K07407+K07407+K04710+K12349+K12309+K04713+K04710+K12309+K04710+K12349+K12349+K07407+K07407
Autophagy - animal	34	0.0732621	ko04140	XLOC_062770(ATG10);ncbi_106352539(LOC106352539);ncbi_106438243(LOC106438243);ncbi_106438911(LOC106438911);ncbi_106439577(LOC106439577);ncbi_106440285(LOC106440285);ncbi_106440282(LOC106440282);ncbi_106440434(LOC106440434);ncbi_106446708(LOC106446708);ncbi_106395009(LOC106395009);ncbi_106451932(LOC106451932);ncbi_106452106(LOC106452106);ncbi_106452932(LOC106452932);ncbi_106346413(LOC106346413);ncb…	K17888+K07198+K08341+K07198+K07198+K08341+K08341+K08341+K07198+K08341+K08331+K07198+K17888+K07198+K08269+K08342+K07198+K07198+K07198+K08341+K07198+K07198+K07198+K00914+K07198+K07198+K07198+K08341+K08269+K08341+K08341+K08269+K07198+K08341
Nicotinate and nicotinamide metabolism	19	0.0732621	ko00760	XLOC_061461(URH1);XLOC_061574(Nt5c3b-a);ncbi_106387483(LOC106387483);ncbi_106441535(LOC106441535);ncbi_106387404(LOC106387404);ncbi_106439670(LOC106439670);ncbi_106451881(LOC106451881);ncbi_106345761(LOC106345761);ncbi_106402542(LOC106402542);ncbi_106402540(LOC106402540);ncbi_111204365(LOC111204365);ncbi_106386268(LOC106386268);ncbi_106390641(LOC106390641);ncbi_106390659(LOC106390659);ncbi_106397…	K01240+K01081+K01513+K03426+K06210+K00858+K00858+K01950+K03787+K03787+K06210+K01513+K01240+K01240+K00858+K01950+K03787+K00858+K03517
Glycerophospholipid metabolism	76	0.085343	ko00564	XLOC_005754(DGK4);XLOC_027961(PSS1);XLOC_039470(DGK7);XLOC_080756(DGK7);XLOC_082434(LPAT2);XLOC_089068(DGK7);ncbi_106347061(LOC106347061);ncbi_106376518(LOC106376518);ncbi_106444990(LOC106444990);ncbi_106446987(LOC106446987);ncbi_106349594(LOC106349594);ncbi_106422770(LOC106422770);ncbi_106348776(LOC106348776);ncbi_106382672(LOC106382672);ncbi_106428475(LOC106428475);ncbi_106385015(LOC106385015);…	K00901+K08730+K00901+K00901+K13523+K00901+K01115+K00981+K00981+K00968+K06130+K00901+K00967+K01114+K14674+K00901+K01115+K13508+K13523+K01114+K00006+K00968+K13513+K06130+K00901+K00993+K08730+K00901+K14156+K06129+K13513+K01126+K00999+K00981+K00999+K14156+K01126+K00999+K13508+K13508+K00995+K01115+K01115+K00981+K00968+K06130+K00901+K14156+K13511+K00901+K13508+K00901+K00006+K13513+K00006+K01114+K01115+…
Pentose phosphate pathway	43	0.088389	ko00030	XLOC_047925(At1g64190);XLOC_061947(FBP);XLOC_096210(PFK7);XLOC_100430(At1g13700);XLOC_100764(FBP);XLOC_104151(tkt);ncbi_106396415(LOC106396415);ncbi_106352699(LOC106352699);ncbi_106431896(LOC106431896);ncbi_106431950(LOC106431950);ncbi_106446362(LOC106446362);ncbi_106351995(LOC106351995);ncbi_106401306(LOC106401306);ncbi_106349490(LOC106349490);ncbi_106446528(LOC106446528);ncbi_111199708(LOC11119…	K00033+K03841+K00850+K01057+K03841+K00615+K00850+K00036+K00616+K00616+K01623+K01057+K00850+K01623+K00131+K00036+K01623+K00036+K00615+K00131+K00036+K01623+K00850+K01810+K00850+K00851+K01807+K00616+K00948+K01623+K01623+K00131+K00036+K01623+K01057+K01057+K00850+K00036+K00615+K00131+K00036+K00033+K03841
Circadian rhythm - plant	31	0.121907	ko04712	XLOC_011838(HYH);XLOC_017743(ELF3);ncbi_106366007(LOC106366007);ncbi_106367233(LOC106367233);ncbi_106404304(LOC106404304);ncbi_111210456(LOC111210456);ncbi_106439924(LOC106439924);ncbi_106431192(LOC106431192);ncbi_106446206(LOC106446206);ncbi_106346267(LOC106346267);ncbi_106348254(LOC106348254);ncbi_106429586(LOC106429586);ncbi_111197715(LOC111197715);ncbi_106420085(LOC106420085);ncbi_106382607(L…	K16241+K12125+K12130+K00660+K12130+K16221+K12127+K00660+K03115+K12120+K12130+K12118+K12119+K12120+K12130+K12130+K03097+K00660+K03115+K12125+K12125+K12119+K12126+K12124+K03115+K12130+K12127+K12118+K00660+K00660+K12127
Ascorbate and aldarate metabolism	36	0.121907	ko00053	XLOC_014338(WEL2);XLOC_091582(ALDH2B4);XLOC_091583(ALDH2B4);XLOC_092170(GLCAK2);ncbi_106356928(LOC106356928);ncbi_106425805(LOC106425805);ncbi_106418494(LOC106418494);ncbi_106348783(LOC106348783);ncbi_106367760(LOC106367760);ncbi_106423276(LOC106423276);ncbi_106346377(LOC106346377);ncbi_106346376(LOC106346376);ncbi_106402141(LOC106402141);ncbi_106405751(LOC106405751);ncbi_106348790(LOC106348790);…	K00128+K00128+K00128+K16190+K00128+K00423+K14190+K10046+K10046+K00434+K00434+K00434+K00128+K17744+K10046+K14190+K18649+K00469+K00434+K00423+K00012+K08232+K00434+K16190+K00434+K00434+K10046+K00128+K10046+K00434+K00469+K00012+K00012+K14190+K00423+K00423
Glycosaminoglycan degradation	9	0.134884	ko00531	ncbi_106384345(LOC106384345);ncbi_106445346(LOC106445346);ncbi_106353620(LOC106353620);ncbi_106405405(LOC106405405);ncbi_111197814(LOC111197814);ncbi_106446111(LOC106446111);ncbi_106402214(LOC106402214);ncbi_106367520(LOC106367520);ncbi_106371822(LOC106371822)	K01205+K12373+K12309+K12309+K12373+K07964+K12309+K12373+K01205
Tryptophan metabolism	44	0.138036	ko00380	XLOC_005647(YUC5);XLOC_014338(WEL2);XLOC_024828(CAT3);XLOC_053329(CYP93A1);XLOC_091582(ALDH2B4);XLOC_091583(ALDH2B4);ncbi_106356928(LOC106356928);ncbi_106372559(LOC106372559);ncbi_106381367(LOC106381367);ncbi_106440733(LOC106440733);ncbi_106348184(LOC106348184);ncbi_106441279(LOC106441279);ncbi_106402141(LOC106402141);ncbi_106348545(LOC106348545);ncbi_106357545(LOC106357545);ncbi_106358221(LOC106…	K11816+K00128+K03781+K07408+K00128+K00128+K00128+K11816+K11821+K03781+K00164+K11812+K00128+K11816+K11819+K03781+K11816+K11821+K11821+K01237+K11816+K11816+K11817+K11816+K11816+K11816+K11812+K03781+K03781+K03781+K11812+K00128+K11816+K11816+K00626+K11817+K11817+K01501+K03781+K11819+K11817+K03781+K00164+K11812
Degradation of aromatic compounds	10	0.181162	ko01220	ncbi_106437590(LOC106437590);ncbi_106348399(LOC106348399);ncbi_106348398(LOC106348398);ncbi_106453552(LOC106453552);ncbi_106365966(LOC106365966);ncbi_106443425(LOC106443425);ncbi_106387869(LOC106387869);ncbi_111205796(LOC111205796);ncbi_106434208(LOC106434208);ncbi_106434209(LOC106434209)	K00487+K00487+K00487+K00121+K00001+K00121+K00487+K00487+K00121+K00121
Other types of O-glycan biosynthesis	4	0.181162	ko00514	ncbi_106375966(LOC106375966);ncbi_106406817(LOC106406817);ncbi_106387616(LOC106387616);ncbi_106416313(LOC106416313)	K03691+K03691+K03691+K03691
ABC transporters	20	0.181162	ko02010	XLOC_018877(ABCB11);XLOC_019786(ABCB4);XLOC_025913(ABCB15);XLOC_025914(ABCB15);XLOC_085703(-);XLOC_102034(-);ncbi_106391495(LOC106391495);ncbi_106349153(LOC106349153);ncbi_106367298(LOC106367298);ncbi_106401268(LOC106401268);ncbi_106420289(LOC106420289);ncbi_106437888(LOC106437888);ncbi_106392565(LOC106392565);ncbi_106396442(LOC106396442);ncbi_106391405(LOC106391405);ncbi_111206443(LOC111206443);…	K05658+K05658+K05658+K05658+K05658+K05658+K05658+K05658+K05658+K05658+K05663+K05658+K05658+K05658+K05658+K05663+K05658+K05658+K05658+K05663
Cyanoamino acid metabolism	49	0.181162	ko00460	XLOC_007792(BGLU11);XLOC_008610(At1g73050);XLOC_014753(BGLU11);XLOC_037511(BGLU11);XLOC_056813(BGLU3);XLOC_062705(BGLU11);ncbi_111214295(LOC111214295);ncbi_106396328(LOC106396328);ncbi_106389053(LOC106389053);ncbi_106425725(LOC106425725);ncbi_106435893(LOC106435893);ncbi_106435908(LOC106435908);ncbi_106386209(LOC106386209);ncbi_106429289(LOC106429289);ncbi_106429220(LOC106429220);ncbi_106392344(L…	K01188+K08248+K01188+K01188+K01188+K01188+K01455+K18592+K05350+K05349+K01188+K01188+K18592+K01188+K01188+K01188+K01188+K01188+K05349+K05349+K01188+K01455+K01188+K01188+K05350+K01188+K01188+K01188+K01188+K12153+K01455+K01188+K13034+K05349+K01188+K01188+K01188+K05349+K05350+K01188+K01188+K18592+K00600+K13034+K13034+K01501+K05349+K01188+K01188
Fatty acid elongation	26	0.181162	ko00062	XLOC_007954(KCS19);XLOC_040463(ppt3);ncbi_106452959(LOC106452959);ncbi_106358599(LOC106358599);ncbi_106425270(LOC106425270);ncbi_111210955(LOC111210955);ncbi_106393913(LOC106393913);ncbi_106441127(LOC106441127);ncbi_106446887(LOC106446887);ncbi_106346389(LOC106346389);ncbi_106397134(LOC106397134);ncbi_106358072(LOC106358072);ncbi_106433680(LOC106433680);ncbi_106397919(LOC106397919);ncbi_106376176…	K15397+K01074+K01074+K15397+K15397+K10258+K15397+K10703+K15397+K15397+K01074+K10251+K15397+K15397+K01074+K15397+K10703+K15397+K10258+K10258+K15397+K15397+K15397+K10251+K01074+K15397
Protein processing in endoplasmic reticulum	155	0.195805	ko04141	XLOC_008971(TA12105);XLOC_008972(enpl-1);XLOC_018153(-);XLOC_034819(SAPK3);XLOC_049398(HSP70);XLOC_051379(HRD3B);XLOC_052221(SUD1);XLOC_052286(-);XLOC_052287(SHD);XLOC_052696(PDIL1-6);XLOC_057096(RMA3);XLOC_060833(ATJ2);XLOC_061399(OS9);XLOC_061990(CDC48E);XLOC_063636(RPN2);XLOC_065135(ERDJ2B);XLOC_065854(MED37E);XLOC_068819(ERDJ3B);XLOC_073601(PDIL1-6);XLOC_074358(PDIL1-5);XLOC_078760(-);XLOC_08…	K09487+K09487+K03237+K09487+K03283+K14026+K10661+K09487+K09487+K09580+K10666+K09503+K10088+K13525+K12667+K09540+K03283+K09517+K09580+K09580+K10661+K13525+K01230+K14005+K10578+K09580+K10666+K03283+K09540+K13993+K10666+K13525+K03283+K06689+K09490+K03283+K13993+K04079+K04079+K04079+K14003+K13993+K09503+K13993+K04079+K08288+K13993+K03094+K07342+K03283+K03283+K09487+K10666+K10666+K13993+K09580+K13993+…
Glycerolipid metabolism	46	0.24147	ko00561	XLOC_005754(DGK4);XLOC_014338(WEL2);XLOC_039470(DGK7);XLOC_080756(DGK7);XLOC_082434(LPAT2);XLOC_089068(DGK7);XLOC_091582(ALDH2B4);XLOC_091583(ALDH2B4);ncbi_106356928(LOC106356928);ncbi_111204520(LOC111204520);ncbi_106422770(LOC106422770);ncbi_106396524(LOC106396524);ncbi_106428475(LOC106428475);ncbi_106385015(LOC106385015);ncbi_106384972(LOC106384972);ncbi_111210464(LOC111210464);ncbi_106438654(L…	K00901+K00128+K00901+K00901+K13523+K00901+K00128+K00128+K00128+K03715+K00901+K07407+K14674+K00901+K07407+K07407+K13508+K13523+K15918+K13513+K00901+K00128+K00901+K13513+K00863+K13508+K13508+K03715+K00901+K07407+K03715+K00901+K07407+K07407+K13508+K00901+K13513+K13508+K00128+K03715+K13506+K14674+K13513+K13519+K07407+K07407
Linoleic acid metabolism	12	0.252738	ko00591	XLOC_100002(LOX2);ncbi_106428475(LOC106428475);ncbi_106446190(LOC106446190);ncbi_106383749(LOC106383749);ncbi_106387621(LOC106387621);ncbi_106430278(LOC106430278);ncbi_106381296(LOC106381296);ncbi_106396874(LOC106396874);ncbi_106358574(LOC106358574);ncbi_111208588(LOC111208588);ncbi_106372515(LOC106372515);ncbi_111211310(LOC111211310)	K00454+K14674+K00454+K00454+K00454+K00454+K00454+K00454+K00454+K01047+K14674+K00454
Cutin, suberine and wax biosynthesis	26	0.306779	ko00073	ncbi_106361224(LOC106361224);ncbi_106445076(LOC106445076);ncbi_106437796(LOC106437796);ncbi_106451050(LOC106451050);ncbi_106347175(LOC106347175);ncbi_106403565(LOC106403565);ncbi_106404973(LOC106404973);ncbi_106353618(LOC106353618);ncbi_106409128(LOC106409128);ncbi_106434264(LOC106434264);ncbi_106371648(LOC106371648);ncbi_106438558(LOC106438558);ncbi_106430805(LOC106430805);ncbi_106388032(LOC1063…	K13356+K17991+K17991+K15404+K17991+K13356+K15400+K15403+K15400+K15405+K13356+K13356+K15400+K17991+K13356+K15404+K17991+K17991+K13356+K13356+K15399+K15403+K13356+K17991+K15405+K15405
N-Glycan biosynthesis	36	0.313049	ko00510	XLOC_063636(RPN2);XLOC_093928(MNS1);ncbi_106364623(BNAANNG27230D);ncbi_106367195(LOC106367195);ncbi_106429035(LOC106429035);ncbi_106450414(LOC106450414);ncbi_106346759(LOC106346759);ncbi_106389090(LOC106389090);ncbi_106358496(LOC106358496);ncbi_106411018(LOC106411018);ncbi_106421634(LOC106421634);ncbi_106387601(LOC106387601);ncbi_106387598(LOC106387598);ncbi_106382365(LOC106382365);ncbi_106366358…	K12667+K01230+K00737+K01231+K03850+K03845+K03842+K12666+K12670+K01228+K12666+K03846+K03846+K00737+K00737+K07441+K07441+K07252+K03848+K07252+K00737+K07151+K07151+K03847+K09659+K12666+K12666+K00737+K03846+K12670+K07441+K05546+K00721+K03850+K03847+K01001
Vitamin B6 metabolism	12	0.334255	ko00750	ncbi_106367699(LOC106367699);ncbi_106397113(LOC106397113);ncbi_106399564(LOC106399564);ncbi_111214078(LOC111214078);ncbi_106351387(LOC106351387);ncbi_106436352(LOC106436352);ncbi_111197984(LOC111197984);ncbi_106381286(LOC106381286);ncbi_106398110(LOC106398110);ncbi_106436619(LOC106436619);ncbi_106356588(LOC106356588);ncbi_106375529(LOC106375529)	K06215+K01733+K13248+K00275+K13248+K01733+K13248+K01733+K13248+K00831+K13248+K01733
Sulfur metabolism	31	0.36629	ko00920	XLOC_090577(CYTC-2);XLOC_096391(At3g03630);ncbi_111197708(LOC111197708);ncbi_106405023(LOC106405023);ncbi_106452342(LOC106452342);ncbi_106439002(LOC106439002);ncbi_106440752(LOC106440752);ncbi_106348158(LOC106348158);ncbi_106441278(LOC106441278);ncbi_106442702(LOC106442702);ncbi_106346981(LOC106346981);ncbi_106347879(LOC106347879);ncbi_106347952(LOC106347952);ncbi_106348090(LOC106348090);ncbi_106…	K08738+K01738+K13811+K15422+K00640+K01738+K13811+K00860+K00860+K05907+K13811+K05907+K15422+K15422+K13811+K01011+K13034+K00860+K08738+K15422+K15422+K00640+K13811+K00387+K05907+K00860+K13034+K13034+K15422+K05907+K01011
Starch and sucrose metabolism	144	0.417013	ko00500	XLOC_007792(BGLU11);XLOC_014753(BGLU11);XLOC_015284(PME3);XLOC_029741(UXS2);XLOC_037511(BGLU11);XLOC_042617(At1g06020);XLOC_052352(SBE3);XLOC_056813(BGLU3);XLOC_059241(APL2);XLOC_062705(BGLU11);XLOC_088318(TPS7);XLOC_101455(SS2);ncbi_106387483(LOC106387483);ncbi_106376534(LOC106376534);ncbi_106425446(LOC106425446);ncbi_106437457(LOC106437457);ncbi_111215936(LOC111215936);ncbi_106389053(LOC1063890…	K01188+K01188+K01051+K08678+K01188+K00847+K00700+K01188+K00975+K01188+K16055+K00703+K01513+K01087+K01177+K01177+K01187+K05350+K01051+K01051+K01051+K01051+K05349+K01051+K00696+K01087+K01087+K01187+K13648+K00695+K01188+K01188+K13648+K01051+K08679+K13648+K01177+K16055+K16055+K08679+K01087+K01087+K01188+K01188+K13648+K01188+K01188+K01188+K13648+K00700+K00844+K01051+K01193+K16055+K05349+K05349+K15920+…
beta-Alanine metabolism	31	0.437951	ko00410	XLOC_014338(WEL2);XLOC_091582(ALDH2B4);XLOC_091583(ALDH2B4);ncbi_106356928(LOC106356928);ncbi_106426880(LOC106426880);ncbi_111211020(LOC111211020);ncbi_106438765(LOC106438765);ncbi_106353115(LOC106353115);ncbi_106440920(LOC106440920);ncbi_106446944(LOC106446944);ncbi_106351654(LOC106351654);ncbi_106351646(LOC106351646);ncbi_106402141(LOC106402141);ncbi_111199291(LOC111199291);ncbi_106402089(LOC10…	K00128+K00128+K00128+K00128+K01580+K01580+K01578+K05605+K13366+K05605+K17839+K17839+K00128+K01580+K00276+K05605+K01580+K01431+K01580+K13366+K01580+K01580+K01580+K17839+K05605+K00128+K00276+K01431+K01431+K01580+K01464
Endocytosis	121	0.448581	ko04144	XLOC_026995(RABA1B);XLOC_032217(CBP60C);XLOC_036515(AGD6);XLOC_049398(HSP70);XLOC_053399(RABE1A);XLOC_056429(-);XLOC_065560(DRP2A);XLOC_065854(MED37E);XLOC_070844(-);XLOC_074010(ARF);XLOC_077679(AGD1);XLOC_078461(VPS45);XLOC_078462(VPS45);XLOC_078463(VPS45);XLOC_092323(-);XLOC_093409(AGD1);XLOC_096215(RABA5A);XLOC_103834(MED37E);ncbi_106347061(LOC106347061);ncbi_106454724(LOC106454724);ncbi_10635…	K07904+K12200+K12492+K03283+K07901+K12471+K01528+K03283+K19366+K07937+K12489+K12479+K12479+K12479+K12471+K12489+K07904+K03283+K01115+K18442+K12191+K12486+K12184+K19366+K12486+K03283+K00889+K03283+K07901+K07904+K12183+K12471+K07901+K01115+K00889+K00889+K03283+K03283+K12191+K12493+K07904+K07901+K04646+K12486+K19366+K18467+K03283+K07904+K19366+K07904+K07904+K07904+K03283+K12486+K03283+K03283+K12483+…
Non-homologous end-joining	5	0.47963	ko03450	XLOC_084657(FEN1);XLOC_086296(FEN1);ncbi_106434510(LOC106434510);ncbi_106453095(LOC106453095);ncbi_111212774(LOC111212774)	K04799+K04799+K10865+K03512+K10865
Taurine and hypotaurine metabolism	14	0.546188	ko00430	ncbi_106396328(LOC106396328);ncbi_106426880(LOC106426880);ncbi_111211020(LOC111211020);ncbi_106386209(LOC106386209);ncbi_111199291(LOC111199291);ncbi_106416795(LOC106416795);ncbi_106387720(LOC106387720);ncbi_106372134(LOC106372134);ncbi_106418115(LOC106418115);ncbi_106417763(LOC106417763);ncbi_106386315(LOC106386315);ncbi_106409102(LOC106409102);ncbi_106366438(LOC106366438);ncbi_106366710(LOC1063…	K18592+K01580+K01580+K18592+K01580+K01580+K01580+K10712+K01580+K01580+K01580+K10712+K18592+K01580
Sesquiterpenoid and triterpenoid biosynthesis	13	0.604719	ko00909	XLOC_080345(TPS21);ncbi_106353454(LOC106353454);ncbi_106380498(LOC106380498);ncbi_106445755(LOC106445755);ncbi_106404411(LOC106404411);ncbi_106411435(LOC106411435);ncbi_106449519(LOC106449519);ncbi_106392394(LOC106392394);ncbi_106428469(LOC106428469);ncbi_106428468(LOC106428468);ncbi_106428446(LOC106428446);ncbi_106371933(LOC106371933);ncbi_111212693(LOC111212693)	K14184+K00801+K14184+K00511+K00511+K15891+K15799+K00511+K00511+K00511+K00511+K15799+K00801
Carotenoid biosynthesis	22	0.644913	ko00906	XLOC_078374(LUT2);XLOC_095135(AAO2);ncbi_106432692(LOC106432692);ncbi_106432936(LOC106432936);ncbi_106354425(LOC106354425);ncbi_106373335(LOC106373335);ncbi_106439368(LOC106439368);ncbi_106419785(LOC106419785);ncbi_106354700(LOC106354700);ncbi_111200968(LOC111200968);ncbi_106371001(LOC106371001);ncbi_106371493(LOC106371493);ncbi_106379426(LOC106379426);ncbi_106361235(LOC106361235);ncbi_106387066(…	K06444+K09842+K09840+K09840+K02291+K09843+K09840+K09843+K09840+K09840+K09842+K06444+K09843+K09843+K09840+K09843+K09843+K09840+K09840+K09843+K06443+K02291
Butanoate metabolism	14	0.752699	ko00650	ncbi_106426880(LOC106426880);ncbi_111211020(LOC111211020);ncbi_106451340(LOC106451340);ncbi_106406641(LOC106406641);ncbi_111199291(LOC111199291);ncbi_106391519(LOC106391519);ncbi_106416795(LOC106416795);ncbi_106387720(LOC106387720);ncbi_106418115(LOC106418115);ncbi_106417763(LOC106417763);ncbi_106386315(LOC106386315);ncbi_106418172(LOC106418172);ncbi_106366710(LOC106366710);ncbi_106430039(LOC1064…	K01580+K01580+K01653+K00074+K01580+K16871+K01580+K01580+K01580+K01580+K01580+K00626+K01580+K01653
Fructose and mannose metabolism	43	0.790153	ko00051	XLOC_042617(At1g06020);XLOC_045984(XYLA);XLOC_049523(SDH);XLOC_053504(XYLA);XLOC_054432(CYT1);XLOC_061947(FBP);XLOC_079974(CYT1);XLOC_085365(SDH);XLOC_085756(SDH);XLOC_096210(PFK7);XLOC_100764(FBP);XLOC_102473(PFP-BETA);ncbi_106396415(LOC106396415);ncbi_106436842(LOC106436842);ncbi_106446362(LOC106446362);ncbi_106396536(LOC106396536);ncbi_106368828(LOC106368828);ncbi_106452175(LOC106452175);ncbi_…	K00847+K01805+K00008+K01805+K00966+K03841+K00966+K00008+K00008+K00850+K03841+K00895+K00850+K00008+K01623+K00966+K00844+K17497+K00850+K01623+K19355+K00966+K01623+K19355+K01623+K00850+K01711+K00850+K01623+K01623+K19355+K00844+K01623+K00850+K00008+K01805+K00847+K00847+K19355+K00847+K00966+K00966+K03841
Arginine and proline metabolism	38	0.790153	ko00330	XLOC_014338(WEL2);XLOC_058315(CPA);XLOC_063748(SAMDC1);XLOC_084724(ASP5);XLOC_091582(ALDH2B4);XLOC_091583(ALDH2B4);ncbi_106356928(LOC106356928);ncbi_106440920(LOC106440920);ncbi_106428764(LOC106428764);ncbi_106445937(LOC106445937);ncbi_106450268(LOC106450268);ncbi_106351654(LOC106351654);ncbi_106351646(LOC106351646);ncbi_106451021(LOC106451021);ncbi_106382860(LOC106382860);ncbi_106402141(LOC10640…	K00128+K12251+K01611+K00811+K00128+K00128+K00128+K13366+K01583+K00318+K12657+K17839+K17839+K12657+K01611+K00128+K00472+K01583+K12657+K01611+K01583+K01611+K13366+K00286+K01611+K01611+K01611+K01611+K17839+K00318+K00472+K00472+K01583+K00128+K12657+K01611+K01583+K00472
Lipoic acid metabolism	3	0.813212	ko00785	ncbi_106380534(LOC106380534);ncbi_111204259(LOC111204259);ncbi_106383359(LOC106383359)	K03644+K03644+K03644
Arachidonic acid metabolism	13	0.824006	ko00590	ncbi_106396328(LOC106396328);ncbi_106428475(LOC106428475);ncbi_106386209(LOC106386209);ncbi_111198514(LOC111198514);ncbi_106422382(LOC106422382);ncbi_106429752(LOC106429752);ncbi_106365432(LOC106365432);ncbi_106445691(LOC106445691);ncbi_106388318(LOC106388318);ncbi_106366438(LOC106366438);ncbi_111208588(LOC111208588);ncbi_106446284(LOC106446284);ncbi_106372515(LOC106372515)	K18592+K14674+K18592+K00432+K00432+K15730+K00432+K00432+K00432+K18592+K01047+K00432+K14674
Glyoxylate and dicarboxylate metabolism	55	0.830997	ko00630	XLOC_010286(-);XLOC_024304(GDCST);XLOC_024828(CAT3);XLOC_031081(GLN1-2);XLOC_040816(-);XLOC_083140(CSY4);XLOC_084231(LPD2);XLOC_099946(GLN1-2);ncbi_111214295(LOC111214295);ncbi_106425444(LOC106425444);ncbi_106348897(LOC106348897);ncbi_106424075(LOC106424075);ncbi_106382950(LOC106382950);ncbi_106354452(LOC106354452);ncbi_106354451(LOC106354451);ncbi_106391858(LOC106391858);ncbi_106439366(LOC106439…	K01638+K00605+K03781+K01915+K01638+K01647+K00382+K01915+K01455+K01433+K11517+K01638+K00026+K01915+K01915+K01602+K11517+K00830+K03781+K01915+K15918+K01602+K11517+K11517+K03781+K15893+K01455+K15893+K15893+K00605+K00026+K01455+K01433+K00122+K01915+K11517+K02437+K11517+K11517+K00605+K11517+K11517+K15893+K03781+K03781+K03781+K00600+K00626+K03781+K03781+K14272+K15893+K11517+K00382+K15919
Ether lipid metabolism	17	0.855015	ko00565	ncbi_106347061(LOC106347061);ncbi_106382672(LOC106382672);ncbi_106428475(LOC106428475);ncbi_106438788(LOC106438788);ncbi_106446778(LOC106446778);ncbi_106376268(LOC106376268);ncbi_111200343(LOC111200343);ncbi_106370834(LOC106370834);ncbi_106445438(LOC106445438);ncbi_106358393(LOC106358393);ncbi_106453259(LOC106453259);ncbi_106450733(LOC106450733);ncbi_111207705(LOC111207705);ncbi_111208588(LOC1112…	K01115+K01114+K14674+K01115+K01114+K00993+K01115+K01115+K01114+K01115+K00993+K00993+K01115+K01047+K01114+K14674+K13519
Monoterpenoid biosynthesis	4	0.855015	ko00902	ncbi_106370838(LOC106370838);ncbi_106358390(LOC106358390);ncbi_111208799(LOC111208799);ncbi_106372748(LOC106372748)	K15095+K15095+K07385+K07385
Alanine, aspartate and glutamate metabolism	37	0.922187	ko00250	XLOC_031081(GLN1-2);XLOC_047382(PROC1);XLOC_050358(NLP3);XLOC_051128(ABCB11);XLOC_066546(ABCB11);XLOC_071872(CARB);XLOC_084724(ASP5);XLOC_093595(ALAAT2);XLOC_096296(At4g24830);XLOC_099946(GLN1-2);ncbi_106426880(LOC106426880);ncbi_106422789(LOC106422789);ncbi_106354452(LOC106354452);ncbi_106354451(LOC106354451);ncbi_111211020(LOC111211020);ncbi_106439758(LOC106439758);ncbi_106445872(LOC106445872);…	K01915+K00814+K13566+K01756+K01756+K01955+K00811+K00814+K01940+K01915+K01580+K00261+K01915+K01915+K01580+K00830+K01915+K01580+K00827+K16871+K00814+K01580+K00261+K01580+K13566+K00261+K01915+K00261+K01580+K01580+K01580+K00261+K00820+K00827+K01580+K13566+K14272
Pantothenate and CoA biosynthesis	21	0.951936	ko00770	ncbi_106387483(LOC106387483);ncbi_106423951(LOC106423951);ncbi_106451340(LOC106451340);ncbi_106406650(LOC106406650);ncbi_111215745(LOC111215745);ncbi_106356535(LOC106356535);ncbi_106368474(LOC106368474);ncbi_106371746(LOC106371746);ncbi_106385828(LOC106385828);ncbi_106386268(LOC106386268);ncbi_106425083(LOC106425083);ncbi_106452527(LOC106452527);ncbi_106439120(LOC106439120);ncbi_106412352(LOC1064…	K01513+K01922+K01653+K06133+K06133+K00859+K00606+K01431+K00826+K01513+K00826+K06133+K00826+K00606+K01431+K01431+K01653+K01464+K01922+K01922+K09680
Carbon metabolism	170	1	ko01200	XLOC_003319(PPCB);XLOC_010286(-);XLOC_024304(GDCST);XLOC_024828(CAT3);XLOC_030824(-);XLOC_040816(-);XLOC_042740(PKP2);XLOC_047382(PROC1);XLOC_047925(At1g64190);XLOC_061947(FBP);XLOC_067512(FUM1);XLOC_068590(PPC2);XLOC_077892(At1g54220);XLOC_078227(NAD-ME1);XLOC_081223(PPC2);XLOC_083140(CSY4);XLOC_084231(LPD2);XLOC_093595(ALAAT2);XLOC_095276(PPC2);XLOC_096210(PFK7);XLOC_096391(At3g03630);XLOC_1004…	K01595+K01638+K00605+K03781+K00873+K01638+K00873+K00814+K00033+K03841+K01679+K01595+K00627+K00028+K01595+K01647+K00382+K00814+K01595+K00850+K01738+K01057+K03841+K00615+K01455+K00850+K00873+K11517+K00036+K01638+K00261+K00026+K00029+K01602+K00616+K00616+K00640+K01070+K01738+K05605+K11517+K00830+K03781+K00164+K01610+K15918+K01602+K01623+K05605+K00844+K00873+K00855+K00855+K01595+K11517+K11517+K00873+…
Flavone and flavonol biosynthesis	1	1	ko00944	ncbi_106354432(LOC106354432)	K10757
Glycine, serine and threonine metabolism	47	1	ko00260	XLOC_024304(GDCST);XLOC_025530(HSK);XLOC_035917(TSB1);XLOC_084231(LPD2);XLOC_085921(TSB);ncbi_106397113(LOC106397113);ncbi_106439758(LOC106439758);ncbi_106445895(LOC106445895);ncbi_106445942(LOC106445942);ncbi_106345971(LOC106345971);ncbi_106346316(LOC106346316);ncbi_106346918(LOC106346918);ncbi_106353866(LOC106353866);ncbi_106353990(LOC106353990);ncbi_106353989(LOC106353989);ncbi_106402089(LOC10…	K00605+K00872+K01696+K00382+K01696+K01733+K00830+K06001+K15918+K01620+K01620+K01079+K15893+K15893+K15893+K00276+K00827+K00605+K01696+K01695+K01733+K12524+K12524+K00108+K01733+K12235+K02437+K00831+K00133+K01079+K00605+K15893+K06001+K00058+K00600+K15633+K00108+K00108+K00827+K00276+K01733+K01079+K01696+K14272+K15893+K00382+K15919
Phenylalanine, tyrosine and tryptophan biosynthesis	32	1	ko00400	XLOC_008166(At5g53970);XLOC_014386(ETFQO);XLOC_031061(ASB1);XLOC_035917(TSB1);XLOC_084724(ASP5);XLOC_085921(TSB);XLOC_100093(EMB3004);ncbi_106441358(LOC106441358);ncbi_106383385(LOC106383385);ncbi_106438398(LOC106438398);ncbi_106445895(LOC106445895);ncbi_106346426(LOC106346426);ncbi_106362156(LOC106362156);ncbi_106426750(LOC106426750);ncbi_106365847(LOC106365847);ncbi_106365843(LOC106365843);ncbi…	K00815+K00766+K01658+K01696+K00811+K01696+K13832+K00815+K01850+K00815+K06001+K05359+K01696+K01695+K01850+K01850+K01626+K00766+K01850+K00815+K05359+K01626+K01626+K01626+K01657+K06001+K15849+K01850+K01658+K01696+K05359+K13832
Riboflavin metabolism	5	1	ko00740	XLOC_072231(At2g44050);ncbi_106438205(LOC106438205);ncbi_106441124(LOC106441124);ncbi_106450637(LOC106450637);ncbi_106348065(LOC106348065)	K00794+K00794+K14652+K18453+K14652
Base excision repair	22	1	ko03410	XLOC_010890(ARP);XLOC_020991(HMGB1);XLOC_084657(FEN1);XLOC_086296(FEN1);ncbi_111215525(LOC111215525);ncbi_106379931(LOC106379931);ncbi_106398475(LOC106398475);ncbi_106366600(LOC106366600);ncbi_106362878(LOC106362878);ncbi_111214308(LOC111214308);ncbi_106451383(LOC106451383);ncbi_106376420(LOC106376420);ncbi_106413872(LOC106413872);ncbi_106381619(LOC106381619);ncbi_106451839(LOC106451839);ncbi_106…	K01142+K10802+K04799+K04799+K10773+K03648+K10803+K01246+K01246+K10569+K10798+K10801+K10773+K10798+K01246+K01246+K01246+K10569+K02328+K02335+K03512+K01246
Glycolysis / Gluconeogenesis	69	1	ko00010	XLOC_014338(WEL2);XLOC_030824(-);XLOC_042740(PKP2);XLOC_061947(FBP);XLOC_077892(At1g54220);XLOC_084231(LPD2);XLOC_091582(ALDH2B4);XLOC_091583(ALDH2B4);XLOC_096210(PFK7);XLOC_100764(FBP);ncbi_106356928(LOC106356928);ncbi_106396415(LOC106396415);ncbi_106447777(LOC106447777);ncbi_106348189(LOC106348189);ncbi_106446362(LOC106446362);ncbi_106368828(LOC106368828);ncbi_106445600(LOC106445600);ncbi_11121…	K00128+K00873+K00873+K03841+K00627+K00382+K00128+K00128+K00850+K03841+K00128+K00850+K00873+K01610+K01623+K00844+K00873+K01785+K00873+K03103+K00128+K01785+K00850+K01623+K00161+K00161+K00131+K01623+K00627+K00121+K00131+K00001+K01792+K00873+K01623+K00850+K00121+K01810+K00016+K00850+K01610+K00927+K01785+K01623+K01623+K00131+K03103+K01792+K00844+K18857+K01623+K00627+K00850+K01568+K01785+K15633+K00128+…
Arginine biosynthesis	23	1	ko00220	XLOC_010727(acy1);XLOC_031081(GLN1-2);XLOC_047382(PROC1);XLOC_084724(ASP5);XLOC_093595(ALAAT2);XLOC_096296(At4g24830);XLOC_099946(GLN1-2);ncbi_106434002(LOC106434002);ncbi_106422789(LOC106422789);ncbi_106354452(LOC106354452);ncbi_106354451(LOC106354451);ncbi_106445872(LOC106445872);ncbi_106435544(LOC106435544);ncbi_106387618(LOC106387618);ncbi_106387772(LOC106387772);ncbi_106433265(LOC106433265);…	K14677+K01915+K00814+K00811+K00814+K01940+K01915+K14677+K00261+K01915+K01915+K01915+K14677+K00814+K00261+K14677+K00261+K01915+K00261+K14677+K00261+K14677+K14272
Monobactam biosynthesis	8	1	ko00261	ncbi_111197708(LOC111197708);ncbi_106440752(LOC106440752);ncbi_106346981(LOC106346981);ncbi_106349173(LOC106349173);ncbi_111198129(LOC111198129);ncbi_106347063(LOC106347063);ncbi_106433181(LOC106433181);ncbi_106402271(LOC106402271)	K13811+K13811+K13811+K12524+K12524+K13811+K13811+K00133
Lysine degradation	20	1	ko00310	XLOC_014338(WEL2);XLOC_063877(LKR/SDH);XLOC_091582(ALDH2B4);XLOC_091583(ALDH2B4);ncbi_106356928(LOC106356928);ncbi_106353136(LOC106353136);ncbi_106348184(LOC106348184);ncbi_106445542(LOC106445542);ncbi_106346845(LOC106346845);ncbi_106346846(LOC106346846);ncbi_106402141(LOC106402141);ncbi_106436574(LOC106436574);ncbi_106413867(LOC106413867);ncbi_106402565(LOC106402565);ncbi_106403841(LOC106403841)…	K00128+K14157+K00128+K00128+K00128+K11423+K00164+K11420+K11420+K11420+K00128+K11420+K00658+K14157+K11423+K00128+K00626+K11420+K11420+K00164
Valine, leucine and isoleucine degradation	27	1	ko00280	XLOC_013134(MCCB);XLOC_014338(WEL2);XLOC_084231(LPD2);XLOC_091582(ALDH2B4);XLOC_091583(ALDH2B4);ncbi_106356928(LOC106356928);ncbi_106353115(LOC106353115);ncbi_106446944(LOC106446944);ncbi_106402141(LOC106402141);ncbi_106360992(LOC106360992);ncbi_106361054(LOC106361054);ncbi_106361359(LOC106361359);ncbi_106362216(LOC106362216);ncbi_106369280(LOC106369280);ncbi_106385828(LOC106385828);ncbi_10636107…	K01969+K00128+K00382+K00128+K00128+K00128+K05605+K05605+K00128+K00020+K01969+K00827+K05605+K01968+K00826+K01969+K05605+K00826+K00826+K00020+K01969+K05607+K00128+K01968+K00827+K00626+K00382
Histidine metabolism	12	1	ko00340	XLOC_014338(WEL2);XLOC_091582(ALDH2B4);XLOC_091583(ALDH2B4);ncbi_106356928(LOC106356928);ncbi_106346246(LOC106346246);ncbi_106402141(LOC106402141);ncbi_106361489(LOC106361489);ncbi_106386606(LOC106386606);ncbi_106367164(LOC106367164);ncbi_106396589(LOC106396589);ncbi_106400912(LOC106400912);ncbi_106414927(LOC106414927)	K00128+K00128+K00128+K00128+K00765+K00128+K18649+K01590+K11755+K00765+K00765+K00128
Protein export	31	1	ko03060	XLOC_006967(TATA);XLOC_022454(AGL18);XLOC_025216(SRP-54C);XLOC_051768(SRP-54C);XLOC_064020(OXA1L);XLOC_065135(ERDJ2B);XLOC_066177(ALB3);XLOC_076075(SRP-54C);XLOC_086607(SRP19);ncbi_106393158(LOC106393158);ncbi_106392959(LOC106392959);ncbi_106440317(LOC106440317);ncbi_106380782(LOC106380782);ncbi_106366724(LOC106366724);ncbi_106385574(LOC106385574);ncbi_106385532(LOC106385532);ncbi_106451803(LOC10…	K03116+K03217+K03106+K03106+K03217+K09540+K03217+K03106+K03105+K13431+K13431+K09540+K13280+K09490+K13280+K07342+K03105+K03106+K12948+K10956+K09490+K03100+K12272+K12272+K13280+K03100+K13431+K03116+K03106+K09490+K09540
Indole alkaloid biosynthesis	4	1	ko00901	ncbi_106437669(LOC106437669);ncbi_106381362(LOC106381362);ncbi_106411924(LOC106411924);ncbi_106408992(LOC106408992)	K08233+K01757+K01757+K08233
Terpenoid backbone biosynthesis	30	1	ko00900	XLOC_003757(DXS);XLOC_007071(HMG1);XLOC_062563(At3g20160);XLOC_102100(HMG1);ncbi_106355630(LOC106355630);ncbi_106381375(LOC106381375);ncbi_106397583(LOC106397583);ncbi_111210460(LOC111210460);ncbi_106439654(LOC106439654);ncbi_106411435(LOC106411435);ncbi_106382866(LOC106382866);ncbi_106354395(LOC106354395);ncbi_106361851(LOC106361851);ncbi_106362168(LOC106362168);ncbi_111198056(LOC111198056);ncbi…	K01662+K00021+K13789+K00021+K03527+K10960+K00021+K00587+K01662+K15891+K15889+K10960+K15889+K11778+K00869+K08658+K10960+K11778+K08658+K01662+K11778+K11778+K01823+K10960+K11778+K00626+K01823+K11778+K11778+K00587
Folate biosynthesis	9	1	ko00790	XLOC_000616(MitHPPK/DHPS);ncbi_106425127(LOC106425127);ncbi_106354681(LOC106354681);ncbi_106415223(LOC106415223);ncbi_106450794(LOC106450794);ncbi_106382264(LOC106382264);ncbi_106379891(LOC106379891);ncbi_106407075(LOC106407075);ncbi_106360786(LOC106360786)	K13941+K01495+K01307+K01930+K13941+K01495+K01495+K01495+K01930
Pentose and glucuronate interconversions	62	1	ko00040	XLOC_014338(WEL2);XLOC_015284(PME3);XLOC_045984(XYLA);XLOC_049523(SDH);XLOC_053504(XYLA);XLOC_085365(SDH);XLOC_085756(SDH);XLOC_091582(ALDH2B4);XLOC_091583(ALDH2B4);XLOC_092170(GLCAK2);ncbi_106356928(LOC106356928);ncbi_106442321(LOC106442321);ncbi_106436842(LOC106436842);ncbi_106348821(LOC106348821);ncbi_106434586(LOC106434586);ncbi_106425693(LOC106425693);ncbi_106425694(LOC106425694);ncbi_106409…	K00128+K01051+K01805+K00008+K01805+K00008+K00008+K00128+K00128+K16190+K00128+K01728+K00008+K01051+K01051+K01051+K01051+K01728+K01051+K01728+K01728+K01051+K01728+K01728+K01728+K01051+K01728+K00128+K01728+K01728+K01728+K01051+K01728+K01728+K00012+K01728+K01051+K01051+K01728+K01051+K01051+K16190+K00854+K01728+K01728+K01051+K01184+K01728+K01728+K01051+K01051+K01051+K01728+K01728+K01728+K00128+K00008+…
Carbon fixation in photosynthetic organisms	45	1	ko00710	XLOC_003319(PPCB);XLOC_047382(PROC1);XLOC_061947(FBP);XLOC_068590(PPC2);XLOC_078227(NAD-ME1);XLOC_081223(PPC2);XLOC_093595(ALAAT2);XLOC_095276(PPC2);XLOC_100764(FBP);XLOC_104151(tkt);ncbi_106382950(LOC106382950);ncbi_106383609(LOC106383609);ncbi_106391858(LOC106391858);ncbi_106348189(LOC106348189);ncbi_106446351(LOC106446351);ncbi_106446362(LOC106446362);ncbi_106451744(LOC106451744);ncbi_10645174…	K01595+K00814+K03841+K01595+K00028+K01595+K00814+K01595+K03841+K00615+K00026+K00029+K01602+K01610+K01602+K01623+K00855+K00855+K01595+K01623+K01595+K00855+K00855+K01623+K00814+K00855+K00615+K00026+K01623+K01006+K00029+K01807+K01610+K00927+K00855+K01623+K01623+K00855+K01623+K00855+K00615+K05298+K14272+K01610+K03841
Cysteine and methionine metabolism	68	1	ko00270	XLOC_008166(At5g53970);XLOC_063689(GSH1);XLOC_063748(SAMDC1);XLOC_076100(GSH1);XLOC_084724(ASP5);XLOC_096391(At3g03630);ncbi_106357856(LOC106357856);ncbi_106441358(LOC106441358);ncbi_106451560(LOC106451560);ncbi_106382950(LOC106382950);ncbi_106452342(LOC106452342);ncbi_106438398(LOC106438398);ncbi_106385536(LOC106385536);ncbi_106439002(LOC106439002);ncbi_106389664(LOC106389664);ncbi_111214449(LOC…	K00815+K01919+K01611+K01919+K00811+K01738+K00558+K00815+K00789+K00026+K00640+K00815+K01762+K01738+K01251+K01251+K01251+K00789+K00547+K01611+K05933+K00547+K05933+K01762+K00827+K01761+K12524+K12524+K00558+K01762+K01611+K00026+K00558+K00016+K01251+K00547+K01011+K13034+K01611+K01611+K01611+K01611+K01611+K00826+K00815+K00789+K01762+K00640+K00547+K05933+K01251+K01762+K01762+K01762+K00133+K00826+K00826+…
One carbon pool by folate	9	1	ko00670	XLOC_024304(GDCST);ncbi_106425444(LOC106425444);ncbi_106362172(LOC106362172);ncbi_106376188(LOC106376188);ncbi_106413869(LOC106413869);ncbi_106405654(LOC106405654);ncbi_106409254(LOC106409254);ncbi_106415509(LOC106415509);ncbi_106372332(LOC106372332)	K00605+K01433+K00605+K01433+K00605+K01938+K01934+K00600+K01934
Biosynthesis of unsaturated fatty acids	22	1	ko01040	XLOC_002336(-);XLOC_044889(-);ncbi_106422764(LOC106422764);ncbi_106435371(LOC106435371);ncbi_111210955(LOC111210955);ncbi_106437748(LOC106437748);ncbi_106437859(LOC106437859);ncbi_106441127(LOC106441127);ncbi_106447009(LOC106447009);ncbi_106451387(LOC106451387);ncbi_106406041(LOC106406041);ncbi_106358072(LOC106358072);ncbi_106386856(LOC106386856);ncbi_111204308(LOC111204308);ncbi_106433151(LOC106…	K10256+K00059+K10257+K00059+K10258+K00507+K00232+K10703+K00507+K00507+K00507+K10251+K10703+K10258+K10258+K00507+K00232+K00059+K00507+K00507+K10251+K00507
Selenocompound metabolism	9	1	ko00450	XLOC_105529(NTR2);ncbi_111197708(LOC111197708);ncbi_106440752(LOC106440752);ncbi_106346981(LOC106346981);ncbi_106366448(LOC106366448);ncbi_106347063(LOC106347063);ncbi_106433181(LOC106433181);ncbi_106421230(LOC106421230);ncbi_106368984(LOC106368984)	K00384+K13811+K13811+K13811+K01761+K13811+K13811+K00549+K01761
Tropane, piperidine and pyridine alkaloid biosynthesis	18	1	ko00960	XLOC_008166(At5g53970);XLOC_008295(At1g07440);XLOC_084724(ASP5);ncbi_106441358(LOC106441358);ncbi_106438354(LOC106438354);ncbi_106438352(LOC106438352);ncbi_106438349(LOC106438349);ncbi_106438398(LOC106438398);ncbi_106436184(LOC106436184);ncbi_106402089(LOC106402089);ncbi_106388375(LOC106388375);ncbi_106368971(LOC106368971);ncbi_106346533(LOC106346533);ncbi_106375928(LOC106375928);ncbi_106396908(L…	K00815+K08081+K00811+K00815+K08081+K08081+K08081+K00815+K08081+K00276+K00815+K08081+K08081+K15849+K00276+K08081+K08081+K08081
Pyruvate metabolism	49	1	ko00620	XLOC_003319(PPCB);XLOC_010286(-);XLOC_014338(WEL2);XLOC_030824(-);XLOC_040816(-);XLOC_042740(PKP2);XLOC_067512(FUM1);XLOC_068590(PPC2);XLOC_072142(DLD);XLOC_077892(At1g54220);XLOC_078227(NAD-ME1);XLOC_081223(PPC2);XLOC_084231(LPD2);XLOC_091582(ALDH2B4);XLOC_091583(ALDH2B4);XLOC_095276(PPC2);ncbi_106356928(LOC106356928);ncbi_106447777(LOC106447777);ncbi_106424075(LOC106424075);ncbi_106382950(LOC10…	K01595+K01638+K00128+K00873+K01638+K00873+K01679+K01595+K00102+K00627+K00028+K01595+K00382+K00128+K00128+K01595+K00128+K00873+K01638+K00026+K00029+K01610+K00873+K01595+K00873+K00128+K00161+K00161+K01595+K00627+K00873+K00026+K01006+K00016+K00029+K01610+K01069+K01069+K18881+K00627+K00128+K00627+K01069+K00626+K01759+K01610+K00873+K00873+K00382
Tyrosine metabolism	20	1	ko00350	XLOC_008166(At5g53970);XLOC_084724(ASP5);ncbi_106441358(LOC106441358);ncbi_106419012(LOC106419012);ncbi_106438398(LOC106438398);ncbi_106357570(LOC106357570);ncbi_106360642(LOC106360642);ncbi_106402089(LOC106402089);ncbi_106453552(LOC106453552);ncbi_106365966(LOC106365966);ncbi_106443425(LOC106443425);ncbi_106428923(LOC106428923);ncbi_106388375(LOC106388375);ncbi_111206442(LOC111206442);ncbi_10638…	K00815+K00811+K00815+K01557+K00815+K01592+K01557+K00276+K00121+K00001+K00121+K01557+K00815+K01592+K18857+K15849+K00276+K00121+K00121+K01557
Fatty acid degradation	22	1	ko00071	XLOC_014338(WEL2);XLOC_017874(MFP2);XLOC_026504(-);XLOC_053812(LACS9);XLOC_091582(ALDH2B4);XLOC_091583(ALDH2B4);ncbi_106356928(LOC106356928);ncbi_106437859(LOC106437859);ncbi_106402141(LOC106402141);ncbi_106361183(LOC106361183);ncbi_106453552(LOC106453552);ncbi_106365966(LOC106365966);ncbi_106443425(LOC106443425);ncbi_106346097(LOC106346097);ncbi_106415581(LOC106415581);ncbi_106388108(LOC10638810…	K00128+K10527+K10527+K01897+K00128+K00128+K00128+K00232+K00128+K10527+K00121+K00001+K00121+K10527+K10527+K00232+K18857+K10527+K00128+K00626+K00121+K00121
Isoquinoline alkaloid biosynthesis	10	1	ko00950	XLOC_008166(At5g53970);XLOC_084724(ASP5);ncbi_106441358(LOC106441358);ncbi_106438398(LOC106438398);ncbi_106357570(LOC106357570);ncbi_106402089(LOC106402089);ncbi_106388375(LOC106388375);ncbi_111206442(LOC111206442);ncbi_106375928(LOC106375928);ncbi_106396908(LOC106396908)	K00815+K00811+K00815+K00815+K01592+K00276+K00815+K01592+K15849+K00276
Biotin metabolism	7	1	ko00780	XLOC_044889(-);ncbi_106416078(LOC106416078);ncbi_106435371(LOC106435371);ncbi_106346974(LOC106346974);ncbi_106417761(LOC106417761);ncbi_106388319(LOC106388319);ncbi_106368664(LOC106368664)	K00059+K02372+K00059+K09458+K02372+K01012+K00059
Peroxisome	47	1	ko04146	XLOC_020509(FSD2);XLOC_024828(CAT3);XLOC_029610(CSD2);XLOC_053812(LACS9);ncbi_106361224(LOC106361224);ncbi_106348897(LOC106348897);ncbi_106441535(LOC106441535);ncbi_106437859(LOC106437859);ncbi_106438765(LOC106438765);ncbi_106439366(LOC106439366);ncbi_106439560(LOC106439560);ncbi_106439758(LOC106439758);ncbi_106440733(LOC106440733);ncbi_111214336(LOC111214336);ncbi_106423470(LOC106423470);ncbi_10…	K04564+K03781+K04565+K01897+K13356+K11517+K03426+K00232+K01578+K11517+K13336+K00830+K03781+K13348+K11517+K11517+K13356+K13343+K03781+K13352+K00869+K13348+K17879+K13339+K13356+K13356+K13336+K11517+K00232+K11517+K11517+K13356+K13356+K11517+K11517+K13356+K03781+K03781+K03781+K13348+K13356+K04565+K03781+K03781+K00031+K00477+K11517
Sulfur relay system	5	1	ko04122	XLOC_033904(mnmA);XLOC_050578(DOT3);ncbi_106381467(LOC106381467);ncbi_106429640(LOC106429640);ncbi_111213892(LOC111213892)	K00566+K00566+K01011+K12161+K01011
Basal transcription factors	24	1	ko03022	XLOC_030838(-);XLOC_065938(TFIIB1);XLOC_067823(-);XLOC_069856(-);ncbi_106351429(LOC106351429);ncbi_106407377(LOC106407377);ncbi_111199738(LOC111199738);ncbi_106424110(BNAA08G12870D);ncbi_106362202(LOC106362202);ncbi_106364104(LOC106364104);ncbi_106352363(LOC106352363);ncbi_106420381(LOC106420381);ncbi_106372166(LOC106372166);ncbi_106382625(LOC106382625);ncbi_106390020(LOC106390020);ncbi_106396768…	K03137+K03124+K03137+K03137+K03143+K06634+K03134+K10842+K03122+K03138+K14649+K03122+K14649+K03130+K03134+K03124+K03144+K03137+K02202+K03143+K14649+K14649+K03122+K03131
Thiamine metabolism	3	1	ko00730	XLOC_003757(DXS);ncbi_106439654(LOC106439654);ncbi_106389378(LOC106389378)	K01662+K01662+K01662
Synthesis and degradation of ketone bodies	1	1	ko00072	ncbi_106418172(LOC106418172)	K00626
Fatty acid metabolism	41	1	ko01212	XLOC_002336(-);XLOC_017874(MFP2);XLOC_026504(-);XLOC_040463(ppt3);XLOC_044889(-);XLOC_053812(LACS9);ncbi_106452959(LOC106452959);ncbi_106422764(LOC106422764);ncbi_106416078(LOC106416078);ncbi_106435371(LOC106435371);ncbi_111210955(LOC111210955);ncbi_106437748(LOC106437748);ncbi_106437859(LOC106437859);ncbi_106441127(LOC106441127);ncbi_106447009(LOC106447009);ncbi_106451387(LOC106451387);ncbi_1064…	K10256+K10527+K10527+K01074+K00059+K01897+K01074+K10257+K02372+K00059+K10258+K00507+K00232+K10703+K00507+K00507+K00507+K09458+K01074+K10251+K10527+K10781+K01074+K10527+K02372+K10703+K10258+K10258+K10527+K00507+K00232+K00059+K00507+K00507+K10251+K10527+K01074+K00507+K00648+K00626+K10781
Lysine biosynthesis	6	1	ko00300	XLOC_086447(DAPF);ncbi_106439752(LOC106439752);ncbi_106349173(LOC106349173);ncbi_111198129(LOC111198129);ncbi_111204598(LOC111204598);ncbi_106402271(LOC106402271)	K01778+K10206+K12524+K12524+K10206+K00133
C5-Branched dibasic acid metabolism	3	1	ko00660	XLOC_090716(IMDH2);ncbi_106451340(LOC106451340);ncbi_106430039(LOC106430039)	K00052+K01653+K01653
Citrate cycle (TCA cycle)	28	1	ko00020	XLOC_035980(ACLA-3);XLOC_067512(FUM1);XLOC_077892(At1g54220);XLOC_083140(CSY4);XLOC_083802(acly);XLOC_084231(LPD2);ncbi_106382950(LOC106382950);ncbi_106348184(LOC106348184);ncbi_106348189(LOC106348189);ncbi_111198745(LOC111198745);ncbi_106433401(LOC106433401);ncbi_106429559(LOC106429559);ncbi_106362359(LOC106362359);ncbi_106416141(LOC106416141);ncbi_106419426(LOC106419426);ncbi_106428670(LOC10642…	K01648+K01679+K00627+K01647+K01648+K00382+K00026+K00164+K01610+K00235+K00161+K00161+K01648+K00627+K00026+K00235+K00234+K01610+K00658+K00627+K00235+K01648+K00627+K01648+K00031+K01610+K00164+K00382
Propanoate metabolism	9	1	ko00640	XLOC_084231(LPD2);ncbi_106438765(LOC106438765);ncbi_106353115(LOC106353115);ncbi_106446944(LOC106446944);ncbi_106362216(LOC106362216);ncbi_106381484(LOC106381484);ncbi_106446950(LOC106446950);ncbi_106418172(LOC106418172);ncbi_111213442(LOC111213442)	K00382+K01578+K05605+K05605+K05605+K00016+K05605+K00626+K00382
2-Oxocarboxylic acid metabolism	36	1	ko01210	XLOC_010727(acy1);XLOC_047382(PROC1);XLOC_083140(CSY4);XLOC_084724(ASP5);XLOC_090716(IMDH2);XLOC_093595(ALAAT2);ncbi_106434002(LOC106434002);ncbi_106381367(LOC106381367);ncbi_106441279(LOC106441279);ncbi_106430121(LOC106430121);ncbi_106451340(LOC106451340);ncbi_106435544(LOC106435544);ncbi_106357545(LOC106357545);ncbi_111199316(LOC111199316);ncbi_106354366(LOC106354366);ncbi_106377269(LOC10637726…	K14677+K00814+K01647+K00811+K00052+K00814+K14677+K11821+K11812+K12156+K01653+K14677+K11819+K11821+K11821+K15742+K00814+K12153+K14677+K15742+K15742+K14677+K00826+K11812+K12156+K14677+K00133+K00826+K00826+K11812+K11819+K01653+K00031+K14272+K15741+K11812
RNA polymerase	15	1	ko03020	XLOC_053968(NRPB4);XLOC_055600(NRPB4);ncbi_106354225(LOC106354225);ncbi_106449894(LOC106449894);ncbi_106449027(LOC106449027);ncbi_106385884(LOC106385884);ncbi_106454364(LOC106454364);ncbi_106368028(LOC106368028);ncbi_106419349(LOC106419349);ncbi_106381941(LOC106381941);ncbi_106384703(LOC106384703);ncbi_106399401(LOC106399401);ncbi_106399422(LOC106399422);ncbi_106412073(LOC106412073);ncbi_10644683…	K03012+K03012+K03006+K03027+K03007+K03007+K03012+K03013+K03026+K03012+K03010+K03007+K03007+K03013+K03012
RNA degradation	57	1	ko03018	XLOC_007787(CNOT3);XLOC_032877(-);XLOC_037941(PAB5);XLOC_056465(DCP2);XLOC_058011(CALS1);XLOC_058761(-);XLOC_062391(-);XLOC_063152(SKI2);XLOC_065510(XRN2);XLOC_068664(CALS3);XLOC_074034(PAB3);XLOC_091460(CPN60);XLOC_093707(CPN60);XLOC_096210(PFK7);ncbi_106436763(LOC106436763);ncbi_106396415(LOC106396415);ncbi_106384278(LOC106384278);ncbi_106431906(LOC106431906);ncbi_106433739(LOC106433739);ncbi_1…	K12580+K12619+K13126+K12613+K12617+K12585+K12592+K12599+K12619+K12617+K13126+K04077+K04077+K00850+K04043+K00850+K12613+K12606+K12580+K12580+K12581+K12608+K04077+K12614+K04077+K10643+K00850+K13126+K13126+K12602+K12592+K13126+K12611+K12608+K00850+K12617+K12620+K12581+K12604+K00850+K12581+K12602+K04077+K12581+K12613+K04077+K13126+K12581+K04077+K00850+K13126+K13126+K12592+K12608+K12581+K12608+K12604
Purine metabolism	67	1	ko00230	XLOC_030824(-);XLOC_042740(PKP2);XLOC_051128(ABCB11);XLOC_053968(NRPB4);XLOC_055600(NRPB4);XLOC_061574(Nt5c3b-a);XLOC_064964(UGLYAH);XLOC_066546(ABCB11);XLOC_088237(PUR2);XLOC_101204(APY3);ncbi_106354225(LOC106354225);ncbi_106387483(LOC106387483);ncbi_106447777(LOC106447777);ncbi_106449894(LOC106449894);ncbi_111197708(LOC111197708);ncbi_106390064(LOC106390064);ncbi_106428747(LOC106428747);ncbi_10…	K00873+K00873+K01756+K03012+K03012+K01081+K14977+K01756+K01945+K01510+K03006+K01513+K00873+K03027+K13811+K10808+K00856+K14977+K00759+K13811+K00860+K00860+K03007+K18453+K00939+K00873+K00873+K03007+K13811+K00939+K01510+K00759+K03787+K03787+K03012+K01466+K01488+K13811+K03013+K00759+K00873+K03026+K03012+K00860+K03010+K00948+K01513+K13811+K00939+K02328+K03007+K03007+K00088+K02335+K03787+K02320+K01488+…
Phagosome	46	1	ko04145	XLOC_022591(VHA-a3);XLOC_030491(ARAC5);XLOC_049152(-);XLOC_053632(VHA-a2);XLOC_062976(TUBB3);ncbi_106434708(LOC106434708);ncbi_106438506(LOC106438506);ncbi_106438492(LOC106438492);ncbi_106385532(LOC106385532);ncbi_106438901(LOC106438901);ncbi_106439832(LOC106439832);ncbi_106451526(LOC106451526);ncbi_106348306(LOC106348306);ncbi_106348305(LOC106348305);ncbi_106347845(LOC106347845);ncbi_106358265(L…	K02154+K04392+K02147+K02154+K07375+K04392+K07375+K07375+K07342+K02152+K04392+K07375+K07375+K07375+K07375+K02155+K02155+K07375+K08057+K02150+K10956+K04392+K08488+K08488+K07375+K04392+K02153+K04392+K08488+K02155+K07897+K07375+K02155+K00914+K07375+K04392+K07375+K02155+K07375+K07375+K08057+K02150+K08057+K07375+K07375+K04392
Biosynthesis of amino acids	128	1	ko01230	XLOC_008166(At5g53970);XLOC_010727(acy1);XLOC_014386(ETFQO);XLOC_025530(HSK);XLOC_030824(-);XLOC_031061(ASB1);XLOC_031081(GLN1-2);XLOC_035917(TSB1);XLOC_042740(PKP2);XLOC_047382(PROC1);XLOC_083140(CSY4);XLOC_084724(ASP5);XLOC_085921(TSB);XLOC_086447(DAPF);XLOC_090716(IMDH2);XLOC_093595(ALAAT2);XLOC_096210(PFK7);XLOC_096296(At4g24830);XLOC_096391(At3g03630);XLOC_099946(GLN1-2);XLOC_100093(EMB3004)…	K00815+K14677+K00766+K00872+K00873+K01658+K01915+K01696+K00873+K00814+K01647+K00811+K01696+K01778+K00052+K00814+K00850+K01940+K01738+K01915+K13832+K00615+K14677+K00850+K00815+K00873+K00789+K01850+K01915+K01915+K01733+K00616+K00616+K00640+K00815+K01738+K10206+K01915+K06001+K01623+K00789+K12657+K12657+K01653+K00873+K00873+K01620+K01620+K00765+K05359+K01079+K00850+K01623+K14677+K18649+K01623+K00814+…
SNARE interactions in vesicular transport	16	1	ko04130	XLOC_017475(VTI13);XLOC_063105(BET12);XLOC_068665(MEMB12);ncbi_106438245(LOC106438245);ncbi_106376969(LOC106376969);ncbi_106445151(LOC106445151);ncbi_106346787(LOC106346787);ncbi_106356355(LOC106356355);ncbi_106371947(LOC106371947);ncbi_106371977(LOC106371977);ncbi_106386222(LOC106386222);ncbi_106429599(LOC106429599);ncbi_106390699(LOC106390699);ncbi_106445593(LOC106445593);ncbi_106415177(LOC1064…	K08493+K08504+K08496+K08495+K08486+K08486+K08503+K08493+K08488+K08488+K08488+K08495+K08486+K08495+K08497+K08507
Valine, leucine and isoleucine biosynthesis	6	1	ko00290	XLOC_090716(IMDH2);ncbi_106451340(LOC106451340);ncbi_106385828(LOC106385828);ncbi_106425083(LOC106425083);ncbi_106439120(LOC106439120);ncbi_106430039(LOC106430039)	K00052+K01653+K00826+K00826+K00826+K01653
Fatty acid biosynthesis	12	1	ko00061	XLOC_044889(-);XLOC_053812(LACS9);XLOC_094983(FATA);ncbi_106416078(LOC106416078);ncbi_106445854(LOC106445854);ncbi_106435371(LOC106435371);ncbi_106346974(LOC106346974);ncbi_106362292(LOC106362292);ncbi_106417761(LOC106417761);ncbi_106368664(LOC106368664);ncbi_106445421(LOC106445421);ncbi_106383129(LOC106383129)	K00059+K01897+K10782+K02372+K10782+K00059+K09458+K10781+K02372+K00059+K00648+K10781
Aminoacyl-tRNA biosynthesis	24	1	ko00970	XLOC_021309(gatB);XLOC_040125(gatB);XLOC_043036(OVA6);XLOC_047183(GATB);XLOC_047424(At1g29880);XLOC_054350(GATB);XLOC_074228(At1g29880);XLOC_082062(GATB);XLOC_084387(At4g10320);XLOC_088165(EMB1027);XLOC_088353(TWN2);XLOC_093456(gatB);ncbi_106384569(LOC106384569);ncbi_106353306(LOC106353306);ncbi_106365869(LOC106365869);ncbi_106371987(LOC106371987);ncbi_106381481(LOC106381481);ncbi_111202899(LOC11…	K02434+K02434+K01881+K02434+K01880+K02434+K01880+K02434+K01870+K01887+K01873+K02434+K01872+K01881+K01868+K01873+K01893+K01872+K01883+K01889+K01872+K01875+K01876+K01868
Pyrimidine metabolism	50	1	ko00240	XLOC_037499(UKL5);XLOC_043015(DTYMK);XLOC_043340(TK);XLOC_045134(PYR4);XLOC_053968(NRPB4);XLOC_055600(NRPB4);XLOC_061461(URH1);XLOC_061574(Nt5c3b-a);XLOC_071872(CARB);XLOC_101204(APY3);XLOC_105529(NTR2);ncbi_106354225(LOC106354225);ncbi_106449894(LOC106449894);ncbi_106390064(LOC106390064);ncbi_106386310(LOC106386310);ncbi_106449027(LOC106449027);ncbi_106385884(LOC106385884);ncbi_106348590(LOC1063…	K00876+K00943+K00857+K01465+K03012+K03012+K01240+K01081+K01955+K01510+K00384+K03006+K03027+K10808+K01489+K03007+K03007+K13800+K01510+K03787+K03787+K03012+K03013+K01431+K03026+K03012+K03010+K16329+K01937+K02328+K03007+K03007+K01240+K01240+K02335+K16329+K00761+K13421+K03787+K02320+K13800+K00254+K03013+K00940+K00254+K01431+K01431+K01937+K03012+K01464
Ubiquitin mediated proteolysis	59	1	ko04120	XLOC_013083(CDC20-1);XLOC_016988(SINAT3);XLOC_061395(PRP19B);XLOC_077561(CDC27A);XLOC_078067(UBC5);XLOC_099099(UBC32);ncbi_106369853(LOC106369853);ncbi_106427931(LOC106427931);ncbi_106435451(LOC106435451);ncbi_106431429(LOC106431429);ncbi_111198081(LOC111198081);ncbi_106405486(LOC106405486);ncbi_106433948(LOC106433948);ncbi_106434242(LOC106434242);ncbi_106419516(LOC106419516);ncbi_106438265(LOC10…	K03363+K04506+K10599+K03350+K10576+K10578+K10688+K06689+K03349+K10144+K03364+K10573+K10144+K10686+K10144+K03094+K03363+K10592+K10592+K10688+K03357+K03094+K03094+K06689+K10580+K03364+K03094+K03353+K03869+K10144+K10144+K06689+K06689+K03094+K10144+K10144+K03364+K10144+K10144+K10144+K06689+K10571+K10686+K06689+K03357+K03875+K03094+K03349+K10576+K04506+K10573+K10688+K10573+K10688+K04706+K04506+K03363+…
Oxidative phosphorylation	67	1	ko00190	XLOC_006218(AHA1);XLOC_022591(VHA-a3);XLOC_031796(ATPG);XLOC_031870(MTACP2);XLOC_049152(-);XLOC_052949(At5g08530);XLOC_053632(VHA-a2);XLOC_061980(COX5B-1);XLOC_066368(CYC12);XLOC_067951(AHA8);XLOC_076242(Os04g0656100);XLOC_078762(ATPG);XLOC_088630(PHYE);XLOC_102474(PHYE);ncbi_106370348(LOC106370348);ncbi_106349474(LOC106349474);ncbi_106431423(LOC106431423);ncbi_106425412(LOC106425412);ncbi_106405…	K01535+K02154+K02109+K03955+K02147+K03942+K02154+K02265+K00413+K01535+K01535+K02109+K01535+K01535+K02109+K02260+K03952+K00417+K01535+K03955+K02152+K01535+K01507+K01507+K02115+K02265+K00235+K02155+K02155+K01535+K00416+K01507+K02150+K02115+K01507+K02258+K02153+K00235+K03952+K03946+K00417+K00234+K01535+K02155+K01535+K02140+K03955+K05573+K02155+K02115+K03955+K01535+K01535+K00235+K01535+K02155+K00416+…
Spliceosome	76	1	ko03040	XLOC_003729(Os03g0708600);XLOC_028613(At1g65660);XLOC_040273(SCL33);XLOC_046587(-);XLOC_047366(RZ1B);XLOC_049075(-);XLOC_049398(HSP70);XLOC_052310(CLF1);XLOC_053882(-);XLOC_058332(T10C6.5);XLOC_059949(CYP18-2);XLOC_060316(-);XLOC_061395(PRP19B);XLOC_065854(MED37E);XLOC_067162(PRL1);XLOC_070046(AQR);XLOC_070047(Aqr);XLOC_073908(Snrnp200);XLOC_081723(RS40);XLOC_092755(-);XLOC_092983(ABH1);XLOC_0985…	K12858+K12819+K12900+K12862+K12885+K12862+K03283+K12869+K12829+K12863+K12733+K12829+K10599+K03283+K12862+K12874+K12874+K12854+K12893+K11097+K12882+K12896+K12843+K03283+K12897+K03283+K03283+K06063+K12819+K12893+K12820+K03283+K03283+K12873+K11098+K12821+K03283+K12828+K03283+K12897+K03283+K12828+K12842+K03283+K12872+K11092+K12833+K12818+K12825+K03283+K12897+K03283+K12881+K12818+K12896+K03283+K03283+…
Ribosome biogenesis in eukaryotes	19	1	ko03008	XLOC_032877(-);XLOC_054468(CDC48C);XLOC_054938(LSG1-2);XLOC_065510(XRN2);XLOC_065669(MORF9);XLOC_083635(-);XLOC_101416(-);XLOC_105104(-);ncbi_106364633(LOC106364633);ncbi_106438395(LOC106438395);ncbi_106446206(LOC106446206);ncbi_106431200(LOC106431200);ncbi_106397239(LOC106397239);ncbi_106395832(LOC106395832);ncbi_106402349(LOC106402349);ncbi_106407605(LOC106407605);ncbi_106380610(LOC106380610);n…	K12619+K14571+K14539+K12619+K14552+K14572+K14552+K14573+K14553+K14558+K03115+K03097+K14558+K03115+K06943+K03115+K14572+K14572+K14570
Ribosome	47	1	ko03010	XLOC_037192(RPL28C);XLOC_039629(-);XLOC_050666(RPL29);XLOC_051220(-);XLOC_052266(RPL12B);XLOC_053126(rpmA);XLOC_054971(-);XLOC_059850(-);XLOC_065591(RPL18B);XLOC_068059(RPL17B);XLOC_074568(-);XLOC_074802(RPL17B);XLOC_084697(rpl33);XLOC_089537(rplD);XLOC_095595(RPL37B);ncbi_106364080(LOC106364080);ncbi_106445120(LOC106445120);ncbi_106364608(LOC106364608);ncbi_106431439(LOC106431439);ncbi_106431424…	K02903+K02897+K02904+K02935+K02870+K02899+K02945+K02945+K02883+K02880+K02945+K02880+K02913+K02926+K02922+K02895+K02985+K02899+K02960+K02913+K02879+K02914+K02922+K02990+K02935+K02863+K02863+K02970+K02881+K02888+K02882+K02920+K02889+K02942+K02899+K02870+K02914+K02990+K02880+K02888+K02937+K02881+K02959+K02874+K02878+K02982+K02890
RNA transport	48	1	ko03013	XLOC_018153(-);XLOC_030717(NUZ);XLOC_033419(EIF(ISO)4G2);XLOC_037941(PAB5);XLOC_038916(-);XLOC_046117(Upf1);XLOC_057403(RAE1);XLOC_060165(TIF4A-3);XLOC_065001(RPL22B);XLOC_068975(NUP85);XLOC_074034(PAB3);XLOC_077998(Eif2b4);XLOC_092983(ABH1);XLOC_101537(EMB1401);XLOC_104718(RANGAP2);ncbi_106427095(LOC106427095);ncbi_106454810(LOC106454810);ncbi_106452219(LOC106452219);ncbi_106345810(LOC106345810)…	K03237+K00784+K03260+K13126+K14294+K14326+K14298+K03257+K14311+K14304+K13126+K03680+K12882+K03238+K14319+K03238+K12160+K00784+K03239+K14292+K13126+K13126+K03257+K03243+K03247+K13126+K12881+K03243+K13175+K03236+K03257+K18213+K14303+K03239+K03237+K00784+K13126+K14315+K03259+K12876+K13126+K13126+K14292+K12160+K03238+K03260+K14292+K14289
mRNA surveillance pathway	38	1	ko03015	XLOC_033033(-);XLOC_037941(PAB5);XLOC_038916(-);XLOC_046117(Upf1);XLOC_065630(PP2AA1);XLOC_074034(PAB3);XLOC_079992(CFIS1);XLOC_092983(ABH1);XLOC_104657(CPSF73-I);ncbi_106446126(LOC106446126);ncbi_106401333(LOC106401333);ncbi_106402517(LOC106402517);ncbi_106430228(LOC106430228);ncbi_106362019(LOC106362019);ncbi_106346195(LOC106346195);ncbi_106397097(LOC106397097);ncbi_106353746(LOC106353746);ncbi…	K14411+K13126+K14294+K14326+K03456+K13126+K14397+K12882+K14403+K06965+K11584+K00565+K14416+K06269+K04382+K14411+K13126+K13126+K14400+K13126+K14404+K12881+K06269+K06269+K13126+K11584+K14411+K12876+K03265+K13917+K14406+K13126+K13126+K03265+K14376+K14399+K14409+K14409
DNA replication	89	1	ko03030	XLOC_001266(-);XLOC_005005(-);XLOC_006804(-);XLOC_024612(-);XLOC_024974(-);XLOC_025316(-);XLOC_026525(-);XLOC_031220(-);XLOC_032634(-);XLOC_032850(-);XLOC_032903(-);XLOC_033910(-);XLOC_036648(-);XLOC_037252(-);XLOC_037684(-);XLOC_037868(MCM6);XLOC_039742(-);XLOC_046309(-);XLOC_047635(-);XLOC_048695(-);XLOC_051622(RpA-70);XLOC_051791(-);XLOC_051798(-);XLOC_055438(-);XLOC_057173(-);XLOC_057706(fahd…	K07466+K07466+K07466+K07466+K07466+K07466+K07466+K07466+K07466+K07466+K07466+K07466+K07466+K07466+K07466+K02542+K07466+K07466+K07466+K07466+K07466+K07466+K07466+K07466+K07466+K07466+K07466+K07466+K07466+K07466+K07466+K07466+K07466+K10756+K07466+K02540+K07466+K07466+K07466+K07466+K07466+K04799+K07466+K04799+K07466+K07466+K07466+K07466+K07466+K07466+K07466+K07466+K07466+K07466+K07466+K07466+K07466+…
Proteasome	11	1	ko03050	XLOC_030674(RPN1A);XLOC_052281(IP5P7);XLOC_086305(RPT2B);XLOC_098346(RPN3B);XLOC_105161(RPN3B);ncbi_106432428(LOC106432428);ncbi_106451289(LOC106451289);ncbi_106354856(LOC106354856);ncbi_106385240(LOC106385240);ncbi_106380689(LOC106380689);ncbi_106436940(LOC106436940)	K03028+K03031+K03062+K03033+K03033+K02732+K03032+K03028+K03064+K03028+K03037
Nucleotide excision repair	89	1	ko03420	XLOC_001266(-);XLOC_005005(-);XLOC_006804(-);XLOC_024612(-);XLOC_024974(-);XLOC_025316(-);XLOC_026525(-);XLOC_031220(-);XLOC_032634(-);XLOC_032850(-);XLOC_032903(-);XLOC_033910(-);XLOC_036648(-);XLOC_037252(-);XLOC_037684(-);XLOC_039742(-);XLOC_046309(-);XLOC_047635(-);XLOC_048695(-);XLOC_051622(RpA-70);XLOC_051791(-);XLOC_051798(-);XLOC_055438(-);XLOC_057173(-);XLOC_057706(fahd1);XLOC_061238(-);…	K07466+K07466+K07466+K07466+K07466+K07466+K07466+K07466+K07466+K07466+K07466+K07466+K07466+K07466+K07466+K07466+K07466+K07466+K07466+K07466+K07466+K07466+K07466+K07466+K07466+K07466+K07466+K07466+K07466+K07466+K07466+K07466+K10756+K07466+K07466+K07466+K07466+K07466+K07466+K07466+K07466+K07466+K07466+K07466+K07466+K07466+K07466+K07466+K07466+K07466+K07466+K07466+K07466+K07466+K07466+K07466+K07466+…
Mismatch repair	82	1	ko03430	XLOC_001266(-);XLOC_005005(-);XLOC_006804(-);XLOC_024612(-);XLOC_024974(-);XLOC_025316(-);XLOC_026525(-);XLOC_031220(-);XLOC_032634(-);XLOC_032850(-);XLOC_032903(-);XLOC_033910(-);XLOC_036648(-);XLOC_037252(-);XLOC_037684(-);XLOC_039742(-);XLOC_046309(-);XLOC_047635(-);XLOC_048695(-);XLOC_051622(RpA-70);XLOC_051791(-);XLOC_051798(-);XLOC_055438(-);XLOC_057173(-);XLOC_057706(fahd1);XLOC_061238(-);…	K07466+K07466+K07466+K07466+K07466+K07466+K07466+K07466+K07466+K07466+K07466+K07466+K07466+K07466+K07466+K07466+K07466+K07466+K07466+K07466+K07466+K07466+K07466+K07466+K07466+K07466+K07466+K07466+K07466+K07466+K07466+K07466+K10756+K07466+K07466+K07466+K07466+K07466+K07466+K07466+K07466+K07466+K07466+K07466+K07466+K07466+K07466+K07466+K07466+K07466+K07466+K07466+K07466+K07466+K07466+K07466+K07466+…
Homologous recombination	88	1	ko03440	XLOC_001266(-);XLOC_005005(-);XLOC_006804(-);XLOC_024612(-);XLOC_024974(-);XLOC_025316(-);XLOC_026525(-);XLOC_031220(-);XLOC_032634(-);XLOC_032850(-);XLOC_032903(-);XLOC_033910(-);XLOC_036648(-);XLOC_037252(-);XLOC_037684(-);XLOC_039742(-);XLOC_046309(-);XLOC_047635(-);XLOC_048695(-);XLOC_051622(RpA-70);XLOC_051791(-);XLOC_051798(-);XLOC_055438(-);XLOC_057173(-);XLOC_057706(fahd1);XLOC_061238(-);…	K07466+K07466+K07466+K07466+K07466+K07466+K07466+K07466+K07466+K07466+K07466+K07466+K07466+K07466+K07466+K07466+K07466+K07466+K07466+K07466+K07466+K07466+K07466+K07466+K07466+K07466+K07466+K07466+K07466+K07466+K07466+K07466+K07466+K07466+K07466+K07466+K07466+K07466+K07466+K07466+K07466+K07466+K07466+K07466+K07466+K03553+K07466+K07466+K07466+K07466+K07466+K07466+K07466+K07466+K07466+K07466+K07466+…
