# Supplementary material for: Genome-Wide Identification of Freezing-Responsive Genes in a Rapeseed Line NTS57 Tolerant to Low-Temperature
Source: Int J Mol Sci. 2024 Nov 21;25(23):12491. doi: 10.3390/ijms252312491 (PMC11641804; doi:10.3390/ijms252312491)
Supplement: Supplementary file 1 [file ijms-25-12491-s001.zip › Table S7. The common differentially expressed TFs identified in 15NSt0-vs-15NSt2, 16NSt0-vs-16NSt2 and 17NSt0-vs-17NSt2.xlsx]

## Sheet: TFs
Table S7. The shared differentially expressed TFs in 15NSt0-vs-15NSt2, 16NSt0-vs-16NSt2 and 17NSt0-vs-17NSt2
ID	15NS_log2(FC)	16NS_log2(FC)	17NS_log2(FC)	TF_family	Description	Pathway	K_ID
LOC106345363	8.82443	11.944	5.15735	LIM	PREDICTED: LIM domain-containing protein PLIM2a-like [Brassica napus]	-	-
LOC106345377	3.2084	2.83081	3.30319	AP2-EREBP	PREDICTED: ethylene-responsive transcription factor ERF036 [Brassica rapa]	-	-
LOC106345570	6.7851	10.9128	7.55105	AP2-EREBP	PREDICTED: dehydration-responsive element-binding protein 2B-like [Brassica napus]	-	-
LOC106346117	-5.27822	-3.91639	-5.97053	ARR-B	PREDICTED: transcription factor DIVARICATA-like [Brassica napus]	-	-
LOC106346176	2.0715	2.36141	3.75419	NAC	PREDICTED: NAC domain-containing protein 53-like [Brassica napus]	-	-
LOC106346211	-3.03115	-2.00119	-3.37384	FAR1	PREDICTED: protein FAR1-RELATED SEQUENCE 11 [Brassica napus]	-	-
LOC106346541	2.62405	3.73319	2.31401	WRKY	PREDICTED: probable WRKY transcription factor 4 [Brassica rapa]	-	-
LOC106346883	-3.73419	-3.51987	-5.79774	Trihelix	PREDICTED: trihelix transcription factor GT-2-like [Brassica napus]	-	-
LOC106346902	-2.47265	-2.08149	-2.51504	ARR-B	PREDICTED: protein REVEILLE 7-like [Brassica napus]	-	-
LOC106347028	-2.17659	-2.20716	-2.19265	CPP	PREDICTED: protein tesmin/TSO1-like CXC 3 isoform X2 [Brassica napus]	-	-
LOC106347167	-4.80497	-6.24339	-6.26464	C2C2-CO-like	PREDICTED: zinc finger protein CONSTANS-LIKE 16-like [Brassica rapa]	-	-
LOC106347328	3.9587	4.20487	4.76504	Tify	PREDICTED: protein TIFY 6B-like isoform X1 [Brassica napus]	ko04075//Plant hormone signal transduction	K13464
LOC106347362	3.97889	4.35549	5.03104	Tify	PREDICTED: protein TIFY 6B-like isoform X1 [Brassica rapa]	ko04075//Plant hormone signal transduction	K13464
LOC106347473	-2.8887	-2.23414	-2.70044	AP2-EREBP	PREDICTED: AP2-like ethylene-responsive transcription factor TOE2 isoform X2 [Brassica oleracea var. oleracea] [Brassica oleracea]	-	-
LOC106347546	6.13785	9.49885	9.78423	ARR-B	PREDICTED: transcription factor LUX-like isoform X1 [Brassica napus]	-	-
LOC106347872	2.67191	3.07879	4.61244	TAZ	PREDICTED: BTB/POZ and TAZ domain-containing protein 1-like [Brassica napus]	-	-
LOC106347937	4.45031	5.64357	5.80801	NAC	PREDICTED: NAC domain-containing protein 102-like [Brassica napus]	-	-
LOC106348025	4.89226	8.11457	4.00271	AP2-EREBP	PREDICTED: ethylene-responsive transcription factor ABR1-like [Brassica napus]	-	-
LOC106348110	-4.48271	-2.78399	-4.17958	bHLH	PREDICTED: transcription factor bHLH93 [Brassica rapa]	-	-
LOC106348153	3.01931	6.7322	5.99909	TAZ	PREDICTED: BTB/POZ and TAZ domain-containing protein 4-like isoform X1 [Brassica napus]	-	-
LOC106348238	-4.08804	-2.6128	-6.18841	bHLH	PREDICTED: transcription factor HBI1-like isoform X1 [Brassica napus]	-	-
LOC106348254	8.49586	8.92236	5.34061	ARR-B	PREDICTED: two-component response regulator-like APRR5 [Brassica napus]	ko04712//Circadian rhythm - plant	K12130
LOC106348388	-3.58898	-2.44312	-4.26635	WRKY	PREDICTED: probable WRKY transcription factor 21 [Brassica napus]	-	-
LOC106348478	8.09126	10.6476	6.57302	ARR-B	PREDICTED: two-component response regulator-like APRR5 [Brassica napus]	ko04712//Circadian rhythm - plant	K12130
LOC106348555	-4.05878	-4.45681	-4.02865	C2C2-GATA	PREDICTED: GATA transcription factor 12 [Brassica rapa]	-	-
LOC106348974	6.12888	9.94559	6.38316	C2C2-CO-like	PREDICTED: zinc finger protein CONSTANS-LIKE 10 [Brassica napus]	-	-
LOC106349068	-3.56166	-3.27764	-4.32193	mTERF	PREDICTED: transcription termination factor MTERF15, mitochondrial [Brassica rapa]	-	-
LOC106349353	-3.26718	-2.57974	-4.73524	ABI3VP1	PREDICTED: B3 domain-containing protein At3g11580-like [Brassica oleracea var. oleracea] [Brassica oleracea]	-	-
LOC106349404	2.10658	2.32253	2.42809	ABI3VP1	PREDICTED: AP2/ERF and B3 domain-containing transcription factor ARF14-like [Brassica napus]	-	-
LOC106349419	2.39721	4.22554	4.33896	AP2-EREBP	PREDICTED: ethylene-responsive transcription factor 4-like [Brassica napus]	-	-
LOC106349514	5.48382	11.1485	6.81057	NAC	PREDICTED: NAC domain-containing protein 55-like [Brassica napus]	-	-
LOC106349550	-3.57544	-3.12187	-3.97575	SBP	PREDICTED: squamosa promoter-binding-like protein 2 isoform X1 [Brassica napus]	-	-
LOC106350711	-4.16564	-3.10713	-4.0612	C2C2-GATA	PREDICTED: GATA transcription factor 12-like [Brassica napus]	-	-
LOC106351002	-5.24793	-5.36632	-5.34971	bHLH	PREDICTED: transcription factor bHLH51 [Brassica oleracea var. oleracea] [Brassica oleracea]	-	-
LOC106351099	3.96294	6.31651	5.13895	ARR-B	PREDICTED: transcription factor MYB108-like [Brassica napus]	-	-
LOC106351676	-3.74582	-2.79317	-4.46613	bHLH	PREDICTED: transcription factor PIF4-like isoform X4 [Brassica napus]	ko04075//Plant hormone signal transduction	K16189
LOC106351914	-3.66971	-2.14684	-5.36457	NAC	PREDICTED: NAC transcription factor NAM-B2-like [Brassica napus]	-	-
LOC106352243	-5.224	-2.13578	-3.05703	WRKY	PREDICTED: probable WRKY transcription factor 74 [Brassica napus]	-	-
LOC106352671	3.14935	12.1653	3.07635	NAC	PREDICTED: NAC domain-containing protein 92-like [Brassica rapa]	-	-
LOC106353247	-4.69896	-2.1809	-4.54484	C2C2-GATA	PREDICTED: GATA transcription factor 4-like [Brassica rapa]	-	-
LOC106353498	-2.92829	-2.68593	-3.73785	Trihelix	PREDICTED: trihelix transcription factor GT-2-like [Brassica napus]	-	-
LOC106353518	-3.7678	-2.25514	-3.82002	Trihelix	transcription factor [Arabidopsis thaliana]	-	-
LOC106353800	3.52117	2.66308	5.19402	Tify	PREDICTED: protein TIFY 7-like [Brassica napus]	ko04075//Plant hormone signal transduction	K13464
LOC106353852	-6.73612	-4.04566	-7.13762	C2C2-CO-like	PREDICTED: zinc finger protein CONSTANS-LIKE 6-like [Brassica rapa]	-	-
LOC106354017	-2.46076	-2.50469	-2.41272	AP2-EREBP	PREDICTED: ethylene-responsive transcription factor ERF118-like [Brassica napus]	-	-
LOC106354041	-4.08746	-3.68806	-3.9542	bHLH	PREDICTED: transcription factor bHLH30 [Brassica napus]	-	-
LOC106354160	10.1716	12.9712	10.751	AP2-EREBP	PREDICTED: ethylene-responsive transcription factor ERF020-like [Brassica napus]	-	-
LOC106354217	2.67104	4.50707	2.80459	Tify	PREDICTED: protein TIFY 11B [Brassica rapa]	ko04075//Plant hormone signal transduction	K13464
LOC106354817	2.02845	5.76622	3.92689	WRKY	PREDICTED: probable WRKY transcription factor 40 [Brassica napus]	-	-
LOC106355664	2.08547	6.55494	5.20046	WRKY	PREDICTED: probable WRKY transcription factor 40 [Brassica napus]	-	-
LOC106357025	4.51457	5.88264	7.4865	NAC	PREDICTED: NAC domain-containing protein 86 isoform X1 [Brassica oleracea var. oleracea] [Brassica oleracea]	-	-
LOC106357124	-4.42626	-4.85798	-3.14505	mTERF	Mitochondrial transcription termination factor family protein [Arabidopsis thaliana]	-	-
LOC106357191	2.16678	3.02333	4.35755	WRKY	probable WRKY transcription factor 57 [Brassica rapa]	-	-
LOC106357550	-3.19267	-2.14244	-3.8833	ARR-B	PREDICTED: transcription activator GLK1-like isoform X1 [Brassica napus]	-	-
LOC106357683	-2.39869	-2.53985	-2.10872	ARR-B	PREDICTED: transcription repressor MYB4-like [Brassica napus]	-	-
LOC106357721	-4.93999	-2.37028	-5.37035	bHLH	PREDICTED: transcription factor HBI1-like [Brassica napus]	-	-
LOC106357733	-4.38846	-3.55875	-4.81759	bZIP	PREDICTED: ocs element-binding factor 1 [Brassica oleracea var. oleracea] [Brassica oleracea]	-	-
LOC106358155	4.40599	3.36626	4.57403	C2C2-GATA	PREDICTED: GATA transcription factor 17-like [Brassica oleracea var. oleracea] [Brassica oleracea]	-	-
LOC106358342	-4.01402	-2.97327	-3.76026	GRAS	PREDICTED: scarecrow-like protein 4 [Brassica napus]	-	-
LOC106358379	3.89031	5.68392	5.00965	NAC	NAC domain-containing protein 2 [Brassica napus]	-	-
LOC106358566	-2.98393	-2.67562	-3.43891	C2C2-GATA	PREDICTED: GATA transcription factor 21 [Brassica oleracea var. oleracea] [Brassica oleracea]	-	-
LOC106358572	2.68388	4.4065	6.29396	Tify	PREDICTED: protein TIFY 11A-like [Brassica napus]	ko04075//Plant hormone signal transduction	K13464
LOC106358675	4.82153	6.22209	5.33214	bZIP	PREDICTED: ABSCISIC ACID-INSENSITIVE 5-like protein 6 [Brassica napus]	ko04075//Plant hormone signal transduction	K14432
LOC106359884	3.36728	10.7438	7.53073	AP2-EREBP	dehydration-responsive element-binding protein 1B-like [Brassica napus]	-	-
LOC106359887	11.3517	13.4843	7.09242	AP2-EREBP	PREDICTED: dehydration-responsive element-binding protein 1B-like isoform X1 [Brassica napus]	-	-
LOC106360087	2.58938	3.91725	5.78093	HSF	PREDICTED: heat stress transcription factor C-1-like [Brassica napus]	-	-
LOC106360317	3.49643	4.75095	6.82768	Tify	PREDICTED: protein TIFY 5A-like [Brassica napus]	-	-
LOC106360982	-2.09075	-2.26407	-2.23555	Alfin-like	PREDICTED: protein polybromo-1-like [Brassica napus]	-	-
LOC106361209	4.7092	5.07021	4.27574	AP2-EREBP	PREDICTED: ethylene-responsive transcription factor ERF054-like [Brassica napus]	-	-
LOC106361258	3.10312	4.05143	3.83904	bZIP	PREDICTED: bZIP transcription factor 60-like [Brassica napus]	-	-
LOC106361313	-2.57822	-3.47249	-2.38082	zf-HD	PREDICTED: zinc-finger homeodomain protein 2-like [Brassica napus]	-	-
LOC106361599	2.50646	8.63517	6.2307	Tify	PREDICTED: protein TIFY 5A-like [Brassica rapa]	-	-
LOC106361689	-3.1836	-9.10329	-4.51245	C2C2-Dof	PREDICTED: dof zinc finger protein DOF1.4-like [Brassica napus]	-	-
LOC106361703	2.26333	3.40604	2.01034	C2C2-CO-like	PREDICTED: zinc finger protein CONSTANS-LIKE 15-like [Brassica napus]	-	-
LOC106361961	3.82705	5.62965	5.89456	Tify	PREDICTED: protein TIFY 10A-like [Brassica rapa]	ko04075//Plant hormone signal transduction	K13464
LOC106362055	-2.35594	-3.16262	-2.17269	bHLH	PREDICTED: transcription factor SCREAM2-like [Brassica oleracea var. oleracea] [Brassica oleracea]	-	-
LOC106362230	5.12309	5.36249	4.22322	C2C2-CO-like	PREDICTED: zinc finger protein CONSTANS-LIKE 7-like [Brassica rapa]	-	-
LOC106362271	5.73286	8.26444	12.0396	C2C2-GATA	PREDICTED: GATA transcription factor 11-like isoform X1 [Brassica napus]	-	-
LOC106364315	-2.96963	-5.3345	-4.30039	WRKY	PREDICTED: probable WRKY transcription factor 49 [Brassica napus]	-	-
LOC106364335	2.59895	7.06609	7.63966	bHLH	PREDICTED: transcription factor bHLH92-like isoform X1 [Brassica napus]	-	-
LOC106364462	5.57917	4.70882	12.9652	ARR-B	PREDICTED: myb-related protein 315-like [Brassica napus]	-	-
LOC106364602	-4.92848	-4.11059	-6.58962	bZIP	PREDICTED: basic leucine zipper 43-like [Brassica rapa]	-	-
LOC106365001	-6.91886	-4.76951	-7.69523	bZIP	PREDICTED: basic leucine zipper 43-like [Brassica oleracea var. oleracea] [Brassica oleracea]	-	-
LOC106365769	-2.37168	-4.97346	-2.73039	mTERF	PREDICTED: transcription termination factor MTERF15, mitochondrial [Brassica rapa]	-	-
LOC106366007	3.6171	6.5467	2.18929	ARR-B	PREDICTED: two-component response regulator-like APRR5 [Brassica napus]	ko04712//Circadian rhythm - plant	K12130
LOC106366054	-3.78405	-2.31251	-2.21974	TCP	PREDICTED: transcription factor TCP7-like [Brassica napus]	-	-
LOC106366205	-3.9183	-3.0602	-3.63904	ARR-B	PREDICTED: desmoplakin-like isoform X1 [Brassica napus]	-	-
LOC106366623	-3.87254	-3.40671	-4.15785	SBP	PREDICTED: squamosa promoter-binding-like protein 2 [Brassica napus]	-	-
LOC106366650	-2.558	-2.94188	-2.15808	ARR-B	PREDICTED: transcription factor MYB59-like isoform X1 [Brassica napus]	-	-
LOC106366825	-4.52244	-9.35902	-2.10482	bHLH	PREDICTED: transcription factor bHLH71-like [Brassica napus]	-	-
LOC106367183	-2.01489	-3.76786	-3.31866	ARR-B	BnaA02g02580D [Brassica napus]	-	-
LOC106367436	-3.43296	-2.47969	-5.05528	Tify	PREDICTED: protein TIFY 8-like [Brassica napus]	-	-
LOC106367461	4.52982	4.08746	2.87304	ABI3VP1	PREDICTED: B3 domain-containing transcription repressor VAL1-like [Brassica napus]	-	-
LOC106367561	-3.6696	-6.04156	-5.69423	C2C2-CO-like	PREDICTED: zinc finger protein CONSTANS-LIKE 16-like [Brassica napus]	-	-
LOC106367688	-3.16108	-2.227	-3.01217	Trihelix	PREDICTED: trihelix transcription factor GT-2-like [Brassica napus]	-	-
LOC106367690	-3.2638	-2.11217	-2.6378	Trihelix	PREDICTED: trihelix transcription factor GT-2-like [Brassica napus]	-	-
LOC106367729	-3.20457	-2.88349	-3.57603	Trihelix	PREDICTED: L10-interacting MYB domain-containing protein-like [Brassica oleracea var. oleracea] [Brassica oleracea]	-	-
LOC106367757	3.5057	4.3475	4.45494	WRKY	PREDICTED: probable WRKY transcription factor 48 [Brassica napus]	-	-
LOC106367860	-9.44432	-10.4409	-9.20457	C3H	PREDICTED: zinc finger CCCH domain-containing protein 46-like [Brassica oleracea var. oleracea] [Brassica oleracea]	-	-
LOC106368027	-3.4011	-2.77941	-5.68891	ARR-B	PREDICTED: two-component response regulator ARR9-like isoform X1 [Brassica napus]	ko04075//Plant hormone signal transduction	K14492
LOC106368213	-2.96714	-2.95337	-3.48503	ARR-B	BnaC02g05990D [Brassica napus]	-	-
LOC106368555	4.01042	3.91924	4.28982	DBP	PREDICTED: probable protein phosphatase 2C 22 isoform X1 [Brassica napus]	-	-
LOC106368696	-4.84259	-2.12412	-2.95174	FAR1	PREDICTED: protein FAR1-RELATED SEQUENCE 2-like isoform X1 [Brassica napus]	-	-
LOC106368904	4.63561	10.3216	8.49932	Tify	PREDICTED: protein TIFY 10A-like [Brassica napus]	ko04075//Plant hormone signal transduction	K13464
LOC106368905	4.63561	10.3216	8.49932	Tify	PREDICTED: protein TIFY 10A-like [Brassica napus]	ko04075//Plant hormone signal transduction	K13464
LOC106369086	4.35253	9.06154	7.8366	Tify	PREDICTED: protein TIFY 10A-like [Brassica napus]	ko04075//Plant hormone signal transduction	K13464
LOC106369191	-3.77259	-2.85549	-3.37721	Tify	PREDICTED: protein TIFY 4B-like isoform X1 [Brassica napus]	-	-
LOC106369643	4.4604	4.39232	4.54707	bZIP	PREDICTED: light-inducible protein CPRF2-like [Brassica napus]	-	-
LOC106370534	4.2607	5.56527	6.73136	Tify	PREDICTED: protein TIFY 5A-like [Brassica napus]	-	-
LOC106370642	2.58496	10.2328	6.04075	WRKY	PREDICTED: probable WRKY transcription factor 75 [Brassica rapa]	-	-
LOC106370740	-3.83094	-2.6545	-4.55897	TCP	PREDICTED: transcription factor TCP18-like isoform X2 [Brassica napus]	-	-
LOC106370904	2.51833	3.71097	3.76167	NAC	PREDICTED: NAC domain-containing protein 4-like isoform X1 [Brassica napus]	-	-
LOC106370961	-5.89239	-8.1837	-7.46699	bHLH	PREDICTED: transcription factor bHLH57-like [Brassica napus]	-	-
LOC106371387	-3.47573	-2.79008	-2.03148	mTERF	PREDICTED: transcription termination factor MTEF18, mitochondrial-like [Brassica rapa]	-	-
LOC106371706	2.58166	3.98913	2.50299	Tify	PREDICTED: protein TIFY 3B-like [Brassica napus]	ko04075//Plant hormone signal transduction	K13464
LOC106371786	7.82443	9.99435	3.89077	AP2-EREBP	PREDICTED: ethylene-responsive transcription factor RAP2-11-like [Brassica napus]	-	-
LOC106371825	-2.26993	-2.18397	-3.67611	Sigma70-like	PREDICTED: RNA polymerase sigma factor sigD, chloroplastic [Brassica oleracea var. oleracea] [Brassica oleracea]	-	-
LOC106371948	3.8679	7.13443	5.02975	HSF	PREDICTED: heat stress transcription factor A-1b-like [Brassica napus]	-	-
LOC106372141	-4.49169	-4.3296	-3.59354	zf-HD	PREDICTED: zinc-finger homeodomain protein 8 [Brassica rapa]	-	-
LOC106372224	-2.7386	-2.71823	-2.32455	ARR-B	PREDICTED: transcription repressor KAN1-like [Brassica napus]	-	-
LOC106372313	2.55876	2.45031	4.89796	Tify	PREDICTED: protein TIFY 9 isoform X1 [Brassica napus]	ko04075//Plant hormone signal transduction	K13464
LOC106373133	8.88671	3	5.24793	WRKY	PREDICTED: probable WRKY transcription factor 28 isoform X2 [Brassica napus]	-	-
LOC106374160	4.2205	6.53056	6.41408	ARR-B	PREDICTED: myb-related protein 308 [Brassica napus]	-	-
LOC106374499	4.00998	5.75892	4.52648	AP2-EREBP	PREDICTED: ethylene-responsive transcription factor ERF054-like [Brassica napus]	-	-
LOC106374602	5.44995	6.49767	8.50297	ARR-B	PREDICTED: myb-related protein 315-like [Brassica napus]	-	-
LOC106375033	-2.24945	-4.79874	-2.92697	AP2-EREBP	PREDICTED: ethylene-responsive transcription factor ERF023-like [Brassica oleracea var. oleracea] [Brassica oleracea]	-	-
LOC106375347	-3.20102	-3.59102	-2.96642	Tify	PREDICTED: protein TIFY 8-like [Brassica napus]	-	-
LOC106375654	-2.31066	-3.83422	-3.63908	zf-HD	PREDICTED: zinc-finger homeodomain protein 5-like isoform X1 [Brassica napus]	-	-
LOC106375978	5.88405	7.43418	8.59286	WRKY	PREDICTED: probable WRKY transcription factor 31 [Brassica napus]	-	-
LOC106376095	3.26731	4.10682	3.3665	NAC	PREDICTED: NAC domain-containing protein 72-like isoform X2 [Brassica napus]	-	-
LOC106376459	7.59619	6.94837	5.82295	ARR-B	PREDICTED: transcription factor LUX-like [Brassica oleracea var. oleracea] [Brassica oleracea]	-	-
LOC106377242	-6.25074	-5.23759	-6.43539	NAC	PREDICTED: NAC transcription factor NAM-B2 [Brassica oleracea var. oleracea] [Brassica oleracea]	-	-
LOC106378338	5.98185	5.04522	3.58871	AP2-EREBP	PREDICTED: ethylene-responsive transcription factor ERF054-like [Brassica napus]	-	-
LOC106378808	2.73941	3.50635	3.32193	C2C2-Dof	PREDICTED: dof zinc finger protein DOF3.4-like [Brassica napus]	-	-
LOC106379046	-2.52447	-2.465	-2.8126	TCP	PREDICTED: transcription factor TCP4-like [Brassica napus]	-	-
LOC106379141	-4.29535	-3.96431	-6.15699	AP2-EREBP	PREDICTED: ethylene-responsive transcription factor ERF106-like isoform X1 [Brassica oleracea var. oleracea] [Brassica oleracea]	-	-
LOC106379892	2.9958	4.33863	2.35325	AP2-EREBP	PREDICTED: dehydration-responsive element-binding protein 2B-like [Brassica napus]	-	-
LOC106379918	2.02496	6.21872	5.01387	AP2-EREBP	PREDICTED: dehydration-responsive element-binding protein 1F-like [Brassica rapa]	-	-
LOC106380102	-4.50125	-3.07039	-4.35252	TCP	PREDICTED: transcription factor TCP7-like [Brassica oleracea var. oleracea] [Brassica oleracea]	-	-
LOC106380182	-2.9542	-4.65821	-4.02975	BBR_BPC	BnaC03g19400D [Brassica napus]	-	-
LOC106380210	-2.97269	-4.28011	-3.53051	bHLH	PREDICTED: transcription factor bHLH93-like isoform X1 [Brassica napus]	-	-
LOC106380546	2.83042	5.38367	4.60367	NAC	PREDICTED: protein ATAF2-like [Brassica oleracea var. oleracea] [Brassica oleracea]	-	-
LOC106380690	-4.36569	-2.96152	-4.66692	ARR-B	PREDICTED: transcription activator GLK1-like isoform X1 [Brassica napus]	-	-
LOC106380846	2.66902	7.68365	5.14891	AP2-EREBP	PREDICTED: dehydration-responsive element-binding protein 2A-like [Brassica napus]	-	-
LOC106381126	3.97715	5.92721	4.27302	HSF	PREDICTED: heat stress transcription factor A-8-like isoform X1 [Brassica napus]	-	-
LOC106381237	-2.75291	-2.4662	-2.90247	ABI3VP1	PREDICTED: B3 domain-containing transcription factor VRN1-like [Brassica napus]	-	-
LOC106381656	2.20101	7.78999	2.23475	AP2-EREBP	PREDICTED: ethylene-responsive transcription factor 1A-like [Brassica napus]	-	-
LOC106381737	4.12293	8.08534	6.29546	AP2-EREBP	PREDICTED: dehydration-responsive element-binding protein 2B-like [Brassica napus]	-	-
LOC106381907	-6.09132	-4.71621	-6.38543	C2C2-GATA	PREDICTED: GATA transcription factor 4 [Brassica rapa]	-	-
LOC106382111	3.5967	8.51833	4.14868	ARR-B	PREDICTED: transcription factor MYB108-like [Brassica napus]	-	-
LOC106382203	7.80574	6.13049	6.59334	ARR-B	PREDICTED: two-component response regulator-like APRR1 isoform X1 [Brassica napus]	ko04712//Circadian rhythm - plant	K12127
LOC106382246	12.0813	10.2488	8.08628	C2C2-CO-like	PREDICTED: zinc finger protein CONSTANS-LIKE 10-like [Brassica oleracea var. oleracea] [Brassica oleracea]	-	-
LOC106382368	-2.27795	-2.94759	-2.65375	bHLH	PREDICTED: transcription factor SCREAM2-like [Brassica napus]	-	-
LOC106382424	3.30582	4.15962	2.96746	AP2-EREBP	PREDICTED: ethylene-responsive transcription factor ERF011-like [Brassica napus]	-	-
LOC106382505	3.87503	5.65797	5.24338	WRKY	PREDICTED: probable WRKY transcription factor 48 [Brassica napus]	-	-
LOC106382603	2.70044	4.43642	2.19512	AP2-EREBP	PREDICTED: ethylene-responsive transcription factor ERF060-like [Brassica napus]	-	-
LOC106382607	7.97154	13.4889	4.83794	ARR-B	PREDICTED: two-component response regulator-like APRR5 isoform X2 [Brassica napus]	ko04712//Circadian rhythm - plant	K12130
LOC106382746	-5.95037	-4.85086	-5.95587	ARR-B	transcription factor MYB28-like [Brassica napus]	-	-
LOC106382768	2.54904	5.12535	3.9023	HSF	PREDICTED: heat stress transcription factor B-2a-like [Brassica napus]	-	-
LOC106382769	2.54904	5.12535	3.9023	HSF	PREDICTED: heat stress transcription factor B-2a-like [Brassica napus]	-	-
LOC106382840	7.55386	6.85295	5.55982	AP2-EREBP	PREDICTED: ethylene-responsive transcription factor ABR1-like [Brassica napus]	-	-
LOC106382913	4.01007	4.80719	5.08593	NAC	NAC domain-containing protein 102-like [Brassica napus]	-	-
LOC106382951	2.63218	2.9443	2.05792	EIL	PREDICTED: ETHYLENE INSENSITIVE 3-like 3 protein isoform X1 [Brassica napus]	ko04075//Plant hormone signal transduction	K14514
LOC106384060	4.63393	3.48543	4.64068	Tify	PREDICTED: protein TIFY 9-like isoform X1 [Brassica napus]	ko04075//Plant hormone signal transduction	K13464
LOC106384365	-2.3686	-2.44435	-4.58727	Sigma70-like	PREDICTED: RNA polymerase sigma factor sigD, chloroplastic-like, partial [Brassica rapa]	-	-
LOC106384851	-3.93719	-2.48702	-6.3808	bHLH	PREDICTED: transcription factor HBI1-like [Brassica napus]	-	-
LOC106384858	-3.37851	-3.83081	-3.16993	bHLH	PREDICTED: transcription factor bHLH77-like isoform X1 [Brassica napus]	-	-
LOC106384946	2.56212	6.91577	5.00501	NAC	protein ATAF2-like [Brassica napus]	-	-
LOC106385605	2.45251	4.22882	2.44652	NAC	PREDICTED: NAC domain-containing protein 8 [Brassica oleracea var. oleracea] [Brassica oleracea]	-	-
LOC106385946	-3.74531	-3.82042	-4.64162	zf-HD	PREDICTED: zinc-finger homeodomain protein 8 [Brassica oleracea var. oleracea] [Brassica oleracea]	-	-
LOC106385995	3.28331	3.97154	5.15543	NAC	PREDICTED: NAC domain-containing protein 2 [Brassica napus]	-	-
LOC106386846	-2.76863	-3.21871	-4.59611	ARR-B	PREDICTED: transcription factor MYB59 isoform X2 [Brassica napus]	-	-
LOC106387136	-4.66088	-2.87022	-4.28048	ARR-B	PREDICTED: transcription factor DIVARICATA-like [Brassica napus]	-	-
LOC106387620	2.34262	5.98795	5.37533	Tify	PREDICTED: protein TIFY 11A-like [Brassica napus]	ko04075//Plant hormone signal transduction	K13464
LOC106387732	3.00711	2.25513	2.87447	GRAS	PREDICTED: DELLA protein RGL3-like [Brassica napus]	ko04075//Plant hormone signal transduction	K14494
LOC106387881	2.09563	4.8538	3.34738	WRKY	PREDICTED: probable WRKY transcription factor 25 [Brassica oleracea var. oleracea] [Brassica oleracea]	ko04626//Plant-pathogen interaction	K13423
LOC106387893	6.05592	14.0718	5.61471	AP2-EREBP	PREDICTED: dehydration-responsive element-binding protein 1B-like [Brassica napus]	-	-
LOC106388297	-3.31107	-2.34483	-3.81669	NAC	PREDICTED: transcription factor JUNGBRUNNEN 1 [Brassica napus]	-	-
LOC106388643	3.03942	2.48476	2.01926	TCP	PREDICTED: transcription factor TCP13-like [Brassica oleracea var. oleracea] [Brassica oleracea]	-	-
LOC106388956	-3.84072	-2.443	-5.5126	C2C2-CO-like	PREDICTED: protein CHLOROPLAST IMPORT APPARATUS 2-like isoform X1 [Brassica napus]	-	-
LOC106389000	3.86669	4.58594	2.70969	C2C2-CO-like	PREDICTED: zinc finger protein CONSTANS-LIKE 9-like [Brassica napus]	-	-
LOC106389104	2.28129	2.95156	3.44626	AP2-EREBP	PREDICTED: dehydration-responsive element-binding protein 2B-like [Brassica napus]	-	-
LOC106389565	2.99377	2.85144	2.56907	C2C2-CO-like	PREDICTED: zinc finger protein CONSTANS-LIKE 15 [Brassica oleracea var. oleracea] [Brassica oleracea]	-	-
LOC106389799	2.86486	2.35376	2.17104	C3H	PREDICTED: zinc finger CCCH domain-containing protein 49-like [Brassica napus]	-	-
LOC106389807	-2.6073	-2.26029	-4.24022	bHLH	PREDICTED: transcription factor BEE 2 isoform X1 [Brassica napus]	-	-
LOC106389905	-5.73471	-4.33768	-8.54882	ARR-B	PREDICTED: transcription activator GLK2-like isoform X2 [Brassica oleracea var. oleracea] [Brassica oleracea]	-	-
LOC106389910	-2.39869	-2.53985	-2.10872	ARR-B	PREDICTED: transcription repressor MYB4-like [Brassica napus]	-	-
LOC106390041	-4.10992	-2.04765	-5.71577	Trihelix	BnaA08g12610D [Brassica napus]	-	-
LOC106390103	2.10504	2.56327	2.44162	C2C2-CO-like	PREDICTED: nucleolin-like [Brassica napus]	-	-
LOC106390147	3.71966	5.49875	5.88408	Tify	PREDICTED: protein TIFY 6B-like [Brassica napus]	ko04075//Plant hormone signal transduction	K13464
LOC106390279	2.59803	2.84474	3.69466	bZIP	BnaC04g01070D [Brassica napus]	-	-
LOC106390362	-2.84825	-2.42398	-2.97634	GRAS	PREDICTED: scarecrow-like protein 4 [Brassica napus]	-	-
LOC106390384	-2.30419	-2.24908	-2.15397	AP2-EREBP	PREDICTED: AP2-like ethylene-responsive transcription factor At2g41710 isoform X1 [Brassica oleracea var. oleracea] [Brassica oleracea]	-	-
LOC106390414	-6.79442	-5.03163	-7.7713	OFP	PREDICTED: transcription repressor OFP16-like [Brassica napus]	-	-
LOC106390673	-2.2084	-2.55141	-2.75926	AP2-EREBP	PREDICTED: ethylene-responsive transcription factor ERF034-like [Brassica napus]	-	-
LOC106390728	-2.88733	-2.20294	-2.86278	C3H	PREDICTED: zinc finger CCCH domain-containing protein 46 [Brassica napus]	-	-
LOC106390776	-2.14155	-2.58855	-3.24268	mTERF	BnaA01g22960D [Brassica napus]	-	-
LOC106390852	2.77077	3.17832	2.45959	ARR-B	PREDICTED: protein REVEILLE 6-like isoform X1 [Brassica napus]	-	-
LOC106390856	-3.26416	-2.47883	-2.24695	bHLH	PREDICTED: transcription factor bHLH77-like isoform X1 [Brassica oleracea var. oleracea] [Brassica oleracea]	-	-
LOC106391380	3.68487	3.06831	4.28293	ARR-B	PREDICTED: protein REVEILLE 2 [Brassica oleracea var. oleracea] [Brassica oleracea]	-	-
LOC106392333	4.42503	4.86629	5.50014	WRKY	PREDICTED: probable WRKY transcription factor 23 [Brassica napus]	-	-
LOC106393197	-4.58038	-4.43413	-6.5576	C2C2-CO-like	PREDICTED: zinc finger protein CONSTANS-LIKE 6-like [Brassica napus]	-	-
LOC106393484	-3.48543	-5.81378	-4.10434	SBP	PREDICTED: squamosa promoter-binding-like protein 6 [Brassica napus]	-	-
LOC106393815	-2.94145	-4.07529	-2.16294	mTERF	PREDICTED: transcription termination factor MTEF18, mitochondrial-like [Brassica rapa]	-	-
LOC106393829	2.31508	12.8468	5.56941	AP2-EREBP	PREDICTED: ethylene-responsive transcription factor ERF109-like [Brassica napus]	-	-
LOC106394151	-4.48612	-3.97603	-6.53433	C2C2-CO-like	PREDICTED: zinc finger protein CONSTANS-LIKE 6-like [Brassica napus]	-	-
LOC106394375	3.71273	4.02759	3.4379	C2C2-CO-like	PREDICTED: zinc finger protein CONSTANS-LIKE 13-like [Brassica napus]	-	-
LOC106394643	2.66649	4.4023	2.32798	AP2-EREBP	PREDICTED: ethylene-responsive transcription factor ERF036-like [Brassica napus]	-	-
LOC106394741	2.80735	3.60733	3.14712	ABI3VP1	PREDICTED: B3 domain-containing protein At2g36080 [Brassica napus]	-	-
LOC106396002	5.72956	5.97241	5.84967	HSF	PREDICTED: heat stress transcription factor A-7a-like [Brassica napus]	-	-
LOC106396429	-5.56502	-4.32048	-6.0949	mTERF	BnaC04g10590D [Brassica napus]	-	-
LOC106396474	2.50826	4.67512	3.91869	NAC	protein ATAF2-like [Brassica napus]	-	-
LOC106396551	-3.0433	-2.93913	-4.07682	ARF	PREDICTED: auxin response factor 10 [Brassica oleracea var. oleracea] [Brassica oleracea]	-	-
LOC106396986	3.87251	4.53989	5.53798	NAC	NAC domain-containing protein 2-like [Brassica napus]	-	-
LOC106397060	3.52731	5.96424	4.66131	AP2-EREBP	PREDICTED: ethylene-responsive transcription factor 4 [Brassica oleracea var. oleracea] [Brassica oleracea]	-	-
LOC106397080	3.12242	3.90423	3.2403	NAC	NAC domain-containing protein 13 [Brassica napus]	-	-
LOC106397095	-3.16358	-2.83458	-3.47503	bHLH	PREDICTED: transcription factor bHLH71-like [Brassica rapa]	-	-
LOC106397144	-3.06539	-3.1783	-3.65722	ARR-B	PREDICTED: protein PHR1-LIKE 1-like isoform X1 [Brassica napus]	-	-
LOC106397247	2.90151	7.37504	7.03976	Tify	PREDICTED: protein TIFY 10A-like [Brassica rapa]	ko04075//Plant hormone signal transduction	K13464
LOC106397286	3.0658	4.46459	2.9282	PLATZ	BnaC09g19570D [Brassica napus]	-	-
LOC106397412	4.99478	9.42252	6.36389	NAC	NAC domain-containing protein 55-like [Brassica napus]	-	-
LOC106397434	-2.37926	-2.70232	-3.11974	bHLH	PREDICTED: transcription factor SCREAM2-like [Brassica napus]	-	-
LOC106397533	3.32015	2.52915	3.47629	ARR-B	PREDICTED: putative Myb family transcription factor At1g14600 [Brassica napus]	-	-
LOC106397539	4.87415	5.10462	5.68283	HSF	PREDICTED: heat stress transcription factor A-2 [Brassica napus]	-	-
LOC106397683	-3.32747	-2.11189	-2.26303	Trihelix	PREDICTED: trihelix transcription factor GT-2-like [Brassica napus]	-	-
LOC106397812	-3.47573	-2.79008	-2.03148	mTERF	PREDICTED: transcription termination factor MTEF18, mitochondrial-like [Brassica rapa]	-	-
LOC106398279	2.99121	3.9473	3.93739	bZIP	PREDICTED: bZIP transcription factor 60-like [Brassica napus]	-	-
LOC106399526	4.90429	14.5035	10.3181	AP2-EREBP	PREDICTED: dehydration-responsive element-binding protein 1F-like [Brassica rapa]	-	-
LOC106399784	4.0459	2.61599	5.71425	NAC	PREDICTED: NAC domain-containing protein 86-like [Brassica napus]	-	-
LOC106400110	3.8365	11.515	6.63107	MADS	PREDICTED: agamous-like MADS-box protein AGL80 [Brassica napus]	-	-
LOC106400997	-4.74741	-6.49935	-5.94147	C2C2-CO-like	PREDICTED: zinc finger protein CONSTANS-LIKE 16-like [Brassica napus]	-	-
LOC106401271	-2.34961	-3.15635	-3.87101	SBP	PREDICTED: squamosa promoter-binding-like protein 10 isoform X1 [Brassica napus]	-	-
LOC106401394	12.4182	6.67409	2.49898	C2C2-CO-like	PREDICTED: zinc finger protein CONSTANS-LIKE 6-like [Brassica napus]	-	-
LOC106401560	2.27189	4.73665	3.5053	WRKY	PREDICTED: WRKY transcription factor 6-like [Brassica napus]	-	-
LOC106401656	3.83314	5.7593	3.30425	AP2-EREBP	PREDICTED: ethylene-responsive transcription factor ERF019-like isoform X1 [Brassica napus]	-	-
LOC106402060	6.59163	5.73364	6.84645	WRKY	PREDICTED: probable WRKY transcription factor 8 [Brassica napus]	-	-
LOC106402310	3.88076	2.48008	3.71809	C3H	PREDICTED: zinc finger CCCH domain-containing protein 3 [Brassica napus]	-	-
LOC106402425	2.42688	3.59643	3.17045	AP2-EREBP	PREDICTED: ethylene-responsive transcription factor 4-like [Brassica napus]	-	-
LOC106402673	-2.64319	-2.7407	-3.80404	bHLH	PREDICTED: transcription factor bHLH30 [Brassica napus]	-	-
LOC106402740	-4.61912	-3.49422	-4.31972	C3H	PREDICTED: zinc finger CCCH domain-containing protein 46-like [Brassica napus]	-	-
LOC106402800	2.30071	2.81376	2.78638	ARR-B	PREDICTED: protein REVEILLE 6 isoform X1 [Brassica rapa]	-	-
LOC106402817	2.82283	6.37902	7.34577	WRKY	PREDICTED: probable WRKY transcription factor 40 isoform X1 [Brassica oleracea var. oleracea] [Brassica oleracea]	-	-
LOC106402878	6.55921	10.1764	7.35914	NAC	NAC domain-containing protein 55-like [Brassica napus]	-	-
LOC106403266	6.61524	10.4164	6.02351	AP2-EREBP	PREDICTED: ethylene-responsive transcription factor ABR1-like [Brassica napus]	-	-
LOC106404304	8.30226	7.47103	5.2075	ARR-B	PREDICTED: two-component response regulator-like APRR5 [Brassica napus]	ko04712//Circadian rhythm - plant	K12130
LOC106404735	6.07024	7.82887	7.11849	AP2-EREBP	PREDICTED: ethylene-responsive transcription factor ABR1-like [Brassica napus]	-	-
LOC106404768	3.70044	4.21842	5.36822	WRKY	PREDICTED: probable WRKY transcription factor 57 [Brassica oleracea var. oleracea] [Brassica oleracea]	-	-
LOC106405141	4.10259	5.65135	5.63593	NAC	NAC domain-containing protein 102-like [Brassica napus]	-	-
LOC106405367	4.68243	5.46603	6.76553	TAZ	PREDICTED: BTB/POZ and TAZ domain-containing protein 1-like [Brassica napus]	-	-
LOC106405682	4.17665	4.95194	3.95613	Tify	PREDICTED: protein TIFY 11B [Brassica oleracea var. oleracea] [Brassica oleracea]	ko04075//Plant hormone signal transduction	K13464
LOC106406046	-5.66107	-3.31342	-2.19162	GeBP	PREDICTED: mediator-associated protein 1-like isoform X3 [Brassica napus]	-	-
LOC106406447	-5.56271	-2.20447	-3.59187	bZIP	PREDICTED: basic leucine zipper 61-like [Brassica oleracea var. oleracea] [Brassica oleracea]	-	-
LOC106406670	2.67924	3.81981	3.78778	bZIP	PREDICTED: bZIP transcription factor 60-like [Brassica napus]	-	-
LOC106407015	2.14505	3.2751	2.59625	WRKY	probable WRKY transcription factor 25 [Brassica napus]	ko04626//Plant-pathogen interaction	K13423
LOC106407098	-4.70176	-5.25503	-5.11872	bHLH	PREDICTED: transcription factor bHLH71-like [Brassica napus]	-	-
LOC106407110	3.49455	3.13104	2.77224	ARR-B	PREDICTED: protein ALWAYS EARLY 1-like isoform X1 [Brassica napus]	-	-
LOC106407432	5.5206	7.38173	4.84021	WRKY	PREDICTED: probable WRKY transcription factor 28 [Brassica napus]	-	-
LOC106407512	-2.51457	-3.16491	-3.83619	GRF	growth-regulating factor 2-like [Brassica napus]	-	-
LOC106407586	3.94886	6.982	5.35793	ABI3VP1	PREDICTED: AP2/ERF and B3 domain-containing transcription factor ARF14-like isoform X1 [Brassica napus]	-	-
LOC106407664	6.81792	5.94598	7.43572	bHLH	PREDICTED: transcription factor bHLH27 [Brassica oleracea var. oleracea] [Brassica oleracea]	-	-
LOC106407720	7.47115	8.27705	13.3002	bHLH	PREDICTED: transcription factor bHLH92 isoform X1 [Brassica napus]	-	-
LOC106407727	2.68226	3.64797	4.78718	WRKY	PREDICTED: probable WRKY transcription factor 8 [Brassica rapa]	-	-
LOC106407732	2.92405	4.73094	3.6009	WRKY	PREDICTED: probable WRKY transcription factor 8 [Brassica oleracea var. oleracea] [Brassica oleracea]	-	-
LOC106407735	2.68226	3.64797	4.78718	WRKY	PREDICTED: probable WRKY transcription factor 8 [Brassica rapa]	-	-
LOC106408016	-2.74769	-2.58397	-2.4021	bHLH	PREDICTED: transcription factor bHLH28-like [Brassica napus]	ko04075//Plant hormone signal transduction	K13422
LOC106408025	-2.74769	-2.58397	-2.4021	bHLH	PREDICTED: transcription factor bHLH28-like [Brassica napus]	ko04075//Plant hormone signal transduction	K13422
LOC106408350	-3.39005	-2.69686	-3.40818	C2C2-GATA	PREDICTED: GATA transcription factor 21-like [Brassica napus]	-	-
LOC106408991	-3.43836	-3.76315	-4.8883	ARR-B	PREDICTED: transcription activator GLK2-like [Brassica napus]	-	-
LOC106409235	5.91886	7.77643	7.50498	Trihelix	PREDICTED: trihelix transcription factor GT-3b-like [Brassica oleracea var. oleracea] [Brassica oleracea]	-	-
LOC106409250	3.77412	6.61576	4.36632	ARR-B	PREDICTED: transcription factor MYB44-like [Brassica napus]	-	-
LOC106409264	9.8231	12.976	14.9867	AP2-EREBP	PREDICTED: dehydration-responsive element-binding protein 2E [Brassica oleracea var. oleracea] [Brassica oleracea]	-	-
LOC106409361	2.9386	3.59384	3.12163	bZIP	PREDICTED: basic leucine zipper 63-like [Brassica napus]	-	-
LOC106409377	4.20895	3.65208	4.327	Tify	PREDICTED: protein TIFY 9-like isoform X1 [Brassica napus]	ko04075//Plant hormone signal transduction	K13464
LOC106409451	3.16993	3.38773	4.87036	NAC	PREDICTED: NAC domain-containing protein 86-like [Brassica napus]	-	-
LOC106411084	3.07046	5.88269	5.24305	NAC	PREDICTED: NAC domain-containing protein 72 [Brassica napus]	-	-
LOC106411337	2.83473	4.26895	3.14105	NAC	PREDICTED: NAC domain-containing protein 13-like isoform X1 [Brassica napus]	-	-
LOC106411360	-3.36992	-2.21426	-3.74691	Alfin-like	PREDICTED: PHD finger protein ALFIN-LIKE 5 [Brassica napus]	-	-
LOC106411497	2.35662	2.67972	2.27844	GRAS	HVA22-like protein k [Brassica napus]	-	-
LOC106411667	3.86406	4.14961	3.78283	ARR-B	PREDICTED: two-component response regulator-like APRR2 isoform X1 [Brassica napus]	-	-
LOC106411713	-10.6707	-10.0901	-11.5523	LIM	PREDICTED: LIM domain-containing protein WLIM2b-like [Brassica napus]	-	-
LOC106411922	5.25889	4.70542	4.01196	AP2-EREBP	PREDICTED: ethylene-responsive transcription factor ERF054-like [Brassica oleracea var. oleracea] [Brassica oleracea]	-	-
LOC106412097	-2.96523	-2.99139	-6.59703	ARR-B	PREDICTED: two-component response regulator ARR9-like isoform X1 [Brassica napus]	ko04075//Plant hormone signal transduction	K14492
LOC106412238	-3.82465	-3.12298	-5.01325	C2C2-GATA	PREDICTED: GATA transcription factor 4-like [Brassica napus]	-	-
LOC106413684	4.68838	4.04009	3.89049	DBP	PREDICTED: probable protein phosphatase 2C 22 isoform X1 [Brassica napus]	-	-
LOC106413822	4.22882	4.64261	2.40881	AP2-EREBP	PREDICTED: ethylene-responsive transcription factor ERF053 [Brassica oleracea var. oleracea] [Brassica oleracea]	-	-
LOC106413930	4.04389	7.17062	8.23118	AP2-EREBP	PREDICTED: dehydration-responsive element-binding protein 1F-like [Brassica napus]	-	-
LOC106414032	2.65124	2.27716	4.05889	MADS	PREDICTED: agamous-like MADS-box protein AGL18 [Brassica napus]	-	-
LOC106415404	-2.6797	-4.40632	-4.49332	C2C2-CO-like	PREDICTED: zinc finger protein CONSTANS-LIKE 16-like [Brassica napus]	-	-
LOC106415449	5.9209	7.6704	6.19176	ARR-B	PREDICTED: transcription factor LUX-like [Brassica napus]	-	-
LOC106415582	-2.11426	-2.28876	-2.75174	CPP	PREDICTED: protein tesmin/TSO1-like CXC 5 [Brassica napus]	-	-
LOC106415631	-6.93783	-3.21962	-7.73314	C2C2-CO-like	PREDICTED: zinc finger protein CONSTANS-LIKE 6-like [Brassica napus]	-	-
LOC106416680	-4.46352	-2.56663	-4.23235	C2C2-CO-like	PREDICTED: zinc finger protein CONSTANS-LIKE 6-like [Brassica oleracea var. oleracea] [Brassica oleracea]	-	-
LOC106416712	-2.59523	-2.25402	-3.44332	bHLH	PREDICTED: transcription factor bHLH80-like isoform X1 [Brassica napus]	-	-
LOC106416792	3.47249	8.88671	4.54273	NAC	PREDICTED: NAC domain-containing protein 55-like [Brassica oleracea var. oleracea] [Brassica oleracea]	-	-
LOC106417067	3.59523	5.60467	5.40599	NAC	PREDICTED: NAC domain-containing protein 69-like isoform X1 [Brassica napus]	-	-
LOC106417496	3.13196	4.27703	3.34306	WRKY	PREDICTED: WRKY transcription factor 6-like [Brassica napus]	-	-
LOC106417723	4.75311	2.42786	5.47131	bHLH	PREDICTED: transcription factor bHLH27-like isoform X1 [Brassica oleracea var. oleracea] [Brassica oleracea]	-	-
LOC106418311	3.06272	2.75083	2.35238	bZIP	PREDICTED: bZIP transcription factor 28-like [Brassica napus]	-	-
LOC106418604	-2.42481	-2.69727	-2.70977	mTERF	PREDICTED: transcription termination factor MTERF4, chloroplastic-like [Brassica rapa]	-	-
LOC106418755	-3.02575	-2.16824	-2.64097	bHLH	PREDICTED: transcription factor bHLH80-like [Brassica napus]	-	-
LOC106419013	5.50878	9.94114	7.03794	AP2-EREBP	PREDICTED: dehydration-responsive element-binding protein 2A-like [Brassica napus]	-	-
LOC106419276	4.70304	8.41848	7.92489	NAC	PREDICTED: protein ATAF2 [Brassica napus]	-	-
LOC106419523	-3.5325	-4.37739	-5.30063	ARR-B	PREDICTED: transcription factor DIVARICATA-like [Brassica oleracea var. oleracea] [Brassica oleracea]	-	-
LOC106419533	-2.76863	-3.21871	-4.59611	ARR-B	PREDICTED: transcription factor MYB59 isoform X2 [Brassica napus]	-	-
LOC106419828	-4.04525	-2.32193	-4.54387	bHLH	PREDICTED: transcription factor bHLH74 [Brassica napus]	-	-
LOC106419985	2.3837	5.26303	3.80735	GRAS	PREDICTED: scarecrow-like protein 31 [Brassica napus]	-	-
LOC106420258	2.10717	4.36955	2.11323	WRKY	WRKY transcription factor 18-like [Brassica rapa]	-	-
LOC106420494	2.64778	3.80076	3.10229	C3H	PREDICTED: zinc finger CCCH domain-containing protein 66-like isoform X1 [Brassica napus]	-	-
LOC106420604	-4.74416	-2.41974	-2.02554	BBR_BPC	PREDICTED: protein BASIC PENTACYSTEINE4-like isoform X1 [Brassica oleracea var. oleracea] [Brassica oleracea]	-	-
LOC106420703	4.7323	5.58945	3.99976	zf-HD	PREDICTED: zinc-finger homeodomain protein 11-like [Brassica rapa]	-	-
LOC106422524	4.58905	6.45769	5.03368	Tify	PREDICTED: protein TIFY 6B-like [Brassica napus]	ko04075//Plant hormone signal transduction	K13464
LOC106422686	3.75683	9.37359	5.53574	ARR-B	PREDICTED: transcription factor DIVARICATA-like [Brassica napus]	-	-
LOC106422972	2.09516	3.70259	2.14336	AP2-EREBP	PREDICTED: ethylene-responsive transcription factor 9-like [Brassica napus]	-	-
LOC106423063	8.72565	9.32942	8.80305	C3H	PREDICTED: zinc finger CCCH domain-containing protein 2-like [Brassica napus]	-	-
LOC106423165	3.77175	5.50499	4.91297	C2C2-CO-like	PREDICTED: B-box zinc finger protein 32-like [Brassica napus]	-	-
LOC106423196	2.98591	5.66369	2.09899	HSF	PREDICTED: heat stress transcription factor A-4a [Brassica oleracea var. oleracea] [Brassica oleracea]	-	-
LOC106424151	-5.53916	-2.79874	-5.83289	Trihelix	BnaA08g12610D [Brassica napus]	-	-
LOC106424153	-5.53916	-2.79874	-5.83289	Trihelix	BnaA08g12610D [Brassica napus]	-	-
LOC106424347	2.08616	4.848	4.035	ABI3VP1	PREDICTED: AP2/ERF and B3 domain-containing transcription factor ARF14-like [Brassica napus]	-	-
LOC106424783	-2.85516	-2.0257	-3.0505	bHLH	PREDICTED: transcription factor bHLH80-like isoform X1 [Brassica napus]	-	-
LOC106424835	-4.00998	-3.66297	-3.9542	bHLH	PREDICTED: transcription factor EGL1-like [Brassica napus]	-	-
LOC106425011	-2.6666	-3.01301	-2.6561	ARR-B	PREDICTED: two-component response regulator ARR2-like [Brassica napus]	-	-
LOC106425437	-2.81785	-4.39794	-2.13691	SBP	PREDICTED: squamosa promoter-binding-like protein 11 [Brassica napus]	-	-
LOC106425668	-2.58745	-2.78174	-3.93979	BES1	PREDICTED: BES1/BZR1 homolog protein 1 [Brassica napus]	ko04075//Plant hormone signal transduction	K14503
LOC106425875	11.0154	7.40088	4.47393	C2C2-CO-like	PREDICTED: protein CHLOROPLAST IMPORT APPARATUS 2-like [Brassica napus]	-	-
LOC106425973	3.14658	3.63575	3.81781	bZIP	PREDICTED: transcription factor TGA3-like [Brassica napus]	ko04075//Plant hormone signal transduction	K14431
LOC106426185	-3.70044	-8.30682	-3.29698	zf-HD	PREDICTED: zinc-finger homeodomain protein 1-like [Brassica rapa]	-	-
LOC106426398	-4.54543	-2.37892	-4.23735	WRKY	PREDICTED: probable WRKY transcription factor 21 isoform X1 [Brassica napus]	-	-
LOC106426436	5.83993	11.7413	5.49448	AP2-EREBP	dehydration-responsive element-binding protein 1B-like [Brassica napus]	-	-
LOC106426670	4.28156	5.56478	3.93293	NAC	PREDICTED: NAC domain-containing protein 69-like isoform X1 [Brassica oleracea var. oleracea] [Brassica oleracea]	-	-
LOC106426796	3.81382	5.88184	5.13453	HSF	PREDICTED: heat stress transcription factor B-1-like [Brassica napus]	-	-
LOC106426820	-2.68076	-2.80277	-3.80918	LOB	PREDICTED: LOB domain-containing protein 39-like [Brassica napus]	-	-
LOC106426822	2.60588	4.43572	3.04252	bZIP	PREDICTED: light-inducible protein CPRF3-like [Brassica oleracea var. oleracea] [Brassica oleracea]	-	-
LOC106427175	-3.17314	-3.40262	-3.06351	ARR-B	PREDICTED: protein REVEILLE 7 isoform X1 [Brassica oleracea var. oleracea] [Brassica oleracea]	-	-
LOC106427207	2.71647	6.51243	4.69378	HSF	PREDICTED: heat stress transcription factor B-2a-like [Brassica napus]	-	-
LOC106427362	-4.50644	-2.92689	-3.77368	zf-HD	PREDICTED: zinc-finger homeodomain protein 2-like [Brassica oleracea var. oleracea] [Brassica oleracea]	-	-
LOC106427529	-6.224	-3.47032	-3.40964	C3H	PREDICTED: zinc finger CCCH domain-containing protein 61-like [Brassica oleracea var. oleracea] [Brassica oleracea]	-	-
LOC106427641	-5.18488	-4.12603	-5.62633	Trihelix	PREDICTED: glutathione S-transferase T3-like [Brassica napus]	-	-
LOC106427761	-2.42872	-3.58066	-3.45502	ARR-B	PREDICTED: transcription factor AS1-like [Brassica napus]	-	-
LOC106427884	-3.75595	-2.21608	-2.72637	ARR-B	PREDICTED: protein REVEILLE 8-like isoform X1 [Brassica rapa]	-	-
LOC106428080	9.08165	10.1566	7.47376	ARR-B	PREDICTED: two-component response regulator-like APRR1 [Brassica napus]	ko04712//Circadian rhythm - plant	K12127
LOC106428101	-6.57743	-2.07179	-4.62774	bZIP	PREDICTED: basic leucine zipper 34-like [Brassica napus]	-	-
LOC106428105	-2.76734	-2.51718	-2.61232	AP2-EREBP	PREDICTED: AP2-like ethylene-responsive transcription factor At2g41710 isoform X1 [Brassica rapa]	-	-
LOC106428851	6.07808	5.26946	12.9628	ARR-B	PREDICTED: transcription factor MYB21-like [Brassica napus]	-	-
LOC106428918	4.56929	4.69504	3.25634	TAZ	PREDICTED: BTB/POZ and TAZ domain-containing protein 2-like [Brassica napus]	ko00945//Stilbenoid, diarylheptanoid and gingerol biosynthesis;ko00903//Limonene and pinene degradation	K00517
LOC106428939	3.34577	3.90775	2.18194	TAZ	PREDICTED: BTB/POZ and TAZ domain-containing protein 2-like [Brassica napus]	ko00945//Stilbenoid, diarylheptanoid and gingerol biosynthesis;ko00903//Limonene and pinene degradation	K00517
LOC106429095	6.47859	6.85727	4.32636	ARR-B	PREDICTED: cell division cycle 5-like protein [Brassica napus]	ko03040//Spliceosome	K12860
LOC106429812	3.42358	6.11784	2.62656	AP2-EREBP	PREDICTED: ethylene-responsive transcription factor ERF019 isoform X1 [Brassica rapa]	-	-
LOC106430033	4.72984	7.5411	4.92224	HSF	PREDICTED: heat stress transcription factor A-3 [Brassica oleracea var. oleracea] [Brassica oleracea]	-	-
LOC106430127	3.74975	5.80457	5.64151	NAC	NAC domain-containing protein 69-like [Brassica napus]	-	-
LOC106430209	2.99398	3.12319	7.9021	AP2-EREBP	PREDICTED: ethylene-responsive transcription factor ERF026-like [Brassica oleracea var. oleracea] [Brassica oleracea]	-	-
LOC106430488	5.38082	9.63178	6.20945	bHLH	PREDICTED: transcription factor FER-LIKE IRON DEFICIENCY-INDUCED TRANSCRIPTION FACTOR-like [Brassica oleracea var. oleracea] [Brassica oleracea]	-	-
LOC106430551	-5.51608	-2.97321	-4.03489	ARR-B	PREDICTED: transcription factor TRY [Brassica napus]	-	-
LOC106430622	4.61471	4.77761	8.15228	WRKY	PREDICTED: probable WRKY transcription factor 28 [Brassica napus]	-	-
LOC106430687	2.55542	6.28112	4.34497	NAC	PREDICTED: protein ATAF2-like [Brassica napus]	-	-
LOC106430912	-4.44343	-3.18252	-3.48764	ABI3VP1	PREDICTED: B3 domain-containing protein REM7-like [Brassica napus]	-	-
LOC106431101	-4.59694	-3.81629	-4.48543	ARR-B	PREDICTED: two-component response regulator ARR8-like [Brassica napus]	ko04075//Plant hormone signal transduction	K14492
LOC106431571	-5.78136	-3.64386	-4.59314	bHLH	PREDICTED: transcription factor bHLH48-like [Brassica napus]	-	-
LOC106431861	2.11727	3.71238	3.64321	Tify	PREDICTED: protein TIFY 10A-like [Brassica napus]	ko04075//Plant hormone signal transduction	K13464
LOC106431900	4.01632	6.07013	4.30564	AP2-EREBP	PREDICTED: ethylene-responsive transcription factor ERF113-like [Brassica rapa]	-	-
LOC106431919	4.22962	4.17526	8.68606	Tify	PREDICTED: protein TIFY 9-like [Brassica napus]	ko04075//Plant hormone signal transduction	K13464
LOC106432173	-2.22839	-2.26774	-2.38802	ARR-B	PREDICTED: transcription factor DIVARICATA [Brassica oleracea var. oleracea] [Brassica oleracea]	-	-
LOC106432779	2.74794	10.2328	12.584	Tify	PREDICTED: protein TIFY 5B-like [Brassica napus]	-	-
LOC106432839	-3.56254	-4.0977	-3.45196	C2C2-GATA	PREDICTED: GATA transcription factor 21-like [Brassica oleracea var. oleracea] [Brassica oleracea]	-	-
LOC106432896	-4.27528	-3.34395	-2.53605	bHLH	PREDICTED: LOW QUALITY PROTEIN: transcription factor GLABRA 3-like [Brassica napus]	-	-
LOC106432945	-4.46369	-3.7503	-4.82378	ARR-B	PREDICTED: two-component response regulator ARR14 isoform X1 [Brassica oleracea var. oleracea] [Brassica oleracea]	ko04075//Plant hormone signal transduction	K14491
LOC106433212	3.65208	10.9489	7.38716	C2C2-GATA	PREDICTED: GATA transcription factor 11-like [Brassica oleracea var. oleracea] [Brassica oleracea]	-	-
LOC106433732	3.50956	5.92125	5.36036	ARR-B	PREDICTED: myb-related protein 315-like [Brassica napus]	-	-
LOC106433805	7.67178	8.10772	12.4224	Trihelix	PREDICTED: trihelix transcription factor GT-3a-like [Brassica oleracea var. oleracea] [Brassica oleracea]	-	-
LOC106434801	-5.91169	-4.54432	-7.3443	ARR-B	PREDICTED: transcription factor DIVARICATA-like [Brassica napus]	-	-
LOC106435133	2.09771	2.47101	2.80296	bZIP	PREDICTED: bZIP transcription factor 28-like [Brassica rapa]	-	-
LOC106435207	5.77466	5.82882	6.59741	Tify	PREDICTED: protein TIFY 6B-like isoform X1 [Brassica rapa]	ko04075//Plant hormone signal transduction	K13464
LOC106435325	3.68505	4.20344	2.66482	NAC	PREDICTED: NAC domain-containing protein 18 [Brassica napus]	-	-
LOC106435561	-2.57264	-2.38916	-2.7625	ARF	PREDICTED: auxin response factor 8 isoform X1 [Brassica oleracea var. oleracea] [Brassica oleracea]	-	-
LOC106436012	-4.89724	-3.09954	-3.6839	ARR-B	PREDICTED: transcription factor DIVARICATA-like [Brassica napus]	-	-
LOC106436163	3.38082	2.35499	3.35019	C2C2-Dof	PREDICTED: dof zinc finger protein DOF2.1 [Brassica oleracea var. oleracea] [Brassica oleracea]	-	-
LOC106436336	6.35671	8.30899	7.95737	Trihelix	PREDICTED: trihelix transcription factor GT-3a-like [Brassica oleracea var. oleracea] [Brassica oleracea]	-	-
LOC106436397	-5.36712	-3.1159	-4.89679	ARR-B	BnaA03g10580D [Brassica napus]	-	-
LOC106436451	-6.4123	-4.24004	-6.20631	C2C2-GATA	BnaCnng47160D [Brassica napus]	-	-
LOC106436500	7.82443	8.29155	9.10329	HSF	PREDICTED: heat stress transcription factor A-6b-like [Brassica napus]	-	-
LOC106436531	-2.53469	-2.17086	-3.00963	bHLH	PREDICTED: transcription factor BIM1-like isoform X1 [Brassica napus]	-	-
LOC106436972	-2.09423	-2.57611	-5.90839	WRKY	PREDICTED: probable WRKY transcription factor 38 [Brassica napus]	-	-
LOC106437552	2.46858	2.95809	2.3799	ARR-B	PREDICTED: protein REVEILLE 6-like isoform X1 [Brassica rapa]	-	-
LOC106437598	2.57933	5.5225	4.38295	WRKY	PREDICTED: probable WRKY transcription factor 25 [Brassica napus]	ko04626//Plant-pathogen interaction	K13423
LOC106437649	7.73415	7.50331	10.9709	WRKY	PREDICTED: probable WRKY transcription factor 31 [Brassica napus]	-	-
LOC106437852	-3.08116	-2.37481	-2.79229	bZIP	PREDICTED: transcription factor HBP-1a-like isoform X1 [Brassica napus]	-	-
LOC106437900	-3.92283	-2.97982	-3.24531	GRF	PREDICTED: growth-regulating factor 3-like [Brassica napus]	-	-
LOC106438385	5.8327	6.06008	7.03279	HSF	BnaA03g22890D [Brassica napus]	-	-
LOC106438387	5.25731	6.4685	6.60186	HSF	PREDICTED: heat stress transcription factor A-2-like [Brassica napus]	-	-
LOC106438563	2.60677	5.31303	4.18356	bZIP	PREDICTED: ABSCISIC ACID-INSENSITIVE 5-like protein 6 isoform X1 [Brassica napus]	ko04075//Plant hormone signal transduction	K14432
LOC106438583	3.15539	2.9434	3.40966	NAC	PREDICTED: NAC domain-containing protein 102 [Brassica oleracea var. oleracea] [Brassica oleracea]	-	-
LOC106438703	4.26425	6.59432	4.12971	HSF	PREDICTED: heat stress transcription factor B-1-like isoform X1 [Brassica napus]	-	-
LOC106438918	3.55371	2.71506	2.51852	TCP	PREDICTED: transcription factor TCP13-like [Brassica napus]	-	-
LOC106438989	-5.21299	-2.01968	-4.27886	WRKY	PREDICTED: probable WRKY transcription factor 39 [Brassica napus]	-	-
LOC106439125	2.6451	4.34308	3.00628	WRKY	PREDICTED: probable WRKY transcription factor 11 [Brassica oleracea var. oleracea] [Brassica oleracea]	-	-
LOC106439924	7.86913	10.1762	8.37112	C2C2-CO-like	PREDICTED: two-component response regulator-like APRR1 [Brassica napus]	ko04712//Circadian rhythm - plant	K12127
LOC106440078	-4.46038	-3.2766	-3.70766	C3H	PREDICTED: zinc finger CCCH domain-containing protein 46-like isoform X1 [Brassica napus]	-	-
LOC106440191	6.09667	7.98253	5.38886	WRKY	probable WRKY transcription factor 28 [Brassica rapa]	-	-
LOC106440308	2.05767	4.72792	5.7211	ARR-B	PREDICTED: two-component response regulator ARR2-like isoform X1 [Brassica napus]	ko04075//Plant hormone signal transduction	K14491
LOC106440625	-3.50497	-4.34015	-3.52551	ARR-B	PREDICTED: transcription factor MYB114-like [Brassica oleracea var. oleracea] [Brassica oleracea]	-	-
LOC106440678	5.12547	10.4029	7.86939	AP2-EREBP	PREDICTED: dehydration-responsive element-binding protein 2A-like [Brassica napus]	-	-
LOC106440798	-2.48403	-2.92533	-2.09894	C2C2-CO-like	PREDICTED: GATA transcription factor 25-like [Brassica napus]	-	-
LOC106440892	-3.53817	-2.16845	-3.47573	WRKY	PREDICTED: probable WRKY transcription factor 20 isoform X1 [Brassica napus]	-	-
LOC106440954	3.34071	6.16755	5.37308	NAC	PREDICTED: NAC domain-containing protein 72-like [Brassica napus]	-	-
LOC106441017	7.75544	5.72167	9.34474	bHLH	PREDICTED: transcription factor bHLH27 [Brassica rapa]	-	-
LOC106441269	-2.56403	-2.33836	-2.46851	AP2-EREBP	PREDICTED: ethylene-responsive transcription factor ERF060-like [Brassica napus]	-	-
LOC106441947	-3.51896	-2.68907	-3.34031	ABI3VP1	PREDICTED: B3 domain-containing protein REM13-like [Brassica napus]	-	-
LOC106441953	2.79614	3.36702	4.87008	GRAS	PREDICTED: scarecrow-like protein 15 [Brassica rapa]	-	-
LOC106442019	-3.57399	-4.30012	-3.11412	C2C2-GATA	PREDICTED: GATA transcription factor 21-like, partial [Brassica napus]	-	-
LOC106442146	6.18118	13.0195	13.4413	bHLH	PREDICTED: transcription factor bHLH92-like [Brassica napus]	-	-
LOC106442949	7.49675	7.12553	11.6408	Trihelix	PREDICTED: trihelix transcription factor GT-3a-like [Brassica napus]	-	-
LOC106443121	-3.67557	-5.64674	-3.76184	ARR-B	PREDICTED: myb-related protein Hv1-like [Brassica napus]	-	-
LOC106443352	-10.0813	-5.05166	-5.21464	ARR-B	PREDICTED: transcription factor TRY [Brassica oleracea var. oleracea] [Brassica oleracea]	-	-
LOC106443619	6.14684	4.05445	7.69991	Trihelix	PREDICTED: trihelix transcription factor GT-3b-like [Brassica rapa]	-	-
LOC106443759	3.01931	6.7322	5.99909	TAZ	PREDICTED: BTB/POZ and TAZ domain-containing protein 4-like isoform X1 [Brassica napus]	-	-
LOC106444055	3.94815	2.81669	2.4648	C2C2-GATA	PREDICTED: GATA transcription factor 17-like [Brassica napus]	-	-
LOC106444633	-3.24557	-4.50046	-5.09803	C2C2-CO-like	PREDICTED: protein CHLOROPLAST IMPORT APPARATUS 2-like [Brassica napus]	-	-
LOC106445029	-3.58081	-2.52083	-2.60221	ARF	PREDICTED: auxin response factor 8 isoform X1 [Brassica rapa]	-	-
LOC106445053	-3.63472	-3.83827	-6.00429	bHLH	PREDICTED: transcription factor PRE6-like [Brassica rapa]	-	-
LOC106445293	2.52663	3.66369	4.54157	NAC	NAC domain-containing protein 67-like [Brassica napus]	-	-
LOC106445294	2.61738	3.51748	3.49526	NAC	PREDICTED: NAC domain-containing protein 100-like [Brassica oleracea var. oleracea] [Brassica oleracea]	-	-
LOC106445511	3.21471	3.5664	3.65294	HSF	PREDICTED: heat stress transcription factor B-1-like [Brassica napus]	-	-
LOC106445513	3.58662	5.33186	4.6591	HSF	PREDICTED: heat stress transcription factor B-1-like [Brassica napus]	-	-
LOC106445571	2.3813	8.18119	5.17852	AP2-EREBP	PREDICTED: dehydration-responsive element-binding protein 1F-like [Brassica napus]	-	-
LOC106445658	-3.4401	-3.19897	-3.39574	C3H	PREDICTED: zinc finger CCCH domain-containing protein 46-like [Brassica napus]	-	-
LOC106445838	5.48455	7.5941	7.18294	NAC	NAC domain-containing protein 72-like [Brassica napus]	-	-
LOC106446465	2.84817	2.57573	2.31156	AP2-EREBP	PREDICTED: ethylene-responsive transcription factor ERF008-like [Brassica napus]	-	-
LOC106446486	3.57086	3.38198	5.64386	Tify	PREDICTED: protein TIFY 7-like [Brassica napus]	ko04075//Plant hormone signal transduction	K13464
LOC106446849	-2.91045	-3.78905	-3.32193	mTERF	PREDICTED: transcription termination factor MTEF1, chloroplastic [Brassica rapa]	-	-
LOC106447058	-2.18737	-2.99196	-4.24031	SBP	PREDICTED: squamosa promoter-binding-like protein 2 [Brassica napus]	-	-
LOC106447488	-6.77461	-5.54864	-5.83077	mTERF	uncharacterized LOC106447488 [Brassica napus]	-	-
LOC106447536	4.85677	13.5555	5.8458	AP2-EREBP	PREDICTED: dehydration-responsive element-binding protein 2C-like [Brassica napus]	-	-
LOC106448066	5.15482	7.88671	6.7211	HSF	PREDICTED: heat stress transcription factor A-7a isoform X1 [Brassica rapa]	-	-
LOC106448356	-4.58142	-4.0282	-3.27534	C3H	PREDICTED: zinc finger CCCH domain-containing protein 46-like [Brassica napus]	-	-
LOC106449302	2.05297	11.6677	2.1008	ARR-B	PREDICTED: transcription factor MYB44-like [Brassica rapa]	-	-
LOC106449304	2.75591	4.09853	3.87346	AP2-EREBP	PREDICTED: ethylene-responsive transcription factor RAP2-10-like [Brassica napus]	-	-
LOC106449623	6.95525	4.01919	5.62022	PLATZ	BnaC09g19570D [Brassica napus]	-	-
LOC106449675	2.63374	9.85071	5.44174	ARR-B	myb-related protein Myb4-like [Brassica napus]	-	-
LOC106449886	-4.88264	-3.70044	-5.41093	bZIP	PREDICTED: protein FD [Brassica oleracea var. oleracea] [Brassica oleracea]	-	-
LOC106450406	3.4747	3.96659	3.06607	C2C2-CO-like	PREDICTED: zinc finger protein CONSTANS-LIKE 13-like isoform X1 [Brassica napus]	-	-
LOC106450543	-2.54146	-2.01845	-4.0518	ABI3VP1	PREDICTED: B3 domain-containing transcription factor NGA1-like [Brassica napus]	-	-
LOC106450628	-3.69064	-4	-3.14255	bHLH	PREDICTED: transcription factor bHLH48-like isoform X1 [Brassica napus]	-	-
LOC106450714	2.84968	4.06909	5.00921	bZIP	PREDICTED: G-box-binding factor 3-like isoform X1 [Brassica napus]	-	-
LOC106450719	3.20793	4.68326	2.55459	RWP-RK	PREDICTED: protein NLP8-like [Brassica napus]	-	-
LOC106450949	10.4649	8.53138	7.89549	AP2-EREBP	PREDICTED: dehydration-responsive element-binding protein 2E-like [Brassica napus]	-	-
LOC106450955	2.84092	7.85262	6.34889	WRKY	PREDICTED: probable WRKY transcription factor 33 [Brassica napus]	ko04626//Plant-pathogen interaction	K13424
LOC106451127	3.67911	5.74595	5.44707	bZIP	PREDICTED: protein ABSCISIC ACID-INSENSITIVE 5 [Brassica napus]	ko04075//Plant hormone signal transduction	K14432
LOC106451328	-4.52857	-5.46949	-13.4734	OFP	PREDICTED: transcription repressor OFP16-like [Brassica napus]	-	-
LOC106451550	-3.45499	-2.37718	-2.75942	GeBP	PREDICTED: GLABROUS1 enhancer-binding protein-like 1 [Brassica rapa]	-	-
LOC106451553	2.22341	3.77894	4.16388	ARR-B	PREDICTED: protein REVEILLE 2 [Brassica rapa]	-	-
LOC106451573	4.24958	5.94576	4.51565	MADS	PREDICTED: agamous-like MADS-box protein AGL18 isoform X1 [Brassica napus]	-	-
LOC106451722	-10.1421	-5.26376	-6.46597	C2C2-CO-like	PREDICTED: zinc finger protein CONSTANS-LIKE 8 isoform X1 [Brassica oleracea var. oleracea] [Brassica oleracea]	-	-
LOC106452030	2.44796	3.06261	2.63817	Tify	PREDICTED: protein TIFY 6B-like [Brassica napus]	ko04075//Plant hormone signal transduction	K13464
LOC106452319	3.10801	4.24356	3.84007	WRKY	PREDICTED: probable WRKY transcription factor 25 [Brassica napus]	ko04626//Plant-pathogen interaction	K13423
LOC106452551	5.62091	9.51418	6.4941	AP2-EREBP	PREDICTED: dehydration-responsive element-binding protein 2B [Brassica oleracea var. oleracea] [Brassica oleracea]	-	-
LOC106452579	-3.61815	-3.63504	-2.65232	C2C2-GATA	PREDICTED: GATA transcription factor 4-like [Brassica napus]	-	-
LOC106452754	-2.99181	-2.22286	-2.80814	ARR-B	PREDICTED: protein REVEILLE 8 [Brassica napus]	-	-
LOC106453228	2.31293	3.0941	3.66399	bHLH	PREDICTED: transcription factor ABA-INDUCIBLE bHLH-TYPE-like [Brassica napus]	-	-
LOC106454637	4.47981	7.2854	6.72544	Trihelix	PREDICTED: trihelix transcription factor GT-3b-like [Brassica napus]	-	-
LOC106454738	-4.21997	-2.49771	-4.01034	SBP	PREDICTED: squamosa promoter-binding-like protein 3 [Brassica napus]	-	-
LOC106454741	-5.8709	-3.60271	-5.13033	OFP	PREDICTED: transcription repressor OFP15-like [Brassica rapa]	-	-
LOC106454742	4.57225	5.73954	6.51964	ABI3VP1	PREDICTED: B3 domain-containing protein At2g36080-like [Brassica napus]	-	-
LOC106454811	4.54683	4.6312	6.51668	Tify	PREDICTED: protein TIFY 9-like isoform X1 [Brassica oleracea var. oleracea] [Brassica oleracea]	ko04075//Plant hormone signal transduction	K13464
LOC106454869	3.95611	6.16927	3.75258	AP2-EREBP	PREDICTED: ethylene-responsive transcription factor ERF113-like [Brassica oleracea var. oleracea] [Brassica oleracea]	-	-
LOC106454908	2.07102	7.53528	3.70563	AP2-EREBP	PREDICTED: ethylene-responsive transcription factor 4-like [Brassica oleracea var. oleracea] [Brassica oleracea]	-	-
LOC111197700	2.79242	5.93519	3.37582	NAC	PREDICTED: NAC transcription factor 25-like [Brassica oleracea var. oleracea] [Brassica oleracea]	-	-
LOC111197730	3.17688	2.15628	3.09552	AP2-EREBP	PREDICTED: ethylene-responsive transcription factor ERF038-like [Brassica rapa]	-	-
LOC111197736	4.61659	5.2783	5.21429	C3H	PREDICTED: zinc finger CCCH domain-containing protein 2-like [Brassica napus]	-	-
LOC111197816	-2.702	-3.93002	-2.84455	Trihelix	PREDICTED: L10-interacting MYB domain-containing protein-like [Brassica napus]	-	-
LOC111197854	-8.40939	-3.29278	-4.13171	Trihelix	PREDICTED: trihelix transcription factor GTL1-like isoform X2 [Brassica napus]	-	-
LOC111198027	4.12641	2.49917	6.49682	Tify	PREDICTED: protein TIFY 9 isoform X1 [Brassica rapa]	ko04075//Plant hormone signal transduction	K13464
LOC111198500	-4.50553	-4.96809	-7.65284	C2C2-CO-like	PREDICTED: zinc finger protein CONSTANS-LIKE 8, partial [Brassica rapa]	-	-
LOC111198527	-5.20547	-3.8981	-5.35755	LOB	PREDICTED: LOB domain-containing protein 24-like [Brassica rapa]	-	-
LOC111198716	4.84611	5.70144	4.9802	C2C2-CO-like	PREDICTED: zinc finger protein CONSTANS-LIKE 10 [Brassica rapa]	-	-
LOC111200390	2.37223	3.53832	3.54969	Tify	PREDICTED: protein TIFY 11A-like [Brassica napus]	ko04075//Plant hormone signal transduction	K13464
LOC111200856	4.44294	5.56224	12.0956	WRKY	PREDICTED: probable WRKY transcription factor 48 [Brassica rapa]	-	-
LOC111201383	11.0154	7.40088	4.47393	C2C2-CO-like	PREDICTED: protein CHLOROPLAST IMPORT APPARATUS 2-like [Brassica napus]	-	-
LOC111202027	3.2251	3.85617	4.07884	HSF	BnaC01g01790D [Brassica napus]	-	-
LOC111202186	3.69896	6.48934	6.4183	ARR-B	BnaC01g41180D [Brassica napus]	-	-
LOC111202787	5.12412	5.54057	5.62824	ARR-B	BnaC02g00180D [Brassica napus]	-	-
LOC111202874	2.52564	3.89096	3.1055	C2C2-CO-like	PREDICTED: B-box zinc finger protein 23-like [Brassica oleracea var. oleracea] [Brassica oleracea]	-	-
LOC111202903	-2.22633	-2.9649	-2.43177	SBP	PREDICTED: squamosa promoter-binding-like protein 6 isoform X1 [Brassica oleracea var. oleracea] [Brassica oleracea]	-	-
LOC111203173	-3.43296	-2.47969	-5.05528	Tify	PREDICTED: protein TIFY 8-like [Brassica napus]	-	-
LOC111203262	6.61605	10.2015	6.56294	C2C2-CO-like	PREDICTED: two-component response regulator-like APRR5 isoform X1 [Brassica napus]	ko04712//Circadian rhythm - plant	K12130
LOC111203881	3.75683	9.37359	5.53574	ARR-B	PREDICTED: transcription factor DIVARICATA-like [Brassica napus]	-	-
LOC111204356	-3.87082	-5.87529	-6.84046	ARR-B	BnaCnng47140D [Brassica napus]	-	-
LOC111204505	3.19939	3.45682	2.39642	C2C2-CO-like	PREDICTED: zinc finger protein CONSTANS-LIKE 9-like [Brassica rapa]	-	-
LOC111204657	5.86834	9.04381	7.15482	ARR-B	PREDICTED: transcription factor LUX-like [Brassica napus]	-	-
LOC111204735	3.50956	5.92125	5.36036	ARR-B	PREDICTED: myb-related protein 315-like [Brassica napus]	-	-
LOC111207517	2.24541	8.68465	5.67234	AP2-EREBP	BnaC07g45030D [Brassica napus]	-	-
LOC111207552	3.5518	3.77069	2.20436	ARR-B	BnaA02g31210D [Brassica napus]	-	-
LOC111207741	2.6998	5.66119	5.2979	ARR-B	PREDICTED: transcription factor MYB35-like [Brassica napus]	-	-
LOC111208251	-5.35812	-2.25054	-5.2961	bHLH	PREDICTED: transcription factor bHLH11 [Brassica oleracea var. oleracea] [Brassica oleracea]	-	-
LOC111208816	-3.92592	-3.03847	-4.22924	bZIP	PREDICTED: ocs element-binding factor 1 [Brassica oleracea var. oleracea] [Brassica oleracea]	-	-
LOC111209311	-5.30666	-3.53933	-2.15658	C3H	PREDICTED: zinc finger CCCH domain-containing protein 61-like [Brassica napus]	-	-
LOC111209673	-4.87036	-2.67711	-4.19396	ARR-B	PREDICTED: transcription factor DIVARICATA [Brassica oleracea var. oleracea] [Brassica oleracea]	-	-
LOC111211034	-4.29615	-3.53766	-3.5355	ABI3VP1	PREDICTED: B3 domain-containing protein REM7-like [Brassica napus]	-	-
LOC111211868	-2.60334	-2.42033	-2.46352	C2C2-Dof	BnaC09g12040D [Brassica napus]	-	-
LOC111212223	2.56377	4.39472	3.81234	WRKY	PREDICTED: WRKY transcription factor 6-like [Brassica napus]	-	-
LOC111212367	-2.28951	-2.26589	-4.40088	ABI3VP1	BnaC07g43440D [Brassica napus]	-	-
LOC111212448	4.52837	4.944	4.55663	PLATZ	BnaC08g19610D [Brassica napus]	-	-
LOC111212458	5.05638	6.12009	4.44659	C2C2-CO-like	BnaA02g30040D [Brassica napus]	-	-
LOC111212606	4.45133	8.08038	7.25881	NAC	BnaC09g47250D [Brassica napus]	-	-
LOC111212720	3.77175	5.50499	4.91297	C2C2-CO-like	PREDICTED: B-box zinc finger protein 32-like [Brassica napus]	-	-
LOC111212963	8.81378	11.9658	9.49519	MADS	BnaA05g31430D [Brassica napus]	-	-
LOC111213037	8.02268	6.71101	8.51498	bHLH	PREDICTED: transcription factor bHLH92 [Brassica rapa]	-	-
LOC111213065	2.67191	3.07879	4.61244	TAZ	PREDICTED: BTB/POZ and TAZ domain-containing protein 1-like [Brassica napus]	-	-
LOC111213290	-2.26849	-3.11548	-2.51706	OFP	PREDICTED: transcription repressor OFP5-like isoform X2 [Brassica rapa]	-	-
LOC111213451	-3.5708	-2.2854	-3.52683	bHLH	BnaA07g00060D [Brassica napus]	-	-
LOC111213615	3.0658	4.46459	2.9282	PLATZ	BnaC09g19570D [Brassica napus]	-	-
LOC111213992	-3.45332	-3.37857	-4.11428	ARR-B	PREDICTED: transcription activator GLK2-like [Brassica rapa]	-	-
LOC111214005	-5.23027	-3.17308	-4.08566	bHLH	BnaC08g42390D [Brassica napus]	-	-
LOC111214139	-6.79225	-3.79796	-2.73448	bZIP	PREDICTED: basic leucine zipper 61-like [Brassica napus]	-	-
LOC111214192	-2.98489	-2.91254	-2.20309	CPP	PREDICTED: CRC domain-containing protein TSO1-like [Brassica napus]	-	-
LOC111214366	9.11201	4.8413	3.1078	bZIP	BnaA03g54260D [Brassica napus]	-	-
LOC111214619	6.26679	9.58246	10.1632	NAC	BnaC03g31420D [Brassica napus]	-	-
LOC111214988	4.7866	9.09011	6.55651	bHLH	BnaA04g02750D [Brassica napus]	-	-
LOC111215037	-2.9752	-3.07529	-3.88042	bHLH	PREDICTED: transcription factor GLABRA 3 isoform X1 [Brassica rapa]	-	-
LOC111215382	4.17203	11.9955	11.6104	Tify	PREDICTED: protein TIFY 5B-like [Brassica rapa]	-	-
LOC111215415	3.24894	3.65467	4.40239	WRKY	PREDICTED: probable WRKY transcription factor 28 [Brassica napus]	-	-
LOC111215687	3.71966	5.49875	5.88408	Tify	PREDICTED: protein TIFY 6B-like [Brassica napus]	ko04075//Plant hormone signal transduction	K13464
LOC111215820	2.1671	2.21743	2.06277	WRKY	PREDICTED: probable WRKY transcription factor 45 [Brassica rapa]	-	-
XLOC_010403	-8.18982	-4.18673	-6.59626	GATA	XP_013732875.1 PREDICTED: LOW QUALITY PROTEIN: GATA transcription factor 21 [Brassica napus]	-	-
XLOC_026653	-3.09452	-2.75803	-4.9542	C3H	CDX93437.1 BnaA06g06110D [Brassica napus]	-	-
XLOC_052804	-5.22632	-5.15939	-6.62318	MYB_related	XP_013665458.1 PREDICTED: transcription factor MYB28-like [Brassica napus]	-	-
XLOC_073719	4.2741	7.01495	6.67525	bZIP	AFZ45968.1 ABA insensitve 5-like protein [Brassica oleracea var. capitata] [Brassica oleracea]	ko04075//Plant hormone signal transduction	K14432
XLOC_075611	-2.24123	-2.9198	-4.15782	LSD	KYP35984.1 hypothetical protein KK1_042921 [Cajanus cajan]	-	-
XLOC_081019	2.37412	6.65249	4.71768	WRKY	CDY48650.1 BnaC07g27590D [Brassica napus]	ko04626//Plant-pathogen interaction	K13424
XLOC_081517	-2.80735	-2.3096	-4.87958	NAC	NP_001154602.1 NAC domain containing protein 50 [Arabidopsis thaliana]	-	-
XLOC_097884	-3.92174	-3.62149	-10.7482	Whirly	CDY66992.1 BnaAnng23380D [Brassica napus]	-	-
